# Supplementary material for: Wheat Long Noncoding RNAs from Organelle and Nuclear Genomes Carry Conserved microRNA Precursors Which May Together Comprise Intricate Networks in Insect Responses
Source: Int J Mol Sci. 2023 Jan 23;24(3):2226. doi: 10.3390/ijms24032226 (PMC9917100; doi:10.3390/ijms24032226)
Supplement: Supplementary file 1 [file ijms-24-02226-s001.zip]

Archive with 6 entries (6 files):
- lncRNA-MS-revisedSupplementaryFigureS1.pdf
- lncRNA-MS-revisedSupplementaryFigureS2.pdf
- lncRNA-MS_SupplementaryTableS1_revised.xlsx
- lncRNA-MS_SupplementaryTableS2_revised.xlsx
- lncRNA-MS_SupplementaryTableS3_revised.xlsx
- lncRNA-MS_SupplementaryTableS4.xlsx
