# Supplementary material for: Wheat Long Noncoding RNAs from Organelle and Nuclear Genomes Carry Conserved microRNA Precursors Which May Together Comprise Intricate Networks in Insect Responses
Source: Int J Mol Sci. 2023 Jan 23;24(3):2226. doi: 10.3390/ijms24032226 (PMC9917100; doi:10.3390/ijms24032226)
Supplement: Supplementary file 1 [file ijms-24-02226-s001.zip › lncRNA-MS_SupplementaryTableS1_revised.xlsx]

## Sheet: CDC Fortitude
Supplementary Table S1. Putative lncRNAs that contain predicted miRNA precursors, and the miRNAs they contain, in durum wheat varieties.
												Validated set support			sRNA set support
Unique miRNA ID	Mature miRNA sequence	Pre-miRNA sequence	Mature miRNA length	Pre-miRNA length	miRNA family	Homolog miRNAs	Transcripts	Hairpin location	MFE	GC%	MFEI	miRNA family reported in miRBase	Additional evidence	References	Previously reported in a sRNA sequencing study?
miR156_1	UGACAGAAGAGAGUGAGCAC	UGGGGAGGCCCUCGAGAGAUUGACAGAAGAGAGUGAGCACACGGCGUGAUGCCGGCAUAACAUGUAUGCCGUCUUCGCCGCGUGCUCACUCCUCUUUCUGUCAGCCUCUUUCUAUCAGGAGUUUA	20	125	miR156	zma-miR156h-5p, nta-miR156b, cpa-miR156c, ptc-miR156e, nta-miR156c, mdm-miR156l, ppe-miR156c, bdi-miR156j, atr-miR156d, nta-miR156a, mdm-miR156a, bdi-miR156b-5p, han-miR156a, ghr-miR156b, bra-miR156d-5p, pab-miR156g, bra-miR156e-5p, aly-miR156d-5p, pab-miR156j, mes-miR156d, han-miR156b, mdm-miR156n, lus-miR156g, mtr-miR156i-5p, mdm-miR156m, ath-miR156e, cpa-miR156d, sly-miR156d-5p, ptc-miR156c, p…	STRG.82331.4, STRG.82331.2, STRG.82331.5	5'	-68.3	56.7164	0.898684	miR156	sRNA evidence+, precursor EST, Conserved	Yao et al., 2007; Wei et al., 2009; Han et al., 2014	Chu et al., 2016; Jin et al., 2020; Li et al., 2019; Liu et al., 2020a; Liu et al., 2020b; Meng et al., 2013; Ragupathy et al., 2016
miR160_1	UGCCUGGCUCCCUGUAUGCCA	GGAUAUGAUAUGAUAUGAUGUGCCUGGCUCCCUGUAUGCCACUCAUCCAGAGCAACACCUUUUGCAAUAAGGUUGCCUGCGAUGGAUGGCGUGCACGGAUCCAAGCAUAUCGAACCCUCUCCCUCUCCC	21	129	miR160	ata-miR160b-5p, osa-miR160b-5p, rco-miR160c, mdm-miR160d, tcc-miR160a, rco-miR160b, sbi-miR160d, cca-miR160b, cpa-miR160f-5p, atr-miR160, mes-miR160c, nta-miR160a, vvi-miR160e, ppe-miR160a, mdm-miR160b, ata-miR160c-5p, osa-miR160c-5p, mdm-miR160c, ppt-miR160g, csi-miR160b-5p, smo-miR160b, ahy-miR160-5p, aqc-miR160a, fve-miR160b, dpr-miR160, mdm-miR160e, bdi-miR160e-5p, bra-miR160a-5p, bdi-miR160b…	STRG.106885.1	5'	-68.3	56.7164	0.898684	miR160	sRNA evidence+, precursor EST, Conserved	Yao et al., 2007; Wei et al., 2009; Han et al., 2014	Jin et al., 2020; Li et al., 2019; Liu et al., 2020a; Liu et al., 2020b; Meng et al., 2013; Ragupathy et al., 2016
miR160_1	UGCCUGGCUCCCUGUAUGCCA	UGCUGGGAUAUGAUAUGAUGUGCCUGGCUCCCUGUAUGCCACUCAUCCAGAGCAACAUCUUUUGCAAUAAGGUUGCCUGCGAUGGAUGGCGUGCACGGAUCCAAGCAUAUCGAACCCUCUCCCUCUCGU	21	129	miR160	ata-miR160b-5p, osa-miR160b-5p, rco-miR160c, mdm-miR160d, tcc-miR160a, rco-miR160b, sbi-miR160d, cca-miR160b, cpa-miR160f-5p, atr-miR160, mes-miR160c, nta-miR160a, vvi-miR160e, ppe-miR160a, mdm-miR160b, ata-miR160c-5p, osa-miR160c-5p, mdm-miR160c, ppt-miR160g, csi-miR160b-5p, smo-miR160b, ahy-miR160-5p, aqc-miR160a, fve-miR160b, dpr-miR160, mdm-miR160e, bdi-miR160e-5p, bra-miR160a-5p, bdi-miR160b…	STRG.99516.1	5'	-68.3	56.7164	0.898684	miR160	sRNA evidence+, precursor EST, Conserved	Yao et al., 2007; Wei et al., 2009; Han et al., 2014	Jin et al., 2020; Li et al., 2019; Liu et al., 2020a; Liu et al., 2020b; Meng et al., 2013; Ragupathy et al., 2016
miR160_1	UGCCUGGCUCCCUGUAUGCCA	GAGGUGAAAACAAUGGGAUAUGCCUGGCUCCCUGUAUGCCACUCGCGUAGCUGCCAACUCUCCAAACCCAGCGUUGGCUCUACCGCGGAUGGCGUGCGAGGAGCCAAGCAUGACCGUCUCUCUCUCUCUCUC	21	132	miR160	ata-miR160b-5p, osa-miR160b-5p, rco-miR160c, mdm-miR160d, tcc-miR160a, rco-miR160b, sbi-miR160d, cca-miR160b, cpa-miR160f-5p, atr-miR160, mes-miR160c, nta-miR160a, vvi-miR160e, ppe-miR160a, mdm-miR160b, ata-miR160c-5p, osa-miR160c-5p, mdm-miR160c, ppt-miR160g, csi-miR160b-5p, smo-miR160b, ahy-miR160-5p, aqc-miR160a, fve-miR160b, dpr-miR160, mdm-miR160e, bdi-miR160e-5p, bra-miR160a-5p, bdi-miR160b…	STRG.70328.1	5'	-68.3	56.7164	0.898684	miR160	sRNA evidence+, precursor EST, Conserved	Yao et al., 2007; Wei et al., 2009; Han et al., 2014	Jin et al., 2020; Li et al., 2019; Liu et al., 2020a; Liu et al., 2020b; Meng et al., 2013; Ragupathy et al., 2016
miR164_1	UGGAGAAGCAGGGCACGUGCA	GAAUGGCGAGGCGCGCGAGGUGGAGAAGCAGGGCACGUGCAUUCAUUUCCAGGUCGCUUCCCGGCGUCCGGCCGGCACGCACCGCCGCGGCGGCCUUGCUUGGUCAGUGUGUCGCUCGAUCCGGCCGUGCGCCGGCAGCCGGCCCAUGCAUGCAUGUGCCUUUCUUCUCCACCGUGCACACCUCGCCUGCGUG	21	193	miR164	bra-miR164c-5p, gma-miR164a, bra-miR164d-5p, ppe-miR164b, ath-miR164b-5p, cas-miR164, aly-miR164a-5p, mdm-miR164d, mtr-miR164b, gma-miR164f, tcc-miR164a, nta-miR164a, bna-miR164c, mtr-miR164c, rco-miR164a, cme-miR164a, csi-miR164a-5p, sbi-miR164a, sbi-miR164b, gma-miR164e, mtr-miR164a, cln-miR164, zma-miR164a-5p, lus-miR164e, gma-miR164i, bdi-miR164b, rco-miR164b, ptc-miR164d, mdm-miR164c, csi-mi…	STRG.12446.1	5'	-68.3	56.7164	0.898684	miR164	sRNA evidence+, precursor EST, Conserved	Yao et al., 2007; Wei et al., 2009; Han et al., 2014	Jin et al., 2020; Li et al., 2019; Liu et al., 2020a; Liu et al., 2020b; Meng et al., 2013
miR166_miR165_1	UCGGACCAGGCUUCAUUCCCC	CCGCGUCAUGGUUGUCGAGGGGAAUGACGCCGGGUCCGAAAGAGAGACGCAUGGCGUGCGUGUGGCGCGUUUCGGACCAGGCUUCAUUCCCCAUGACACCAUCAUGGUUCAG	21	112	miR166, miR165	stu-miR166c-3p, zma-miR166a-3p, bdi-miR166c-3p, bna-miR166a, tcc-miR166a, hvu-miR166b, ath-miR166f, mes-miR166f, ath-miR166a-3p, ath-miR166d, mdm-miR166e, ptc-miR166b, ata-miR166d-3p, nta-miR166h, rco-miR166a, lus-miR166d, rco-miR166c, ppt-miR166h, ath-miR166b-3p, bna-miR166e, ptc-miR166c, tcc-miR166d, gma-miR166a-3p, aqc-miR166b, aof-miR166d, ptc-miR166f, ata-miR166e-3p, lus-miR166c, ath-miR165a…	STRG.69817.1, STRG.69817.2	3'	-68.3	56.7164	0.898684	miR166	sRNA evidence+, precursor EST, Conserved	Wei et al., 2009; Han et al., 2014	Chu et al., 2016; Jin et al., 2020; Liu et al., 2020a; Liu et al., 2020b; Meng et al., 2013
miR167_1	UGAAGCUGCCAGCAUGAUCUG	ACAAGCUGGUGAAGCUGCCAGCAUGAUCUGAUGACCUAACUCAUGGAUCAGAAUCCAUGUCAAUCAGGUCAUGCUGGAGUUUCAUCUGCUGGUCGGAGCACAACGA	21	106	miR167	ghr-miR167b, stu-miR167a-5p, zma-miR167h-5p, gma-miR167j, ptc-miR167h-5p, gma-miR167c, cpa-miR167a, bdi-miR167f, ath-miR167a-5p, dpr-miR167a, gma-miR167f, mtr-miR167a, vvi-miR167c, aly-miR167a-5p, osa-miR167a-5p, ptc-miR167c, bra-miR167c, tcc-miR167a, osa-miR167i-5p, bdi-miR167b, sbi-miR167b, mdm-miR167f, sbi-miR167f, cme-miR167c, mtr-miR167b-5p, vvi-miR167d, ahy-miR167-5p, rco-miR167b, lus-miR16…	STRG.64878.1	5'	-68.3	56.7164	0.898684	miR167	Precursor EST, Conserved	Yao et al., 2007; Wei et al., 2009	Ragupathy et al., 2016
miR156_2	GCUCACUCCUCUUUCUGUCAGC	UGGGGAGGCCCUCGAGAGAUUGACAGAAGAGAGUGAGCACACGGCGUGAUGCCGGCAUAACAUGUAUGCCGUCUUCGCCGCGUGCUCACUCCUCUUUCUGUCAGCCUCUUUCUAUCAGGAGUUUA	22	125	miR156	osa-miR156j-3p, zma-miR156g-3p, osa-miR156h-3p, osa-miR156f-3p, zma-miR156d-3p, ata-miR156d-3p, zma-miR156f-3p, osa-miR156l-3p	STRG.82331.4, STRG.82331.2, STRG.82331.5	3'	-68.3	56.7164	0.898684	-	-	-	Liu et al., 2020a; Liu et al., 2020b; Meng et al., 2013; Ragupathy et al., 2016
miR160_2	GCGUGCGAGGAGCCAAGCAUG	GAGGUGAAAACAAUGGGAUAUGCCUGGCUCCCUGUAUGCCACUCGCGUAGCUGCCAACUCUCCAAACCCAGCGUUGGCUCUACCGCGGAUGGCGUGCGAGGAGCCAAGCAUGACCGUCUCUCUCUCUCUCUC	21	132	miR160	osa-miR160d-3p, zma-miR160b-3p, bdi-miR160b-3p, zma-miR160g-3p, bdi-miR160a-3p, bdi-miR160c-3p, zma-miR160d-3p, csi-miR160c-3p, osa-miR160e-3p, ata-miR160c-3p, osa-miR160a-3p, osa-miR160b-3p	STRG.70328.1	3'	-68.3	56.7164	0.898684	-	-	-	No
miR160_3	GCGUGCACGGAUCCAAGCAUA	GGAUAUGAUAUGAUAUGAUGUGCCUGGCUCCCUGUAUGCCACUCAUCCAGAGCAACACCUUUUGCAAUAAGGUUGCCUGCGAUGGAUGGCGUGCACGGAUCCAAGCAUAUCGAACCCUCUCCCUCUCCC	21	129	miR160	ata-miR160b-3p, bdi-miR160d-3p, osa-miR160c-3p	STRG.106885.1	3'	-68.3	56.7164	0.898684	-	-	-	No
miR160_3	GCGUGCACGGAUCCAAGCAUA	UGCUGGGAUAUGAUAUGAUGUGCCUGGCUCCCUGUAUGCCACUCAUCCAGAGCAACAUCUUUUGCAAUAAGGUUGCCUGCGAUGGAUGGCGUGCACGGAUCCAAGCAUAUCGAACCCUCUCCCUCUCGU	21	129	miR160	ata-miR160b-3p, bdi-miR160d-3p, osa-miR160c-3p	STRG.99516.1	3'	-68.3	56.7164	0.898684	-	-	-	No
miR167_2	UGAAGCUGCCAGCAUGAUCUGA	ACAAGCUGGUGAAGCUGCCAGCAUGAUCUGAUGACCUAACUCAUGGAUCAGAAUCCAUGUCAAUCAGGUCAUGCUGGAGUUUCAUCUGCUGGUCGGAGCACAACGA	22	106	miR167	mes-miR167e, bdi-miR167g, ccl-miR167b, pab-miR167b, cca-miR167, nta-miR167c, ata-miR167f-5p, cpa-miR167d, vca-miR167b-5p, eun-miR167b-5p, gma-miR167g, bdi-miR167d-5p, ccl-miR167a, aof-miR167b, ath-miR167d, ppe-miR167c, ata-miR167d-5p, nta-miR167a, mes-miR167f, tae-miR167c-5p, bdi-miR167c-5p, vca-miR167a-5p, ata-miR167b-5p, aly-miR167d-5p, ctr-miR167, rco-miR167c, bdi-miR167e-5p, nta-miR167b, eun-…	STRG.64878.1	5'	-68.3	56.7164	0.898684	miR167	sRNA evidence+, precursor EST, Conserved	Han et al., 2014	Chu et al., 2016; Jin et al., 2020; Li et al., 2019; Liu et al., 2020a; Liu et al., 2020b; Meng et al., 2013; Ragupathy et al., 2016
miR169_1	UAGCCAAGGAUGACUUGCCUA	UGCAAGGGCCUUACCUCUGAUAGCCAAGGAUGACUUGCCUAUGUCUUCAUCCAUGUUCAAUGCUUCAUUAGCCUUGGCGUGGGUUCUCAUGGGCAGUCACCUUGGCUAGCCUGAGUGGCUCUUGCUGCUC	21	130	miR169	aly-miR169i-5p, mes-miR169o, sbi-miR169c, mes-miR169w, ath-miR169j, ptc-miR169r, ptc-miR169i, bdi-miR169e-5p, tcc-miR169d, aqc-miR169a, aly-miR169j-5p, cas-miR169g-5p, nta-miR169t, lus-miR169k, osa-miR169h, aof-miR169a, sbi-miR169h, mes-miR169s, cas-miR169c, ath-miR169n, ath-miR169l, osa-miR169l, ath-miR169i, bdi-miR169n, ghb-miR169a, bdi-miR169g, osa-miR169f.1, aqc-miR169b, zma-miR169f-5p, bna-m…	STRG.105874.1	5'	-68.3	56.7164	0.898684	miR169	Conserved	Yao et al., 2007; Wei et al., 2009	No
miR384_miR394_1	UUGGCAUUCUGUCCACCUCC	GGGCGCUUACCGAGAGCUCUUUGGCAUUCUGUCCACCUCCUUGUGAAUCUUGCGGGGGAGAUCUCACGAUCUGUCGUGCUUGCAGGUUGCUUGGAGGUGGGCAUACUGCCAAUGGAGCUGUGUAGGCCUCCCUU	20	134	miR384, miR394	mdm-miR394b, cpa-miR394b, aly-miR394b-5p, cme-miR394b, gma-miR394e, sbi-miR394a, bdi-miR394, ppe-miR394a, ppe-miR394b, pab-miR394a, bna-miR394a, fve-miR394, ata-miR394-5p, aly-miR394a-5p, zma-miR394b-5p, ath-miR394a, mes-miR394a, ahy-miR394, zma-miR394a-5p, atr-miR394, pab-miR394c, pab-miR394b, gma-miR394f, lus-miR394a, cme-miR394a, aof-miR394, gma-miR394d, gma-miR394b-5p, sbi-miR394b, lus-miR394…	STRG.91933.1	5'	-68.3	56.7164	0.898684	-	-	-	Jin et al., 2020; Li et al., 2019; Liu et al., 2020a; Liu et al., 2020b; Meng et al., 2013; Ragupathy et al., 2016
miR156_3	UGACAGAAGAGAGUGAGCACA	UGGGGAGGCCCUCGAGAGAUUGACAGAAGAGAGUGAGCACACGGCGUGAUGCCGGCAUAACAUGUAUGCCGUCUUCGCCGCGUGCUCACUCCUCUUUCUGUCAGCCUCUUUCUAUCAGGAGUUUA	21	125	miR156	gma-miR156q, hvu-miR156a, rco-miR156b, bna-miR156a, osa-miR156k, rco-miR156d, rco-miR156e, gma-miR156b, ssp-miR156, hvu-miR156b, rco-miR156a, far-miR156a, rco-miR156c, tae-miR156, tcc-miR156a, gma-miR156s, zma-miR156j-5p, bdi-miR156a, mtr-miR156a, ssl-miR156, sbi-miR156d	STRG.82331.4, STRG.82331.2, STRG.82331.5	5'	-68.3	56.7164	0.898684	miR156	sRNA evidence+, precursor EST, Conserved	Wei et al., 2009; Han et al., 2014	No
miR169_2	UAGCCAAGAAUGACUUGCCUA	GAGAGCCUCCUUUCAUCCGGUAGCCAAGAAUGACUUGCCUAUGCAAUGCCUCUGCUAACUGAUCCAUCUCACCAUCGGCUGGGAAGCCCCUGUGAUGGAUGCAGUUUGUGUGGUUGCAUGGGUGGGUCUUCUUGGCUAGCCAGAGUGGCUCUCAUCCACCA	21	161	miR169	osa-miR169f.1, zma-miR169f-5p, bna-miR169c, sbi-miR169q, sbi-miR169c, zma-miR169q-5p, ssl-miR169, ptc-miR169r, bna-miR169d, bdi-miR169d, far-miR169, sbi-miR169m, vvi-miR169x, zma-miR169o-5p, osa-miR169g, tcc-miR169d, ata-miR169c-5p, zma-miR169g, aqc-miR169a, mes-miR169ab, sbi-miR169h, sbi-miR169p, sbi-miR169n, zma-miR169n-5p, zma-miR169h, osa-miR169n, osa-miR169o, zma-miR169m-5p, bna-miR169e, bdi…	STRG.59099.1	5'	-68.3	56.7164	0.898684	miR169	Conserved	Wei et al., 2009	Li et al., 2019
miR169_3	UAGCCAAGGUGACUGCCCAUG	GCAGCAAGAGCCACUCAGGCUAGCCAAGGUGACUGCCCAUGAGAACCCACGCCAAGGCUAAUGAAGCAUUGAACAUGGAUGAAGACAUAGGCAAGUCAUCCUUGGCUAUCAGAGGUAAGGCCCUUGCAGC	21	130	miR169	osa-miR169q	STRG.105874.1	5'	-68.3	56.7164	0.898684	-	-	-	No
miR166_miR165_2	UCGGACCAGGCUUCAUUCCC	CGCGUCAUGGUUGUCGAGGGGAAUGACGCCGGGUCCGAAAGAGAGACGCAUGGCGUGCGUGUGGCGCGUUUCGGACCAGGCUUCAUUCCCCAUGACACCAUCAUGGUUCA	20	110	miR166, miR165	zma-miR166h-3p, zma-miR166d-3p, sbi-miR166j, sbi-miR166d, zma-miR166i-3p, zma-miR166g-3p, gma-miR166t, zma-miR166c-3p, aly-miR165b-3p, zma-miR166e, gma-miR166p, sbi-miR166a, sbi-miR166c, aqc-miR166c, sbi-miR166i, gma-miR166s, csi-miR166c-3p, cme-miR166g, tcc-miR166b, zma-miR166f, zma-miR166b-3p, gma-miR166q, sbi-miR166k, sbi-miR166b, gma-miR166r, aly-miR165a-3p, sbi-miR166h	STRG.69817.1, STRG.69817.2	3'	-68.3	56.7164	0.898684	miR166	Conserved	Yao et al., 2007; Wei et al., 2009	Meng et al., 2013
miR171_1	UUGAGCCGUGCCAAUAUCAC	CCUUCGAGGGGAGUGAACGCGGUAUUGGUGCGGUUCAAUCAGAGAGCUGGUGCCCCCGGAGGCAAGAGGUUCCGCUCUUCGAUUGAGCCGUGCCAAUAUCACGCGGUUUCUCAUGAAUCGCA	20	122	miR171	sly-miR171d, csi-miR171a, zma-miR171b-3p	STRG.30873.1	3'	-68.3	56.7164	0.898684	-	-	-	No
miR169_4	UAGCCAAGGAUGACUUGCCU	UGCAAGGGCCUUACCUCUGAUAGCCAAGGAUGACUUGCCUAUGUCUUCAUCCAUGUUCAAUGCUUCAUUAGCCUUGGCGUGGGUUCUCAUGGGCAGUCACCUUGGCUAGCCUGAGUGGCUCUUGCUGCUC	20	130	miR169	stu-miR169c-5p, stu-miR169f-5p, sbi-miR169d-5p, stu-miR169h, csi-miR169f-5p, csi-miR169d-5p, fve-miR169d, stu-miR169b-5p, aof-miR169c, csi-miR169j-5p, csi-miR169b-5p, csi-miR169h-5p, fve-miR169b, mdm-miR169o, csi-miR169p-5p, csi-miR169q-5p, stu-miR169e-5p, csi-miR169e-5p, mes-miR169ac, fve-miR169a, bdi-miR169m, csi-miR169l-5p, atr-miR169a, stu-miR169a-5p, stu-miR169g, csi-miR169c-5p, atr-miR169c,…	STRG.105874.1	5'	-68.3	56.7164	0.898684	-	-	-	No
miR169_5	UAGCCAAGAAUGACUUGCCU	GAGAGCCUCCUUUCAUCCGGUAGCCAAGAAUGACUUGCCUAUGCAAUGCCUCUGCUAACUGAUCCAUCUCACCAUCGGCUGGGAAGCCCCUGUGAUGGAUGCAGUUUGUGUGGUUGCAUGGGUGGGUCUUCUUGGCUAGCCAGAGUGGCUCUCAUCCACCA	20	161	miR169	stu-miR169c-5p, stu-miR169f-5p, sbi-miR169d-5p, stu-miR169h, csi-miR169f-5p, csi-miR169d-5p, fve-miR169d, stu-miR169b-5p, aof-miR169c, csi-miR169j-5p, csi-miR169b-5p, csi-miR169h-5p, fve-miR169b, csi-miR169p-5p, csi-miR169q-5p, stu-miR169e-5p, csi-miR169e-5p, mes-miR169ac, fve-miR169a, csi-miR169l-5p, atr-miR169a, stu-miR169a-5p, stu-miR169g, csi-miR169c-5p, atr-miR169c, fve-miR169c, stu-miR169d-…	STRG.59099.1	5'	-68.3	56.7164	0.898684	-	-	-	No
miR169_6	GGGCAGUCACCUUGGCUAGC	UGCAAGGGCCUUACCUCUGAUAGCCAAGGAUGACUUGCCUAUGUCUUCAUCCAUGUUCAAUGCUUCAUUAGCCUUGGCGUGGGUUCUCAUGGGCAGUCACCUUGGCUAGCCUGAGUGGCUCUUGCUGCUC	20	130	miR169	sbi-miR169d-3p	STRG.105874.1	3'	-68.3	56.7164	0.898684	-	-	-	No
miR396_1	UCCACAGGCUUUCUUGAACUG	AAAGAUGCGCGGGCAUGCUCUCCACAGGCUUUCUUGAACUGUGAACUCGCGGGGAUUGUGGCGCUGCUGCCUUCUCUUCGGCCGCCUCCGCCUGUUGAUGGUUCAAGAAAGCCCAUGGAAACCAUGCCCGCCUCCUGUGUC	21	141	miR396	ata-miR396d-5p, ata-miR396b-5p, far-miR396, ata-miR396a-5p, bdi-miR396a-5p, vca-miR396b-5p, osa-miR396e-5p, bdi-miR396b-5p	STRG.32067.1	5'	-68.3	56.7164	0.898684	miR396	sRNA evidence+, precursor EST, Conserved	Wei et al., 2009; Han et al., 2014	Chu et al., 2016; Jin et al., 2020; Liu et al., 2020a; Liu et al., 2020b; Meng et al., 2013; Ragupathy et al., 2016
miR444_1	UGCAGUUGCUGUCUCAAGCUU	AUUGCAUGUGGUGGCACCAAGCAUGAGGCGACAACUGCAUUACUUGCAAGGAAGUUACAAAAUCUAUGGGUCAUCAUAAUCGUGACUUUCUUGCAAGUUGUGCAGUUGCUGUCUCAAGCUUGCCUAUUUAUUUAGAUGUCA	21	141	miR444	bdi-miR444d, osa-miR444a-3p.2, hvu-miR444b, zma-miR444b, osa-miR444b.2, osa-miR444e, zma-miR444a, bdi-miR444c, ssp-miR444c-3p, osa-miR444c.2, osa-miR444d.2, bdi-miR444b	STRG.97371.3, STRG.97371.7, STRG.97371.8	3'	-68.3	56.7164	0.898684	miR444	Precursor EST, Conserved, Expression	Wei et al., 2009	Liu et al., 2020a; Liu et al., 2020b; Meng et al., 2013
miR444_2	UUGCUGCCUCAAGCUUGCUGC	CAGGUUUUGCAUUUGGAGGCAGUAAACUGGAGGCAACAACUGCAUAACUUGCGAGAUGCUCGUUGGAUGAUGAUCAUGCCGAUGAUUUUACCGCAAGUUAUGCAGUUGCUGCCUCAAGCUUGCUGCAUCCCAAUGCCAAACCAGUG	21	146	miR444	tae-miR444b, osa-miR444a-3p.1, hvu-miR444a, osa-miR444d.1, tae-miR444a, bdi-miR444a	STRG.88764.1	3'	-68.3	56.7164	0.898684	miR444	Precursor EST	Yao et al., 2007	No
miR394_1	AGGUGGGCAUACUGCCAAUG	GGGCGCUUACCGAGAGCUCUUUGGCAUUCUGUCCACCUCCUUGUGAAUCUUGCGGGGGAGAUCUCACGAUCUGUCGUGCUUGCAGGUUGCUUGGAGGUGGGCAUACUGCCAAUGGAGCUGUGUAGGCCUCCCUU	20	134	miR394	zma-miR394a-3p, zma-miR394b-3p	STRG.91933.1	3'	-68.3	56.7164	0.898684	-	-	-	No
miR169_7	GGCAGUCACCUUGGCUAG	GCAAGGGCCUUACCUCUGAUAGCCAAGGAUGACUUGCCUAUGUCUUCAUCCAUGUUCAAUGCUUCAUUAGCCUUGGCGUGGGUUCUCAUGGGCAGUCACCUUGGCUAGCCUGAGUGGCUCUUGCUGCU	18	128	miR169	zma-miR169k-3p, zma-miR169i-3p, zma-miR169j-3p	STRG.105874.1	3'	-68.3	56.7164	0.898684	-	-	-	No
miR1117_1	UAGUACCGGUUCGUGGCACGAACC	CAUCCUGCCACCACUCUCAUUAGUACCGGUUCGUGGCACGAACCGGUGCUAAAGGUUUGCCACGAACUGGUACUAAAGAGCUCCUCCCGGCUAGCCG	24	97	miR1117	tae-miR1117	STRG.79973.1	5'	-68.3	56.7164	0.898684	miR1117	Precursor EST	Yao et al., 2007	Li et al., 2019
miR1117_1	UAGUACCGGUUCGUGGCACGAACC	GGCGAACCUUUAGCAUCGGUUCGUGCCACGAACCAGUGCUAAAGAGAGUGGUGGCAGGGUGUUGUCAGUCUGGGGCCCGUCCAGCACAUUUAGUACCGGUUCGUGGCACGAACCGGUACUAAAGAUCGAUGUAC	24	134	miR1117	tae-miR1117	STRG.77716.1	3'	-68.3	56.7164	0.898684	miR1117	Precursor EST	Yao et al., 2007	Li et al., 2019
miR1117_2	UAGUACCGGUUCGUGCCACGAACC	GGUUUAUGUACAUCGAUCUUUAGUACCGGUUCGUGCCACGAACCGGUACUAAAUGUGCUGGACGGGCCCCAGACUGACAACACCCUGCCACCACUCUCUUUAGCACUGGUUCGUGGCACGAACCGAUGCUAAAGGUUCGCC	24	141	miR1117	tae-miR1117	STRG.77716.1	5'	-68.3	56.7164	0.898684	-	-	-	No
miR1117_1	UAGUACCGGUUCGUGGCACGAACC	CAUCCUGCCACCACUCACUUUAGUACCGGUUCGUGGCACGAACCGGUGCUAAAGGUUCGCCACGAACCGGUACUAAUGA	24	79	miR1117	tae-miR1117	STRG.33179.1	5'	-68.3	56.7164	0.898684	miR1117	Precursor EST	Yao et al., 2007	Li et al., 2019
miR1117_1	UAGUACCGGUUCGUGGCACGAACC	GAGUUUGAAAAUGGGACCUUUAGUACCGGUUCGUGGCACGAACCGGGACUAAAGGUCUCAACCCCAUUAGUUCCGGUUCGUGCCACAAACCGGGACUAAAAGGGGGGGCAUUUGGUCGCGG	24	121	miR1117	tae-miR1117	STRG.14207.1	5'	-68.3	56.7164	0.898684	miR1117	Precursor EST	Yao et al., 2007	Li et al., 2019
miR1117_3	UAGUAUCGGUUCGUGGCACGAACC	GCUAGCCGGGCCGCUCUCAUUAGUAUCGGUUCGUGGCACGAACCGGUGCUAAAGGUUAGCCACGAACCGGUACUAAUGAGAGUGGUGGCAGGAUGUU	24	97	miR1117	tae-miR1117	STRG.104997.1	5'	-68.3	56.7164	0.898684	-	-	-	No
miR1118_1	CACUAUAUUAUGGAAUGGAGGGA	UUAUAAGUACUCCCUCCAUUCCACAAUGUAGUGCUUCCUCUAUCCACGUGCUUCAACUUUGAUCAUAAAUUUAACUACCAAGACCGAUUGCGACGGGAGCAAAAAUUAUAUCAGUGAAUUCGUAUUUGAAAGAAGUUUUCAAUUAUAUAAUUUUUUCUCUCGCCGCAGUUGGUCUCGUUGGUUAAAUUUAUGGUCAAAGUUGGACCUCGGGAAGCGCGGGCGCACUAUAUUAUGGAAUGGAGGGAGUA	23	248	miR1118	tae-miR1118	STRG.86981.1	3'	-68.3	56.7164	0.898684	-	-	-	No
miR1118_2	CACUACAUUGUGGAAUGGAGGGA	UACUCCCUCCAUUCCAUAAUAUAGUGCGCCCGCGCUUCCCGAGGUCCAACUUUGACCAUAAAUUUAACCAACGAGACCAACUGCGGCGAGAGAAAAAAUUAUAUAAUUGAAAACUUCUUUCAAAUACGAAUUCACUGAUAUAAUUUUUGCUCCCGUCGCAAUCGGUCUUGGUAGUUAAAUUUAUGAUCAAAGUUGAAGCACGUGGAUAGAGGAAGCACUACAUUGUGGAAUGGAGGGAGUACUUAUAA	23	248	miR1118	tae-miR1118	STRG.86981.1	3'	-68.3	56.7164	0.898684	-	-	-	No
miR1118_3	CACUACAUUACGGAAUGGAGGGA	AAAUGCAUAAUGUUGUAAUUCCUCCAUUCCAUAAUGUAGUGCACCCACGCUUUUUGAGAUAAAGUUUGACCAUAAAUUUAACUAACAUGGUUAAAUUUAUGGUCAAACUUAAAUCUCGAAAAGCGCUGACGCACUACAUUACGGAAUGGAGGGAGUAUAUGAUAAGUUUGGGUG	23	174	miR1118	tae-miR1118	STRG.44806.1, STRG.44804.3, STRG.44804.2	3'	-68.3	56.7164	0.898684	-	-	-	No
miR1118_2	CACUACAUUGUGGAAUGGAGGGA	UUAUGUCUUCUCAAAUACUCCCUCCAUUCCAAAAUAUAGUGCGCCCGCGCUUUCCGAGGUCCAACUUUGACCAUAAAUUUAACCAACGAGACCAACUGCGGCGGGAGAAAAAAAUAUAUAAUUGAAAACUUCUUUCGAAUACGAAUUCACUGAUAUAUUUUUUGCUCCCACCGCAAUCGGUCUUGGUAGUUAAAUUUACGGUCAAAGUUGAAGCACGUGGAUAGAGGAAGCACUACAUUGUGGAAUGGAGGGAGUAUCAUGGCCAAAG	23	268	miR1118	tae-miR1118	STRG.2835.1	3'	-68.3	56.7164	0.898684	-	-	-	No
miR1118_2	CACUACAUUGUGGAAUGGAGGGA	UACUCCCUCCAUUCCAAAAUAUAGUGCGCCCGCGCUUCCCGAGGUUCAACUUUGACCGUAAAUUUAACCAACAAGACCAACUGCGGCGGAAGAAAAAAUUAUAUAAUUGAAAACUUCUUUCGAAUACGAAUUCACUGAUAUAAUUUUUGCUCCCGCCGCAAUCGGUCUUGGUAGUUAAAUUUACGGUCAAAGUUGAAGCACGUAGAUAGAGGAAGCACUACAUUGUGGAAUGGAGGGAGUAC	23	242	miR1118	tae-miR1118	STRG.89580.1	3'	-68.3	56.7164	0.898684	-	-	-	No
miR1118_2	CACUACAUUGUGGAAUGGAGGGA	GUCUACAUACAUCGGUACUCCCUCCGUUCCAAAAUGUAGCGCCUAUAGAUUUUUGCAAUAGUCAAACAUUACAAACUUUGACCAUAUUUAUAGAGAAAAAUAGGUACAUCUAGAAUACCAAAUGCACAUUAUUGGAUACAUCAUGAGUUCUAUUUUCAGAAUGUACAUGUUUAGUAUUGUAGAUGUAGACUGUUUUCUGUAUACACUUGGUCAAAGUUGGCAAAGUUUGACUUCUACAAAAAUCUAUAUGCACUACAUUGUGGAAUGGAGGGAGUAUAUUGUAGUCCAUUUGA	23	293	miR1118	tae-miR1118	STRG.52356.1	3'	-68.3	56.7164	0.898684	-	-	-	No
miR1122_1	UAGAUACAUCCGUAUCUAGA	AAUUUUGUCUUAGAUUUGUCUAAAUACGUAUGUAUCAAGUCAUGUUUUAGUAUUAGAUACAUCCGUAUCUAGACUAAUCUAAGACAAGAAUUU	20	93	miR1122	tae-miR1122a, far-miR1122	STRG.75245.1, STRG.75246.3, STRG.75246.2, STRG.75246.5	3'	-68.3	56.7164	0.898684	miR1122	Precursor EST, Expression	Yao et al., 2007	No
miR1122_1	UAGAUACAUCCGUAUCUAGA	AAUUUUGGCUUACAUUUGUCUAAAUACGUAUGUAUCAAGUCAUGUUUUAGUAUUAGAUACAUCCGUAUCUAGACUAAUCUAAGACAAGAAUUU	20	93	miR1122	tae-miR1122a, far-miR1122	STRG.47939.2, STRG.47940.1, STRG.47939.3, STRG.47939.4, STRG.47939.1	3'	-68.3	56.7164	0.898684	miR1122	Precursor EST, Expression	Yao et al., 2007	No
miR1122_1	UAGAUACAUCCGUAUCUAGA	AAUUUUGGCUUAGAUUUGUCUAAAUACGUAUGUAUCAAGUCAUGUUUUAGUAUUAGAUACAUCCGUAUCUAGACUAAUCUAAGACAAGAAUUU	20	93	miR1122	tae-miR1122a, far-miR1122	STRG.73847.4, STRG.73847.5, STRG.73847.1, STRG.73847.2, STRG.73847.3	3'	-68.3	56.7164	0.898684	miR1122	Precursor EST, Expression	Yao et al., 2007	No
miR1122_1	UAGAUACAUCCGUAUCUAGA	UUAGUUGACUCUGAUUUGUCUAGAUACGGAUAUAUCUAGACAUGUUUUAGUGUUAGAUACAUCCGUAUCUAGAUAAGUCCAAGUCAACUAAUU	20	93	miR1122	tae-miR1122a, far-miR1122	STRG.68368.1	3'	-68.3	56.7164	0.898684	miR1122	Precursor EST, Expression	Yao et al., 2007	No
miR1122_2	UAGAUAUAUCCGUAUCUAGA	UUAGUUGACUUGGACUUAUCUAGAUACGGAUGUAUCUAACACUAAAACAUGUCUAGAUAUAUCCGUAUCUAGACAAAUCAGAGUCAACUAAUU	20	93	miR1122	tae-miR1122a, far-miR1122	STRG.68368.1	3'	-68.3	56.7164	0.898684	-	-	-	No
miR1122_3	UAGAUACAUCCGUACCUAGA	AUUCUUGUCUUACAUUUGUCUAAAUACGGAUGUAUCAAGUCACGUUUUAGUAUUAGAUACAUCCGUACCUAGACAAGUCUAAGACAAG	20	88	miR1122	tae-miR1122a, far-miR1122	STRG.91531.1	3'	-68.3	56.7164	0.898684	-	-	-	No
miR1122_4	UAGAUACAUCUGUAUCUAGA	AUUAUUGUCUUAGAUUUGUCUAGAUACGGAUGUAUAGACACGUUUUAGUGUUAGAUACAUCUGUAUCUAGAUAAAUCUAAGGAGGGACGAA	20	91	miR1122	tae-miR1122a, far-miR1122	STRG.90096.4	3'	-68.3	56.7164	0.898684	-	-	-	No
miR1125_1	AAUCAACGAGACCAACUGCGGCGG	UCAACUUUAACCAUAAAUUUAAUCAACGAGACCAACUGCGGCGGAGGCAAACAUUAUAUAAUUGAAAACUUCUUUUGAAUACGAAUUCAUUGCUAUAAUUUUUAGUCCUGCCGCAGUCGGUCUCGUUGGUUAAAUUUAUGGUCAAAGUUGAAA	24	153	miR1125	tae-miR1125	STRG.69675.1	5'	-68.3	56.7164	0.898684	-	-	-	No
miR1127_1	UCCUUCCGUUCGGAAUUAC	CUACUAGUAUUAAUAUCUACUCCUUCCGUUCGGAAUUACUUGUCGUAGAAAUGAAUGUAUUUAAAUGUAUUUUAGUUUUAAAUACAUCUAUUACCGAGACAAGUAAUUCCGAACGAAGGGAGUACAAAGGAACCACGGCCUCC	19	143	miR1127	tae-miR1127a	STRG.47664.1	5'	-68.3	56.7164	0.898684	miR1127	Precursor EST	Yao et al., 2007	No
miR1127_2	UCCCUCCGUUCGGAAUUAC	AAUUAAUCACUGGAAAGUACUCCCUCCGUUCGGAAUUACUUGUCGCAGAAAUGGAUGUAUUUAGAUGUAUUCUAGUUCUAGAUACAUCCAUUCUCGAGACAAGUAAUUCCGAACGGAGGGAAUAGCAUCUCAUAGUAAUUUAG	19	143	miR1127	tae-miR1127a	STRG.35820.1, STRG.35820.2	5'	-68.3	56.7164	0.898684	-	-	-	No
miR1127_2	UCCCUCCGUUCGGAAUUAC	CACUUGUCCCUCGCUGCUACUCCCUCCGUUCGGAAUUACUUGUCGCAGAAAUGGAUGUAUUUAGACGUAUGUUAAGUUCUAGAUACAUCCAUUUUCGAGACAAGUAAUUCCUAAUGGAGGGAGUACGAUUUGCCAAACCAUUUC	19	144	miR1127	tae-miR1127a	STRG.87336.1	5'	-68.3	56.7164	0.898684	-	-	-	No
miR1128_1	UACUACUCCCUCCGUCCGGAA	UUGCAAUCAGUCUGAGUAAAUACUACUCCCUCCGUCCGGAAAUACUUGUCUUAGACAUGGAUAAAAUGCAUGUAUCUAUAACUAAAAUAAGUCUAACACCAUUUCUAGGACAAGUAUUUCCGGACGGAGGGAGUAUAUAACUUCACUGAUUUCACAAUA	21	159	miR1128	tae-miR1128	STRG.95878.2, STRG.95878.1	5'	-68.3	56.7164	0.898684	-	-	-	No
miR1131_1	UAGUACCGGUUCGUGGCUAACC	CAUCCUGCCACCACUCUCAUUAGUACCGGUUCGUGGCUAACCUUUAGCACCGGUUCGUGCCACGAACCGAUACUAAUGAGAGCGGCCCGGCUAGCCG	22	97	miR1131	tae-miR1131	STRG.104997.1	5'	-68.3	56.7164	0.898684	miR1131	Precursor EST, Expression	Yao et al., 2007	No
miR1131_2	UAGUACCGGUUCGUGGCGAACC	UCAUUAGUACCGGUUCGUGGCGAACCUUUAGCACCGGUUCGUGCCACGAACCGGUACUAAAGUGAGUGGUGGCAGGAUGUU	22	81	miR1131	tae-miR1131	STRG.33179.1	5'	-68.3	56.7164	0.898684	-	-	-	No
miR1135_1	CUACGACAAGUAAUUCCGAACGGA	UGGUUCCUUUGUACUCCCUUCGUUCGGAAUUACUUGUCUCGGUAAUAGAUGUAUUUAAAACUAAAAUACAUUUAAAUACAUUCAUUUCUACGACAAGUAAUUCCGAACGGAAGGAGUAGAUAUUAAUACUA	24	131	miR1135	tae-miR1135	STRG.47664.1	3'	-68.3	56.7164	0.898684	-	-	-	No
miR1135_2	CUGCGACAAGUAAUUACGAACGGA	UCAAUCUAACCUACUCCCUCCGUUUGGAAUUACUCGUCUCGGAAAUGGAUGUAUGUACAACUAAAAUAUGUCUAAAUACAUCCACUUCUGCGACAAGUAAUUACGAACGGAGGGAGUAGCCGGUUACCAAG	24	131	miR1135	tae-miR1135	STRG.36510.1	3'	-68.3	56.7164	0.898684	-	-	-	No
miR1135_1	CUACGACAAGUAAUUCCGAACGGA	AUCUUGCAUACUACUCCCUCCGUUCGAAAUUACUUGUCUCGAAAAUGAAUGUAUCUAGAACUAAAAUACAUCUAGAUACAUCCAAUUCUACGACAAGUAAUUCCGAACGGAGAAAGUAUGUCCUAGCCCCU	24	131	miR1135	tae-miR1135	STRG.27621.2, STRG.27621.1	3'	-68.3	56.7164	0.898684	-	-	-	No
miR1136_1	UUGUCGCAGGUAUGGAUGUAUCUA	CUCCCUCCGUUCCGAAUUACUUGUCGCAGGUAUGGAUGUAUCUAGAUGUAUUUUAGUUGUAGAUACAUCCAUUUCCGUGACGAGUAAUUAGGAACGGAGGGAGUA	24	105	miR1136	tae-miR1136	STRG.45213.4, STRG.45213.3, STRG.45213.2	5'	-68.3	56.7164	0.898684	miR1136	Precursor EST	Yao et al., 2007	No
miR1136_2	UUGUCGCAUGUAUGGAUGUAUCUA	CUCUCUCCGUUUCGAAUUACUUGUCGCAUGUAUGGAUGUAUCUAGAUGUAUUUAGUUCUAGAUACAUCUAUUUUUGCGACGAGUAAUUUGGAACGGAGGGAGUA	24	104	miR1136	tae-miR1136	STRG.61637.1	5'	-68.3	56.7164	0.898684	-	-	-	No
miR1137_1	UAGUACAAAGUUGAGUCAUC	ACCCUCCGUUCCAAAAUAGAUGACUCAACUUUGUACUAAAGUUAGUACAAAGUUGAGUCAUCUAUUUUGGAAUGGAGGGAGU	20	82	miR1137	tae-miR1137a	STRG.65951.3, STRG.65951.1, STRG.65951.2	3'	-68.3	56.7164	0.898684	miR1137	Precursor EST	Yao et al., 2007	No
miR1137_1	UAGUACAAAGUUGAGUCAUC	UCCCUCCAUUCCAAAAUAGAUGACUCAACUUUGUACUAACUUUAGUACAAAGUUGAGUCAUCUAUUUUGGAACGGAGGGUGU	20	82	miR1137	tae-miR1137a	STRG.65951.3, STRG.65951.1, STRG.65951.2	3'	-68.3	56.7164	0.898684	miR1137	Precursor EST	Yao et al., 2007	No
miR166_1	UCGGACCAGGCUUCAUUCC	GCGUCAUGGUUGUCGAGGGGAAUGACGCCGGGUCCGAAAGAGAGACGCAUGGCGUGCGUGUGGCGCGUUUCGGACCAGGCUUCAUUCCCCAUGACACCAUCAUGGUUC	19	108	miR166	hbr-miR166a, pde-miR166a, vvi-miR166a, vvi-miR166b, mes-miR166j, pde-miR166b	STRG.69817.1, STRG.69817.2	3'	-68.3	56.7164	0.898684	-	-	-	No
miR172_1	UGAAUCUUGAUGAUGCCACAC	AUUAGCCAUUGAUCGCCGAUGCAGCAUCAUCAAGAUUCCCACACAUAGUACGCUGGCUAGCUAGCAAAGCUCAUCAAUCUAUCCAUCUCCCAUGCAUGAACGGAACUCCAGUUCACAUGCAUGUAUGGAUGGGGAAGGAUGAGAGCAUCGCAUGCAUGCCAUACAUUGUGUGAAUCUUGAUGAUGCCACACCAGAAAUCACCGGCUGGCUG	21	211	miR172	cme-miR172f, vvi-miR172b	STRG.40752.1	3'	-68.3	56.7164	0.898684	-	-	-	No
miR172_2	UGGGAAUCUUGAUGAUGCUGCAU	GCCAGCCGGUGAUUUCUGGUGUGGCAUCAUCAAGAUUCACACAAUGUAUGGCAUGCAUGCGAUGCUCUCAUCCUUCCCCAUCCAUACAUGCAUGUGAACUGGAGUUCCGUUCAUGCAUGGGAGAUGGAUAGAUUGAUGAGCUUUGCUAGCUAGCCAGCGUACUAUGUGUGGGAAUCUUGAUGAUGCUGCAUCGGCGAUCAAUGGCUAAUUA	23	211	miR172	vvi-miR172d, aau-miR172	STRG.40752.1	3'	-68.3	56.7164	0.898684	-	-	-	No
miR1436_1	ACAUUAUGGGACGGAGGGAGU	UUAUUUUUGUUAAAUACUACUCCCUCCAUCACAUAAUGUAAGACUAGUGUCGAAAAACGUCUUACAUUAUGGGACGGAGGGAGUACCUCCGUCUGGG	21	97	miR1436	osa-miR1436, hvu-miR1436	STRG.103139.1	3'	-68.3	56.7164	0.898684	-	-	-	No
miR1436_1	ACAUUAUGGGACGGAGGGAGU	CUACUCCCUCCAUCCCAUAAUGUAGGACGUUUUUUGACACAGUGUCAAAAAACCUCCUACAUUAUGGGACGGAGGGAGUACAAUUUUUCUUUUCUGAUA	21	99	miR1436	osa-miR1436, hvu-miR1436	STRG.49494.1	3'	-68.3	56.7164	0.898684	-	-	-	No
miR1436_1	ACAUUAUGGGACGGAGGGAGU	GAGAUGCUCUUAGCAGCUACUCUCUCCGUCCCAUGACGUAAAAGAUGUUUUUUGACACUACCUUAGUGUCAAAAAAACAUCUUACAUUAUGGGACGGAGGGAGUAUUAGCAUGCUUGCGUUUUG	21	124	miR1436	osa-miR1436, hvu-miR1436	STRG.26318.1	3'	-68.3	56.7164	0.898684	-	-	-	No
miR1436_2	GCAUUAUGGGACGGAGGGAGU	GUUUCAACUAAUGAAAUACUCCCUCCCUCCCAUAGUGUAAGUGUAGUGUCAAAAAACGUCUUGCAUUAUGGGACGGAGGGAGUAGAUACGUAUUCAUCCAACU	21	103	miR1436	osa-miR1436, hvu-miR1436	STRG.80564.1	3'	-68.3	56.7164	0.898684	-	-	-	No
miR1436_3	ACAUUAUGGGACGGAUGGAGU	AUCCCUUGUUUAUACAGUACUCCCUCUGUCCCAUAAUGUAAGAUGUUUUUUGACACUAGUCUAGUGUCAAAAAACGUCCUACAUUAUGGGACGGAUGGAGUAGCUUUUAACCUUUCAUCUC	21	121	miR1436	osa-miR1436, hvu-miR1436	STRG.103023.3	3'	-68.3	56.7164	0.898684	-	-	-	No
miR1436_4	ACAUUAUGGGACAGAGGGAGU	GAUGAAAGGUUAAAAGCUACUCCAUCCGUCCCAUAAUGUAGGACGUUUUUUGACACUAGACUAGUGUCAAAAAACAUCUUACAUUAUGGGACAGAGGGAGUACUGUAUAAACAAGGGAUGG	21	121	miR1436	osa-miR1436, hvu-miR1436	STRG.103023.3	3'	-68.3	56.7164	0.898684	-	-	-	No
miR1439_1	UUUUGGAACGGAGGGAGUAUU	UUAUUUCUACAAUAGGAUGUUACUCCCUUCGUCCCAAAAUAAUUGUCUGAACUUUAUACUAACUCUAGUACAAAGUUAUACUAAGGUUGAGACACUUAUUUUGGAACGGAGGGAGUAUUAGCUUGGCUUGUGAACAAUG	21	139	miR1439	osa-miR1439	STRG.72225.1	3'	-68.3	56.7164	0.898684	-	-	-	No
miR1439_1	UUUUGGAACGGAGGGAGUAUU	AACUUGGGUUUUUACCAUUCUACUCCCUCCGUCUCAAAAUAAGUGUCUUAACUUUGUACUAGUUUUAGUACAAAGUAAUACUAAGCUUGAGACACUUAUUUUGGAACGGAGGGAGUAUUUCCGUGCAAAUUUCCGUGAA	21	139	miR1439	osa-miR1439	STRG.45972.1	3'	-68.3	56.7164	0.898684	-	-	-	No
miR2118_1	UUCCCAAUGCCUCCCAUUCCUA	UAGAGGGCCUUAGAGUAGUGGGAAUGGGAACAUGGAGGAAAGCCUAAAUUGCUCGGUUUUCACCUCUAGUGUUGGAGGUGAAAAAUCUAGUUUGGUGUUUCCCAAUGCCUCCCAUUCCUAUUGUUCUAAAGCACUCCUUC	22	140	miR2118	zma-miR2118c, osa-miR2118n, osa-miR2118r, osa-miR2118g, ata-miR2118b-5p, osa-miR2118b, zma-miR2118b, osa-miR2118e	STRG.56155.1	3'	-68.3	56.7164	0.898684	-	-	-	No
miR166_2	GAAUGACGCCGGGUCCGAAAG	CGCGUCAUGGUUGUCGAGGGGAAUGACGCCGGGUCCGAAAGAGAGACGCAUGGCGUGCGUGUGGCGCGUUUCGGACCAGGCUUCAUUCCCCAUGACACCAUCAUGGUUCA	21	110	miR166	bdi-miR166a-5p	STRG.69817.1, STRG.69817.2	5'	-68.3	56.7164	0.898684	-	-	-	Liu et al., 2020a
miR160_4	GCCUGGCUCCCUGUAUGCCAC	GAUAUGAUAUGAUAUGAUGUGCCUGGCUCCCUGUAUGCCACUCAUCCAGAGCAACACCUUUUGCAAUAAGGUUGCCUGCGAUGGAUGGCGUGCACGGAUCCAAGCAUAUCGAACCCUCUCCCUCUCC	21	127	miR160	csi-miR160a-5p	STRG.106885.1	5'	-68.3	56.7164	0.898684	-	-	-	No
miR160_4	GCCUGGCUCCCUGUAUGCCAC	GCUGGGAUAUGAUAUGAUGUGCCUGGCUCCCUGUAUGCCACUCAUCCAGAGCAACAUCUUUUGCAAUAAGGUUGCCUGCGAUGGAUGGCGUGCACGGAUCCAAGCAUAUCGAACCCUCUCCCUCUCG	21	127	miR160	csi-miR160a-5p	STRG.99516.1	5'	-68.3	56.7164	0.898684	-	-	-	No
miR160_4	GCCUGGCUCCCUGUAUGCCAC	AGGUGAAAACAAUGGGAUAUGCCUGGCUCCCUGUAUGCCACUCGCGUAGCUGCCAACUCUCCAAACCCAGCGUUGGCUCUACCGCGGAUGGCGUGCGAGGAGCCAAGCAUGACCGUCUCUCUCUCUCUCU	21	130	miR160	csi-miR160a-5p	STRG.70328.1	5'	-68.3	56.7164	0.898684	-	-	-	No
miR166_3	UCGGACCAGGCUUCAUUCCCCA	UCCGCGUCAUGGUUGUCGAGGGGAAUGACGCCGGGUCCGAAAGAGAGACGCAUGGCGUGCGUGUGGCGCGUUUCGGACCAGGCUUCAUUCCCCAUGACACCAUCAUGGUUCAGG	22	114	miR166	lus-miR166k, cas-miR166d, cas-miR166f-3p, ctr-miR166, csi-miR166a-3p, cas-miR166c-3p, lus-miR166i, hbr-miR166b	STRG.69817.1, STRG.69817.2	3'	-68.3	56.7164	0.898684	-	-	-	No
miR172_3	GAAUCUUGAUGAUGCUGCAU	GCCAGCCGGUGAUUUCUGGUGUGGCAUCAUCAAGAUUCACACAAUGUAUGGCAUGCAUGCGAUGCUCUCAUCCUUCCCCAUCCAUACAUGCAUGUGAACUGGAGUUCCGUUCAUGCAUGGGAGAUGGAUAGAUUGAUGAGCUUUGCUAGCUAGCCAGCGUACUAUGUGUGGGAAUCUUGAUGAUGCUGCAUCGGCGAUCAAUGGCUAAUUA	20	211	miR172	aly-miR172e-3p	STRG.40752.1	3'	-68.3	56.7164	0.898684	-	-	-	No
miR1120_1	ACGUUCUUAUAUUAUGGGACGGAG	GAAUUUGUCUGCUACUCCCCCUGUCCCAAAAUAUAAGAACGUUUUUAACACUACACUAAUGUCGAAAACGUUCUUAUAUUAUGGGACGGAGGGAGUACAUGUUAAUCUUGC	24	111	miR1120	hvu-miR1120	STRG.98152.3, STRG.98152.2, STRG.98152.4	3'	-68.3	56.7164	0.898684	-	-	-	No
miR1120_2	ACAUUCUUAUAUUAUGGGACAGAG	UAGAUAGUCUACUACUCCCUCCGUCCCAUAAUAUAAGAACCUUUUUAACACUACACUAGUGUUAAAAACAUUCUUAUAUUAUGGGACAGAGGGAGUAGUUGAUACAAUUUC	24	111	miR1120	hvu-miR1120	STRG.76698.1	3'	-68.3	56.7164	0.898684	-	-	-	No
miR1120_1	ACGUUCUUAUAUUAUGGGACGGAG	AAGUUUCCGAACUACUCCCUCUGUCCCAAAAUAUAAGAACGUUUUUAACACUACACUAGUGUAAAAAACGUUCUUAUAUUAUGGGACGGAGGGAGUAGUAAAAAGAGAGAA	24	111	miR1120	hvu-miR1120	STRG.33539.2, STRG.33540.1	3'	-68.3	56.7164	0.898684	-	-	-	No
miR160_5	UGCCUGGCUCCCUGUAUGCC	GGAUAUGAUAUGAUAUGAUGUGCCUGGCUCCCUGUAUGCCACUCAUCCAGAGCAACACCUUUUGCAAUAAGGUUGCCUGCGAUGGAUGGCGUGCACGGAUCCAAGCAUAUCGAACCCUCUCCCUCUCCC	20	129	miR160	htu-miR160a, cas-miR160a, gma-miR160b, cas-miR160b-5p, gma-miR160c, gma-miR160d, bdi-miR160f, gma-miR160e	STRG.106885.1	5'	-68.3	56.7164	0.898684	-	-	-	Ragupathy et al., 2016
miR160_5	UGCCUGGCUCCCUGUAUGCC	UGCUGGGAUAUGAUAUGAUGUGCCUGGCUCCCUGUAUGCCACUCAUCCAGAGCAACAUCUUUUGCAAUAAGGUUGCCUGCGAUGGAUGGCGUGCACGGAUCCAAGCAUAUCGAACCCUCUCCCUCUCGU	20	129	miR160	htu-miR160a, cas-miR160a, gma-miR160b, cas-miR160b-5p, gma-miR160c, gma-miR160d, bdi-miR160f, gma-miR160e	STRG.99516.1	5'	-68.3	56.7164	0.898684	-	-	-	Ragupathy et al., 2016
miR160_5	UGCCUGGCUCCCUGUAUGCC	GAGGUGAAAACAAUGGGAUAUGCCUGGCUCCCUGUAUGCCACUCGCGUAGCUGCCAACUCUCCAAACCCAGCGUUGGCUCUACCGCGGAUGGCGUGCGAGGAGCCAAGCAUGACCGUCUCUCUCUCUCUCUC	20	132	miR160	htu-miR160a, cas-miR160a, gma-miR160b, cas-miR160b-5p, gma-miR160c, gma-miR160d, bdi-miR160f, gma-miR160e	STRG.70328.1	5'	-68.3	56.7164	0.898684	-	-	-	Ragupathy et al., 2016
miR164_2	UGGAGAAGCAGGGCACGUGC	GAAUGGCGAGGCGCGCGAGGUGGAGAAGCAGGGCACGUGCAUUCAUUUCCAGGUCGCUUCCCGGCGUCCGGCCGGCACGCACCGCCGCGGCGGCCUUGCUUGGUCAGUGUGUCGCUCGAUCCGGCCGUGCGCCGGCAGCCGGCCCAUGCAUGCAUGUGCCUUUCUUCUCCACCGUGCACACCUCGCCUGCGUG	20	193	miR164	gma-miR164c, gma-miR164d, gma-miR164b	STRG.12446.1	5'	-68.3	56.7164	0.898684	-	-	-	Chu et al., 2016; Liu et al., 2020a; Liu et al., 2020b
miR166_4	UUCGGACCAGGCUUCAUUCCC	CGCGUCAUGGUUGUCGAGGGGAAUGACGCCGGGUCCGAAAGAGAGACGCAUGGCGUGCGUGUGGCGCGUUUCGGACCAGGCUUCAUUCCCCAUGACACCAUCAUGGUUCA	21	110	miR166	bdi-miR166e-3p	STRG.69817.1, STRG.69817.2	3'	-68.3	56.7164	0.898684	-	-	-	Liu et al., 2020a; Liu et al., 2020b; Meng et al., 2013
miR169_8	GGCAGUCACCUUGGCUAGC	UGCAAGGGCCUUACCUCUGAUAGCCAAGGAUGACUUGCCUAUGUCUUCAUCCAUGUUCAAUGCUUCAUUAGCCUUGGCGUGGGUUCUCAUGGGCAGUCACCUUGGCUAGCCUGAGUGGCUCUUGCUGCUC	19	130	miR169	bdi-miR169h-3p, bdi-miR169e-3p, ata-miR169i-3p, ata-miR169c-3p	STRG.105874.1	3'	-68.3	56.7164	0.898684	-	-	-	No
miR164_3	CAUGUGCCUUUCUUCUCCACC	GAAUGGCGAGGCGCGCGAGGUGGAGAAGCAGGGCACGUGCAUUCAUUUCCAGGUCGCUUCCCGGCGUCCGGCCGGCACGCACCGCCGCGGCGGCCUUGCUUGGUCAGUGUGUCGCUCGAUCCGGCCGUGCGCCGGCAGCCGGCCCAUGCAUGCAUGUGCCUUUCUUCUCCACCGUGCACACCUCGCCUGCGUG	21	193	miR164	bdi-miR164a-3p, ata-miR164b-3p	STRG.12446.1	3'	-68.3	56.7164	0.898684	-	-	-	Li et al., 2019; Liu et al., 2020b; Meng et al., 2013
miR396_2	GUUCAAGAAAGCCCAUGGAAA	AAAGAUGCGCGGGCAUGCUCUCCACAGGCUUUCUUGAACUGUGAACUCGCGGGGAUUGUGGCGCUGCUGCCUUCUCUUCGGCCGCCUCCGCCUGUUGAUGGUUCAAGAAAGCCCAUGGAAACCAUGCCCGCCUCCUGUGUC	21	141	miR396	ata-miR396d-3p, bdi-miR396b-3p	STRG.32067.1	3'	-68.3	56.7164	0.898684	miR396	sRNA evidence+, precursor EST, Conserved	Han et al., 2014	Li et al., 2019; Meng et al., 2013
miR5181_1	UCCGAUCCAAAAUAAGUGUCG	AAUCUCUUAAAUGCUCUCCCUCCGAUCCAAAAUAAGUGUCGUGGUUUUUGAACUAAAACAACGACACUUAAUUUUGAUCGGAAGGAGUAUAAUACACAGGUCCA	21	104	miR5181	ata-miR5181-5p, bdi-miR5181b	STRG.27934.5, STRG.60305.2	5'	-68.3	56.7164	0.898684	-	-	-	No
miR5175_1	AAGAAUUUUGGAACGGAGGGA	GAUUGGCUUUCAAAGUACUCCCUCUGUCCCAAAUUUUUUGUCUUAGAUUUGUCUAAAUACAGAUGUAUCAAGUCAUGCUUUAGUAUUGGAUACAUCCGUAUCUAGACUAAUGUAAGACAAGAAUUUUGGAACGGAGGGACUACAUUGAAAGAGCUAUCU	21	159	miR5175	bdi-miR5175a	STRG.55615.1	3'	-68.3	56.7164	0.898684	-	-	-	No
miR5175_1	AAGAAUUUUGGAACGGAGGGA	CCCUCUGUUCCUAAAUACUCCCUCCGUCCCAAAAAUUUUGGCUUACAUUUGUCUAAAUACGUAUGUAUCAAGUCAUGUUUUAGUAUUAGAUACAUCCGUAUCUAGACUAAUCUAAGACAAGAAUUUUGGAACGGAGGGAGUAUAAGUCUUUUUAGAGAU	21	159	miR5175	bdi-miR5175a	STRG.47939.2, STRG.47939.4, STRG.47939.3, STRG.47940.1, STRG.47939.1	3'	-68.3	56.7164	0.898684	-	-	-	No
miR5175_2	AAGUAUUUAGGAACGGAGGGA	CUACUCCCUCCGUUCCCAAAUACUUGUCCUUCUAGGCAUUUCAAAUGGACUCAACAUACGGAUGUAUGUAGACAUAUUUUAAAGUGUAGAUUCAUUCAUUUUGUGCCGUAUGUAGUCACUUGUUGAAAUCUCUAAAAAGACAAGUAUUUAGGAACGGAGGGAGUAGAUGUCAAUUAGCAUGA	21	182	miR5175	bdi-miR5175a	STRG.1210.1	3'	-68.3	56.7164	0.898684	-	-	-	No
miR1128_2	UACUACUCCCUCCGUUCCAAA	AAGAAAGACACAAUCUAGUUUACUACUCCCUCCGUUCCAAAUUACUCGUCGUGGUUUUAGCUAAAACCACGACGAGUAAUUUGGAACGGAGGGAGUACAAAUCAGAACAUCAUCUAGAGCG	21	121	miR1128	ssp-miR1128	STRG.96132.2, STRG.96132.1	5'	-68.3	56.7164	0.898684	-	-	-	No
miR1128_3	UAAUACUCCCUCCGUCCCAAA	AACAAGUUCUUGUUCUUGGGUAAUACUCCCUCCGUCCCAAAAUAAGUGUCUCAACUUUGUACUAAUCUUAAUAUAAAGUUGUACUAACCUUAAGACAAUUAUUUUGGGACGGAGGGAGUACCAUACUCCACCUUGUUUCAUGUGGUU	21	147	miR1128	ssp-miR1128	STRG.107969.1	5'	-68.3	56.7164	0.898684	-	-	-	No
miR5200_1	UGUAGAUACUCCCUAAGGCUU	AAGCUUUAAGCACUAAUUAAGCCUUAGUGAAUAUCUACACUAGUAAGUUUUUCUUCAUGUUUGAAAUGCUUAGCAUUGUAGAUACUCCCUAAGGCUUGGGUGGUAUUGCGUUGUGUG	21	117	miR5200	bdi-miR5200b-3p, tae-miR5200, ata-miR5200-3p, bdi-miR5200a-3p, bdi-miR5200c	STRG.103498.1	3'	-68.3	56.7164	0.898684	miR5200	Precursor EST, Expression	Wei et al., 2009	Jin et al., 2020; Li et al., 2019; Liu et al., 2020a; Liu et al., 2020b; Ragupathy et al., 2016
miR5200_1	UGUAGAUACUCCCUAAGGCUU	CAAAGCUUUAAAGCAGUCGAGCCUUAGUGAAUAUCUACACCAGUAAGUUUUUUUCUUCAUGCCAGAAAUACUUAACAGUGUAGAUACUCCCUAAGGCUUGGUGGUAUUGCAUUGUUGUG	21	119	miR5200	bdi-miR5200b-3p, tae-miR5200, ata-miR5200-3p, bdi-miR5200a-3p, bdi-miR5200c	STRG.103498.1	3'	-68.3	56.7164	0.898684	miR5200	Precursor EST, Expression	Wei et al., 2009	Jin et al., 2020; Li et al., 2019; Liu et al., 2020a; Liu et al., 2020b; Ragupathy et al., 2016
miR5200_1	UGUAGAUACUCCCUAAGGCUU	AUAAAGCUUUAAGCACUAAAGCCUUAGUGAAUAUCUACACUAGUAAGAUUUUCUUCAUGUUGGAAAUGCUUAGCAUUGUAGAUACUCCCUAAGGCUUGGGUGGUAUUGUGUUGUUGU	21	117	miR5200	bdi-miR5200b-3p, tae-miR5200, ata-miR5200-3p, bdi-miR5200a-3p, bdi-miR5200c	STRG.103498.1	3'	-68.3	56.7164	0.898684	miR5200	Precursor EST, Expression	Wei et al., 2009	Jin et al., 2020; Li et al., 2019; Liu et al., 2020a; Liu et al., 2020b; Ragupathy et al., 2016
miR5054_1	UCCCCACGGUGGGCGCCA	GGUAGCGCAGUAGUAGUACCUCCCCACGGUGGGCGCCAACUGUCGUGGUAUUCCUCACGGGGGGCUUGCGAGUCGACAGAUGCCACAAGGGCUUAGUGUGUGGGUAGGACUACUGCUGAUAGGACCGG	18	128	miR5054	bdi-miR5054	STRG.32845.1	5'	-68.3	56.7164	0.898684	-	-	-	No
miR166_5	CGGACCAGGCUUCAUUCCCC	CCGCGUCAUGGUUGUCGAGGGGAAUGACGCCGGGUCCGAAAGAGAGACGCAUGGCGUGCGUGUGGCGCGUUUCGGACCAGGCUUCAUUCCCCAUGACACCAUCAUGGUUCAG	20	112	miR166	gma-miR166m	STRG.69817.1, STRG.69817.2	3'	-68.3	56.7164	0.898684	-	-	-	No
miR167_3	UGAAGCUGCCAGCAUGAUCU	ACAAGCUGGUGAAGCUGCCAGCAUGAUCUGAUGACCUAACUCAUGGAUCAGAAUCCAUGUCAAUCAGGUCAUGCUGGAGUUUCAUCUGCUGGUCGGAGCACAACGA	20	106	miR167	mes-miR167b, lja-miR167b, lja-miR167c, lja-miR167a, bna-miR167d, fve-miR167c, fve-miR167a, gma-miR167l, fve-miR167b	STRG.64878.1	5'	-68.3	56.7164	0.898684	-	-	-	Ragupathy et al., 2016
miR5049_1	AGACAAUUAUUUUGGGACGGAGG	UGUUCUUGGGUAAUACUCCCUCCGUCCCAAAAUAAGUGUCUCAACUUUGUACUAAUCUUAAUAUAAAGUUGUACUAACCUUAAGACAAUUAUUUUGGGACGGAGGGAGUACCAUACUCCACCUUG	23	125	miR5049	hvu-miR5049c	STRG.107969.1	3'	-68.3	56.7164	0.898684	-	-	-	No
miR5049_2	AGACACUUAUUUUGGGACGGAGG	AGGUGGAGUAUGGUACUCCCUCCGUCCCAAAAUAAUUGUCUUAAGGUUAGUACAACUUUAUAUUAAGAUUAGUACAAAGUUGAGACACUUAUUUUGGGACGGAGGGAGUAUUACCCAAGAACAAG	23	125	miR5049	hvu-miR5049c	STRG.107969.1	3'	-68.3	56.7164	0.898684	-	-	-	No
miR5049_3	AGACAAUUAUUUUGGGACGAAGG	CAAGCCAAGCUAAUACUCCCUCCGUUCCAAAAUAAGUGUCUCAACCUUAGUAUAACUUUGUACUAGAGUUAGUAUAAAGUUCAGACAAUUAUUUUGGGACGAAGGGAGUAACAUCCUAUUGUAGA	23	125	miR5049	hvu-miR5049c	STRG.72225.1	3'	-68.3	56.7164	0.898684	-	-	-	No
miR5049_2	AGACACUUAUUUUGGGACGGAGG	GGCCUAAAACAUAUACUCCCUCCAUCCCAAAAUAAGUGUUUCAACCUUAGUACAACUUUAAACUGAAGCUAGUACAAAGUUGAGACACUUAUUUUGGGACGGAGGGAGUACCAUUUAAUGCCUUC	23	125	miR5049	hvu-miR5049c	STRG.61395.1, STRG.61395.5, STRG.61395.4	3'	-68.3	56.7164	0.898684	-	-	-	No
miR5049_2	AGACACUUAUUUUGGGACGGAGG	CGGUGCUCUUUAGUACUCCCUCUGUCCCAAAAUAACUGUCUCAAAUCUUAGUAUAAAUGUGUAUUAAAGUUAGUACAAAGUUGAGACACUUAUUUUGGGACGGAGGGAGUAUUCAUCUAAGCAUGA	23	126	miR5049	hvu-miR5049c	STRG.19816.1	3'	-68.3	56.7164	0.898684	-	-	-	No
miR5049_4	AAUUAAUAUGGAUCGGAGGGA	ACACCAUAAAAGUAUUACUCCCUCCGAUCCAAAUUAAUUGACGCUGACUUUACCUAGUACAAUUUUGUAAUAAAGCUGUACUAAGUUAGCAUCAAUUAAUAUGGAUCGGAGGGAGUACUAUUCCAUUGUCGACU	21	134	miR5049	hvu-miR5049f	STRG.59214.1	3'	-68.3	56.7164	0.898684	-	-	-	No
miR5049_5	AAUUAAUUUGGAUCGGAGGGA	UCGACAAUGGAAUAGUACUCCCUCCGAUCCAUAUUAAUUGAUGCUAACUUAGUACAGCUUUAUUACAAAAUUGUACUAGGUAAAGUCAGCGUCAAUUAAUUUGGAUCGGAGGGAGUAAUACUUUUAUGGUGUGG	21	134	miR5049	hvu-miR5049f	STRG.59214.1	3'	-68.3	56.7164	0.898684	-	-	-	No
miR5049_5	AAUUAAUUUGGAUCGGAGGGA	GAGUUGAGAACAUGCUACUCCCUCAGAUCCAAAUUAAUUGAAGUUGUACUAAAGCUGCGUCAAUUAAUUUGGAUCGGAGGGAGUAUUUUUUUUCUUGAAUUU	21	102	miR5049	hvu-miR5049f	STRG.76287.1	3'	-68.3	56.7164	0.898684	-	-	-	No
miR5049_5	AAUUAAUUUGGAUCGGAGGGA	UUGACUUAAUAGAUGUACUCCCUCCGAUUCAUAUUAGUUGACGCACACUUGGUACAACUUUGUAUUAAAGUUGUACUAAGUGUGUGUCAAUUAAUUUGGAUCGGAGGGAGUAUGACUCUUUCAAACCAA	21	129	miR5049	hvu-miR5049f	STRG.16828.1	3'	-68.3	56.7164	0.898684	-	-	-	No
miR5049_6	AAUUAAUAUGGAUAGGAGGGA	UAUUUCAAAUAAAAAUACUCUCUCUGAUCCAUAUUAAUUGUCAUUGAUUUAGUAGUUGUACUAAAUCAGCGAAAAUUAAUAUGGAUAGGAGGGAGUAUUACAACCCAAAUAUAA	21	114	miR5049	hvu-miR5049f	STRG.14439.1	3'	-68.3	56.7164	0.898684	-	-	-	No
miR169_9	UAGCCAAGGAUGACUUGCC	UGCAAGGGCCUUACCUCUGAUAGCCAAGGAUGACUUGCCUAUGUCUUCAUCCAUGUUCAAUGCUUCAUUAGCCUUGGCGUGGGUUCUCAUGGGCAGUCACCUUGGCUAGCCUGAGUGGCUCUUGCUGCUC	19	130	miR169	gma-miR169v	STRG.105874.1	5'	-68.3	56.7164	0.898684	-	-	-	No
miR156_4	UGACAGAAGAGAGUGAGCA	UGGGGAGGCCCUCGAGAGAUUGACAGAAGAGAGUGAGCACACGGCGUGAUGCCGGCAUAACAUGUAUGCCGUCUUCGCCGCGUGCUCACUCCUCUUUCUGUCAGCCUCUUUCUAUCAGGAGUUUA	19	125	miR156	har-miR156c	STRG.82331.4, STRG.82331.2, STRG.82331.5	5'	-68.3	56.7164	0.898684	-	-	-	No
miR5174_1	AUUAUGGAACGGAGGGAGUAG	AUCCAUCUCGGAGAAAAGGUACUCCCUCCAUCCCAUAAUGUAAGAGAAUUUUGACAAUACACUAGUGUCAAAAAAUGUCUUCCAUUUGUCAAAGAAUGUCUUAUAUUAUGGAACGGAGGGAGUAGGUUAGUACCUUCAUGGUGAA	21	145	miR5174	bdi-miR5174e-3p.2	STRG.24308.1	3'	-68.3	56.7164	0.898684	-	-	-	No
miR7742_1	UGUGUGCUCGAGUGAAUGAGU	AAGAGAGAACAAUCUCCCGCUGCAUUCGCUCAUUCGCACAGUAAAUAUUGUAACAUACUGGUAAGCCCUGGACCAGUCUCAUAUCUACUGUGUGCUCGAGUGAAUGAGUCGGCAGCUCGUUCAAUCCCC	21	129	miR7742	bdi-miR7742-3p	STRG.59393.1, STRG.59393.2	3'	-68.3	56.7164	0.898684	-	-	-	No
miR166_6	GGACCAGGCUUCAUUCCCC	CCGCGUCAUGGUUGUCGAGGGGAAUGACGCCGGGUCCGAAAGAGAGACGCAUGGCGUGCGUGUGGCGCGUUUCGGACCAGGCUUCAUUCCCCAUGACACCAUCAUGGUUCAG	19	112	miR166	cpa-miR166e	STRG.69817.1, STRG.69817.2	3'	-68.3	56.7164	0.898684	-	-	-	No
miR5200_2	GCCUUAGUGAAUAUCUACACU	AAGCUUUAAGCACUAAUUAAGCCUUAGUGAAUAUCUACACUAGUAAGUUUUUCUUCAUGUUUGAAAUGCUUAGCAUUGUAGAUACUCCCUAAGGCUUGGGUGGUAUUGCGUUGUGUG	21	117	miR5200	bdi-miR5200a-5p	STRG.103498.1	5'	-68.3	56.7164	0.898684	-	-	-	No
miR5200_3	GCCUUAGGGAGUAUCUACACU	CAACAAUGCAAUACCACCAAGCCUUAGGGAGUAUCUACACUGUUAAGUAUUUCUGGCAUGAAGAAAAAAACUUACUGGUGUAGAUAUUCACUAAGGCUCGACUGCUUUAAAGCUUUGCG	21	119	miR5200	bdi-miR5200b-5p, bdi-miR5200a-5p	STRG.103498.1	5'	-68.3	56.7164	0.898684	-	-	-	No
miR1122_5	AGACUUAUAUUUAGGAACGGA	UAGUUAAGUUAUACUCCCUCCCUUCCUAAAUAUAAGUUUUUUAGACAUUUCAAAUGGAUUACAACUUAGGGAUGUAUGUAGACAUAUUUUAGAGUAUACAUUCAUUCAUUUUGCUUCGUAUGUAGUCACUUGUUGAAAUCUUUAAAAAGACUUAUAUUUAGGAACGGAGGGAGUACAAUAGUAUGAAG	21	188	miR1122	tae-miR1122b-3p	STRG.34378.3	3'	-68.3	56.7164	0.898684	-	-	-	Li et al., 2019; Liu et al., 2020a; Liu et al., 2020b
miR1122_5	AGACUUAUAUUUAGGAACGGA	GCUACUACUUAUACUCCCUUUGUUCCUAAAUAUAAGUCUCUUAGAGAUUCCAAUACGGACUACAUAUGGAGCAAAAUGAGUGAAUCUACACUCUAAAACAUGUCUAUAUACAUCCGUAUGUAGUCCGCAUUGAAAUCUCUAAAAAGACUUAUAUUUAGGAACGGAGGGAGUAUAAUAUAACUUUG	21	185	miR1122	tae-miR1122b-3p	STRG.26707.4	3'	-68.3	56.7164	0.898684	-	-	-	Li et al., 2019; Liu et al., 2020a; Liu et al., 2020b
miR1122_5	AGACUUAUAUUUAGGAACGGA	AAUAAAAUAACUACUUCCUCCGUUCCUAAAUAAGUCUUUGUAGAAAUUCCACUAUUGAUUAGAUACGGAGCAAAAUGAGUGAAUCUACACUCUAAAUGCAUCUAUAUACAUCCGUAUGUGGUUCAUAGUGGAAUCUCUACAAAGACUUAUAUUUAGGAACGGAUGGAGUAUUUCUUAAGUAUG	21	183	miR1122	tae-miR1122b-3p	STRG.26103.1	3'	-68.3	56.7164	0.898684	-	-	-	Li et al., 2019; Liu et al., 2020a; Liu et al., 2020b
miR1127_3	ACAAGUAUUUCCGGACGGAGG	GCUGCUUGGUAAGUACUCCAUCCGUCCGGAAAUACUUGUCCAACGACAAGUAUUUCCGGACGGAGGGAGUACAACUUGAGGAAGCA	21	86	miR1127	tae-miR1127b-3p	STRG.109999.4	3'	-68.3	56.7164	0.898684	-	-	-	Jin et al., 2020; Liu et al., 2020a; Liu et al., 2020b
miR1127_3	ACAAGUAUUUCCGGACGGAGG	CUUGGUUCUGUUGUACUCCCUCCGUCUGAAAAUACUUGUCAUCGAAAUGGAUAGAAAAGGAUGUAUCUAAAACUAAAAUACAUCUAGAUACAUCCCCUUUUAUUCAUUUUGAUGACAAGUAUUUCCGGACGGAGGAAUACUUUACAAUUUGUAUU	21	155	miR1127	tae-miR1127b-3p	STRG.107602.1	3'	-68.3	56.7164	0.898684	-	-	-	Jin et al., 2020; Liu et al., 2020a; Liu et al., 2020b
miR1127_3	ACAAGUAUUUCCGGACGGAGG	UUACUAAUUAUAGUACUCCCUCCGUCCGAAAAUACUUGUCGCGAAAAUGGGUAAAAGUGGAUGCAUCUAAAACUAAAAUACGACUAGAUACAUCCAUUCAUCCGACAAGUAUUUCCGGACGGAGGGAGUACUAAACUGGCAUAUG	21	145	miR1127	tae-miR1127b-3p	STRG.106253.1	3'	-68.3	56.7164	0.898684	-	-	-	Jin et al., 2020; Liu et al., 2020a; Liu et al., 2020b
miR1127_3	ACAAGUAUUUCCGGACGGAGG	GAUGAUUCUAUACUACUCCCUCCGUCCCAAAAUACUUAUCGAAGAAAUGGAUAAAAUUGGAUAUAUCUAUAACUAAAAUACAUCUAGAUUCAUCCGUUUCUCCGACAAGUAUUUCCGGACGGAGGGAGUAUCAUUUUGGAUGAAC	21	145	miR1127	tae-miR1127b-3p	STRG.104367.1	3'	-68.3	56.7164	0.898684	-	-	-	Jin et al., 2020; Liu et al., 2020a; Liu et al., 2020b
miR1127_3	ACAAGUAUUUCCGGACGGAGG	CAGUGAAGUUAUAUACUCCCUCCGUCCGGAAAUACUUGUCCUAGAAAUGGUGUUAGACUUAUUUUAGUUAUAGAUACAUGCAUUUUAUCCAUGUCUAAGACAAGUAUUUCCGGACGGAGGGAGUAGUAUUUACUCAGACU	21	140	miR1127	tae-miR1127b-3p	STRG.95878.2, STRG.95878.1	3'	-68.3	56.7164	0.898684	-	-	-	Jin et al., 2020; Liu et al., 2020a; Liu et al., 2020b
miR1127_3	ACAAGUAUUUCCGGACGGAGG	UCAUGAAAACAAGUACUCCCUCCAUCCCAAAAUACUGGUCAUCAAAAUGGAUAAAAAGGGAUGUAUUUAGAACUAAAAUACGUCUACAUACAUCUCGUUUUAUCCAUUUUGAUGACAAGUAUUUCCGGACGGAGGGAGUAUUUGAUAUGUUCACA	21	155	miR1127	tae-miR1127b-3p	STRG.90550.4	3'	-68.3	56.7164	0.898684	-	-	-	Jin et al., 2020; Liu et al., 2020a; Liu et al., 2020b
miR1127_4	ACAAGUAUUUCUGGAUGGAGG	UUCCCCUAUGAAAUACUCCCUCCCUCCGAAAAUACUUGUCCUAGAAUUGAUAAAAAUGGAUGUAUCUAAAACUAAAAUAGUUCUAGAUACAUCCAUUUCUCCGACAAGUAUUUCUGGAUGGAGGGAGUACAAACAAAGAGAGGC	21	144	miR1127	tae-miR1127b-3p	STRG.20123.1	3'	-68.3	56.7164	0.898684	-	-	-	No
miR1127_3	ACAAGUAUUUCCGGACGGAGG	GUCGCUUUCUUUCUACUUCCUCCGUCCGGAAAUACUUGUCAUGAAAAUGGAUGUAUCUAGACGUAUUUUAGUUCUAGAUACAUCCAAUUUUAUCUAUUUGGGCGACAAGUAUUUCCGGACGGAGGGAGUACCAGGCCAAGAGAAG	21	145	miR1127	tae-miR1127b-3p	STRG.13762.1	3'	-68.3	56.7164	0.898684	-	-	-	Jin et al., 2020; Liu et al., 2020a; Liu et al., 2020b
miR1127_3	ACAAGUAUUUCCGGACGGAGG	CCUCUUUGCCACAUACUCCCUUCGUUCGAAAAUACUUGUUCUAAAAAUGGAUAAAAUGGAUGUAUCUAUAACUAAAAUAAGUCUAGCUACAACCAUUUCUCAGACAAGUAUUUCCGGACGGAGGGAGUAAAUCGCAGAAAGGGA	21	144	miR1127	tae-miR1127b-3p	STRG.103218.1	3'	-68.3	56.7164	0.898684	-	-	-	Jin et al., 2020; Liu et al., 2020a; Liu et al., 2020b
miR1127_3	ACAAGUAUUUCCGGACGGAGG	CAAACCAAUCAACUACUCCCUCUGUCCCGAAAUACUUGUCGGAGAGAUGGAUAAAAUUGGAUGUAUCUAUAUCUAAAAUACGUCUAGAUUCAUCCAUUUCCCCGACAAGUAUUUCCGGACGGAGGGAGUAAUAAAUUACAGACGA	21	145	miR1127	tae-miR1127b-3p	STRG.101331.1	3'	-68.3	56.7164	0.898684	-	-	-	Jin et al., 2020; Liu et al., 2020a; Liu et al., 2020b
miR9668_1	UCAAUGACAAGUAUUUUCGGA	UAAAUAAUACUCCCUCCGUCCGGAAUUACUUGUCAUCAAAAUGGAUGUGUCUAGAACUAAAAUACAUCUAGAUACAUCCAUUUCAAUGACAAGUAUUUUCGGACGGAGGAAGUAGUAGAAUGA	21	123	miR9668	tae-miR9668-5p	STRG.57858.1	3'	-68.3	56.7164	0.898684	-	-	-	No
miR9670_1	AGGUGGAAUACUUGAAGAAGA	AGCUGGAGUACCUGAACGUCUUCUUCAAGUACUCCACUUUUUUUUUCUUGCGGAGAAAAAGGUGGAAUACUUGAAGAAGAUUUUCAGGUCGUCCAUUAGA	21	100	miR9670	tae-miR9670-3p	STRG.82175.1	3'	-68.3	56.7164	0.898684	miR9670	sRNA evidence+, precursor EST	Han et al., 2014	Li et al., 2019; Liu et al., 2020a; Liu et al., 2020b
miR1130_miR1122_1	UCUUAUAUUAUGGGACGGAGG	AAAAGAGGGAUUGUACUCCCUCCGUCCCACAAUAUAAGAGCAUUUUUCAAGCUAACACGGUUUGAAAAAUGCUCUUAUAUUAUGGGACGGAGGGAGUAGCAUUUAUUGUUUUU	21	113	miR1130, miR1122	tae-miR1130b-3p, tae-miR1122c-3p	STRG.95220.1	3'	-68.3	56.7164	0.898684	miR1130	sRNA evidence+, precursor EST	Han et al., 2014	No
miR1130_miR1122_1	UCUUAUAUUAUGGGACGGAGG	CUGCUGUGUUUCCUACUCCCUCCGUCCCAUAAUACAAGACGUUUUUGCUAGCUAACAUAGCUAGCAAAAACGUCUUAUAUUAUGGGACGGAGGGAGUAGUUCCCUGACCUUGG	21	113	miR1130, miR1122	tae-miR1130b-3p, tae-miR1122c-3p	STRG.48929.1	3'	-68.3	56.7164	0.898684	miR1130	sRNA evidence+, precursor EST	Han et al., 2014	No
miR1130_miR1122_1	UCUUAUAUUAUGGGACGGAGG	AAAGUUUCCGAACUACUCCCUCUGUCCCAAAAUAUAAGAACGUUUUUAACACUACACUAGUGUAAAAAACGUUCUUAUAUUAUGGGACGGAGGGAGUAGUAAAAAGAGAGAAA	21	113	miR1130, miR1122	tae-miR1130b-3p, tae-miR1122c-3p	STRG.33539.2, STRG.33540.1	3'	-68.3	56.7164	0.898684	miR1130	sRNA evidence+, precursor EST	Han et al., 2014	No
miR5175_3	UUCCAAAUUACUCGUCGUGGU	GUUAUCUAGUACUCCCUUCAUUCCAAAUUACUCGUCGUGGUUUGAACUAAAACCACGACGAGUAAUUUGGAACGAAGGGAGUACUACCCAGUAA	21	94	miR5175	tae-miR5175-5p	STRG.56930.1	5'	-68.3	56.7164	0.898684	miR5175	sRNA evidence+, precursor EST	Han et al., 2014	Li et al., 2019; Ragupathy et al., 2016
miR1120_3	UUCUUAUAUUAUGGGACAGAG	UAGAUAGUCUACUACUCCCUCCGUCCCAUAAUAUAAGAACCUUUUUAACACUACACUAGUGUUAAAAACAUUCUUAUAUUAUGGGACAGAGGGAGUAGUUGAUACAAUUUC	21	111	miR1120	tae-miR1120b-3p	STRG.76698.1	3'	-68.3	56.7164	0.898684	-	-	-	Chu et al., 2016
miR1120_4	UUCUUAUAUUUUGGGACAGAG	CUCUCUUUUUACUACUCCCUCCGUCCCAUAAUAUAAGAACGUUUUUUACACUAGUGUAGUGUUAAAAACGUUCUUAUAUUUUGGGACAGAGGGAGUAGUUCGGAAACUUUG	21	111	miR1120	tae-miR1120b-3p	STRG.33539.2, STRG.33540.1	3'	-68.3	56.7164	0.898684	-	-	-	No
miR1130_1	UCUUAUAUUAUGGGACAGAGG	CUAGAUAGUCUACUACUCCCUCCGUCCCAUAAUAUAAGAACCUUUUUAACACUACACUAGUGUUAAAAACAUUCUUAUAUUAUGGGACAGAGGGAGUAGUUGAUACAAUUUCA	21	113	miR1130	tae-miR1130b-3p	STRG.76698.1	3'	-68.3	56.7164	0.898684	-	-	-	No
miR1120_5	UAAUAUAAGAACGUUUUUGAA	UAUGUACUCCCACCGUCUCAUAAUAUAAGAACGUUUUUGAAACUACACUAGUGUCAAAAACGUUCUCAUAUUAUGGGACAGGGGGAGUAGUAUAU	21	95	miR1120	tae-miR1120c-5p	STRG.47532.2	5'	-68.3	56.7164	0.898684	-	-	-	No
miR1120_6	UAAUAUGAGAACGUUUUUGAC	AUACUACUCCCCCUGUCCCAUAAUAUGAGAACGUUUUUGACACUAGUGUAGUUUCAAAAACGUUCUUAUAUUAUGAGACGGUGGGAGUACAUACC	21	95	miR1120	tae-miR1120c-5p	STRG.47532.2	5'	-68.3	56.7164	0.898684	-	-	-	No
miR1120_5	UAAUAUAAGAACGUUUUUGAA	UUUCUAUUCCCUCCGUCCCAUAAUAUAAGAACGUUUUUGAAACUACACUAGUAUCAAAAACGUUCUUAUACUAUGGGAGUACCUUUCUUCCUUCG	21	95	miR1120	tae-miR1120c-5p	STRG.62024.1	5'	-68.3	56.7164	0.898684	-	-	-	No
miR1120_7	UAAUAUAAGAUCGUUUUUGAC	AAUAUAGUCCCCACGUCUCAUAAUAUAAGAUCGUUUUUGACAUUAGUGCAGUGUUAAAAAUGCUCUUAUAUUAUGUGACGGAGGGAGUAACUCAC	21	95	miR1120	tae-miR1120c-5p	STRG.3229.3, STRG.3229.1, STRG.3229.2, STRG.1475.3, STRG.3229.4	5'	-68.3	56.7164	0.898684	-	-	-	No
miR5049_7	AAUAUGGAUCGGAGGGAGUAC	GGCCACACCAUAAAAGUAUUACUCCCUCCGAUCCAAAUUAAUUGACGCUGACUUUACCUAGUACAAUUUUGUAAUAAAGCUGUACUAAGUUAGCAUCAAUUAAUAUGGAUCGGAGGGAGUACUAUUCCAUUGUCGACUAAAC	21	142	miR5049	tae-miR5049-3p	STRG.59214.1	3'	-68.3	56.7164	0.898684	miR5049	sRNA evidence+, precursor EST	Han et al., 2014	Meng et al., 2013; Ragupathy et al., 2016
miR5049_7	AAUAUGGAUCGGAGGGAGUAC	CUAGUUGUUUACUUCUCUAUACUCCCUCCGAUCCAUAUUACUAUACAUCCGUAUCUAGACAAAUCUAAGACAAGUAGUAAUAUGGAUCGGAGGGAGUACUUAAAAUCAACCUGCCAAUC	21	119	miR5049	tae-miR5049-3p	STRG.45746.1	3'	-68.3	56.7164	0.898684	miR5049	sRNA evidence+, precursor EST	Han et al., 2014	Meng et al., 2013; Ragupathy et al., 2016
miR5049_8	AAUAUGAAUCGGAGGGAGUAC	CUUUGGUUUGAAAGAGUCAUACUCCCUCCGAUCCAAAUUAAUUGACACACACUUAGUACAACUUUAAUACAAAGUUGUACCAAGUGUGCGUCAACUAAUAUGAAUCGGAGGGAGUACAUCUAUUAAGUCAAGAUAUA	21	137	miR5049	tae-miR5049-3p	STRG.16828.1	3'	-68.3	56.7164	0.898684	-	-	-	No
miR164_4	UGGAGAAGCAGGGCACGUGCAU	GAAUGGCGAGGCGCGCGAGGUGGAGAAGCAGGGCACGUGCAUUCAUUUCCAGGUCGCUUCCCGGCGUCCGGCCGGCACGCACCGCCGCGGCGGCCUUGCUUGGUCAGUGUGUCGCUCGAUCCGGCCGUGCGCCGGCAGCCGGCCCAUGCAUGCAUGUGCCUUUCUUCUCCACCGUGCACACCUCGCCUGCGUG	22	193	miR164	bra-miR164e-5p	STRG.12446.1	5'	-68.3	56.7164	0.898684	-	-	-	No
miR319_1	UGGACUGAAGGGAGCUCCCUC	AUGAGGAUGUAUUAGUUUGAGGGAGCUCACUUCAGUCCACUCAUGGGAGGUAGCGGGGAUUGAACGAGCUGCCGACUCAUUCACUCGAGCACACAGUAGAUAUGAGACUGGUCCAGGGCUUACCAGUAUGUUACAAUAUUUACUGUGCGAAUGAGCGAAUGCAGCGGGAGAUUGUUCUCUCUUUCCUCCUCCAUGCUUGGACUGAAGGGAGCUCCCUCAUCUCUCAUCAGCUUCAUCA	21	238	miR319	gma-miR319q	STRG.59393.1, STRG.59393.2	3'	-68.3	56.7164	0.898684	miR319	Precursor EST, Conserved	Wei et al., 2009	Liu et al., 2020a; Liu et al., 2020b
miR319_1	UGGACUGAAGGGAGCUCCCUC	GAGAUGAUGUAUUAGUUUGAGGGAGCUCACUUCAGUCCACUCAUGGGAGGUAGCGGGGAUUGAACGAGCUGCCGACUCAUUCACUCGAGCACACAGUGGAUAUGAGACUAGUUCAGGGCAUAACAGUAUGUAACAAUAUUUACUGUGCGAAUGAGCGAAUGCAGCGGGAGAUUGUUCUCUCUUUCCUCCUCCAUGCUUGGACUGAAGGGAGCUCCCUCAUCUCUCAUCAGCUUCAUCA	21	238	miR319	gma-miR319q	STRG.53920.1, STRG.53920.2	3'	-68.3	56.7164	0.898684	miR319	Precursor EST, Conserved	Wei et al., 2009	Liu et al., 2020a; Liu et al., 2020b
miR9772_1	UGAGAUGAGAUUACCCCAUAC	UUUCUCUCUGUAGCGGCCGUUGAGAUGAGAUUACCCCAUACCCUAUAGCGGCAGCUCGACUCCGCACACGCGUAGGGGGCAAUCUCACCUCAACAGCUGCUCUCAGUGAGCUUU	21	114	miR9772	ata-miR9772b-5p, tae-miR9772, ata-miR9772a-5p	STRG.79533.1	5'	-68.3	56.7164	0.898684	miR9772	Precursor EST, Expression	Wei et al., 2009	Jin et al., 2020; Li et al., 2019; Meng et al., 2013
miR9772_1	UGAGAUGAGAUUACCCCAUAC	UUUCUCUCUGCAGCGGCCGUUGAGAUGAGAUUACCCCAUACCCUAUAGCGGCAGCUUGACUCCGUGCACGCGUAGGGGGCAAUCUCACCUCAACAGCCGCUCCCAGUGAGCUUU	21	114	miR9772	ata-miR9772b-5p, tae-miR9772, ata-miR9772a-5p	STRG.71055.1	5'	-68.3	56.7164	0.898684	miR9772	Precursor EST, Expression	Wei et al., 2009	Jin et al., 2020; Li et al., 2019; Meng et al., 2013
miR9772_1	UGAGAUGAGAUUACCCCAUAC	UUGCUCUCGGUAGCAGCCGUUGAGAUGAGAUUACCCCAUACCCUGGAGCGUCAGCUCGAUGCCGUACACGCGUAUGGGGUAAUCUCACCUCAACAGCCGCUCCCUGUGAGCUUU	21	114	miR9772	ata-miR9772b-5p, tae-miR9772, ata-miR9772a-5p	STRG.55615.1	5'	-68.3	56.7164	0.898684	miR9772	Precursor EST, Expression	Wei et al., 2009	Jin et al., 2020; Li et al., 2019; Meng et al., 2013
miR9776_1	UUGGACGAGGAUGUGCAGCUG	UCUAGCUAGAGUUUGGACGAGGAUGUGCAGCUGCGGUAGGGCGUUCAGCCACGACCAGCAGCUGCACAUCCGCGUCCAAGCGCUAGCUAGGAUCGUCAACA	21	101	miR9776	tae-miR9776	STRG.30780.1	5'	-68.3	56.7164	0.898684	-	-	-	No
miR9781_1	UUUUGUCAUAUAUAAUACAUA	UCGAUUUGAGGAAUUAAAUAUGUGUUAUAUGUCAUGAAAAGUAUACCACUAGAUUUCCACACGGAUGUAGUUUCUAAAUAUAUAUUUUUUGUCAUAUAUAAUACAUAUUUAGAUAGUUAAAUUAUCG	21	127	miR9781	tae-miR9781	STRG.75782.1	3'	-68.3	56.7164	0.898684	-	-	-	No
miR9782_1	GUAUUAGGUGGGUCAAAUUGACGA	AUCUAGGUUGCCGAUUUUAUCACCCUAAUAUAAAUUAUAUAACACAAAAAAUAUUCCUUUUGAAAAUAGAGCAUCUGAAGUUUAUAUUGACAUAUUUUUUGUAAUAUAUGAAUUGUAUUAGGUGGGUCAAAUUGACGACCUAGUGGUACACGCACGCC	24	158	miR9782	tae-miR9782	STRG.24179.1	3'	-68.3	56.7164	0.898684	-	-	-	No
miR9772_2	AGGGGGCAAUCUCACCUCAAC	UUUCUCUCUGUAGCGGCCGUUGAGAUGAGAUUACCCCAUACCCUAUAGCGGCAGCUCGACUCCGCACACGCGUAGGGGGCAAUCUCACCUCAACAGCUGCUCUCAGUGAGCUUU	21	114	miR9772	ata-miR9772a-3p, ata-miR9772b-3p	STRG.79533.1	3'	-68.3	56.7164	0.898684	-	-	-	Jin et al., 2020; Li et al., 2019; Meng et al., 2013
miR9772_2	AGGGGGCAAUCUCACCUCAAC	UUUCUCUCUGCAGCGGCCGUUGAGAUGAGAUUACCCCAUACCCUAUAGCGGCAGCUUGACUCCGUGCACGCGUAGGGGGCAAUCUCACCUCAACAGCCGCUCCCAGUGAGCUUU	21	114	miR9772	ata-miR9772a-3p, ata-miR9772b-3p	STRG.71055.1	3'	-68.3	56.7164	0.898684	-	-	-	Jin et al., 2020; Li et al., 2019; Meng et al., 2013
miR166_7	GGGAAUGACGCCGGGUCCGAAA	UCCGCGUCAUGGUUGUCGAGGGGAAUGACGCCGGGUCCGAAAGAGAGACGCAUGGCGUGCGUGUGGCGCGUUUCGGACCAGGCUUCAUUCCCCAUGACACCAUCAUGGUUCAGG	22	114	miR166	ata-miR166b-5p	STRG.69817.1, STRG.69817.2	5'	-68.3	56.7164	0.898684	-	-	-	No
miR5200_4	AAGCCUUAGUGAAUAUCUACA	CAAAGCUUUAAGCACUAAUUAAGCCUUAGUGAAUAUCUACACUAGUAAGUUUUUCUUCAUGUUUGAAAUGCUUAGCAUUGUAGAUACUCCCUAAGGCUUGGGUGGUAUUGCGUUGUGUGGC	21	121	miR5200	ata-miR5200-5p	STRG.103498.1	5'	-68.3	56.7164	0.898684	-	-	-	Li et al., 2019; Liu et al., 2020a
miR5200_5	GAGCCUUAGUGAAUAUCUACA	CGCAAAGCUUUAAAGCAGUCGAGCCUUAGUGAAUAUCUACACCAGUAAGUUUUUUUCUUCAUGCCAGAAAUACUUAACAGUGUAGAUACUCCCUAAGGCUUGGUGGUAUUGCAUUGUUGUGGC	21	123	miR5200	ata-miR5200-5p	STRG.103498.1	5'	-68.3	56.7164	0.898684	-	-	-	Liu et al., 2020a
miR5181_2	CACUUAUUUUGGAACGGAGGG	GGUUUUUACCAUUCUACUCCCUCCGUCUCAAAAUAAGUGUCUUAACUUUGUACUAGUUUUAGUACAAAGUAAUACUAAGCUUGAGACACUUAUUUUGGAACGGAGGGAGUAUUUCCGUGCAAAUUUC	21	127	miR5181	ata-miR5181-3p	STRG.45972.1	3'	-68.3	56.7164	0.898684	-	-	-	No
miR5181_2	CACUUAUUUUGGAACGGAGGG	GAUCACUAAUCUUCUCCUCCCUCCGUCCCAAAAUAGGUGUCUCAACUUUGUACUAACUAAGCCUAAGACACUUAUUUUGGAACGGAGGGAGUAUUUACCUUCAGCUGGU	21	109	miR5181	ata-miR5181-3p	STRG.24809.1	3'	-68.3	56.7164	0.898684	-	-	-	No
miR5181_2	CACUUAUUUUGGAACGGAGGG	CUACAAUAGGAUGUUACUCCCUUCGUCCCAAAAUAAUUGUCUGAACUUUAUACUAACUCUAGUACAAAGUUAUACUAAGGUUGAGACACUUAUUUUGGAACGGAGGGAGUAUUAGCUUGGCUUGUGA	21	127	miR5181	ata-miR5181-3p	STRG.72225.1	3'	-68.3	56.7164	0.898684	-	-	-	No
miR5181_3	CACUUAUUUUGGAUCGGAGGG	GGACCUGUGUAUUAUACUCCUUCCGAUCAAAAUUAAGUGUCGUUGUUUUAGUUCAAAAACCACGACACUUAUUUUGGAUCGGAGGGAGAGCAUUUAAGAGAUUCCU	21	106	miR5181	ata-miR5181-3p	STRG.27934.5, STRG.60305.2	3'	-68.3	56.7164	0.898684	-	-	-	No
miR2118_2	GGGAAUGGGAACAUGGAGGAA	AUAGAGGGCCUUAGAGUAGUGGGAAUGGGAACAUGGAGGAAAGCCUAAAUUGCUCGGUUUUCACCUCUAGUGUUGGAGGUGAAAAAUCUAGUUUGGUGUUUCCCAAUGCCUCCCAUUCCUAUUGUUCUAAAGCACUCCUUCC	21	142	miR2118	ata-miR2118a-3p, ata-miR2118b-3p	STRG.56155.1	5'	-68.3	56.7164	0.898684	-	-	-	No
miR9674_1	GGUGCUUUGGAUAAAUUCAAC	AGGGAGCCAGUUAAUCCGGUUUAAUUUGUCCAUAGCAUCAGCGAUCCCGCCAUUCUGUGGUCAAUGCUGCCCUAUGGCACGAUGCGGGAUAGCUGGUGCUUUGGAUAAAUGCUGGUGCUUUGGAUAAAUUCAACCCGAUGGCUGUGCAUGCCCG	21	154	miR9674	ata-miR9674c-3p	STRG.39306.1	3'	-68.3	56.7164	0.898684	-	-	-	No
miR394_2	AGGUGGGCAUACUGCCAAUGG	GGGCGCUUACCGAGAGCUCUUUGGCAUUCUGUCCACCUCCUUGUGAAUCUUGCGGGGGAGAUCUCACGAUCUGUCGUGCUUGCAGGUUGCUUGGAGGUGGGCAUACUGCCAAUGGAGCUGUGUAGGCCUCCCUUU	21	135	miR394	ata-miR394-3p	STRG.91933.1	3'	-68.3	56.7164	0.898684	-	-	-	Li et al., 2019
miR5084_1	AUCCUCUGCAGUACUGUACGGUGC	GUGCAUUAUGAAGGGUUGAGAUCCUCUGCAGUACUGUACGGUGCAGUACACUGUACUGCACCGUACAGUACUGCAGAGGAUCCUAUCCCCAUUAUGAAGGAUU	24	103	miR5084	ata-miR5084-5p	STRG.30792.1, STRG.30792.2	5'	-68.3	56.7164	0.898684	-	-	-	Liu et al., 2020a
miR156_5	UGCUCACUCCUCUUUCUGUCAG	GGGGAGGCCCUCGAGAGAUUGACAGAAGAGAGUGAGCACACGGCGUGAUGCCGGCAUAACAUGUAUGCCGUCUUCGCCGCGUGCUCACUCCUCUUUCUGUCAGCCUCUUUCUAUCAGGAGUUU	22	123	miR156	vca-miR156a-3p	STRG.82331.4, STRG.82331.2, STRG.82331.5	3'	-68.3	56.7164	0.898684	-	-	-	No
miR160_6	AUGCCUGGCUCCCUGUAUGCC	AGAGGUGAAAACAAUGGGAUAUGCCUGGCUCCCUGUAUGCCACUCGCGUAGCUGCCAACUCUCCAAACCCAGCGUUGGCUCUACCGCGGAUGGCGUGCGAGGAGCCAAGCAUGACCGUCUCUCUCUCUCUCUCU	21	134	miR160	pab-miR160f, pab-miR160e, pab-miR160c	STRG.70328.1	5'	-68.3	56.7164	0.898684	-	-	-	No
miR160_7	GUGCCUGGCUCCCUGUAUGCC	GGGAUAUGAUAUGAUAUGAUGUGCCUGGCUCCCUGUAUGCCACUCAUCCAGAGCAACACCUUUUGCAAUAAGGUUGCCUGCGAUGGAUGGCGUGCACGGAUCCAAGCAUAUCGAACCCUCUCCCUCUCCCU	21	131	miR160	pab-miR160f, pab-miR160e, pab-miR160c	STRG.106885.1	5'	-68.3	56.7164	0.898684	-	-	-	Jin et al., 2020
miR160_7	GUGCCUGGCUCCCUGUAUGCC	CUGCUGGGAUAUGAUAUGAUGUGCCUGGCUCCCUGUAUGCCACUCAUCCAGAGCAACAUCUUUUGCAAUAAGGUUGCCUGCGAUGGAUGGCGUGCACGGAUCCAAGCAUAUCGAACCCUCUCCCUCUCGUC	21	131	miR160	pab-miR160f, pab-miR160e, pab-miR160c	STRG.99516.1	5'	-68.3	56.7164	0.898684	-	-	-	Jin et al., 2020
miR156_6	GACAGAAGAGAGUGAGCAC	GGGGAGGCCCUCGAGAGAUUGACAGAAGAGAGUGAGCACACGGCGUGAUGCCGGCAUAACAUGUAUGCCGUCUUCGCCGCGUGCUCACUCCUCUUUCUGUCAGCCUCUUUCUAUCAGGAGUUU	19	123	miR156	cas-miR156g	STRG.82331.4, STRG.82331.2, STRG.82331.5	5'	-68.3	56.7164	0.898684	-	-	-	No
miR394_3	UUUGGCAUUCUGUCCACCUCC	GGGGCGCUUACCGAGAGCUCUUUGGCAUUCUGUCCACCUCCUUGUGAAUCUUGCGGGGGAGAUCUCACGAUCUGUCGUGCUUGCAGGUUGCUUGGAGGUGGGCAUACUGCCAAUGGAGCUGUGUAGGCCUCCCUUUG	21	137	miR394	cas-miR394	STRG.91933.1	5'	-68.3	56.7164	0.898684	-	-	-	No

## Sheet: Kofa
												Validated set support			sRNA set support
Unique miRNA ID	Mature miRNA sequence	Pre-miRNA sequence	Mature miRNA length	Pre-miRNA length	miRNA family	Homolog miRNAs	Transcripts	Hairpin location	MFE	GC%	MFEI	miRNA family reported in miRBase	Additional evidence	References	Previously reported in a sRNA sequencing study?
miR160_1	UGCCUGGCUCCCUGUAUGCCA	GGAUAUGAUAUGAUAUGAUGUGCCUGGCUCCCUGUAUGCCACUCAUCCAGAGCAACACCUUUUGCAAUAAGGUUGCCUGCGAUGGAUGGCGUGCACGGAUCCAAGCAUAUCGAACCCUCUCCCUCUCCC	21	129	miR160	rco-miR160b, gma-miR160f, sly-miR160a, zma-miR160d-5p, csi-miR160b-5p, vca-miR160-5p, nta-miR160c, bna-miR160a, pab-miR160b, ahy-miR160-5p, zma-miR160e, vvi-miR160e, zma-miR160g-5p, osa-miR160f-5p, lus-miR160b, bra-miR160a-5p, pab-miR160d, aly-miR160b-5p, dpr-miR160, ata-miR160b-5p, osa-miR160c-5p, sbi-miR160d, osa-miR160d-5p, mdm-miR160c, ptc-miR160a, bna-miR160b, fve-miR160a, cca-miR160b, cpa-m…	STRG.106101.1	5'	-77.2	43.2099	1.10286	miR160	sRNA evidence+, precursor EST, Conserved	Yao et al., 2007; Wei et al., 2009; Han et al., 2014	Jin et al., 2020; Li et al., 2019; Liu et al., 2020a; Liu et al., 2020b; Meng et al., 2013; Ragupathy et al., 2016
miR160_1	UGCCUGGCUCCCUGUAUGCCA	UGCUGGGAUAUGAUAUGAUGUGCCUGGCUCCCUGUAUGCCACUCAUCCAGAGCAACAUCUUUUGCAAUAAGGUUGCCUGCGAUGGAUGGCGUGCACGGAUCCAAGCAUAUCGAACCCUCUCCCUCUCGU	21	129	miR160	rco-miR160b, gma-miR160f, sly-miR160a, zma-miR160d-5p, csi-miR160b-5p, vca-miR160-5p, nta-miR160c, bna-miR160a, pab-miR160b, ahy-miR160-5p, zma-miR160e, vvi-miR160e, zma-miR160g-5p, osa-miR160f-5p, lus-miR160b, bra-miR160a-5p, pab-miR160d, aly-miR160b-5p, dpr-miR160, ata-miR160b-5p, osa-miR160c-5p, sbi-miR160d, osa-miR160d-5p, mdm-miR160c, ptc-miR160a, bna-miR160b, fve-miR160a, cca-miR160b, cpa-m…	STRG.98795.1	5'	-77.2	43.2099	1.10286	miR160	sRNA evidence+, precursor EST, Conserved	Yao et al., 2007; Wei et al., 2009; Han et al., 2014	Jin et al., 2020; Li et al., 2019; Liu et al., 2020a; Liu et al., 2020b; Meng et al., 2013; Ragupathy et al., 2016
miR166_miR165_1	UCGGACCAGGCUUCAUUCCCC	CCGCGUCAUGGUUGUCGAGGGGAAUGACGCCGGGUCCGAAAGAGAGACGCGCGCAUGGUGUGCGUGUGGCGCGUUUCGGACCAGGCUUCAUUCCCCAUGACUCCAUCAUGGUUCAG	21	116	miR166, miR165	hpa-miR166a, dpr-miR166b, gma-miR166d, rco-miR166c, ath-miR166g, bdi-miR166i-3p, fve-miR166a, ptc-miR166g, csi-miR166f-3p, aly-miR166a-3p, pta-miR166a, ppt-miR166i, ppe-miR166a, ptc-miR166c, atr-miR166a, ssp-miR166, gma-miR166g, bna-miR166e, smo-miR166c, rco-miR166b, nta-miR166g, bdi-miR166c-3p, osa-miR166d-3p, ghr-miR166b, tcc-miR166d, lus-miR166h, cpa-miR166b, bdi-miR166a-3p, nta-miR166e, ath-m…	STRG.77830.1	3'	-77.2	43.2099	1.10286	miR166	sRNA evidence+, precursor EST, Conserved	Wei et al., 2009; Han et al., 2014	Chu et al., 2016; Jin et al., 2020; Liu et al., 2020a; Liu et al., 2020b; Meng et al., 2013
miR166_miR165_1	UCGGACCAGGCUUCAUUCCCC	CCGCGUCAUGGUUGUCGAGGGGAAUGACGCCGGGUCCGAAAGAGAGACGCAUGGCGUGCGUGUGGCGCGUUUCGGACCAGGCUUCAUUCCCCAUGACACCAUCAUGGUUCAG	21	112	miR166, miR165	hpa-miR166a, dpr-miR166b, gma-miR166d, rco-miR166c, ath-miR166g, bdi-miR166i-3p, fve-miR166a, ptc-miR166g, csi-miR166f-3p, aly-miR166a-3p, pta-miR166a, ppt-miR166i, ppe-miR166a, ptc-miR166c, atr-miR166a, ssp-miR166, gma-miR166g, bna-miR166e, smo-miR166c, rco-miR166b, nta-miR166g, bdi-miR166c-3p, osa-miR166d-3p, ghr-miR166b, tcc-miR166d, lus-miR166h, cpa-miR166b, bdi-miR166a-3p, nta-miR166e, ath-m…	STRG.69441.1	3'	-77.2	43.2099	1.10286	miR166	sRNA evidence+, precursor EST, Conserved	Wei et al., 2009; Han et al., 2014	Chu et al., 2016; Jin et al., 2020; Liu et al., 2020a; Liu et al., 2020b; Meng et al., 2013
miR166_miR165_1	UCGGACCAGGCUUCAUUCCCC	CCGGUGCAUGGCAGUUGAGGGGAAUGUUGUCUGGUUGGAGACCUGGCUCGCACGACGGCCGGACCCCGGAUCGAUCGACGGCGUGCGUGCGCGGUUUCGGACCAGGCUUCAUUCCCCCCAACUCAACCCUUCUUCUA	21	137	miR166, miR165	hpa-miR166a, dpr-miR166b, gma-miR166d, rco-miR166c, ath-miR166g, bdi-miR166i-3p, fve-miR166a, ptc-miR166g, csi-miR166f-3p, aly-miR166a-3p, pta-miR166a, ppt-miR166i, ppe-miR166a, ptc-miR166c, atr-miR166a, ssp-miR166, gma-miR166g, bna-miR166e, smo-miR166c, rco-miR166b, nta-miR166g, bdi-miR166c-3p, osa-miR166d-3p, ghr-miR166b, tcc-miR166d, lus-miR166h, cpa-miR166b, bdi-miR166a-3p, nta-miR166e, ath-m…	STRG.49981.1	3'	-77.2	43.2099	1.10286	miR166	sRNA evidence+, precursor EST, Conserved	Wei et al., 2009; Han et al., 2014	Chu et al., 2016; Jin et al., 2020; Liu et al., 2020a; Liu et al., 2020b; Meng et al., 2013
miR167_1	UGAAGCUGCCAGCAUGAUCUA	GUACUGCCCAAGGGAACGAGUGAAGCUGCCAGCAUGAUCUAGCUCCGAGUGAUCAAACAAGAAACGCUCGUGGAUUCGAGCUCUUGUGGUCAUGCCUUGCUAGGUCAUGCUGCGGCAGCCUCACUUCUUCCCGCCGUUGGGCACA	21	145	miR167	csi-miR167a-5p, mdm-miR167c, mes-miR167g, aof-miR167c, ahy-miR167-5p, sbi-miR167d, tcc-miR167a, lja-miR167, ptc-miR167g-5p, lus-miR167h, mes-miR167c, zma-miR167e-5p, osa-miR167h-5p, sbi-miR167e, nta-miR167d, cme-miR167b, bra-miR167c, sof-miR167a, osa-miR167c-5p, ssp-miR167b, mdm-miR167f, cpa-miR167b, dpr-miR167c, gma-miR167d, mes-miR167a, zma-miR167g-5p, sbi-miR167h, bdi-miR167b, ata-miR167c-5p, …	STRG.78564.1	5'	-77.2	43.2099	1.10286	miR167	sRNA evidence+, precursor EST, Conserved	Yao et al., 2007; Wei et al., 2009; Han et al., 2014	Jin et al., 2020; Ragupathy et al., 2016
miR167_1	UGAAGCUGCCAGCAUGAUCUA	GUCAUGCCCAUGUGAAUGAGUGAAGCUGCCAGCAUGAUCUAUCUUUGAUUCGCUUCUGCGUGUGAAUCCUUGUUAGAUCAUGACUGACAGCCUCAUUUCUUCCCAGCAAUGGGCAUA	21	117	miR167	csi-miR167a-5p, mdm-miR167c, mes-miR167g, aof-miR167c, ahy-miR167-5p, sbi-miR167d, tcc-miR167a, lja-miR167, ptc-miR167g-5p, lus-miR167h, mes-miR167c, zma-miR167e-5p, osa-miR167h-5p, sbi-miR167e, nta-miR167d, cme-miR167b, bra-miR167c, sof-miR167a, osa-miR167c-5p, ssp-miR167b, mdm-miR167f, cpa-miR167b, dpr-miR167c, gma-miR167d, mes-miR167a, zma-miR167g-5p, sbi-miR167h, bdi-miR167b, ata-miR167c-5p, …	STRG.72565.1	5'	-77.2	43.2099	1.10286	miR167	sRNA evidence+, precursor EST, Conserved	Yao et al., 2007; Wei et al., 2009; Han et al., 2014	Jin et al., 2020; Ragupathy et al., 2016
miR167_2	UGAAGCUGCCAGCAUGAUCUG	CAAGGUGCACCACGAGCUGGUGAAGCUGCCAGCAUGAUCUGAUGACCUAACUCAUGGAUCAGAGUCCAUGUCAAUCAGGUCAUGCUGGAGUUUCAUCUGCUGGUCGGAGCACCACGA	21	117	miR167	csi-miR167a-5p, mdm-miR167c, mes-miR167g, aof-miR167c, ahy-miR167-5p, sbi-miR167d, tcc-miR167a, lja-miR167, ptc-miR167g-5p, lus-miR167h, mes-miR167c, zma-miR167e-5p, osa-miR167h-5p, sbi-miR167e, nta-miR167d, cme-miR167b, bra-miR167c, sof-miR167a, osa-miR167c-5p, ssp-miR167b, mdm-miR167f, cpa-miR167b, dpr-miR167c, gma-miR167d, mes-miR167a, zma-miR167g-5p, sbi-miR167h, bdi-miR167b, ata-miR167c-5p, …	STRG.72566.1	5'	-77.2	43.2099	1.10286	miR167	Precursor EST, Conserved	Yao et al., 2007; Wei et al., 2009	Ragupathy et al., 2016
miR167_2	UGAAGCUGCCAGCAUGAUCUG	CAAGGUGCACCACAAGCUGGUGAAGCUGCCAGCAUGAUCUGAUGACCUAACUCAUGGAUCAGAAUCCAUGUCAAUCAGGUCAUGCUGGAGUUUCAUCUGCUGGUCGGAGCACAACGA	21	117	miR167	csi-miR167a-5p, mdm-miR167c, mes-miR167g, aof-miR167c, ahy-miR167-5p, sbi-miR167d, tcc-miR167a, lja-miR167, ptc-miR167g-5p, lus-miR167h, mes-miR167c, zma-miR167e-5p, osa-miR167h-5p, sbi-miR167e, nta-miR167d, cme-miR167b, bra-miR167c, sof-miR167a, osa-miR167c-5p, ssp-miR167b, mdm-miR167f, cpa-miR167b, dpr-miR167c, gma-miR167d, mes-miR167a, zma-miR167g-5p, sbi-miR167h, bdi-miR167b, ata-miR167c-5p, …	STRG.64583.1	5'	-77.2	43.2099	1.10286	miR167	Precursor EST, Conserved	Yao et al., 2007; Wei et al., 2009	Ragupathy et al., 2016
miR160_2	GCGUGCACGGAUCCAAGCAUA	GGAUAUGAUAUGAUAUGAUGUGCCUGGCUCCCUGUAUGCCACUCAUCCAGAGCAACACCUUUUGCAAUAAGGUUGCCUGCGAUGGAUGGCGUGCACGGAUCCAAGCAUAUCGAACCCUCUCCCUCUCCC	21	129	miR160	bdi-miR160d-3p, osa-miR160c-3p, ata-miR160b-3p	STRG.106101.1	3'	-77.2	43.2099	1.10286	-	-	-	No
miR160_2	GCGUGCACGGAUCCAAGCAUA	UGCUGGGAUAUGAUAUGAUGUGCCUGGCUCCCUGUAUGCCACUCAUCCAGAGCAACAUCUUUUGCAAUAAGGUUGCCUGCGAUGGAUGGCGUGCACGGAUCCAAGCAUAUCGAACCCUCUCCCUCUCGU	21	129	miR160	bdi-miR160d-3p, osa-miR160c-3p, ata-miR160b-3p	STRG.98795.1	3'	-77.2	43.2099	1.10286	-	-	-	No
miR167_3	GGUCAUGCUGCGGCAGCCUCACU	GUACUGCCCAAGGGAACGAGUGAAGCUGCCAGCAUGAUCUAGCUCCGAGUGAUCAAACAAGAAACGCUCGUGGAUUCGAGCUCUUGUGGUCAUGCCUUGCUAGGUCAUGCUGCGGCAGCCUCACUUCUUCCCGCCGUUGGGCACA	23	145	miR167	osa-miR167c-3p, ata-miR167e-3p, zma-miR167d-3p	STRG.78564.1	3'	-77.2	43.2099	1.10286	-	-	-	No
miR167_4	UGAAGCUGCCAGCAUGAUCUGA	CAAGGUGCACCACGAGCUGGUGAAGCUGCCAGCAUGAUCUGAUGACCUAACUCAUGGAUCAGAGUCCAUGUCAAUCAGGUCAUGCUGGAGUUUCAUCUGCUGGUCGGAGCACCACGA	22	117	miR167	cca-miR167, bdi-miR167g, ath-miR167d, mes-miR167f, ctr-miR167, bdi-miR167c-5p, aly-miR167d-5p, aof-miR167b, mes-miR167d, nta-miR167a, cpa-miR167d, vca-miR167b-5p, ata-miR167f-5p, eun-miR167a-5p, rco-miR167c, pab-miR167b, ppe-miR167c, bdi-miR167e-5p, eun-miR167b-5p, ccl-miR167b, nta-miR167b, bdi-miR167d-5p, tae-miR167c-5p, vca-miR167a-5p, gma-miR167g, mes-miR167e, ccl-miR167a, nta-miR167c, ata-miR…	STRG.72566.1	5'	-77.2	43.2099	1.10286	miR167	sRNA evidence+, precursor EST, Conserved	Han et al., 2014	Chu et al., 2016; Jin et al., 2020; Li et al., 2019; Liu et al., 2020a; Liu et al., 2020b; Meng et al., 2013; Ragupathy et al., 2016
miR167_4	UGAAGCUGCCAGCAUGAUCUGA	CAAGGUGCACCACAAGCUGGUGAAGCUGCCAGCAUGAUCUGAUGACCUAACUCAUGGAUCAGAAUCCAUGUCAAUCAGGUCAUGCUGGAGUUUCAUCUGCUGGUCGGAGCACAACGA	22	117	miR167	cca-miR167, bdi-miR167g, ath-miR167d, mes-miR167f, ctr-miR167, bdi-miR167c-5p, aly-miR167d-5p, aof-miR167b, mes-miR167d, nta-miR167a, cpa-miR167d, vca-miR167b-5p, ata-miR167f-5p, eun-miR167a-5p, rco-miR167c, pab-miR167b, ppe-miR167c, bdi-miR167e-5p, eun-miR167b-5p, ccl-miR167b, nta-miR167b, bdi-miR167d-5p, tae-miR167c-5p, vca-miR167a-5p, gma-miR167g, mes-miR167e, ccl-miR167a, nta-miR167c, ata-miR…	STRG.64583.1	5'	-77.2	43.2099	1.10286	miR167	sRNA evidence+, precursor EST, Conserved	Han et al., 2014	Chu et al., 2016; Jin et al., 2020; Li et al., 2019; Liu et al., 2020a; Liu et al., 2020b; Meng et al., 2013; Ragupathy et al., 2016
miR169_1	UAGCCAAGGAUGACUUGCCUG	AUAAGAGUUUUUAUCUCUGAUAGCCAAGGAUGACUUGCCUGUGGAUUCUUCCUCUCAUCAAGGCUUAGCUUAGCCUUGGUGUGUGGGUAUAUCAUAGGUGGUCUCCUUGGCUAGCCCGAGUGACUCUUAUCGUUC	21	135	miR169	ptc-miR169i, mes-miR169q, aly-miR169m-5p, bna-miR169e, ptc-miR169l, mdm-miR169n, osa-miR169f.1, mes-miR169p, mes-miR169u, cas-miR169c, sbi-miR169c, lus-miR169b, sbi-miR169l, ssl-miR169, tcc-miR169i, ath-miR169i, ptc-miR169q, cme-miR169e, ghr-miR169a, osa-miR169l, cas-miR169e-5p, sbi-miR169h, osa-miR169i-5p.1, sbi-miR169o, tcc-miR169d, zma-miR169k-5p, osa-miR169k, lus-miR169c, sly-miR169d, tcc-miR…	STRG.105101.1	5'	-77.2	43.2099	1.10286	miR169	Conserved	Yao et al., 2007; Wei et al., 2009	No
miR393_1	UCCAAAGGGAUCGCAUUGAUCC	UCAGGAAGCUAGUGGAGGAUUCCAAAGGGAUCGCAUUGAUCCAUCUCUCCGUAACCGGCGCUCAAGAUCGAUGGAUCAGUGCAAUCCCUCUGGAAUUCUCCCCUUGCCUCCGCCUC	22	116	miR393	gma-miR393c-5p, zma-miR393a-5p, osa-miR393b-5p, htu-miR393b, aly-miR393b-5p, gma-miR393f, gma-miR393e, zma-miR393b-5p, mes-miR393b, htu-miR393a, ghr-miR393, cas-miR393-5p, mdm-miR393b, gma-miR393g, mes-miR393c, mes-miR393d, ath-miR393b-5p, htu-miR393c, mdm-miR393a, stu-miR393-5p, mdm-miR393c, aof-miR393b, ath-miR393a-5p, aly-miR393a-5p, tcc-miR393a, zma-miR393c-5p, gma-miR393d, cpa-miR393, fve-mi…	STRG.22943.2	5'	-77.2	43.2099	1.10286	miR393	Conserved	Wei et al., 2009	No
miR384_miR394_1	UUGGCAUUCUGUCCACCUCC	GGGCGCUUACCGAGAGCUCUUUGGCAUUCUGUCCACCUCCUUGUGAAUCUUGCGGGGGAGAUCUCACGAUCUGUCGUGCUUGCAGGUUGCUUGGAGGUGGGCAUACUGCCAAUGGAGCUGUGUAGGCCUCCCUU	20	134	miR384, miR394	cme-miR394a, sbi-miR394a, ahy-miR394, aly-miR394b-5p, ssl-miR394, bna-miR394b, pab-miR394a, aly-miR394a-5p, ptc-miR394b-5p, ptc-miR394a-5p, zma-miR394b-5p, gma-miR394c-5p, csi-miR394a, tcc-miR394b, aof-miR394, mes-miR394a, mes-miR394b, cpa-miR394b, gma-miR394g, ppe-miR394a, sbi-miR394b, ath-miR394b-5p, lus-miR394b, pab-miR394b, osa-miR394, cca-miR394, ghr-miR394b, csi-miR394b-5p, pab-miR394c, sly…	STRG.91478.1	5'	-77.2	43.2099	1.10286	-	-	-	Jin et al., 2020; Li et al., 2019; Liu et al., 2020a; Liu et al., 2020b; Meng et al., 2013; Ragupathy et al., 2016
miR393_2	UCCAAAGGGAUCGCAUUGAUC	UCAGGAAGCUAGUGGAGGAUUCCAAAGGGAUCGCAUUGAUCCAUCUCUCCGUAACCGGCGCUCAAGAUCGAUGGAUCAGUGCAAUCCCUCUGGAAUUCUCCCCUUGCCUCCGCCUC	21	116	miR393	bdi-miR393a, ptc-miR393c, cme-miR393c, osa-miR393a, ptc-miR393a-5p, ptc-miR393b-5p, cme-miR393a, lus-miR393b, rco-miR393, csi-miR393c-5p, lus-miR393c, sbi-miR393b, fve-miR393a, tcc-miR393b, bna-miR393, mtr-miR393b-5p, gma-miR393a, vvi-miR393b, mtr-miR393a, vca-miR393-5p, sbi-miR393a, bdi-miR393b-5p, lus-miR393d, ppe-miR393b, mes-miR393a, cme-miR393b, vvi-miR393a, lus-miR393a	STRG.22943.2	5'	-77.2	43.2099	1.10286	miR393	Conserved	Yao et al., 2007; Wei et al., 2009	Chu et al., 2016; Ragupathy et al., 2016
miR393_3	UCAGUGCAAUCCCUCUGGAAU	UCAGGAAGCUAGUGGAGGAUUCCAAAGGGAUCGCAUUGAUCCAUCUCUCCGUAACCGGCGCUCAAGAUCGAUGGAUCAGUGCAAUCCCUCUGGAAUUCUCCCCUUGCCUCCGCCUC	21	116	miR393	bdi-miR393b-3p, osa-miR393b-3p	STRG.22943.2	3'	-77.2	43.2099	1.10286	-	-	-	Jin et al., 2020; Li et al., 2019; Liu et al., 2020a; Liu et al., 2020b; Ragupathy et al., 2016
miR166_miR165_2	UCGGACCAGGCUUCAUUCCC	CGCGUCAUGGUUGUCGAGGGGAAUGACGCCGGGUCCGAAAGAGAGACGCGCGCAUGGUGUGCGUGUGGCGCGUUUCGGACCAGGCUUCAUUCCCCAUGACUCCAUCAUGGUUCA	20	114	miR166, miR165	gma-miR166r, zma-miR166g-3p, zma-miR166i-3p, aly-miR165b-3p, gma-miR166t, cme-miR166g, zma-miR166f, zma-miR166d-3p, gma-miR166q, gma-miR166s, sbi-miR166k, sbi-miR166d, zma-miR166c-3p, sbi-miR166a, zma-miR166b-3p, zma-miR166h-3p, sbi-miR166h, sbi-miR166c, sbi-miR166j, sbi-miR166b, sbi-miR166i, aqc-miR166c, zma-miR166e, tcc-miR166b, csi-miR166c-3p, aly-miR165a-3p, gma-miR166p	STRG.77830.1	3'	-77.2	43.2099	1.10286	miR166	Conserved	Yao et al., 2007; Wei et al., 2009	Meng et al., 2013
miR166_miR165_2	UCGGACCAGGCUUCAUUCCC	CGCGUCAUGGUUGUCGAGGGGAAUGACGCCGGGUCCGAAAGAGAGACGCAUGGCGUGCGUGUGGCGCGUUUCGGACCAGGCUUCAUUCCCCAUGACACCAUCAUGGUUCA	20	110	miR166, miR165	gma-miR166r, zma-miR166g-3p, zma-miR166i-3p, aly-miR165b-3p, gma-miR166t, cme-miR166g, zma-miR166f, zma-miR166d-3p, gma-miR166q, gma-miR166s, sbi-miR166k, sbi-miR166d, zma-miR166c-3p, sbi-miR166a, zma-miR166b-3p, zma-miR166h-3p, sbi-miR166h, sbi-miR166c, sbi-miR166j, sbi-miR166b, sbi-miR166i, aqc-miR166c, zma-miR166e, tcc-miR166b, csi-miR166c-3p, aly-miR165a-3p, gma-miR166p	STRG.69441.1	3'	-77.2	43.2099	1.10286	miR166	Conserved	Yao et al., 2007; Wei et al., 2009	Meng et al., 2013
miR166_miR165_2	UCGGACCAGGCUUCAUUCCC	CGGUGCAUGGCAGUUGAGGGGAAUGUUGUCUGGUUGGAGACCUGGCUCGCACGACGGCCGGACCCCGGAUCGAUCGACGGCGUGCGUGCGCGGUUUCGGACCAGGCUUCAUUCCCCCCAACUCAACCCUUCUUCU	20	135	miR166, miR165	gma-miR166r, zma-miR166g-3p, zma-miR166i-3p, aly-miR165b-3p, gma-miR166t, cme-miR166g, zma-miR166f, zma-miR166d-3p, gma-miR166q, gma-miR166s, sbi-miR166k, sbi-miR166d, zma-miR166c-3p, sbi-miR166a, zma-miR166b-3p, zma-miR166h-3p, sbi-miR166h, sbi-miR166c, sbi-miR166j, sbi-miR166b, sbi-miR166i, aqc-miR166c, zma-miR166e, tcc-miR166b, csi-miR166c-3p, aly-miR165a-3p, gma-miR166p	STRG.49981.1	3'	-77.2	43.2099	1.10286	miR166	Conserved	Yao et al., 2007; Wei et al., 2009	Meng et al., 2013
miR166_1	GGAAUGUUGUCUGGUUGGAGA	CCGGUGCAUGGCAGUUGAGGGGAAUGUUGUCUGGUUGGAGACCUGGCUCGCACGACGGCCGGACCCCGGAUCGAUCGACGGCGUGCGUGCGCGGUUUCGGACCAGGCUUCAUUCCCCCCAACUCAACCCUUCUUCUA	21	137	miR166	ata-miR166e-5p, bdi-miR166d-5p, zma-miR166g-5p	STRG.49981.1	5'	-77.2	43.2099	1.10286	miR166	sRNA evidence+, precursor EST, Conserved	Han et al., 2014	Meng et al., 2013
miR169_2	UAGCCAAGGAUGACUUGCCU	AUAAGAGUUUUUAUCUCUGAUAGCCAAGGAUGACUUGCCUGUGGAUUCUUCCUCUCAUCAAGGCUUAGCUUAGCCUUGGUGUGUGGGUAUAUCAUAGGUGGUCUCCUUGGCUAGCCCGAGUGACUCUUAUCGUUC	20	135	miR169	fve-miR169b, csi-miR169q-5p, sbi-miR169d-5p, csi-miR169e-5p, csi-miR169h-5p, stu-miR169c-5p, atr-miR169c, csi-miR169f-5p, csi-miR169i-5p, bdi-miR169m, csi-miR169p-5p, fve-miR169c, stu-miR169h, fve-miR169d, stu-miR169d-5p, stu-miR169g, stu-miR169b-5p, stu-miR169e-5p, stu-miR169f-5p, csi-miR169c-5p, stu-miR169a-5p, aof-miR169c, mes-miR169ac, fve-miR169a, csi-miR169j-5p, csi-miR169d-5p, mdm-miR169o,…	STRG.105101.1	5'	-77.2	43.2099	1.10286	-	-	-	No
miR396_1	UCCACAGGCUUUCUUGAACUG	AAAGGUGCGCGGGCAUGCUCUCCACAGGCUUUCUUGAACUGUGAACUCGCGGGCGGAUUGUGGCGCUCCCGCCUUCUCUUCGGCCGCCUCCGCCUGUUGAUGGUUCAAGAAAGCCCAUGGAAACCAUGCCCGCCUCCUGUGUC	21	143	miR396	vca-miR396b-5p, bdi-miR396b-5p, bdi-miR396a-5p, osa-miR396e-5p, ata-miR396d-5p, ata-miR396b-5p, ata-miR396a-5p, far-miR396	STRG.22781.1	5'	-77.2	43.2099	1.10286	miR396	sRNA evidence+, precursor EST, Conserved	Wei et al., 2009; Han et al., 2014	Chu et al., 2016; Jin et al., 2020; Liu et al., 2020a; Liu et al., 2020b; Meng et al., 2013; Ragupathy et al., 2016
miR396_1	UCCACAGGCUUUCUUGAACUG	AAAGAUGCGCGGGCAUGCUCUCCACAGGCUUUCUUGAACUGUGAACUCGCGGGGAUUGUGGCGCUGCUGCCUUCUCUUCGGCCGCCUCCGCCUGUUGAUGGUUCAAGAAAGCCCAUGGAAACCAUGCCCGCCUCCUGUGUC	21	141	miR396	vca-miR396b-5p, bdi-miR396b-5p, bdi-miR396a-5p, osa-miR396e-5p, ata-miR396d-5p, ata-miR396b-5p, ata-miR396a-5p, far-miR396	STRG.31985.1	5'	-77.2	43.2099	1.10286	miR396	sRNA evidence+, precursor EST, Conserved	Wei et al., 2009; Han et al., 2014	Chu et al., 2016; Jin et al., 2020; Liu et al., 2020a; Liu et al., 2020b; Meng et al., 2013; Ragupathy et al., 2016
miR444_1	UGCAGUUGCUGUCUCAAGCUU	AUUGCAUGUGGUGGCACCAAGCAUGAGGCGACAACUGCAUUACUUGCAAGGAAGUUACAAAAUCUAUGGGUCAUCAUAAUCGUGACUUUCUUGCAAGUUGUGCAGUUGCUGUCUCAAGCUUGCCUAUUUAUUUAGAUGUCA	21	141	miR444	osa-miR444b.2, osa-miR444c.2, osa-miR444e, zma-miR444b, bdi-miR444d, zma-miR444a, bdi-miR444c, osa-miR444d.2, bdi-miR444b, osa-miR444a-3p.2, ssp-miR444c-3p, hvu-miR444b	STRG.96765.5, STRG.96765.2, STRG.96765.6	3'	-77.2	43.2099	1.10286	miR444	Precursor EST, Conserved, Expression	Wei et al., 2009	Liu et al., 2020a; Liu et al., 2020b; Meng et al., 2013
miR444_2	UUGCUGCCUCAAGCUUGCUGC	CAGGUUUUGCAUUUGGAGGCAGUAAACUGGAGGCAGCAACUGCAUAACUUGCGAGAUGCUCGUUGGAUGAUGAUCAUGCCGAUGAUUUUACCGCAAGUUAUGCAGUUGCUGCCUCAAGCUUGCUGCAUCCCAAUGUCAAACCAGUG	21	146	miR444	tae-miR444b, osa-miR444a-3p.1, bdi-miR444a, hvu-miR444a, tae-miR444a, osa-miR444d.1	STRG.81106.1	3'	-77.2	43.2099	1.10286	miR444	Precursor EST	Yao et al., 2007	No
miR394_1	AGGUGGGCAUACUGCCAAUG	GGGCGCUUACCGAGAGCUCUUUGGCAUUCUGUCCACCUCCUUGUGAAUCUUGCGGGGGAGAUCUCACGAUCUGUCGUGCUUGCAGGUUGCUUGGAGGUGGGCAUACUGCCAAUGGAGCUGUGUAGGCCUCCCUU	20	134	miR394	zma-miR394b-3p, zma-miR394a-3p	STRG.91478.1	3'	-77.2	43.2099	1.10286	-	-	-	No
miR393_4	AUCAGUGCAAUCCCUCUGGAAU	UCAGGAAGCUAGUGGAGGAUUCCAAAGGGAUCGCAUUGAUCCAUCUCUCCGUAACCGGCGCUCAAGAUCGAUGGAUCAGUGCAAUCCCUCUGGAAUUCUCCCCUUGCCUCCGCCUC	22	116	miR393	zma-miR393a-3p	STRG.22943.2	3'	-77.2	43.2099	1.10286	-	-	-	No
miR530_1	UGCAUUUGCACCUGCACCUA	AAAGGGUUAUGGGAUAGAGCUGCAUUUGCACCUGCACCUAGAGAGGAAGAAAGGUCGAGGGCUUGGAACUUGGCCAUGCAUGCGAUUGCGAUGCAUGCAACGUUCUCCUUGACCCUCUCGCUCUUCCUGUAGGUGCAGUGGCAUAUGCAACUCUAUCACAGGCAUCCUAGG	20	171	miR530	cme-miR530a, mes-miR530a, osa-miR530-5p, lus-miR530b, tcc-miR530a, htu-miR530, tcc-miR530b, ptc-miR530a, lus-miR530a	STRG.19948.1	5'	-77.2	43.2099	1.10286	-	-	-	No
miR530_2	UGCAUUUGCACCUGCACCUG	GAAGAAUGGCGUGAUAUGGCUGCAUUUGCACCUGCACCUGCGACGAAGAACAAAGGAAACGCUUUUUGUCCUCCUCAAGUUGCUAGGUGCAGUGGCACAUGCAGCCGUAUCACAUGAAUUUUCUG	20	125	miR530	cme-miR530a, mes-miR530a, osa-miR530-5p, lus-miR530b, tcc-miR530a, htu-miR530, tcc-miR530b, ptc-miR530a, lus-miR530a	STRG.19948.1	5'	-77.2	43.2099	1.10286	-	-	-	No
miR1117_1	UAGUACCGGUUCGUGGCACGAACC	GAGUUUGAAAAUGGGACCUUUAGUACCGGUUCGUGGCACGAACCGGGACUAAAGGUCUCAACCCCAUUAGUUCCGGUUCGUGCCACAAACCGGGACUAAAAGGGGGGGCAUUUGGUCGCGG	24	121	miR1117	tae-miR1117	STRG.110038.1	5'	-77.2	43.2099	1.10286	miR1117	Precursor EST	Yao et al., 2007	Li et al., 2019
miR1117_1	UAGUACCGGUUCGUGGCACGAACC	GAGUUUGAAAAUGGGACCUUUAGUACCGGUUCGUGGCACGAACCGGGACUAAAGGUCUCAACCCCAUUAGUUCCGGUUCGUGCCACAAACCGGGACUAAAAGGGAGGAGCUUUAGUCGCGG	24	121	miR1117	tae-miR1117	STRG.95276.1, STRG.56156.1, STRG.88510.1, STRG.53509.1, STRG.56331.1, STRG.88127.1	5'	-77.2	43.2099	1.10286	miR1117	Precursor EST	Yao et al., 2007	Li et al., 2019
miR1117_1	UAGUACCGGUUCGUGGCACGAACC	CAUCCUGCCACCACCCUCAUUAGUACCGGUUCGUGGCACGAACCGGUGCUAAAGGUUAGCCACGAACCGGUACUAAUGAGAGCGGCCCGGCUAGCCG	24	97	miR1117	tae-miR1117	STRG.87152.1	5'	-77.2	43.2099	1.10286	miR1117	Precursor EST	Yao et al., 2007	Li et al., 2019
miR1117_1	UAGUACCGGUUCGUGGCACGAACC	CAUCCUGCCACCAUUCUCAUUAGUACCGGUUCGUGGCACGAACCGAUGCUAAAGGUUAGCCACGAACCGGUACUAAUGAGAGCGGCCCGGCUAGCC	24	96	miR1117	tae-miR1117	STRG.87095.1	5'	-77.2	43.2099	1.10286	miR1117	Precursor EST	Yao et al., 2007	Li et al., 2019
miR1117_1	UAGUACCGGUUCGUGGCACGAACC	GGGUUUGAAAAUGGGACCUUUAGUACCGGUUCGUGGCACGAACCGGGACUAAAGGUCUCAACCCCAUUAGUUCCGGUUCGUGCCACAAACCGCGACUAAAGCCCGCGAGCGCCCUGGGCC	24	120	miR1117	tae-miR1117	STRG.72177.1	5'	-77.2	43.2099	1.10286	miR1117	Precursor EST	Yao et al., 2007	Li et al., 2019
miR1117_1	UAGUACCGGUUCGUGGCACGAACC	CACCCUGCCACCACUCUCUUUAGUACCGGUUCGUGGCACGAACCGGUGCUUAAGGUUCGCCACGAACCGGUACUAAUGAGAACGGCCGACUAGUCGU	24	97	miR1117	tae-miR1117	STRG.48614.2, STRG.48614.1	5'	-77.2	43.2099	1.10286	miR1117	Precursor EST	Yao et al., 2007	Li et al., 2019
miR1118_1	CACUACAUUAUGGAAUGGAGGGA	AAUACUCCCUCCAUUCCAAAAUAUAGUGCGCCCGCGCUUUUCGAGGUCCAACUUUGAUCAUAAAUUUAACCAACGAGACCAACUGCGGCGGGAGAAAAAAUUAUAUAAUUGAAAACUUCUUUCGAAUACGAAUUCACUGAUAUAAUUUUUGCUUCCGCCGCAAUCGGUCUUGGUAGUUAAAUUUACGGUCAAAGUUGAAGCACGUGGAUAGAGGAAGCACUACAUUAUGGAAUGGAGGGAG	23	241	miR1118	tae-miR1118	STRG.80580.1	3'	-77.2	43.2099	1.10286	miR1118	Precursor EST, Expression	Yao et al., 2007	No
miR1118_2	CACUACAUUACGGAAUGGAGGGA	AAAUGCAUAAUGUUGUAAUUCCUCCAUUCCAUAAUGUAGUGCACCCACGCUUUUUGAGAUAAAGUUUGACCAUAAAUUUAACUAACAUGGUUAAAUUUAUGGUCAAACUUAAAUCUCGAAAAGCGCUGACGCACUACAUUACGGAAUGGAGGGAGUAUAUGAUAAGUUUGGGUG	23	174	miR1118	tae-miR1118	STRG.44466.2, STRG.44466.1, STRG.44467.1	3'	-77.2	43.2099	1.10286	-	-	-	No
miR1118_3	CACUACAUUAUGGAACGGAGGGA	UUAGUUCUUAAAAUGUACUCCCUCCAUUCCACAAUGUAGUGCCUAUAGAUUUUUGUGAAAGUCAAACUUUGCCAACUUUGACCAAGUGUAUAGAGAAAACUAUCUACAUCUACAAUAUCAAACAUAUACAUUCUGAAAAUAUAACUCGCGAUGUAUCCGGUGAUGUCCAUUUGGUAUUCUAGAUGUAUCUACUUUUCUCUAUAGAUAUGGUCAAAGUUUGUAAUGUUUGACUUUUGCAAAAAUCUAUAGGCACUACAUUAUGGAACGGAGGGAGUAAGAAAUAUGGAUAAAAU	23	293	miR1118	tae-miR1118	STRG.31202.5, STRG.31202.6, STRG.31202.8, STRG.31202.1	3'	-77.2	43.2099	1.10286	-	-	-	No
miR1118_4	CACUACAUUGUGGAAUGGAGGGA	UACUCCCUCCAUUCCAAAAUAUAGUGCGCCCGCGCUUCCCGAGGUUCAACUUUGACCGUAAAUUUAACCAACAAGACCAACUGCGGCGGAAGAAAAAAUUAUAUAAUUGAAAACUUCUUUCGAAUACGAAUUCACUGAUAUAAUUUUUGCUCCCGCCGCAAUCGGUCUUGGUAGUUAAAUUUACGGUCAAAGUUGAAGCACGUAGAUAGAGGAAGCACUACAUUGUGGAAUGGAGGGAGUAGUAGA	23	246	miR1118	tae-miR1118	STRG.29406.1	3'	-77.2	43.2099	1.10286	-	-	-	No
miR1118_4	CACUACAUUGUGGAAUGGAGGGA	UUAUGUCUUCUCAAAUACUCCCUCCAUUCCAAAAUAUAGUGCGCCCGCGCUUUCCGAGGUCCAACUUUGACCAUAAAUUUAACCAACGAGACCAACUGCGGCGGGAGAAAAAAAUAUAUAAUUGAAAACUUCUUUCGAAUACGAAUUCACUGAUAUAUUUUUUGCUCCCACCGCAAUCGGUCUUGGUAGUUAAAUUUACGGUCAAAGUUGAAGCACGUGGAUAGAGGAAGCACUACAUUGUGGAAUGGAGGGAGUAUCAUGGCCAAAGAAAGC	23	273	miR1118	tae-miR1118	STRG.2622.1	3'	-77.2	43.2099	1.10286	-	-	-	No
miR1118_4	CACUACAUUGUGGAAUGGAGGGA	GUCUACAUACAUCGGUACUCCCUCCGUUCCAAAAUGUAGCGCCUAUAGAUUUUUGCAAUAGUCAAACAUUACAAACUUUGACCAUAUUUAUAGAGAAAAAUAGGUACAUCUAGAAUACCAAAUGCACAUUAUUGGAUACAUCAUGAGUUCUAUUUUCAGAAUGUACAUGUUUAGUAUUGUAGAUGUAGACUGUUUUCUGUAUACACUUGGUCAAAGUUGGCAAAGUUUGACUUCUACAAAAAUCUAUAUGCACUACAUUGUGGAAUGGAGGGAGUAUAUUGUAGUCCAUUUGA	23	293	miR1118	tae-miR1118	STRG.52048.1	3'	-77.2	43.2099	1.10286	-	-	-	No
miR1120_1	ACAUUCUUAUAUUAUGGGACGGAG	CAGCCUGGUACCUACUCCCUCUGUCCCAAAAUAUAAUAACGUUUUUAACACUAACAUUCUUAUAUUAUGGGACGGAGGGAGUAUAAGAUAACCAUUU	24	97	miR1120	hvu-miR1120, tae-miR1120a	STRG.109759.1	3'	-77.2	43.2099	1.10286	-	-	-	No
miR1122_1	UAGAUACAUCCGUAUCUAGA	AAUUUUGUCUUAGAUUUGUCUAAAUACGUAUGUAUCAAGUCAUGUUUUAGUAUUAGAUACAUCCGUAUCUAGACUAAUCUAAGACAAGAAUUU	20	93	miR1122	tae-miR1122a, far-miR1122	STRG.74909.2, STRG.74909.1, STRG.74909.5, STRG.74910.1, STRG.74909.6	3'	-77.2	43.2099	1.10286	miR1122	Precursor EST, Expression	Yao et al., 2007	No
miR1122_1	UAGAUACAUCCGUAUCUAGA	AAUUUUGGCUUACAUUUGUCUAAAUACGUAUGUAUCAAGUCAUGUUUUAGUAUUAGAUACAUCCGUAUCUAGACUAAUCUAAGACAAGAAUUU	20	93	miR1122	tae-miR1122a, far-miR1122	STRG.47660.4, STRG.47660.1, STRG.47661.1, STRG.47660.3, STRG.47660.2	3'	-77.2	43.2099	1.10286	miR1122	Precursor EST, Expression	Yao et al., 2007	No
miR1122_1	UAGAUACAUCCGUAUCUAGA	AAUUUUGGCUUAGAUUUGUCUAAAUACGUAUGUAUCAAGUCAUGUUUUAGUAUUAGAUACAUCCGUAUCUAGACUAAUCUAAGACAAGAAUUU	20	93	miR1122	tae-miR1122a, far-miR1122	STRG.73500.3, STRG.73500.5, STRG.73500.2, STRG.73499.1, STRG.73500.4, STRG.73500.6, STRG.73500.1	3'	-77.2	43.2099	1.10286	miR1122	Precursor EST, Expression	Yao et al., 2007	No
miR1122_2	UAGAUACAUCUGUAUCUAGA	AUUAUUGUCUUAGAUUUGUCUAGAUACGGAUGUAUAGACACGUUUUAGUGUUAGAUACAUCUGUAUCUAGAUAAAUCUAAGGAGGGACGAA	20	91	miR1122	tae-miR1122a, far-miR1122	STRG.89669.3	3'	-77.2	43.2099	1.10286	-	-	-	No
miR1125_1	AACCAACGAGACCAAUUGCGGCGG	CCAACUUUGAUCAUAAAUUUAACCAACGAGACCAAUUGCGGCGGGAGAAAAAAUUAUAUAAUUGAAAACUUCUUUCGAAUACGAAUUCACUGAUAUAAUUUUUGCUCCCGCCGCAAUCGGUCUUGAUAGUUAAAUUUACGGUCAAAGUUGAAG	24	153	miR1125	tae-miR1125	STRG.22647.1	5'	-77.2	43.2099	1.10286	-	-	-	No
miR1127_1	UCCUUCCGUUCGGAAUUAC	CUACUAGUAUUAAUAUCUACUCCUUCCGUUCGGAAUUACUUGUCGUAGAAAUGAAUGUAUUUAAAUGUAUUUUAGUUUUAAAUACAUCUAUUACCGAGACAAGUAAUUCCGAACGAAGGGAGUACAAAGGAACCACGGCCUCC	19	143	miR1127	tae-miR1127a	STRG.47404.1	5'	-77.2	43.2099	1.10286	miR1127	Precursor EST	Yao et al., 2007	No
miR1127_2	UCCCUCCGUUCGGAAUUAC	UAACCUACAAUACAACGUACUCCCUCCGUUCGGAAUUACUCGUCCAAGAAAUGAAUGUAUCUAGAUGUAUUUUAGUUGUAGAUACAUCCAUUUUUGUGACAAGUAAUUCCAAACGGAGGGAGUAGGAAGUAAUUCAUCUUCUG	19	143	miR1127	tae-miR1127a	STRG.79377.1	5'	-77.2	43.2099	1.10286	-	-	-	No
miR1127_2	UCCCUCCGUUCGGAAUUAC	UGGACAUUAUUAUGUUCUACUCCCUCCGUUCGGAAUUACUCGUCCAAGAAAUGAAUGUAUCUAGAUGUAUUUUAGUUGUAGAUACAUCCAUUUUUGUGACAAGUAAUUCAGAACGGAGGGAGUAACUCAUUAUCCUUGCUGCU	19	143	miR1127	tae-miR1127a	STRG.76924.1	5'	-77.2	43.2099	1.10286	-	-	-	No
miR1127_2	UCCCUCCGUUCGGAAUUAC	AAUUAAUCACUGGAAAGUACUCCCUCCGUUCGGAAUUACUUGUCGCAGAAAUGGAUGUAUUUAGAUGUAUUCUAGUUCUAGAUACAUCCAUUCUCGAGACAAGUAAUUCCGAACGGAGGGAAUAGCAUCUCAUAGUAAUUUAG	19	143	miR1127	tae-miR1127a	STRG.35592.1, STRG.35592.2	5'	-77.2	43.2099	1.10286	-	-	-	No
miR1127_2	UCCCUCCGUUCGGAAUUAC	UGAAAACCACCAGUAAAUACUCCCUCCGUUCGGAAUUACUCGUUCAAGAAAUGAAUGUAUCUAGAUGUAUUUUAGUUGUAGAUACAUCCAUUUUUGUGACAAGUAAUUCCGAACGGAGAGAGUACUAAAUAGUGAUUCAGAAG	19	143	miR1127	tae-miR1127a	STRG.72274.1	5'	-77.2	43.2099	1.10286	-	-	-	No
miR1130_1	CCUCCGUCUCAUAAUGUAAGACG	UUGUAAUAACUUUAGUACUCCCUCCGUCUCAUAAUGUAAGACGUUUUUGCAUUAUAGGACAGAGGGAGUACAAAAUUGUACUAAGCU	23	87	miR1130	tae-miR1130a	STRG.63214.1	5'	-77.2	43.2099	1.10286	-	-	-	No
miR1130_1	CCUCCGUCUCAUAAUGUAAGACG	CUCAUAACUCAGAACUACUCCCUCCGUCUCAUAAUGUAAGACGUUUUUUAACACUAGUGUAGUGUCAAAAAACAUCUUACAUUAUGAGACGGAGGGAGUACCUUGGUAGAACAAGAA	23	117	miR1130	tae-miR1130a	STRG.90997.1	5'	-77.2	43.2099	1.10286	-	-	-	No
miR1131_1	UAGUACCGGUUCGUGGCUAACC	GCUAGCCGGGCCGCUCUCAUUAGUACCGGUUCGUGGCUAACCUUUAGCACCGGUUCGUGCCACGAACCGGUACUAAUGAGGGUGGUGGCAGGAUGUU	22	97	miR1131	tae-miR1131	STRG.87152.1	5'	-77.2	43.2099	1.10286	miR1131	Precursor EST, Expression	Yao et al., 2007	No
miR1131_1	UAGUACCGGUUCGUGGCUAACC	GCUAGCCGGGCCGCUCUCAUUAGUACCGGUUCGUGGCUAACCUUUAGCAUCGGUUCGUGCCACGAACCGGUACUAAUGAGAAUGGUGGCAGGAUGUU	22	97	miR1131	tae-miR1131	STRG.87095.1	5'	-77.2	43.2099	1.10286	miR1131	Precursor EST, Expression	Yao et al., 2007	No
miR1131_2	UAGUACCGGUUCGUGGCGAACC	GACUAGUCGGCCGUUCUCAUUAGUACCGGUUCGUGGCGAACCUUAAGCACCGGUUCGUGCCACGAACCGGUACUAAAGAGAGUGGUGGCAGGGUGUU	22	97	miR1131	tae-miR1131	STRG.48614.2, STRG.48614.1	5'	-77.2	43.2099	1.10286	-	-	-	No
miR1135_1	CUGCGACAAGUAUUUCCGAACGGA	CAAAUGUAUUGUACUCCCUCCGUCCGGAAAUACUUGUUGGGGAAAUAGAUAAAAAUAAAUGUAUCUAGAACUUAAAUACGUCUAGAUAUAUCCAUCUCUGCGACAAGUAUUUCCGAACGGAGGGAGUAGGAAAUUAUAUCU	24	141	miR1135	tae-miR1135	STRG.8794.1	3'	-77.2	43.2099	1.10286	-	-	-	No
miR1135_2	CUACGACAAGUAAUUCCGAACGGA	UGGUUCCUUUGUACUCCCUUCGUUCGGAAUUACUUGUCUCGGUAAUAGAUGUAUUUAAAACUAAAAUACAUUUAAAUACAUUCAUUUCUACGACAAGUAAUUCCGAACGGAAGGAGUAGAUAUUAAUACUA	24	131	miR1135	tae-miR1135	STRG.47404.1	3'	-77.2	43.2099	1.10286	-	-	-	No
miR1135_2	CUACGACAAGUAAUUCCGAACGGA	AUCUUGCAUACUACUCCCUCCGUUCGAAAUUACUUGUCUCGAAAAUGAAUGUAUCUAGAACUAAAAUACAUCUAGAUACAUCCAAUUCUACGACAAGUAAUUCCGAACGGAGAAAGUAUGUCCUAGCCCCU	24	131	miR1135	tae-miR1135	STRG.27490.1	3'	-77.2	43.2099	1.10286	-	-	-	No
miR1136_1	UUGUCGCAGGUAUGGAUGUAUCUA	CUCCCUCCGUUUCGAAUUACUUGUCGCAGGUAUGGAUGUAUCUAGGUGUAUUUUAAUUCUAGAUACAUCCAUUUCUGUGACGAGUAAUUCGGAACGAAGGGAGUA	24	105	miR1136	tae-miR1136	STRG.70565.1	5'	-77.2	43.2099	1.10286	miR1136	Precursor EST	Yao et al., 2007	No
miR1136_1	UUGUCGCAGGUAUGGAUGUAUCUA	CUCCCUCCGUUCCGAAUUACUUGUCGCAGGUAUGGAUGUAUCUAGAUGUAUUUUAGUUGUAGAUACAUCCAUUUCCGUGACGAGUAAUUAGGAACGGAGGGAGUA	24	105	miR1136	tae-miR1136	STRG.44861.4, STRG.44861.2, STRG.44861.3	5'	-77.2	43.2099	1.10286	miR1136	Precursor EST	Yao et al., 2007	No
miR1137_1	UAGUACAAAGUUGAGUCAUC	UCCCUCCGUUUCAAAAUAGAUGACCCAACUUUAUACUAACUUUGUACUAAAGUUAGUACAAAGUUGAGUCAUCUAUUUCGGAACGGAGGGAGU	20	93	miR1137	tae-miR1137a	STRG.106546.1	3'	-77.2	43.2099	1.10286	miR1137	Precursor EST	Yao et al., 2007	No
miR1137_1	UAGUACAAAGUUGAGUCAUC	UCCCUCUGUUUCAAAAUAGAUGACCCAACUUUGUACUAACUUUGUACUAAAAUUAGUACAAAGUUGAGUCAUCUAUUUUGAAAUGGAGGAAGU	20	93	miR1137	tae-miR1137a	STRG.29521.3, STRG.29521.4	3'	-77.2	43.2099	1.10286	miR1137	Precursor EST	Yao et al., 2007	No
miR1137_2	UAGUACAAAGUCGAGUCAUC	UACCUCUGUUCCAAAAUAGAUAACUCGACUUUGUACGAACUUUAUACUACAGUUUUUUUUUUGAGAAGAACUUUAUACUACAGUUAGUACAAAGUCGAGUCAUCUAUUUUAAAACGCAAGGAGU	20	124	miR1137	tae-miR1137a	STRG.28330.1	3'	-77.2	43.2099	1.10286	-	-	-	No
miR169_3	UAGCCAAGGAUGACUUGCCUGU	AUAAGAGUUUUUAUCUCUGAUAGCCAAGGAUGACUUGCCUGUGGAUUCUUCCUCUCAUCAAGGCUUAGCUUAGCCUUGGUGUGUGGGUAUAUCAUAGGUGGUCUCCUUGGCUAGCCCGAGUGACUCUUAUCGUUC	22	135	miR169	bna-miR169h, bna-miR169l, bna-miR169g, ppe-miR169i, bna-miR169k, bna-miR169i, vvi-miR169e, bna-miR169j, ppe-miR169j, bdi-miR169k-5p, ppe-miR169g, ppe-miR169f, ppe-miR169h	STRG.105101.1	5'	-77.2	43.2099	1.10286	-	-	-	Li et al., 2019
miR167_5	UGAAGCUGCCAGCAUGAUCUAG	GUACUGCCCAAGGGAACGAGUGAAGCUGCCAGCAUGAUCUAGCUCCGAGUGAUCAAACAAGAAACGCUCGUGGAUUCGAGCUCUUGUGGUCAUGCCUUGCUAGGUCAUGCUGCGGCAGCCUCACUUCUUCCCGCCGUUGGGCACA	22	145	miR167	bna-miR167b, bna-miR167a	STRG.78564.1	5'	-77.2	43.2099	1.10286	-	-	-	No
miR167_6	UGAAGCUGCCAGCAUGAUCUAU	GUCAUGCCCAUGUGAAUGAGUGAAGCUGCCAGCAUGAUCUAUCUUUGAUUCGCUUCUGCGUGUGAAUCCUUGUUAGAUCAUGACUGACAGCCUCAUUUCUUCCCAGCAAUGGGCAUA	22	117	miR167	bna-miR167b, bna-miR167a	STRG.72565.1	5'	-77.2	43.2099	1.10286	-	-	-	Liu et al., 2020a
miR166_2	UCGGACCAGGCUUCAUUCC	GGUGCAUGGCAGUUGAGGGGAAUGUUGUCUGGUUGGAGACCUGGCUCGCACGACGGCCGGACCCCGGAUCGAUCGACGGCGUGCGUGCGCGGUUUCGGACCAGGCUUCAUUCCCCCCAACUCAACCCUUCUUC	19	133	miR166	pde-miR166b, pde-miR166a, mes-miR166j, hbr-miR166a, vvi-miR166a, vvi-miR166b	STRG.49981.1	3'	-77.2	43.2099	1.10286	-	-	-	No
miR166_2	UCGGACCAGGCUUCAUUCC	GCGUCAUGGUUGUCGAGGGGAAUGACGCCGGGUCCGAAAGAGAGACGCGCGCAUGGUGUGCGUGUGGCGCGUUUCGGACCAGGCUUCAUUCCCCAUGACUCCAUCAUGGUUC	19	112	miR166	pde-miR166b, pde-miR166a, mes-miR166j, hbr-miR166a, vvi-miR166a, vvi-miR166b	STRG.77830.1	3'	-77.2	43.2099	1.10286	-	-	-	No
miR166_2	UCGGACCAGGCUUCAUUCC	GCGUCAUGGUUGUCGAGGGGAAUGACGCCGGGUCCGAAAGAGAGACGCAUGGCGUGCGUGUGGCGCGUUUCGGACCAGGCUUCAUUCCCCAUGACACCAUCAUGGUUC	19	108	miR166	pde-miR166b, pde-miR166a, mes-miR166j, hbr-miR166a, vvi-miR166a, vvi-miR166b	STRG.69441.1	3'	-77.2	43.2099	1.10286	-	-	-	No
miR1436_1	ACAUUAUGGGACAGAGGGAGU	AACAUUAUCAUAGCAACUACUCCCUCCGUCCCAUAAUGUAAGACCUUUUUUGACACCACACUGACACUACACUAGUGUCAAAAAACACCUUACAUUAUGGGACAGAGGGAGUAAUAUUUAACUACUCUUCAG	21	132	miR1436	hvu-miR1436, osa-miR1436	STRG.69237.2	3'	-77.2	43.2099	1.10286	-	-	-	No
miR1436_2	ACAUUAUGGGACGGAUGGAGU	AUCCCUUGUUUAUACAGUACUCCCUCUGUCCCAUAAUGUAAGAUGUUUUUUGACACUAGUCUAGUGUCAAAAAACGUCCUACAUUAUGGGACGGAUGGAGUAGCUUUUAACCUUUCAUCUC	21	121	miR1436	hvu-miR1436, osa-miR1436	STRG.102192.3	3'	-77.2	43.2099	1.10286	-	-	-	No
miR1436_1	ACAUUAUGGGACAGAGGGAGU	GAUGAAAGGUUAAAAGCUACUCCAUCCGUCCCAUAAUGUAGGACGUUUUUUGACACUAGACUAGUGUCAAAAAACAUCUUACAUUAUGGGACAGAGGGAGUACUGUAUAAACAAGGGAUGG	21	121	miR1436	hvu-miR1436, osa-miR1436	STRG.102192.3	3'	-77.2	43.2099	1.10286	-	-	-	No
miR1436_1	ACAUUAUGGGACAGAGGGAGU	AGAAAACCAACAUAUUAUACUACCUCCGUCUCAUAAUGUAAGACGUUUUUUGACAAUACUUACAUUAUGGGACAGAGGGAGUACCAUUUAAACUCUAGAAGA	21	102	miR1436	hvu-miR1436, osa-miR1436	STRG.66966.2, STRG.66966.3	3'	-77.2	43.2099	1.10286	-	-	-	No
miR1436_3	ACAUUAUGGAACGGAGGGAGU	AUUUAGUUCUUAAAAUGUACUCCCUCCAUUCCACAAUGUAGUGCCUAUAGAUUUUUGUGAAAGUCAAACUUUGCCAACUUUGACCAAGUGUAUAGAGAAAACUAUCUACAUCUACAAUAUCAAACAUAUACAUUCUGAAAAUAUAACUCGCGAUGUAUCCGGUGAUGUCCAUUUGGUAUUCUAGAUGUAUCUACUUUUCUCUAUAGAUAUGGUCAAAGUUUGUAAUGUUUGACUUUUGCAAAAAUCUAUAGGCACUACAUUAUGGAACGGAGGGAGUAAGAAAUAUGGAUAAAAUAU	21	297	miR1436	hvu-miR1436, osa-miR1436	STRG.31202.5, STRG.31202.6, STRG.31202.8, STRG.31202.1	3'	-77.2	43.2099	1.10286	-	-	-	No
miR1436_4	ACAUUAUGGGAUGGAGGGAGU	CCAUGAAGGUACUAACCUACUCCCUCCGUUCCAUAAUAUAAGACAUUCUUUGACAAAUGUAAGACAUUUUUUGACACUAGUGUAUUGUCAAAACUCUCUUACAUUAUGGGAUGGAGGGAGUACCUUUUCUCCGAGAUGGAU	21	141	miR1436	hvu-miR1436, osa-miR1436	STRG.24126.1	3'	-77.2	43.2099	1.10286	-	-	-	No
miR1439_1	UUUUGGAACGGAGGGAGUAUU	UUAUUUCUACAAUAGGAUGUUACUCCCUUCGUCCCAAAAUAAUUGUCUGAACUUUAUACUAACUCUAGUACAAAGUUAUACUAAGGUUGAGACACUUAUUUUGGAACGGAGGGAGUAUUAGCUUGGCUUGUGAACAAUG	21	139	miR1439	osa-miR1439	STRG.71907.1	3'	-77.2	43.2099	1.10286	-	-	-	No
miR2275_1	UUUGUUUUUCUCCAAUAUCUCA	UUGUGCAGGCACUGAAAGUGAGUGUUGGAGGAAAGCAAACUGGGAAAUCCGUCUCAACAGUGCUGAUGUUUCCAGUUUGUUUUUCUCCAAUAUCUCAUUUUCGGUAGAUUUACCUGA	22	117	miR2275	zma-miR2275a-3p, ata-miR2275a-3p, osa-miR2275d	STRG.13951.1	3'	-77.2	43.2099	1.10286	-	-	-	Liu et al., 2020b
miR1139_1	GAGUAACAUACAUUAGUAACA	UUGAGACUAGCCACAAUGGAGAGUAACAUACAUUAGUAACAUACACAUGUCCCUAGACUAUGUUACUACCUCAAUAGUGGGUAGUAAUAUAA	21	92	miR1139	bdi-miR1139	STRG.107600.1	5'	-77.2	43.2099	1.10286	-	-	-	No
miR166_3	GAAUGACGCCGGGUCCGAAAG	CGCGUCAUGGUUGUCGAGGGGAAUGACGCCGGGUCCGAAAGAGAGACGCGCGCAUGGUGUGCGUGUGGCGCGUUUCGGACCAGGCUUCAUUCCCCAUGACUCCAUCAUGGUUCA	21	114	miR166	bdi-miR166a-5p	STRG.77830.1	5'	-77.2	43.2099	1.10286	-	-	-	Liu et al., 2020a
miR166_3	GAAUGACGCCGGGUCCGAAAG	CGCGUCAUGGUUGUCGAGGGGAAUGACGCCGGGUCCGAAAGAGAGACGCAUGGCGUGCGUGUGGCGCGUUUCGGACCAGGCUUCAUUCCCCAUGACACCAUCAUGGUUCA	21	110	miR166	bdi-miR166a-5p	STRG.69441.1	5'	-77.2	43.2099	1.10286	-	-	-	Liu et al., 2020a
miR398_1	GGGGCGACCUGAGAACACAUG	GCGGCGAGGAGGCUCCAGCGGGGGCGACCUGAGAACACAUGAGUUGAUAUUCAAUCAAGCGGUUCAUAUCUCAUGUGUUCCCAGCUCGACCCCGCAGGAAUUUCCUCGCGUAUC	21	114	miR398	zma-miR398a-5p	STRG.38906.2, STRG.38906.1	5'	-77.2	43.2099	1.10286	-	-	-	No
miR398_2	UGUGUUCUCAGGUCGCCCCCG	UACGCGAGGAAAUUCCUGCGGGGUCGAGCUGGGAACACAUGAGAUAUGAACCGCUUGAUUGAAUAUCAACUCAUGUGUUCUCAGGUCGCCCCCGCUGGAGCCUCCUCGCCGCAG	21	114	miR398	ata-miR398g-3p, zma-miR398a-3p, zma-miR398b-3p, sbi-miR398, tae-miR398, ata-miR398f-3p	STRG.38906.2, STRG.38906.1	3'	-77.2	43.2099	1.10286	Unknown	sRNA evidence+, precursor EST, Conserved	Wei et al., 2009; Han et al., 2014	Jin et al., 2020; Li et al., 2019; Liu et al., 2020a; Ragupathy et al., 2016
miR160_3	GCCUGGCUCCCUGUAUGCCAC	GAUAUGAUAUGAUAUGAUGUGCCUGGCUCCCUGUAUGCCACUCAUCCAGAGCAACACCUUUUGCAAUAAGGUUGCCUGCGAUGGAUGGCGUGCACGGAUCCAAGCAUAUCGAACCCUCUCCCUCUCC	21	127	miR160	csi-miR160a-5p	STRG.106101.1	5'	-77.2	43.2099	1.10286	-	-	-	No
miR160_3	GCCUGGCUCCCUGUAUGCCAC	GCUGGGAUAUGAUAUGAUGUGCCUGGCUCCCUGUAUGCCACUCAUCCAGAGCAACAUCUUUUGCAAUAAGGUUGCCUGCGAUGGAUGGCGUGCACGGAUCCAAGCAUAUCGAACCCUCUCCCUCUCG	21	127	miR160	csi-miR160a-5p	STRG.98795.1	5'	-77.2	43.2099	1.10286	-	-	-	No
miR166_4	UCGGACCAGGCUUCAUUCCCCC	UCCGGUGCAUGGCAGUUGAGGGGAAUGUUGUCUGGUUGGAGACCUGGCUCGCACGACGGCCGGACCCCGGAUCGAUCGACGGCGUGCGUGCGCGGUUUCGGACCAGGCUUCAUUCCCCCCAACUCAACCCUUCUUCUAU	22	139	miR166	lus-miR166k, hbr-miR166b, cas-miR166f-3p, cas-miR166c-3p, cas-miR166d, lus-miR166i, ctr-miR166, csi-miR166a-3p	STRG.49981.1	3'	-77.2	43.2099	1.10286	-	-	-	No
miR166_5	UCGGACCAGGCUUCAUUCCCCA	UCCGCGUCAUGGUUGUCGAGGGGAAUGACGCCGGGUCCGAAAGAGAGACGCGCGCAUGGUGUGCGUGUGGCGCGUUUCGGACCAGGCUUCAUUCCCCAUGACUCCAUCAUGGUUCAGG	22	118	miR166	lus-miR166k, hbr-miR166b, cas-miR166f-3p, cas-miR166c-3p, cas-miR166d, lus-miR166i, ctr-miR166, csi-miR166a-3p	STRG.77830.1	3'	-77.2	43.2099	1.10286	-	-	-	No
miR166_5	UCGGACCAGGCUUCAUUCCCCA	UCCGCGUCAUGGUUGUCGAGGGGAAUGACGCCGGGUCCGAAAGAGAGACGCAUGGCGUGCGUGUGGCGCGUUUCGGACCAGGCUUCAUUCCCCAUGACACCAUCAUGGUUCAGG	22	114	miR166	lus-miR166k, hbr-miR166b, cas-miR166f-3p, cas-miR166c-3p, cas-miR166d, lus-miR166i, ctr-miR166, csi-miR166a-3p	STRG.69441.1	3'	-77.2	43.2099	1.10286	-	-	-	No
miR395_1	UGAAGUGUUUGGGGGAACUC	UUGGUUGGUUGUCGCCUGGAGUUCUUCUCAAAUCACUUCAGUAGCUAGCUCAUACUACCCCAUUGUUGCAUUGCCACUAUUUUAAAAGUGUAAAUUGCGGGGAUAUAGAGCUUUGCAUAGUGAAGUGUUUGGGGGAACUCUGGGUGGCAACCAACAAUAU	20	160	miR395	bdi-miR395j-3p, ata-miR395a-3p, bdi-miR395p-3p, cpa-miR395b, bdi-miR395e-3p, bdi-miR395m, bdi-miR395q, bdi-miR395c-3p, bdi-miR395o-3p, bdi-miR395b, bdi-miR395f-3p, cpa-miR395c, ata-miR395f-3p, bdi-miR395k-3p, cpa-miR395d, ata-miR395c-3p, cpa-miR395e, tae-miR395b, bdi-miR395g-3p, bdi-miR395a, bdi-miR395h-3p, bdi-miR395l-3p, bdi-miR395n-3p, cpa-miR395a, ata-miR395d-3p, ata-miR395e-3p	STRG.31474.1	3'	-77.2	43.2099	1.10286	miR395	sRNA evidence+, precursor EST, Conserved	Wei et al., 2009; Han et al., 2014	Jin et al., 2020; Li et al., 2019; Liu et al., 2020a; Liu et al., 2020b; Ragupathy et al., 2016
miR166_6	GGGAAUGUUGUCUGGUUGGAG	UCCGGUGCAUGGCAGUUGAGGGGAAUGUUGUCUGGUUGGAGACCUGGCUCGCACGACGGCCGGACCCCGGAUCGAUCGACGGCGUGCGUGCGCGGUUUCGGACCAGGCUUCAUUCCCCCCAACUCAACCCUUCUUCUAU	21	139	miR166	csi-miR166c-5p	STRG.49981.1	5'	-77.2	43.2099	1.10286	-	-	-	No
miR393_5	UUCCAAAGGGAUCGCAUUGAUC	UUCAGGAAGCUAGUGGAGGAUUCCAAAGGGAUCGCAUUGAUCCAUCUCUCCGUAACCGGCGCUCAAGAUCGAUGGAUCAGUGCAAUCCCUCUGGAAUUCUCCCCUUGCCUCCGCCUCC	22	118	miR393	csi-miR393a, gma-miR393j, gma-miR393h, gma-miR393i, gma-miR393k, csi-miR393b-5p	STRG.22943.2	5'	-77.2	43.2099	1.10286	-	-	-	Ragupathy et al., 2016
miR1120_2	ACGUUCUUAUAUUAUGGGACGGAG	GAAUUUGUCUGCUACUCCCCCUGUCCCAAAAUAUAAGAACGUUUUUAACACUACACUAAUGUCGAAAACGUUCUUAUAUUAUGGGACGGAGGGAGUACAUGUUAAUCUUGC	24	111	miR1120	hvu-miR1120	STRG.97562.6, STRG.97562.2	3'	-77.2	43.2099	1.10286	-	-	-	No
miR1120_2	ACGUUCUUAUAUUAUGGGACGGAG	UUAAAUAUAUGCUACUCCCUCUGUCCCAAAAUAUAAGAACGUUUUAAACACUACACUAGUGUCAAAAACGUUCUUAUAUUAUGGGACGGAGGGAGUAUAUUAUAGAUCUAA	24	111	miR1120	hvu-miR1120	STRG.82245.1	3'	-77.2	43.2099	1.10286	-	-	-	No
miR1120_2	ACGUUCUUAUAUUAUGGGACGGAG	AUAUUCAACUUCUACUCUCUCUGUCCCAAAAUAAGAAUGUUUUUCACAUUAUACUAGUGUCAAAAACGUUCUUAUAUUAUGGGACGGAGGAAGUAUCUCUUUGGAAACA	24	109	miR1120	hvu-miR1120	STRG.67412.1	3'	-77.2	43.2099	1.10286	-	-	-	No
miR1120_2	ACGUUCUUAUAUUAUGGGACGGAG	GCUAAAGCAUUCUACUCCCUCUGUCCCAUAAUAUAAAAACGUUUUUGACACUAGUGUAGUGUCAGAAACGUUCUUAUAUUAUGGGACGGAGGGAGUAUCUUUUAACAUGUG	24	111	miR1120	hvu-miR1120	STRG.75646.1	3'	-77.2	43.2099	1.10286	-	-	-	No
miR1120_2	ACGUUCUUAUAUUAUGGGACGGAG	AAGUUUCCGAACUACUCCCUCUGUCCCAAAAUAUAAGAACGUUUUUAACACUACACUAGUGUAAAAAACGUUCUUAUAUUAUGGGACGGAGGGAGUAGUAAAAAGAGAGAA	24	111	miR1120	hvu-miR1120	STRG.33459.3, STRG.33459.2, STRG.33460.1	3'	-77.2	43.2099	1.10286	-	-	-	No
miR160_4	UGCCUGGCUCCCUGUAUGCC	GGAUAUGAUAUGAUAUGAUGUGCCUGGCUCCCUGUAUGCCACUCAUCCAGAGCAACACCUUUUGCAAUAAGGUUGCCUGCGAUGGAUGGCGUGCACGGAUCCAAGCAUAUCGAACCCUCUCCCUCUCCC	20	129	miR160	gma-miR160b, cas-miR160b-5p, htu-miR160a, gma-miR160c, gma-miR160e, cas-miR160a, gma-miR160d, bdi-miR160f	STRG.106101.1	5'	-77.2	43.2099	1.10286	-	-	-	Ragupathy et al., 2016
miR160_4	UGCCUGGCUCCCUGUAUGCC	UGCUGGGAUAUGAUAUGAUGUGCCUGGCUCCCUGUAUGCCACUCAUCCAGAGCAACAUCUUUUGCAAUAAGGUUGCCUGCGAUGGAUGGCGUGCACGGAUCCAAGCAUAUCGAACCCUCUCCCUCUCGU	20	129	miR160	gma-miR160b, cas-miR160b-5p, htu-miR160a, gma-miR160c, gma-miR160e, cas-miR160a, gma-miR160d, bdi-miR160f	STRG.98795.1	5'	-77.2	43.2099	1.10286	-	-	-	Ragupathy et al., 2016
miR5067_1	UCAGCCACAACUAAUAUGGAU	AGAUUGCUACUCCAUGCGAUCAAUAUUAGUUGUGGCUAAUUUAGUUCAACUUUAAAUACAAAGUUGUACUAAAUCAGCCACAACUAAUAUGGAUCGGA	21	98	miR5067	bdi-miR5067	STRG.110114.1	3'	-77.2	43.2099	1.10286	-	-	-	No
miR166_7	UUCGGACCAGGCUUCAUUCCC	CGCGUCAUGGUUGUCGAGGGGAAUGACGCCGGGUCCGAAAGAGAGACGCGCGCAUGGUGUGCGUGUGGCGCGUUUCGGACCAGGCUUCAUUCCCCAUGACUCCAUCAUGGUUCA	21	114	miR166	bdi-miR166e-3p	STRG.77830.1	3'	-77.2	43.2099	1.10286	-	-	-	Liu et al., 2020a; Liu et al., 2020b; Meng et al., 2013
miR166_7	UUCGGACCAGGCUUCAUUCCC	CGCGUCAUGGUUGUCGAGGGGAAUGACGCCGGGUCCGAAAGAGAGACGCAUGGCGUGCGUGUGGCGCGUUUCGGACCAGGCUUCAUUCCCCAUGACACCAUCAUGGUUCA	21	110	miR166	bdi-miR166e-3p	STRG.69441.1	3'	-77.2	43.2099	1.10286	-	-	-	Liu et al., 2020a; Liu et al., 2020b; Meng et al., 2013
miR166_7	UUCGGACCAGGCUUCAUUCCC	CGGUGCAUGGCAGUUGAGGGGAAUGUUGUCUGGUUGGAGACCUGGCUCGCACGACGGCCGGACCCCGGAUCGAUCGACGGCGUGCGUGCGCGGUUUCGGACCAGGCUUCAUUCCCCCCAACUCAACCCUUCUUCU	21	135	miR166	bdi-miR166e-3p	STRG.49981.1	3'	-77.2	43.2099	1.10286	-	-	-	Liu et al., 2020a; Liu et al., 2020b; Meng et al., 2013
miR396_2	GUUCAAGAAAGCCCAUGGAAA	AAAGAUGCGCGGGCAUGCUCUCCACAGGCUUUCUUGAACUGUGAACUCGCGGGGAUUGUGGCGCUGCUGCCUUCUCUUCGGCCGCCUCCGCCUGUUGAUGGUUCAAGAAAGCCCAUGGAAACCAUGCCCGCCUCCUGUGUC	21	141	miR396	ata-miR396d-3p, bdi-miR396b-3p	STRG.31985.1	3'	-77.2	43.2099	1.10286	miR396	sRNA evidence+, precursor EST, Conserved	Han et al., 2014	Li et al., 2019; Meng et al., 2013
miR396_2	GUUCAAGAAAGCCCAUGGAAA	AAAGGUGCGCGGGCAUGCUCUCCACAGGCUUUCUUGAACUGUGAACUCGCGGGCGGAUUGUGGCGCUCCCGCCUUCUCUUCGGCCGCCUCCGCCUGUUGAUGGUUCAAGAAAGCCCAUGGAAACCAUGCCCGCCUCCUGUGUC	21	143	miR396	ata-miR396d-3p, bdi-miR396b-3p	STRG.22781.1	3'	-77.2	43.2099	1.10286	miR396	sRNA evidence+, precursor EST, Conserved	Han et al., 2014	Li et al., 2019; Meng et al., 2013
miR5181_1	UCCGAUCCAAAAUAAGUGUCG	AAUCUCUUAAAUGCUCUCCCUCCGAUCCAAAAUAAGUGUCGUGGUUUUUGAACUAAAACAACGACACUUAAUUUUGAUCGGAAGGAGUAUAAUACACAGGUCCA	21	104	miR5181	ata-miR5181-5p, bdi-miR5181b	STRG.59986.4, STRG.59986.1, STRG.27798.4, STRG.27798.2	5'	-77.2	43.2099	1.10286	-	-	-	No
miR5175_1	AAGAAUUUUGGAACGGAGGGA	GAUUGGCUUUCAAAGUACUCCCUCUGUCCCAAAUUUUUUGUCUUAGAUUUGUCUAAAUACAGAUGUAUCAAGUCAUGCUUUAGUAUUGGAUACAUCCGUAUCUAGACUAAUGUAAGACAAGAAUUUUGGAACGGAGGGACUACAUUGAAAGAGCUAUCU	21	159	miR5175	bdi-miR5175a	STRG.55205.1	3'	-77.2	43.2099	1.10286	-	-	-	No
miR5175_1	AAGAAUUUUGGAACGGAGGGA	CCCUCUGUUCCUAAAUACUCCCUCCGUCCCAAAAAUUUUGGCUUACAUUUGUCUAAAUACGUAUGUAUCAAGUCAUGUUUUAGUAUUAGAUACAUCCGUAUCUAGACUAAUCUAAGACAAGAAUUUUGGAACGGAGGGAGUAUAAGUCUUUUUAGAGAU	21	159	miR5175	bdi-miR5175a	STRG.47660.4, STRG.47660.1, STRG.47661.1, STRG.47660.3, STRG.47660.2	3'	-77.2	43.2099	1.10286	-	-	-	No
miR395_2	GUUCUUCUCAAAUCACUUCAGU	UUGGUUGGUUGUCGCCUGGAGUUCUUCUCAAAUCACUUCAGUAGCUAGCUCAUACUACCCCAUUGUUGCAUUGCCACUAUUUUAAAAGUGUAAAUUGCGGGGAUAUAGAGCUUUGCAUAGUGAAGUGUUUGGGGGAACUCUGGGUGGCAACCAACAAUAU	22	160	miR395	bdi-miR395e-5p	STRG.31474.1	5'	-77.2	43.2099	1.10286	-	-	-	No
miR5200_1	UGUAGAUACUCCCUAAGGCUU	AUAAAGCUUUAAGCACUAAAGCCUUAGUGAAUAUCUACACUAGUAAGAUUUUCUUCAUGUUGGAAAUGCUUAGCAUUGUAGAUACUCCCUAAGGCUUGGGUGGUAUUGUGUUGUUGU	21	117	miR5200	bdi-miR5200b-3p, bdi-miR5200a-3p, tae-miR5200, ata-miR5200-3p, bdi-miR5200c	STRG.102691.1	3'	-77.2	43.2099	1.10286	miR5200	Precursor EST, Expression	Wei et al., 2009	Jin et al., 2020; Li et al., 2019; Liu et al., 2020a; Liu et al., 2020b; Ragupathy et al., 2016
miR5181_2	ACUUAUUUUGGACCGGAGGGA	AAUUUGGAAAUUUGCUACUCCCUCCGAUCUGAAAUAAGUGCCAUGGUUUUAGUUAAAAUUUGAACUAAAACACCACACUUAUUUUGGACCGGAGGGAAUAGUGAACAAGGAGAGUGG	21	117	miR5181	bdi-miR5181d	STRG.29841.1	3'	-77.2	43.2099	1.10286	-	-	-	No
miR5054_1	UCCCCACGGUGGGCGCCA	GGUAGCGCAGUAGUAGUACCUCCCCACGGUGGGCGCCAACUGUCGUGGUAUUCCUCACGGGGGGCUUGCGAGUCGACAGAUGCCACAAGGGCUUAGUGUGUGGGUAGGACUACUGCUGAUAGGACCGG	18	128	miR5054	bdi-miR5054	STRG.32752.1	5'	-77.2	43.2099	1.10286	-	-	-	No
miR160_5	UGGCAUACAGGGAGCCAGGCA	GAGGCAUGUAUGUACGCAUGCUUGGCUCCUUGCACGCCACCCACAGCAUCCAAUCACGCCGCGGGUUGGGCUACAUGAGUGGCAUACAGGGAGCCAGGCACACAAGCACGCACGCACGGC	21	120	miR160	aau-miR160	STRG.108551.1	3'	-77.2	43.2099	1.10286	-	-	-	No
miR166_8	CGGACCAGGCUUCAUUCCCC	CCGCGUCAUGGUUGUCGAGGGGAAUGACGCCGGGUCCGAAAGAGAGACGCGCGCAUGGUGUGCGUGUGGCGCGUUUCGGACCAGGCUUCAUUCCCCAUGACUCCAUCAUGGUUCAG	20	116	miR166	gma-miR166m	STRG.77830.1	3'	-77.2	43.2099	1.10286	-	-	-	No
miR166_8	CGGACCAGGCUUCAUUCCCC	CCGCGUCAUGGUUGUCGAGGGGAAUGACGCCGGGUCCGAAAGAGAGACGCAUGGCGUGCGUGUGGCGCGUUUCGGACCAGGCUUCAUUCCCCAUGACACCAUCAUGGUUCAG	20	112	miR166	gma-miR166m	STRG.69441.1	3'	-77.2	43.2099	1.10286	-	-	-	No
miR166_8	CGGACCAGGCUUCAUUCCCC	CCGGUGCAUGGCAGUUGAGGGGAAUGUUGUCUGGUUGGAGACCUGGCUCGCACGACGGCCGGACCCCGGAUCGAUCGACGGCGUGCGUGCGCGGUUUCGGACCAGGCUUCAUUCCCCCCAACUCAACCCUUCUUCUA	20	137	miR166	gma-miR166m	STRG.49981.1	3'	-77.2	43.2099	1.10286	-	-	-	No
miR167_7	UGAAGCUGCCAGCAUGAUCU	GUACUGCCCAAGGGAACGAGUGAAGCUGCCAGCAUGAUCUAGCUCCGAGUGAUCAAACAAGAAACGCUCGUGGAUUCGAGCUCUUGUGGUCAUGCCUUGCUAGGUCAUGCUGCGGCAGCCUCACUUCUUCCCGCCGUUGGGCACA	20	145	miR167	mes-miR167b, lja-miR167b, fve-miR167a, fve-miR167c, lja-miR167a, lja-miR167c, bna-miR167d, gma-miR167l, fve-miR167b	STRG.78564.1	5'	-77.2	43.2099	1.10286	-	-	-	Ragupathy et al., 2016
miR167_7	UGAAGCUGCCAGCAUGAUCU	CAAGGUGCACCACGAGCUGGUGAAGCUGCCAGCAUGAUCUGAUGACCUAACUCAUGGAUCAGAGUCCAUGUCAAUCAGGUCAUGCUGGAGUUUCAUCUGCUGGUCGGAGCACCACGA	20	117	miR167	mes-miR167b, lja-miR167b, fve-miR167a, fve-miR167c, lja-miR167a, lja-miR167c, bna-miR167d, gma-miR167l, fve-miR167b	STRG.72566.1	5'	-77.2	43.2099	1.10286	-	-	-	Ragupathy et al., 2016
miR167_7	UGAAGCUGCCAGCAUGAUCU	GUCAUGCCCAUGUGAAUGAGUGAAGCUGCCAGCAUGAUCUAUCUUUGAUUCGCUUCUGCGUGUGAAUCCUUGUUAGAUCAUGACUGACAGCCUCAUUUCUUCCCAGCAAUGGGCAUA	20	117	miR167	mes-miR167b, lja-miR167b, fve-miR167a, fve-miR167c, lja-miR167a, lja-miR167c, bna-miR167d, gma-miR167l, fve-miR167b	STRG.72565.1	5'	-77.2	43.2099	1.10286	-	-	-	Ragupathy et al., 2016
miR167_7	UGAAGCUGCCAGCAUGAUCU	CAAGGUGCACCACAAGCUGGUGAAGCUGCCAGCAUGAUCUGAUGACCUAACUCAUGGAUCAGAAUCCAUGUCAAUCAGGUCAUGCUGGAGUUUCAUCUGCUGGUCGGAGCACAACGA	20	117	miR167	mes-miR167b, lja-miR167b, fve-miR167a, fve-miR167c, lja-miR167a, lja-miR167c, bna-miR167d, gma-miR167l, fve-miR167b	STRG.64583.1	5'	-77.2	43.2099	1.10286	-	-	-	Ragupathy et al., 2016
miR5049_1	AGACAAUUAUUUUGGGACGAAGG	CAAGCCAAGCUAAUACUCCCUCCGUUCCAAAAUAAGUGUCUCAACCUUAGUAUAACUUUGUACUAGAGUUAGUAUAAAGUUCAGACAAUUAUUUUGGGACGAAGGGAGUAACAUCCUAUUGUAGA	23	125	miR5049	hvu-miR5049c	STRG.71907.1	3'	-77.2	43.2099	1.10286	-	-	-	No
miR5049_2	AGACACUUAUUUUGGGACGGAGG	GGCCUAAAACAUAUACUCCCUCCAUCCCAAAAUAAGUGUUUCAACCUUAGUACAACUUUAAACUGAAGCUAGUACAAAGUUGAGACACUUAUUUUGGGACGGAGGGAGUACCAUUUAAUGCCUUC	23	125	miR5049	hvu-miR5049c	STRG.61027.3, STRG.61027.2, STRG.61027.4	3'	-77.2	43.2099	1.10286	-	-	-	No
miR5049_2	AGACACUUAUUUUGGGACGGAGG	AAUACUGGUUUUAUACUCUCUCCGUCUCAAAAUAAGUGUCUUGAGCUUAAUACAAAUUUAUACUAAAGAUAGUACAAAUGUGAGACACUUAUUUUGGGACGGAGGGAGUAUAUAAUAUUUGGAUC	23	125	miR5049	hvu-miR5049c	STRG.75678.1	3'	-77.2	43.2099	1.10286	-	-	-	No
miR5049_2	AGACACUUAUUUUGGGACGGAGG	CAUGUACUCCCUCCGUACCAAAAUAAGUGUCUCAAGCUUAGUACAAUUUUGUACUCCCUCUGUCCUAUAAUGCAAAAACGUCUUACAUUAUGAGACGGAGGGAGUACUAAAGUUAUUACAAAGUUAAGACACUUAUUUUGGGACGGAGGGAGUAUUUGCUGAUGCCACA	23	169	miR5049	hvu-miR5049c	STRG.63214.1	3'	-77.2	43.2099	1.10286	-	-	-	No
miR6191_1	UAAAUUUGUCUAGAUAUGAA	CCAUCCCAAAAUUCUUGUCUUAAAUUUGUCUAGAUAUGAAUCUAUCUAAUACUAAAACAUGACUUGAUACAUCCAUAUUUAGACAAAUCUAAGACCAAUUUUGGGACGGAGGG	20	113	miR6191	hvu-miR6191	STRG.81132.1	5'	-77.2	43.2099	1.10286	-	-	-	No
miR6197_1	UCUGUUUCUAAAUGUAAGACG	AAAAACAACAUGGUACUAACUCUGUUUCUAAAUGUAAGACGUUGAACUGCAAAAACGUGUUGCAUUUAGGAACAGAGGAUGUACAACUUAAGUGACUG	21	98	miR6197	hvu-miR6197	STRG.97541.1	5'	-77.2	43.2099	1.10286	-	-	-	No
miR169_4	UAGCCAAGGAUGACUUGCC	AUAAGAGUUUUUAUCUCUGAUAGCCAAGGAUGACUUGCCUGUGGAUUCUUCCUCUCAUCAAGGCUUAGCUUAGCCUUGGUGUGUGGGUAUAUCAUAGGUGGUCUCCUUGGCUAGCCCGAGUGACUCUUAUCGUUC	19	135	miR169	gma-miR169v	STRG.105101.1	5'	-77.2	43.2099	1.10286	-	-	-	No
miR5568_1	GUCUUAUAAUUUGGGAUGGAG	UUUACUAACAUAUACUUUCUCUAUUUGACAUUAUACGAUGUUUUGGUAGGAUGAAAUAGCCUAACAAAAGGUCUUAUAAUUUGGGAUGGAGGUAGUAGCAAACAUUGGUGA	21	111	miR5568	sbi-miR5568f-3p	STRG.75123.1	3'	-77.2	43.2099	1.10286	-	-	-	No
miR5174_1	AUUAUGGAACGGAGGGAGUAG	AUCCAUCUCGGAGAAAAGGUACUCCCUCCAUCCCAUAAUGUAAGAGAAUUUUGACAAUACACUAGUGUCAAAAAAUGUCUUCCAUUUGUCAAAGAAUGUCUUAUAUUAUGGAACGGAGGGAGUAGGUUAGUACCUUCAUGGUGAA	21	145	miR5174	bdi-miR5174e-3p.2	STRG.24124.2	3'	-77.2	43.2099	1.10286	-	-	-	No
miR5181_3	CCUCCGGUCCAAAAUAAGUGU	ACUCUCCUUGUUCACUAUUCCCUCCGGUCCAAAAUAAGUGUGGUGUUUUAGUUCAAAUUUUAACUAAAACCAUGGCACUUAUUUCAGAUCGGAGGGAGUAGCAAAUUUCCAAAUUUA	21	117	miR5181	bdi-miR5181c-5p	STRG.29841.1	5'	-77.2	43.2099	1.10286	-	-	-	No
miR530_3	GCUGCAUUUGCACCUGCACCU	AAGAAGAAUGGCGUGAUAUGGCUGCAUUUGCACCUGCACCUGCGACGAAGAACAAAGGAAACGCUUUUUGUCCUCCUCAAGUUGCUAGGUGCAGUGGCACAUGCAGCCGUAUCACAUGAAUUUUCUGAA	21	129	miR530	ppe-miR530, stu-miR530, eun-miR530-5p	STRG.19948.1	5'	-77.2	43.2099	1.10286	-	-	-	No
miR530_3	GCUGCAUUUGCACCUGCACCU	GCAAAGGGUUAUGGGAUAGAGCUGCAUUUGCACCUGCACCUAGAGAGGAAGAAAGGUCGAGGGCUUGGAACUUGGCCAUGCAUGCGAUUGCGAUGCAUGCAACGUUCUCCUUGACCCUCUCGCUCUUCCUGUAGGUGCAGUGGCAUAUGCAACUCUAUCACAGGCAUCCUAGGUA	21	175	miR530	ppe-miR530, stu-miR530, eun-miR530-5p	STRG.19948.1	5'	-77.2	43.2099	1.10286	-	-	-	No
miR166_9	GGACCAGGCUUCAUUCCCC	CCGCGUCAUGGUUGUCGAGGGGAAUGACGCCGGGUCCGAAAGAGAGACGCGCGCAUGGUGUGCGUGUGGCGCGUUUCGGACCAGGCUUCAUUCCCCAUGACUCCAUCAUGGUUCAG	19	116	miR166	cpa-miR166e	STRG.77830.1	3'	-77.2	43.2099	1.10286	-	-	-	No
miR166_9	GGACCAGGCUUCAUUCCCC	CCGCGUCAUGGUUGUCGAGGGGAAUGACGCCGGGUCCGAAAGAGAGACGCAUGGCGUGCGUGUGGCGCGUUUCGGACCAGGCUUCAUUCCCCAUGACACCAUCAUGGUUCAG	19	112	miR166	cpa-miR166e	STRG.69441.1	3'	-77.2	43.2099	1.10286	-	-	-	No
miR530_4	UGCAUUUGCACCUGCACCUAG	AAAGGGUUAUGGGAUAGAGCUGCAUUUGCACCUGCACCUAGAGAGGAAGAAAGGUCGAGGGCUUGGAACUUGGCCAUGCAUGCGAUUGCGAUGCAUGCAACGUUCUCCUUGACCCUCUCGCUCUUCCUGUAGGUGCAGUGGCAUAUGCAACUCUAUCACAGGCAUCCUAGG	21	171	miR530	bdi-miR530b, bdi-miR530a	STRG.19948.1	5'	-77.2	43.2099	1.10286	-	-	-	Liu et al., 2020a; Liu et al., 2020b; Meng et al., 2013
miR2275_2	UUCAGUUUAUUCUAAUAUCUCA	GACAUGUGCCGCUUGAAGUGAGAGUUAGAUAGAACUGAACCACCUCCGGUCGACCGCCUGUUGGUUUGGGUGUUGUUCAGUUUAUUCUAAUAUCUCACUUUGAAUGGUCCAUCUGUC	22	117	miR2275	bdi-miR2275b	STRG.13951.1	3'	-77.2	43.2099	1.10286	-	-	-	No
miR5200_2	GCCUUAGUGAAUAUCUACACU	AUAAAGCUUUAAGCACUAAAGCCUUAGUGAAUAUCUACACUAGUAAGAUUUUCUUCAUGUUGGAAAUGCUUAGCAUUGUAGAUACUCCCUAAGGCUUGGGUGGUAUUGUGUUGUUGU	21	117	miR5200	bdi-miR5200a-5p	STRG.102691.1	5'	-77.2	43.2099	1.10286	-	-	-	No
miR1122_3	AGACUUAUAUUUAGGAACGGA	CGCUACUGUAGUAUUUCCUCCGUUCCUAAAUAUAAGUUUCUGUAGAGAUUUCACUAUGAACGACAUCCGGAUGUAUAUAGAUGUAUGUUAGGUGUAGAUUCAUUCAUUUUGCUCCGUAUGUAGUCUAUCUAGUGGACUCUCUACAAAGACUUAUAUUUAGGAACGGAGGGAGUAGAAUGCAUCAGCU	21	187	miR1122	tae-miR1122b-3p	STRG.108313.5	3'	-77.2	43.2099	1.10286	-	-	-	Li et al., 2019; Liu et al., 2020a; Liu et al., 2020b
miR1122_3	AGACUUAUAUUUAGGAACGGA	AACCAAACUAUUACUCCCUCCAUUCCUAAAUAUAAGUAUUUUUAGACAUUUCAAAUGGACUAUAACAUACGGGUGUAUGUAGACAUAUUUUAGAGUGUAGAUUCACUCACUUUACACCGUAUGUAGUCACUUGUUGGAAUCUCUAGAAAGACUUAUAUUUAGGAACGGAGGGAGUAGUAAAACUAGUUC	21	189	miR1122	tae-miR1122b-3p	STRG.100686.1	3'	-77.2	43.2099	1.10286	-	-	-	Li et al., 2019; Liu et al., 2020a; Liu et al., 2020b
miR1122_3	AGACUUAUAUUUAGGAACGGA	ACAUAUCAUUCUACUCCCUCUGUUUCUAAAUAUAACUCUUUUUAGAUAUUUCAACACAUGCUACAUACGGAUGUAUAUAGACAUAUUUUAGAGUGUAGAUUCACUCAUUUUGCUCAGUAUGUAGUCCCUUAUUGGAAUCUCUAAAAGACUUAUAUUUAGGAACGGAGGGAGUAGUUUCUACAAGAA	21	186	miR1122	tae-miR1122b-3p	STRG.84466.3, STRG.84466.1	3'	-77.2	43.2099	1.10286	-	-	-	Li et al., 2019; Liu et al., 2020a; Liu et al., 2020b
miR1122_3	AGACUUAUAUUUAGGAACGGA	GAUCAAUUUUGUACUCCCUCUGUUCCUAAAUAUUUUUCUUUCUAUAUAUUUCAACAAGUGACUACAUACGGAGUAAAAUGAGUGAAUCUACACUCUAAAAUAUGUCUAUAUACAUCCGUAUGUGGUAGUCCGUUUGAAAUAUCUAGAAAGACUUAUAUUUAGGAACGGAGGGAGUAUAAGAGAAGCAUA	21	189	miR1122	tae-miR1122b-3p	STRG.73434.4	3'	-77.2	43.2099	1.10286	-	-	-	Li et al., 2019; Liu et al., 2020a; Liu et al., 2020b
miR1122_3	AGACUUAUAUUUAGGAACGGA	AAUAAAAUAACUACUUCCUCCGUUCCUAAAUAAGUCUUUGUAGAAAUUCCACUAUUGAUUAGAUACGGAGCAAAAUGAGUGAAUCUACACUCUAAAUGCAUCUAUAUACAUCCGUAUGUGGUUCAUAGUGGAAUCUCUACAAAGACUUAUAUUUAGGAACGGAUGGAGUAUUUCUUAAGUAUG	21	183	miR1122	tae-miR1122b-3p	STRG.26006.1	3'	-77.2	43.2099	1.10286	-	-	-	Li et al., 2019; Liu et al., 2020a; Liu et al., 2020b
miR1127_3	ACAAGUAUUUCUGGACGGAGG	CUUGCUUGCGCACUACUCUCUCCGUCCAGAAAAACUUGUCGGAGAAAUGGAUGUAUCUAGACGGAUUUAAGUUUUAGAUACAUUCAUUUUUAGCCAUUUCGACGACAAGUAUUUCUGGACGGAGGGAGUAGUCAAGAAGCACCUC	21	145	miR1127	tae-miR1127b-3p	STRG.23761.1	3'	-77.2	43.2099	1.10286	miR1127	sRNA evidence+, precursor EST	Han et al., 2014	No
miR1127_4	ACAAGUAUUUCCGGACGGAGG	GCUGCUUGGUAAGUACUCCAUCCGUCCGGAAAUACUUGUCCAACGACAAGUAUUUCCGGACGGAGGGAGUACAACUUGAGGAAGCA	21	86	miR1127	tae-miR1127b-3p	STRG.109382.1	3'	-77.2	43.2099	1.10286	-	-	-	Jin et al., 2020; Liu et al., 2020a; Liu et al., 2020b
miR1127_4	ACAAGUAUUUCCGGACGGAGG	CUUGGUUCUGUUGUACUCCCUCCGUCUGAAAAUACUUGUCAUCGAAAUGGAUAGAAAAGGAUGUAUCUAAAACUAAAAUACAUCUAGAUACAUCCCCUUUUAUUCAUUUUGAUGACAAGUAUUUCCGGACGGAGGAAUACUUUACAAUUUGUAUU	21	155	miR1127	tae-miR1127b-3p	STRG.106860.1	3'	-77.2	43.2099	1.10286	-	-	-	Jin et al., 2020; Liu et al., 2020a; Liu et al., 2020b
miR1127_4	ACAAGUAUUUCCGGACGGAGG	UUACUAAUUAUAGUACUCCCUCCGUCCGAAAAUACUUGUCGCGAAAAUGGGUAAAAGUGGAUGCAUCUAAAACUAAAAUACGACUAGAUACAUCCAUUCAUCCGACAAGUAUUUCCGGACGGAGGGAGUACUAAACUGGCAUAUG	21	145	miR1127	tae-miR1127b-3p	STRG.105474.2, STRG.105474.1	3'	-77.2	43.2099	1.10286	-	-	-	Jin et al., 2020; Liu et al., 2020a; Liu et al., 2020b
miR1127_4	ACAAGUAUUUCCGGACGGAGG	GAUGAUUCUAUACUACUCCCUCCGUCCCAAAAUACUUAUCGAAGAAAUGGAUAAAAUUGGAUAUAUCUAUAACUAAAAUACAUCUAGAUUCAUCCGUUUCUCCGACAAGUAUUUCCGGACGGAGGGAGUAUCAUUUUGGAUGAAC	21	145	miR1127	tae-miR1127b-3p	STRG.103570.2, STRG.103570.6	3'	-77.2	43.2099	1.10286	-	-	-	Jin et al., 2020; Liu et al., 2020a; Liu et al., 2020b
miR1127_4	ACAAGUAUUUCCGGACGGAGG	UCAUGAAAACAAGUACUCCCUCCAUCCCAAAAUACUGGUCAUCAAAAUGGAUAAAAAGGGAUGUAUUUAGAACUAAAAUACGUCUACAUACAUCUCGUUUUAUCCAUUUUGAUGACAAGUAUUUCCGGACGGAGGGAGUAUUUGAUAUGUUCACA	21	155	miR1127	tae-miR1127b-3p	STRG.90151.3	3'	-77.2	43.2099	1.10286	-	-	-	Jin et al., 2020; Liu et al., 2020a; Liu et al., 2020b
miR1127_4	ACAAGUAUUUCCGGACGGAGG	GUGUCCUGAUUGGUACUCCCUCCGUCCGGAAAUAUUUGUCUCAGAAAUGGAUGUAUCUAGAUGUAUUUUAGUUAUAGAUACAUCCAUUUUUAUCCAUUUCCCCGACAAGUAUUUCCGGACGGAGGGAGUACAUCAUAAUUUGCAA	21	145	miR1127	tae-miR1127b-3p	STRG.19685.1	3'	-77.2	43.2099	1.10286	-	-	-	Jin et al., 2020; Liu et al., 2020a; Liu et al., 2020b
miR1127_4	ACAAGUAUUUCCGGACGGAGG	AGAUAUAAUUUCCUACUCCCUCCGUUCGGAAAUACUUGUCGCAGAGAUGGAUAUAUCUAGACGUAUUUAAGUUCUAGAUACAUUUAUUUUUAUCUAUUUCCCCAACAAGUAUUUCCGGACGGAGGGAGUACAAUACAUUUGUUGC	21	145	miR1127	tae-miR1127b-3p	STRG.8794.1	3'	-77.2	43.2099	1.10286	-	-	-	Jin et al., 2020; Liu et al., 2020a; Liu et al., 2020b
miR1127_4	ACAAGUAUUUCCGGACGGAGG	UCGGACAGUCAAGUACUCCCUCCGUCUAGAAAUACUCGUCGGAGGAAUGGAUGUAUCUAGAUGUAUUUUAGUUCUAGAUACAUUCAUUUUUAUGCAUUUCUCCGACAAGUAUUUCCGGACGGAGGGAGUAAUAAAUAUGGACUCU	21	145	miR1127	tae-miR1127b-3p	STRG.76687.1	3'	-77.2	43.2099	1.10286	-	-	-	Jin et al., 2020; Liu et al., 2020a; Liu et al., 2020b
miR1127_5	ACAAGUAUUUUUGGACGGAGG	CGGCAAUUAGUAGUACUCACUCCGUCCAAAAAUACUUGUCAUAAAAAAAUAAAUAAAAAGAAUGUAUCUAGAUGUAUUUUAGUUCUAGAUUCAUCCCUUUUCAUCCAUUUUGAUGACAAGUAUUUUUGGACGGAGGAAGUAUUAGCUAAUUAACAA	21	156	miR1127	tae-miR1127b-3p	STRG.49285.1	3'	-77.2	43.2099	1.10286	-	-	-	No
miR1127_4	ACAAGUAUUUCCGGACGGAGG	UAACCAUAUAUAAUACUCCCUCCGUCCGAAAAUACUUGUCCGAGGAAUGGAUGUAUCUAGAUGUAUUUUACUUCUAAAUACAUCCAUCUGUAUCCAUUUCCACGACAAGUAUUUCCGGACGGAGGGAGUAAUAUGAUAGAUGCCA	21	145	miR1127	tae-miR1127b-3p	STRG.25603.2	3'	-77.2	43.2099	1.10286	-	-	-	Jin et al., 2020; Liu et al., 2020a; Liu et al., 2020b
miR1127_4	ACAAGUAUUUCCGGACGGAGG	ACCAUGGCAAAUGUACUCCCUCCGUCCGGAAUUACUUGUCAUCAAAAUGGAUGAAAAUGAAUGUAUGUAGAACUAAAAUACAAUACAUCUAUUUCAAUGACAAGUAUUUCCGGACGGAGGGGGUAGUAAUUGACCAUGGC	21	140	miR1127	tae-miR1127b-3p	STRG.23749.1	3'	-77.2	43.2099	1.10286	-	-	-	Jin et al., 2020; Liu et al., 2020a; Liu et al., 2020b
miR1137_3	UCCGUUCCAAAAUAGAUGACC	GGACACUGCUUGGUACUCCCUCCGUUCCAAAAUAGAUGACCCAAUUUUGUACAAAAUUGGGUCAUCUAUUUUGAGACGGAGGGAGUAGCUUGGAACACGGGU	21	102	miR1137	tae-miR1137b-5p	STRG.99957.1	5'	-77.2	43.2099	1.10286	-	-	-	No
miR9668_1	UCAAUGACAAGUAUUUUCGGA	UAAAUAAUACUCCCUCCGUCCGGAAUUACUUGUCAUCAAAAUGGAUGUGUCUAGAACUAAAAUACAUCUAGAUACAUCCAUUUCAAUGACAAGUAUUUUCGGACGGAGGAAGUAGUAGAAUGA	21	123	miR9668	tae-miR9668-5p	STRG.57530.1	3'	-77.2	43.2099	1.10286	-	-	-	No
miR9670_1	AGGUGGAAUACUUGAAGAAGA	AGCUGGAGUACCUGAACGUCUUCUUCAAGUACUCCACUUUUUUUUUCUUGCGGAGAAAAAGGUGGAAUACUUGAAGAAGAUUUUCAGGUCGUCCAUUAGA	21	100	miR9670	tae-miR9670-3p	STRG.81830.1	3'	-77.2	43.2099	1.10286	miR9670	sRNA evidence+, precursor EST	Han et al., 2014	Li et al., 2019; Liu et al., 2020a; Liu et al., 2020b
miR1122_miR1130_1	UCUUAUAUUAUGGGACGGAGG	CCAGCCUGGUACCUACUCCCUCUGUCCCAAAAUAUAAUAACGUUUUUAACACUAACAUUCUUAUAUUAUGGGACGGAGGGAGUAUAAGAUAACCAUUUU	21	99	miR1122, miR1130	tae-miR1122c-3p, tae-miR1130b-3p	STRG.109759.1	3'	-77.2	43.2099	1.10286	miR1130	sRNA evidence+, precursor EST	Han et al., 2014	No
miR1122_miR1130_1	UCUUAUAUUAUGGGACGGAGG	UUUAAAUAUAUGCUACUCCCUCUGUCCCAAAAUAUAAGAACGUUUUAAACACUACACUAGUGUCAAAAACGUUCUUAUAUUAUGGGACGGAGGGAGUAUAUUAUAGAUCUAAU	21	113	miR1122, miR1130	tae-miR1122c-3p, tae-miR1130b-3p	STRG.82245.1	3'	-77.2	43.2099	1.10286	miR1130	sRNA evidence+, precursor EST	Han et al., 2014	No
miR1122_miR1130_1	UCUUAUAUUAUGGGACGGAGG	CACCAGUAAGUUCUACUCCCUCCAUCCCAUAAUAUAAGAGGGGUUUUGACACCAGUGGUGUCAAAAACCCUCUUAUAUUAUGGGACGGAGGGAGUAAUUUGUCUCGACCUG	21	111	miR1122, miR1130	tae-miR1122c-3p, tae-miR1130b-3p	STRG.81238.4	3'	-77.2	43.2099	1.10286	miR1130	sRNA evidence+, precursor EST	Han et al., 2014	No
miR1122_miR1130_1	UCUUAUAUUAUGGGACGGAGG	AAUAUUCAACUUCUACUCUCUCUGUCCCAAAAUAAGAAUGUUUUUCACAUUAUACUAGUGUCAAAAACGUUCUUAUAUUAUGGGACGGAGGAAGUAUCUCUUUGGAAACAA	21	111	miR1122, miR1130	tae-miR1122c-3p, tae-miR1130b-3p	STRG.67412.1	3'	-77.2	43.2099	1.10286	miR1130	sRNA evidence+, precursor EST	Han et al., 2014	No
miR9672_1	CCACGACUGUCAUUAAGCAUC	CCUGUUUGAAGUGAAGAUGAUGCUUAAUGACAGUCGUGGUAUCUUAGAAGAGCCAGGCGACUAUGUCUAUGCUGGCCAUUAAGCAUCGUCUUCGCCUAGGACACCACGACUGUCAUUAAGCAUCGCCUUCACCUCAAACAGGGC	21	144	miR9672	tae-miR9672a-3p	STRG.76147.1	3'	-77.2	43.2099	1.10286	miR9672	sRNA evidence+, precursor EST	Han et al., 2014	Li et al., 2019; Liu et al., 2020a; Liu et al., 2020b
miR5175_2	UUCCAAAUUACUCCUCGUGGU	GCUGCCAUGUAGUCCCUCCGUUCCAAAUUACUCCUCGUGGUUUUAGUUCAAAAAUAAUUUUUGAAGUAAAAUCACGACGAGUAAUUUGGAACGGAGUGAGUAGACAUAUCGGG	21	113	miR5175	tae-miR5175-5p	STRG.97361.1	5'	-77.2	43.2099	1.10286	-	-	-	No
miR1120_3	UUCUUAUAUUAUGGGACAGAG	UUUGUUACAAUAUACUCCCUCCGUUCCAAAAUAUAAGAACGUUUUUUUACACUAGUGUAGUCUCAAAAGCGUUCUUAUAUUAUGGGACAGAGGGAGUAGAAUAUAAAUUUGG	21	112	miR1120	tae-miR1120b-3p	STRG.108948.1	3'	-77.2	43.2099	1.10286	-	-	-	Chu et al., 2016
miR1120_4	UUCUUAUAUUUUGGGACAGAG	AGAUCUAUAAUAUACUCCCUCCGUCCCAUAAUAUAAGAACGUUUUUGACACUAGUGUAGUGUUUAAAACGUUCUUAUAUUUUGGGACAGAGGGAGUAGCAUAUAUUUAAAU	21	111	miR1120	tae-miR1120b-3p	STRG.82245.1	3'	-77.2	43.2099	1.10286	-	-	-	No
miR1120_4	UUCUUAUAUUUUGGGACAGAG	CUCUCUUUUUACUACUCCCUCCGUCCCAUAAUAUAAGAACGUUUUUUACACUAGUGUAGUGUUAAAAACGUUCUUAUAUUUUGGGACAGAGGGAGUAGUUCGGAAACUUUG	21	111	miR1120	tae-miR1120b-3p	STRG.33459.3, STRG.33459.2, STRG.33460.1	3'	-77.2	43.2099	1.10286	-	-	-	No
miR1120_3	UUCUUAUAUUAUGGGACAGAG	ACCGAUGUGAACUGCUCCCUCCGUCCCAUAAUAUAAGAACGUUUUUGAUGUAGUGCCAAAAACGUUCUUAUAUUAUGGGACAGAGGGAGUAUUACAGAUUAUGUG	21	105	miR1120	tae-miR1120b-3p	STRG.23735.1, STRG.23735.2	3'	-77.2	43.2099	1.10286	-	-	-	Chu et al., 2016
miR1122_miR1130_1	UCUUAUAUUAUGGGACGGAGG	AGCUAAAGCAUUCUACUCCCUCUGUCCCAUAAUAUAAAAACGUUUUUGACACUAGUGUAGUGUCAGAAACGUUCUUAUAUUAUGGGACGGAGGGAGUAUCUUUUAACAUGUGA	21	113	miR1130	tae-miR1130b-3p	STRG.75646.1	3'	-77.2	43.2099	1.10286	miR1130	sRNA evidence+, precursor EST	Han et al., 2014	No
miR1122_miR1130_1	UCUUAUAUUAUGGGACGGAGG	AAAGUUUCCGAACUACUCCCUCUGUCCCAAAAUAUAAGAACGUUUUUAACACUACACUAGUGUAAAAAACGUUCUUAUAUUAUGGGACGGAGGGAGUAGUAAAAAGAGAGAAA	21	113	miR1130	tae-miR1130b-3p	STRG.33460.1	3'	-77.2	43.2099	1.10286	miR1130	sRNA evidence+, precursor EST	Han et al., 2014	No
miR1120_5	UAAUAUAAGAACGUUUUUGAU	GAACUGCUCCCUCCGUCCCAUAAUAUAAGAACGUUUUUGAUGUAGUGCCAAAAACGUUCUUAUAUUAUGGGACAGAGGGAGUAUUACAG	21	89	miR1120	tae-miR1120c-5p	STRG.23735.1, STRG.23735.2	5'	-77.2	43.2099	1.10286	-	-	-	No
miR1120_6	UAAUAUAAAAACGUUUUUGAC	AUUCUACUCCCUCUGUCCCAUAAUAUAAAAACGUUUUUGACACUAGUGUAGUGUCAGAAACGUUCUUAUAUUAUGGGACGGAGGGAGUAUCUUUU	21	95	miR1120	tae-miR1120c-5p	STRG.75646.1	5'	-77.2	43.2099	1.10286	-	-	-	No
miR1120_7	UAAUAUAAGAACGUUUCUGAC	AAGAUACUCCCUCCGUCCCAUAAUAUAAGAACGUUUCUGACACUACACUAGUGUCAAAAACGUUUUUAUAUUAUGGGACAGAGGGAGUAGAAUGC	21	95	miR1120	tae-miR1120c-5p	STRG.75646.1	5'	-77.2	43.2099	1.10286	-	-	-	No
miR9772_1	UGAGAUGAGAUUACCCCAUAC	UUUCUCUCUGUAGCGGCCGUUGAGAUGAGAUUACCCCAUACCCUAUAGCGGCAGCUCGACUCCGCACACGCGUAGGGGGCAAUCUCACCUCAACAGCUGCUCUCAGUGAGCUUU	21	114	miR9772	ata-miR9772a-5p, ata-miR9772b-5p, tae-miR9772	STRG.79206.1	5'	-77.2	43.2099	1.10286	miR9772	Precursor EST, Expression	Wei et al., 2009	Jin et al., 2020; Li et al., 2019; Meng et al., 2013
miR9772_1	UGAGAUGAGAUUACCCCAUAC	UUUCUCUCUGCAGCGGCCGUUGAGAUGAGAUUACCCCAUACCCUAUAGCGGCAGCUUGACUCCGUGCACGCGUAGGGGGCAAUCUCACCUCAACAGCCGCUCCCAGUGAGCUUU	21	114	miR9772	ata-miR9772a-5p, ata-miR9772b-5p, tae-miR9772	STRG.70749.1	5'	-77.2	43.2099	1.10286	miR9772	Precursor EST, Expression	Wei et al., 2009	Jin et al., 2020; Li et al., 2019; Meng et al., 2013
miR9772_1	UGAGAUGAGAUUACCCCAUAC	UUGCUCUCGGUAGCAGCCGUUGAGAUGAGAUUACCCCAUACCCUGGAGCGUCAGCUCGAUGCCGUACACGCGUAUGGGGUAAUCUCACCUCAACAGCCGCUCCCUGUGAGCUUU	21	114	miR9772	ata-miR9772a-5p, ata-miR9772b-5p, tae-miR9772	STRG.55205.1, STRG.55206.1	5'	-77.2	43.2099	1.10286	miR9772	Precursor EST, Expression	Wei et al., 2009	Jin et al., 2020; Li et al., 2019; Meng et al., 2013
miR530_5	UGCAGUGGCAUAUGCAACUCU	AGCAAAGGGUUAUGGGAUAGAGCUGCAUUUGCACCUGCACCUAGAGAGGAAGAAAGGUCGAGGGCUUGGAACUUGGCCAUGCAUGCGAUUGCGAUGCAUGCAACGUUCUCCUUGACCCUCUCGCUCUUCCUGUAGGUGCAGUGGCAUAUGCAACUCUAUCACAGGCAUCCUAGGUAC	21	177	miR530	tae-miR530	STRG.19948.1	3'	-77.2	43.2099	1.10286	miR530	Precursor EST, Expression	Wei et al., 2009	Meng et al., 2013
miR9782_1	GUAUUAGGUUGGUCAAAUUGACGA	CCUGCAUGUAUAUCUAGGUUGUCAAUUUUAUCACCCUAAUAUAAACUAUAUAACACAAAAUUAUACUGUUUGAAAAUAGAACAUUGGAAGUUUAUAUUGGUAUAUUUUUUGUAAGAUAUGACUUGUAUUAGGUUGGUCAAAUUGACGACCUAGGGGUACACGCACGCC	24	168	miR9782	tae-miR9782	STRG.46616.5	3'	-77.2	43.2099	1.10286	miR9782	Precursor EST, Expression	Wei et al., 2009	Li et al., 2019
miR167_8	GAUCAUGACUGACAGCCUCAUU	GUCAUGCCCAUGUGAAUGAGUGAAGCUGCCAGCAUGAUCUAUCUUUGAUUCGCUUCUGCGUGUGAAUCCUUGUUAGAUCAUGACUGACAGCCUCAUUUCUUCCCAGCAAUGGGCAUA	22	117	miR167	ata-miR167c-3p	STRG.72565.1	3'	-77.2	43.2099	1.10286	-	-	-	Liu et al., 2020a; Liu et al., 2020b; Ragupathy et al., 2016
miR393_6	UUCCAAAGGGAUCGCAUUGAU	UUCAGGAAGCUAGUGGAGGAUUCCAAAGGGAUCGCAUUGAUCCAUCUCUCCGUAACCGGCGCUCAAGAUCGAUGGAUCAGUGCAAUCCCUCUGGAAUUCUCCCCUUGCCUCCGCCUCC	21	118	miR393	ata-miR393-5p	STRG.22943.2	5'	-77.2	43.2099	1.10286	-	-	-	Jin et al., 2020; Li et al., 2019; Liu et al., 2020a; Liu et al., 2020b; Meng et al., 2013; Ragupathy et al., 2016
miR393_7	CAGUGCAAUCCCUCUGGAAUU	UUCAGGAAGCUAGUGGAGGAUUCCAAAGGGAUCGCAUUGAUCCAUCUCUCCGUAACCGGCGCUCAAGAUCGAUGGAUCAGUGCAAUCCCUCUGGAAUUCUCCCCUUGCCUCCGCCUCC	21	118	miR393	ata-miR393-3p	STRG.22943.2	3'	-77.2	43.2099	1.10286	-	-	-	No
miR5070_1	UUGAACUGAGUAGGGUCGGAG	AUGCAACUAAAGGGCGCCCUCCGACCCUUCUUCUUAGUUCAACCAAAUGAACUAAUUUUCCAAGAGUGAGGUGAAUUCUGAAAUUUUAGUUCAUUUAGUUGAACUGAGUAGGGUCGGAGGAUACCCUGGACCUGGAGGU	21	139	miR5070	ata-miR5070-3p	STRG.85450.1	3'	-77.2	43.2099	1.10286	-	-	-	No
miR9772_2	AGGGGGCAAUCUCACCUCAAC	UUUCUCUCUGUAGCGGCCGUUGAGAUGAGAUUACCCCAUACCCUAUAGCGGCAGCUCGACUCCGCACACGCGUAGGGGGCAAUCUCACCUCAACAGCUGCUCUCAGUGAGCUUU	21	114	miR9772	ata-miR9772b-3p, ata-miR9772a-3p	STRG.79206.1	3'	-77.2	43.2099	1.10286	-	-	-	Jin et al., 2020; Li et al., 2019; Meng et al., 2013
miR9772_2	AGGGGGCAAUCUCACCUCAAC	UUUCUCUCUGCAGCGGCCGUUGAGAUGAGAUUACCCCAUACCCUAUAGCGGCAGCUUGACUCCGUGCACGCGUAGGGGGCAAUCUCACCUCAACAGCCGCUCCCAGUGAGCUUU	21	114	miR9772	ata-miR9772b-3p, ata-miR9772a-3p	STRG.70749.1	3'	-77.2	43.2099	1.10286	-	-	-	Jin et al., 2020; Li et al., 2019; Meng et al., 2013
miR9772_3	AGGGGGCAAUGUCACCUCAAC	UUGCUCAUUGUAGCGGCCGUUGAGAUGAUAUCGCUCCAUACCCGGUAGCGGCAGCUUGACUCCGCACACGCGUAGGGGGCAAUGUCACCUCAACAGCUGCUCCGUGUGAGCUUU	21	114	miR9772	ata-miR9772b-3p, ata-miR9772a-3p	STRG.70746.1	3'	-77.2	43.2099	1.10286	-	-	-	No
miR166_10	GGGAAUGACGCCGGGUCCGAAA	UCCGCGUCAUGGUUGUCGAGGGGAAUGACGCCGGGUCCGAAAGAGAGACGCGCGCAUGGUGUGCGUGUGGCGCGUUUCGGACCAGGCUUCAUUCCCCAUGACUCCAUCAUGGUUCAGG	22	118	miR166	ata-miR166b-5p	STRG.77830.1	5'	-77.2	43.2099	1.10286	-	-	-	No
miR166_10	GGGAAUGACGCCGGGUCCGAAA	UCCGCGUCAUGGUUGUCGAGGGGAAUGACGCCGGGUCCGAAAGAGAGACGCAUGGCGUGCGUGUGGCGCGUUUCGGACCAGGCUUCAUUCCCCAUGACACCAUCAUGGUUCAGG	22	114	miR166	ata-miR166b-5p	STRG.69441.1	5'	-77.2	43.2099	1.10286	-	-	-	No
miR5200_3	AAGCCUUAGUGAAUAUCUACA	ACAUAAAGCUUUAAGCACUAAAGCCUUAGUGAAUAUCUACACUAGUAAGAUUUUCUUCAUGUUGGAAAUGCUUAGCAUUGUAGAUACUCCCUAAGGCUUGGGUGGUAUUGUGUUGUUGUGG	21	121	miR5200	ata-miR5200-5p	STRG.102691.1	5'	-77.2	43.2099	1.10286	-	-	-	Li et al., 2019; Liu et al., 2020a
miR169_5	UAGCCAAGGAUGACUUGCCUGUG	AUAAGAGUUUUUAUCUCUGAUAGCCAAGGAUGACUUGCCUGUGGAUUCUUCCUCUCAUCAAGGCUUAGCUUAGCCUUGGUGUGUGGGUAUAUCAUAGGUGGUCUCCUUGGCUAGCCCGAGUGACUCUUAUCGUUC	23	135	miR169	ata-miR169b-5p, ata-miR169a-5p, ata-miR169j-5p	STRG.105101.1	5'	-77.2	43.2099	1.10286	-	-	-	No
miR5181_4	CACUUAUUUUGGACCGGAGGG	AUUUGGAAAUUUGCUACUCCCUCCGAUCUGAAAUAAGUGCCAUGGUUUUAGUUAAAAUUUGAACUAAAACACCACACUUAUUUUGGACCGGAGGGAAUAGUGAACAAGGAGAGUG	21	115	miR5181	ata-miR5181-3p	STRG.29841.1	3'	-77.2	43.2099	1.10286	-	-	-	No
miR5181_5	CACUUAUUUUGGAACGGAGGG	GAUCACUAAUCUUCUCCUCCCUCCGUCCCAAAAUAGGUGUCUCAACUUUGUACUAACUAAGCCUAAGACACUUAUUUUGGAACGGAGGGAGUAUUUACCUUCAGCUGGU	21	109	miR5181	ata-miR5181-3p	STRG.24613.1, STRG.24613.6	3'	-77.2	43.2099	1.10286	-	-	-	No
miR5181_5	CACUUAUUUUGGAACGGAGGG	CUACAAUAGGAUGUUACUCCCUUCGUCCCAAAAUAAUUGUCUGAACUUUAUACUAACUCUAGUACAAAGUUAUACUAAGGUUGAGACACUUAUUUUGGAACGGAGGGAGUAUUAGCUUGGCUUGUGA	21	127	miR5181	ata-miR5181-3p	STRG.71907.1	3'	-77.2	43.2099	1.10286	-	-	-	No
miR5181_6	CACUUAUUUUGGAUCGGAGGG	GGACCUGUGUAUUAUACUCCUUCCGAUCAAAAUUAAGUGUCGUUGUUUUAGUUCAAAAACCACGACACUUAUUUUGGAUCGGAGGGAGAGCAUUUAAGAGAUUCCU	21	106	miR5181	ata-miR5181-3p	STRG.59986.4, STRG.59986.1, STRG.27798.4, STRG.27798.2	3'	-77.2	43.2099	1.10286	-	-	-	No
miR5181_6	CACUUAUUUUGGAUCGGAGGG	GGACCUGUGUAUUAUGCUUCCUCUGAUCCAAAUUAAGUGUCGUGGUUUUAGUUCAAAAACCACCACACUUAUUUUGGAUCGGAGGGAGUAGUAUUUAAGAGAUUCC	21	106	miR5181	ata-miR5181-3p	STRG.48327.1, STRG.48327.2	3'	-77.2	43.2099	1.10286	-	-	-	No
miR9674_1	GGUGCUAUGGAUAAAUUCAAC	GAGGGAGCCAGUUAUCCGGUUUAAUUUGUCCAUAGCAUCCGCGAUCCCGCCAUUCAGCUGUGAUAGCUGCUGCCCUAUUGCACGUUGCGGAAGAUAGCUGGUGCUAUGGAUAAAUUCAACCCGAUGGUUGUGCAUGCCCG	21	140	miR9674	ata-miR9674c-3p	STRG.47535.1	3'	-77.2	43.2099	1.10286	-	-	-	Jin et al., 2020; Ragupathy et al., 2016
miR395_3	GUUCUUCUCAAAUCACUUCA	UUGGUUGGUUGUCGCCUGGAGUUCUUCUCAAAUCACUUCAGUAGCUAGCUCAUACUACCCCAUUGUUGCAUUGCCACUAUUUUAAAAGUGUAAAUUGCGGGGAUAUAGAGCUUUGCAUAGUGAAGUGUUUGGGGGAACUCUGGGUGGCAACCAACAAUAU	20	160	miR395	ata-miR395c-5p	STRG.31474.1	5'	-77.2	43.2099	1.10286	-	-	-	No
miR398_3	GGGUCGAGCUGGGAACACAUG	UACGCGAGGAAAUUCCUGCGGGGUCGAGCUGGGAACACAUGAGAUAUGAACCGCUUGAUUGAAUAUCAACUCAUGUGUUCUCAGGUCGCCCCCGCUGGAGCCUCCUCGCCGCAG	21	114	miR398	ata-miR398g-5p	STRG.38906.2, STRG.38906.1	5'	-77.2	43.2099	1.10286	-	-	-	Jin et al., 2020
miR394_2	AGGUGGGCAUACUGCCAAUGG	GGGCGCUUACCGAGAGCUCUUUGGCAUUCUGUCCACCUCCUUGUGAAUCUUGCGGGGGAGAUCUCACGAUCUGUCGUGCUUGCAGGUUGCUUGGAGGUGGGCAUACUGCCAAUGGAGCUGUGUAGGCCUCCCUUU	21	135	miR394	ata-miR394-3p	STRG.91478.1	3'	-77.2	43.2099	1.10286	-	-	-	Li et al., 2019
miR9783_1	AUAAGCACCGGUGCUUAAAGA	AAAAAUAAACCAGAUUUUUCUAAAGCACCAGUGCCUAUUUCUAGACGCCUAAGUAAGCUUCUGUCCUAUACAAAUAAGCACCGGUGCUUAAAGAAACACUGGUUUAUUUAUGUA	21	114	miR9783	ata-miR9783-3p	STRG.76529.1	3'	-77.2	43.2099	1.10286	-	-	-	No
miR169_6	GCAAGUUGUUCUUGGCUAGC	CGAGAUAGAGGGCAGAAUGUAGCCAAGGAUGACUUGCCGGGUAUGUGUAUGUAUGCUUCAUGGUGAGGGUAUGCAUCCCUGCUUUGAAUCCAUGCUGAUAUUUUCCGGCAAGUUGUUCUUGGCUAGCAUCUUGUCCUUUUUCUCUCA	20	147	miR169	ata-miR169h-3p	STRG.108968.2	3'	-77.2	43.2099	1.10286	-	-	-	Ragupathy et al., 2016
miR166_11	GUUUCGGACCAGGCUUCAUUCCCC	CCGGUGCAUGGCAGUUGAGGGGAAUGUUGUCUGGUUGGAGACCUGGCUCGCACGACGGCCGGACCCCGGAUCGAUCGACGGCGUGCGUGCGCGGUUUCGGACCAGGCUUCAUUCCCCCCAACUCAACCCUUCUUCUA	24	137	miR166	lja-miR166-3p	STRG.49981.1	3'	-77.2	43.2099	1.10286	-	-	-	No
miR160_6	GUGCCUGGCUCCCUGUAUGCC	GGGAUAUGAUAUGAUAUGAUGUGCCUGGCUCCCUGUAUGCCACUCAUCCAGAGCAACACCUUUUGCAAUAAGGUUGCCUGCGAUGGAUGGCGUGCACGGAUCCAAGCAUAUCGAACCCUCUCCCUCUCCCU	21	131	miR160	pab-miR160c, pab-miR160f, pab-miR160e	STRG.106101.1	5'	-77.2	43.2099	1.10286	-	-	-	Jin et al., 2020
miR160_6	GUGCCUGGCUCCCUGUAUGCC	CUGCUGGGAUAUGAUAUGAUGUGCCUGGCUCCCUGUAUGCCACUCAUCCAGAGCAACAUCUUUUGCAAUAAGGUUGCCUGCGAUGGAUGGCGUGCACGGAUCCAAGCAUAUCGAACCCUCUCCCUCUCGUC	21	131	miR160	pab-miR160c, pab-miR160f, pab-miR160e	STRG.98795.1	5'	-77.2	43.2099	1.10286	-	-	-	Jin et al., 2020
miR394_3	UUUGGCAUUCUGUCCACCUCC	GGGGCGCUUACCGAGAGCUCUUUGGCAUUCUGUCCACCUCCUUGUGAAUCUUGCGGGGGAGAUCUCACGAUCUGUCGUGCUUGCAGGUUGCUUGGAGGUGGGCAUACUGCCAAUGGAGCUGUGUAGGCCUCCCUUUG	21	137	miR394	cas-miR394	STRG.91478.1	5'	-77.2	43.2099	1.10286	-	-	-	No
miR395_4	UGAAGUGUUUGGGGGAACUCU	UUUGGUUGGUUGUCGCCUGGAGUUCUUCUCAAAUCACUUCAGUAGCUAGCUCAUACUACCCCAUUGUUGCAUUGCCACUAUUUUAAAAGUGUAAAUUGCGGGGAUAUAGAGCUUUGCAUAGUGAAGUGUUUGGGGGAACUCUGGGUGGCAACCAACAAUAUC	21	162	miR395	aof-miR395a	STRG.31474.1	3'	-77.2	43.2099	1.10286	-	-	-	Ragupathy et al., 2016

## Sheet: Langdon
												Validated set support			sRNA set support
Unique miRNA ID	Mature miRNA sequence	Pre-miRNA sequence	Mature miRNA length	Pre-miRNA length	miRNA family	Homolog miRNAs	Transcripts	Hairpin location	MFE	GC%	MFEI	miRNA family reported in miRBase	Additional evidence	References	Previously reported in a sRNA sequencing study?
miR156_1	UGACAGAAGAGAGUGAGCAC	UGGGGAGGCCCUCGAGAGAUUGACAGAAGAGAGUGAGCACACGGCGUGAUGCCGGCAUAACAUGUAUGCCGUCUUCGCCGCGUGCUCACUCCUCUUUCUGUCAGCCUCUUUCUAUCAGGAGUUUA	20	125	miR156	sbi-miR156a, har-miR156a, aof-miR156a, mdm-miR156l, sly-miR156e-5p, ata-miR156e-5p, cas-miR156d-5p, dpr-miR156a, stu-miR156e, cas-miR156k-5p, gma-miR156y, mdm-miR156b, ppe-miR156d, atr-miR156d, ptc-miR156f, aly-miR156e-5p, osa-miR156e, bra-miR156e-5p, ata-miR156b-5p, sbi-miR156b, ata-miR156c-5p, aly-miR156g-5p, bdi-miR156e-5p, ppe-miR156c, hci-miR156b, ath-miR156j, zma-miR156l-5p, bna-miR156d, gm…	STRG.76029.3, STRG.76029.6, STRG.76029.5	5'	-68.3	56.7164	0.898684	miR156	sRNA evidence+, precursor EST, Conserved	Yao et al., 2007; Wei et al., 2009; Han et al., 2014	Chu et al., 2016; Jin et al., 2020; Li et al., 2019; Liu et al., 2020a; Liu et al., 2020b; Meng et al., 2013; Ragupathy et al., 2016
miR160_1	UGCCUGGCUCCCUGUAUGCCA	GGAUAUGAUAUGAUAUGAUGUGCCUGGCUCCCUGUAUGCCACUCAUCCAGAGCAACACCUUUUGCAAUAAGGUUGCCUGCGAUGGAUGGCGUGCACGGAUCCAAGCAUAUCGAACCCUCUCCCUCUCCC	21	129	miR160	aof-miR160c, mdm-miR160b, ppt-miR160g, bra-miR160a-5p, sbi-miR160d, fve-miR160a, vvi-miR160c, lus-miR160h, mdm-miR160d, rco-miR160a, bna-miR160b, tcc-miR160b, ata-miR160c-5p, tae-miR160, lus-miR160b, cme-miR160c, sbi-miR160e, pab-miR160b, vvi-miR160d, lus-miR160g, cme-miR160d, gma-miR160f, ppt-miR160a, mes-miR160b, aly-miR160c-5p, osa-miR160f-5p, dpr-miR160, ppt-miR160b, pab-miR160a, sbi-miR160f,…	STRG.98630.1	5'	-68.3	56.7164	0.898684	miR160	sRNA evidence+, precursor EST, Conserved	Yao et al., 2007; Wei et al., 2009; Han et al., 2014	Jin et al., 2020; Li et al., 2019; Liu et al., 2020a; Liu et al., 2020b; Meng et al., 2013; Ragupathy et al., 2016
miR160_1	UGCCUGGCUCCCUGUAUGCCA	UGCUGGGAUAUGAUAUGAUGUGCCUGGCUCCCUGUAUGCCACUCAUCCAGAGCAACAUCUUUUGCAAUAAGGUUGCCUGCGAUGGAUGGCGUGCACGGAUCCAAGCAUAUCGAACCCUCUCCCUCUCGU	21	129	miR160	aof-miR160c, mdm-miR160b, ppt-miR160g, bra-miR160a-5p, sbi-miR160d, fve-miR160a, vvi-miR160c, lus-miR160h, mdm-miR160d, rco-miR160a, bna-miR160b, tcc-miR160b, ata-miR160c-5p, tae-miR160, lus-miR160b, cme-miR160c, sbi-miR160e, pab-miR160b, vvi-miR160d, lus-miR160g, cme-miR160d, gma-miR160f, ppt-miR160a, mes-miR160b, aly-miR160c-5p, osa-miR160f-5p, dpr-miR160, ppt-miR160b, pab-miR160a, sbi-miR160f,…	STRG.91783.1	5'	-68.3	56.7164	0.898684	miR160	sRNA evidence+, precursor EST, Conserved	Yao et al., 2007; Wei et al., 2009; Han et al., 2014	Jin et al., 2020; Li et al., 2019; Liu et al., 2020a; Liu et al., 2020b; Meng et al., 2013; Ragupathy et al., 2016
miR160_1	UGCCUGGCUCCCUGUAUGCCA	GAGGUGAAAACAAUGGGAUAUGCCUGGCUCCCUGUAUGCCACUCGCGUAGCUGCCAACUCUCCAAACCCAGCGUUGGCUCUACCGCGGAUGGCGUGCGAGGAGCCAAGCAUGACCGUCUCUCUCUCUCUCUC	21	132	miR160	aof-miR160c, mdm-miR160b, ppt-miR160g, bra-miR160a-5p, sbi-miR160d, fve-miR160a, vvi-miR160c, lus-miR160h, mdm-miR160d, rco-miR160a, bna-miR160b, tcc-miR160b, ata-miR160c-5p, tae-miR160, lus-miR160b, cme-miR160c, sbi-miR160e, pab-miR160b, vvi-miR160d, lus-miR160g, cme-miR160d, gma-miR160f, ppt-miR160a, mes-miR160b, aly-miR160c-5p, osa-miR160f-5p, dpr-miR160, ppt-miR160b, pab-miR160a, sbi-miR160f,…	STRG.64835.1	5'	-68.3	56.7164	0.898684	miR160	sRNA evidence+, precursor EST, Conserved	Yao et al., 2007; Wei et al., 2009; Han et al., 2014	Jin et al., 2020; Li et al., 2019; Liu et al., 2020a; Liu et al., 2020b; Meng et al., 2013; Ragupathy et al., 2016
miR164_1	UGGAGAAGCAGGGCACGUGCU	AGGGGGCGAGCGAACGGUGCUGGAGAAGCAGGGCACGUGCUCGAUCCAUAUGGACCCAAAGCGGUUGCAGCACGUGCGCUCCUUCUCCAGCAUGGCUUCUCGCCCCGUCGA	21	111	miR164	bdi-miR164a-5p, mdm-miR164e, bna-miR164b, vvi-miR164b, tcc-miR164c, rco-miR164a, gma-miR164e, mes-miR164c, zma-miR164b-5p, bna-miR164c, ptc-miR164f, sbi-miR164d, far-miR164b, lus-miR164c, ptc-miR164c, aly-miR164a-5p, csi-miR164d-5p, atr-miR164a, osa-miR164f, nta-miR164b, gma-miR164k, cme-miR164c, mdm-miR164b, bdi-miR164e, osa-miR164b, ppe-miR164c, ath-miR164a, bna-miR164a, zma-miR164d-5p, mes-miR…	STRG.86277.1	5'	-68.3	56.7164	0.898684	miR164	Conserved	Wei et al., 2009	Jin et al., 2020; Meng et al., 2013
miR166_miR165_1	UCGGACCAGGCUUCAUUCCCC	CCGCGUCAUGGUUGUCGAGGGGAAUGACGCCGGGUCCGAAAGAGAGACGCAUGGCGUGCGUGUGGCGCGUUUCGGACCAGGCUUCAUUCCCCAUGACACCAUCAUGGUUCAG	21	112	miR166, miR165	ptc-miR166d, fve-miR166c, cme-miR166a, aly-miR166h-3p, nta-miR166f, bdi-miR166a-3p, aly-miR166g-3p, ptc-miR166f, stu-miR166a-3p, pab-miR166j, fve-miR166d-3p, gma-miR166c-3p, ath-miR166g, tcc-miR166a, mdm-miR166f, smo-miR166c, sly-miR166b, gma-miR166j-3p, tcc-miR166d, ppe-miR166a, mes-miR166f, lus-miR166b, osa-miR166m, ptc-miR166c, mes-miR166b, cme-miR166b, ath-miR166c, ath-miR166f, vvi-miR166e, a…	STRG.64310.1	3'	-68.3	56.7164	0.898684	miR166	sRNA evidence+, precursor EST, Conserved	Wei et al., 2009; Han et al., 2014	Chu et al., 2016; Jin et al., 2020; Liu et al., 2020a; Liu et al., 2020b; Meng et al., 2013
miR167_1	UGAAGCUGCCAGCAUGAUCUG	AAGGUGCACCACGAGCUGGUGAAGCUGCCAGCAUGAUCUGAUGACCUAACUCAUGGAUCAGAGUCCAUGUCAAUCAGGUCAUGCUGGAGUUUCAUCUGCUGGUCGGAGCACCACGA	21	116	miR167	osa-miR167a-5p, osa-miR167e-5p, rco-miR167a, bra-miR167c, sbi-miR167i, sbi-miR167c, stu-miR167b-5p, gma-miR167b, mdm-miR167b, sbi-miR167e, csi-miR167d-5p, vvi-miR167d, stu-miR167d-5p, osa-miR167d-5p, zma-miR167c-5p, sof-miR167a, aly-miR167a-5p, zma-miR167h-5p, zma-miR167f-5p, tae-miR167a, lus-miR167b, cpa-miR167b, zma-miR167e-5p, mdm-miR167e, osa-miR167j, dpr-miR167c, sbi-miR167g, stu-miR167a-5p,…	STRG.67189.1	5'	-68.3	56.7164	0.898684	miR167	Precursor EST, Conserved	Yao et al., 2007; Wei et al., 2009	Ragupathy et al., 2016
miR167_1	UGAAGCUGCCAGCAUGAUCUG	CAAGGUGCACCACAAGCUGGUGAAGCUGCCAGCAUGAUCUGAUGACCUAACUCAUGGAUCAGAAUCCAUGUCAAUCAGGUCAUGCUGGAGUUUCAUCUGCUGGUCGGAGCACAACGA	21	117	miR167	osa-miR167a-5p, osa-miR167e-5p, rco-miR167a, bra-miR167c, sbi-miR167i, sbi-miR167c, stu-miR167b-5p, gma-miR167b, mdm-miR167b, sbi-miR167e, csi-miR167d-5p, vvi-miR167d, stu-miR167d-5p, osa-miR167d-5p, zma-miR167c-5p, sof-miR167a, aly-miR167a-5p, zma-miR167h-5p, zma-miR167f-5p, tae-miR167a, lus-miR167b, cpa-miR167b, zma-miR167e-5p, mdm-miR167e, osa-miR167j, dpr-miR167c, sbi-miR167g, stu-miR167a-5p,…	STRG.59797.1	5'	-68.3	56.7164	0.898684	miR167	Precursor EST, Conserved	Yao et al., 2007; Wei et al., 2009	Ragupathy et al., 2016
miR169_1	GGCAAGUUGUCUUUGGCUAC	AGAGGCAGAGAACGGGAUGCAGCCAAGGAUGACUUGCCGGCUCCUGGUGCUGGGAGUUCGUUGAGCUUUAGAGUUAGCCGGCAAGUUGUCUUUGGCUACACUUAGUUCUCUUCUUCUGG	20	119	miR169	ath-miR169a-3p	STRG.20024.1	3'	-68.3	56.7164	0.898684	-	-	-	Ragupathy et al., 2016
miR156_2	GCUCACUCCUCUUUCUGUCAGC	UGGGGAGGCCCUCGAGAGAUUGACAGAAGAGAGUGAGCACACGGCGUGAUGCCGGCAUAACAUGUAUGCCGUCUUCGCCGCGUGCUCACUCCUCUUUCUGUCAGCCUCUUUCUAUCAGGAGUUUA	22	125	miR156	zma-miR156g-3p, osa-miR156h-3p, osa-miR156f-3p, osa-miR156j-3p, osa-miR156l-3p, ata-miR156d-3p, zma-miR156f-3p, zma-miR156d-3p	STRG.76029.3, STRG.76029.6, STRG.76029.5	3'	-68.3	56.7164	0.898684	-	-	-	Liu et al., 2020a; Liu et al., 2020b; Meng et al., 2013; Ragupathy et al., 2016
miR160_2	GCGUGCGAGGAGCCAAGCAUG	GAGGUGAAAACAAUGGGAUAUGCCUGGCUCCCUGUAUGCCACUCGCGUAGCUGCCAACUCUCCAAACCCAGCGUUGGCUCUACCGCGGAUGGCGUGCGAGGAGCCAAGCAUGACCGUCUCUCUCUCUCUCUC	21	132	miR160	zma-miR160g-3p, osa-miR160a-3p, osa-miR160e-3p, csi-miR160c-3p, osa-miR160d-3p, osa-miR160b-3p, ata-miR160c-3p, bdi-miR160a-3p, bdi-miR160c-3p, bdi-miR160b-3p, zma-miR160d-3p, zma-miR160b-3p	STRG.64835.1	3'	-68.3	56.7164	0.898684	-	-	-	No
miR160_3	GCGUGCACGGAUCCAAGCAUA	GGAUAUGAUAUGAUAUGAUGUGCCUGGCUCCCUGUAUGCCACUCAUCCAGAGCAACACCUUUUGCAAUAAGGUUGCCUGCGAUGGAUGGCGUGCACGGAUCCAAGCAUAUCGAACCCUCUCCCUCUCCC	21	129	miR160	bdi-miR160d-3p, osa-miR160c-3p, ata-miR160b-3p	STRG.98630.1	3'	-68.3	56.7164	0.898684	-	-	-	No
miR160_3	GCGUGCACGGAUCCAAGCAUA	UGCUGGGAUAUGAUAUGAUGUGCCUGGCUCCCUGUAUGCCACUCAUCCAGAGCAACAUCUUUUGCAAUAAGGUUGCCUGCGAUGGAUGGCGUGCACGGAUCCAAGCAUAUCGAACCCUCUCCCUCUCGU	21	129	miR160	bdi-miR160d-3p, osa-miR160c-3p, ata-miR160b-3p	STRG.91783.1	3'	-68.3	56.7164	0.898684	-	-	-	No
miR167_2	UGAAGCUGCCAGCAUGAUCUGA	AAGGUGCACCACGAGCUGGUGAAGCUGCCAGCAUGAUCUGAUGACCUAACUCAUGGAUCAGAGUCCAUGUCAAUCAGGUCAUGCUGGAGUUUCAUCUGCUGGUCGGAGCACCACGA	22	116	miR167	ath-miR167d, mes-miR167d, ppe-miR167c, bdi-miR167g, nta-miR167a, ata-miR167d-5p, vca-miR167a-5p, vca-miR167b-5p, gma-miR167g, eun-miR167a-5p, aof-miR167b, bdi-miR167e-5p, ctr-miR167, cpa-miR167d, ata-miR167f-5p, pab-miR167b, nta-miR167c, mes-miR167e, tae-miR167c-5p, ccl-miR167a, eun-miR167b-5p, aly-miR167d-5p, mes-miR167f, rco-miR167c, ccl-miR167b, bdi-miR167d-5p, nta-miR167b, cca-miR167, bdi-miR…	STRG.67189.1	5'	-68.3	56.7164	0.898684	miR167	sRNA evidence+, precursor EST, Conserved	Han et al., 2014	Chu et al., 2016; Jin et al., 2020; Li et al., 2019; Liu et al., 2020a; Liu et al., 2020b; Meng et al., 2013; Ragupathy et al., 2016
miR167_2	UGAAGCUGCCAGCAUGAUCUGA	CAAGGUGCACCACAAGCUGGUGAAGCUGCCAGCAUGAUCUGAUGACCUAACUCAUGGAUCAGAAUCCAUGUCAAUCAGGUCAUGCUGGAGUUUCAUCUGCUGGUCGGAGCACAACGA	22	117	miR167	ath-miR167d, mes-miR167d, ppe-miR167c, bdi-miR167g, nta-miR167a, ata-miR167d-5p, vca-miR167a-5p, vca-miR167b-5p, gma-miR167g, eun-miR167a-5p, aof-miR167b, bdi-miR167e-5p, ctr-miR167, cpa-miR167d, ata-miR167f-5p, pab-miR167b, nta-miR167c, mes-miR167e, tae-miR167c-5p, ccl-miR167a, eun-miR167b-5p, aly-miR167d-5p, mes-miR167f, rco-miR167c, ccl-miR167b, bdi-miR167d-5p, nta-miR167b, cca-miR167, bdi-miR…	STRG.59797.1	5'	-68.3	56.7164	0.898684	miR167	sRNA evidence+, precursor EST, Conserved	Han et al., 2014	Chu et al., 2016; Jin et al., 2020; Li et al., 2019; Liu et al., 2020a; Liu et al., 2020b; Meng et al., 2013; Ragupathy et al., 2016
miR393_1	UCCAAAGGGAUCGCAUUGAUCC	UCAGGAAGCUAGUGGAGGAUUCCAAAGGGAUCGCAUUGAUCCAUCUCUCCGUAACCGGCGCUCAAGAUCGAUGGAUCAGUGCAAUCCCUCUGGAAUUCUCCCCUUGCCUCCGCCUC	22	116	miR393	mdm-miR393c, stu-miR393-5p, tcc-miR393a, atr-miR393, aof-miR393b, gma-miR393g, mes-miR393b, osa-miR393b-5p, mdm-miR393b, mdm-miR393a, zma-miR393b-5p, mes-miR393c, gma-miR393f, zma-miR393c-5p, ath-miR393b-5p, gma-miR393d, zma-miR393a-5p, gma-miR393c-5p, cas-miR393-5p, gma-miR393e, cpa-miR393, ath-miR393a-5p, ghr-miR393, aly-miR393b-5p, htu-miR393b, htu-miR393c, mes-miR393d, cca-miR393, htu-miR393a…	STRG.21474.1	5'	-68.3	56.7164	0.898684	miR393	Conserved	Wei et al., 2009	No
miR394_miR384_1	UUGGCAUUCUGUCCACCUCC	GGGCGCUUACCGAGAGCUCUUUGGCAUUCUGUCCACCUCCUUGUGAAUCUUGCGGGGGAGAUCUCACGAUCUGUCGUGCUUGCAGGUUGCUUGGAGGUGGGCAUACUGCCAAUGGAGCUGUGUAGGCCUCCCUU	20	134	miR394, miR384	cme-miR394a, cpa-miR394b, osa-miR394, gma-miR394e, bna-miR394b, nta-miR394, atr-miR394, lus-miR394a, sbi-miR394a, aly-miR394a-5p, gma-miR394a-5p, lus-miR394b, gma-miR394f, gma-miR394g, mes-miR394b, pab-miR394c, zma-miR394b-5p, tcc-miR394a, bdi-miR394, aof-miR394, cme-miR394b, cpa-miR394a, bna-miR394a, aly-miR394b-5p, zma-miR394a-5p, ghr-miR394a, ghr-miR394b, mdm-miR394b, ppe-miR394a, ahy-miR394, …	STRG.84944.1	5'	-68.3	56.7164	0.898684	-	-	-	Jin et al., 2020; Li et al., 2019; Liu et al., 2020a; Liu et al., 2020b; Meng et al., 2013; Ragupathy et al., 2016
miR393_2	UCCAAAGGGAUCGCAUUGAUC	UCAGGAAGCUAGUGGAGGAUUCCAAAGGGAUCGCAUUGAUCCAUCUCUCCGUAACCGGCGCUCAAGAUCGAUGGAUCAGUGCAAUCCCUCUGGAAUUCUCCCCUUGCCUCCGCCUC	21	116	miR393	ppe-miR393b, bdi-miR393b-5p, lus-miR393c, vca-miR393-5p, vvi-miR393a, sbi-miR393b, tcc-miR393b, lus-miR393d, ptc-miR393b-5p, sbi-miR393a, gma-miR393a, lus-miR393b, cme-miR393a, csi-miR393c-5p, cme-miR393b, vvi-miR393b, mes-miR393a, fve-miR393a, ptc-miR393a-5p, bdi-miR393a, bna-miR393, mtr-miR393a, cme-miR393c, ptc-miR393c, rco-miR393, osa-miR393a, lus-miR393a, mtr-miR393b-5p	STRG.21474.1	5'	-68.3	56.7164	0.898684	miR393	Conserved	Yao et al., 2007; Wei et al., 2009	Chu et al., 2016; Ragupathy et al., 2016
miR156_3	UGACAGAAGAGAGUGAGCACA	UGGGGAGGCCCUCGAGAGAUUGACAGAAGAGAGUGAGCACACGGCGUGAUGCCGGCAUAACAUGUAUGCCGUCUUCGCCGCGUGCUCACUCCUCUUUCUGUCAGCCUCUUUCUAUCAGGAGUUUA	21	125	miR156	bna-miR156a, zma-miR156j-5p, bdi-miR156a, rco-miR156e, ssl-miR156, mtr-miR156a, hvu-miR156b, sbi-miR156d, ssp-miR156, rco-miR156a, gma-miR156q, tcc-miR156a, far-miR156a, rco-miR156c, rco-miR156d, hvu-miR156a, tae-miR156, rco-miR156b, gma-miR156s, gma-miR156b, osa-miR156k	STRG.76029.3, STRG.76029.6, STRG.76029.5	5'	-68.3	56.7164	0.898684	miR156	sRNA evidence+, precursor EST, Conserved	Wei et al., 2009; Han et al., 2014	No
miR393_3	UCAGUGCAAUCCCUCUGGAAU	UCAGGAAGCUAGUGGAGGAUUCCAAAGGGAUCGCAUUGAUCCAUCUCUCCGUAACCGGCGCUCAAGAUCGAUGGAUCAGUGCAAUCCCUCUGGAAUUCUCCCCUUGCCUCCGCCUC	21	116	miR393	osa-miR393b-3p, bdi-miR393b-3p	STRG.21474.1	3'	-68.3	56.7164	0.898684	-	-	-	Jin et al., 2020; Li et al., 2019; Liu et al., 2020a; Liu et al., 2020b; Ragupathy et al., 2016
miR166_miR165_2	UCGGACCAGGCUUCAUUCCC	CGCGUCAUGGUUGUCGAGGGGAAUGACGCCGGGUCCGAAAGAGAGACGCAUGGCGUGCGUGUGGCGCGUUUCGGACCAGGCUUCAUUCCCCAUGACACCAUCAUGGUUCA	20	110	miR166, miR165	zma-miR166i-3p, zma-miR166d-3p, aqc-miR166c, gma-miR166s, zma-miR166b-3p, cme-miR166g, sbi-miR166a, aly-miR165b-3p, sbi-miR166d, csi-miR166c-3p, gma-miR166t, zma-miR166g-3p, sbi-miR166k, sbi-miR166b, gma-miR166p, gma-miR166r, sbi-miR166j, sbi-miR166c, zma-miR166e, tcc-miR166b, zma-miR166h-3p, sbi-miR166h, gma-miR166q, aly-miR165a-3p, sbi-miR166i, zma-miR166c-3p, zma-miR166f	STRG.64310.1	3'	-68.3	56.7164	0.898684	miR166	Conserved	Yao et al., 2007; Wei et al., 2009	Meng et al., 2013
miR166_miR165_2	UCGGACCAGGCUUCAUUCCC	GGGAAUGUUGUCUGGCUCGGGGCUCUCUUUCUUUCUCUCUCUCUGUCCUCCUCCCCUCGAUCCCUUGAUCGGAUCGAGAGGAAGGUCGAAGAUCCGAUGAGGGGGGAGCAGAGAGUAGACGUGCGUAGAUCUCGGACCAGGCUUCAUUCCCCCCAAAGACAAGGGCUCCCG	20	171	miR166, miR165	zma-miR166i-3p, zma-miR166d-3p, aqc-miR166c, gma-miR166s, zma-miR166b-3p, cme-miR166g, sbi-miR166a, aly-miR165b-3p, sbi-miR166d, csi-miR166c-3p, gma-miR166t, zma-miR166g-3p, sbi-miR166k, sbi-miR166b, gma-miR166p, gma-miR166r, sbi-miR166j, sbi-miR166c, zma-miR166e, tcc-miR166b, zma-miR166h-3p, sbi-miR166h, gma-miR166q, aly-miR165a-3p, sbi-miR166i, zma-miR166c-3p, zma-miR166f	STRG.92917.1	3'	-68.3	56.7164	0.898684	miR166	Conserved	Yao et al., 2007; Wei et al., 2009	Meng et al., 2013
miR444_1	UGCAGUUGCUGUCUCAAGCUU	AUUGCAUGUGGUGGCACCAAGCAUGAGGCGACAACUGCAUUACUUGCAAGGAAGUUACAAAAUCUAUGGGUCAUCAUAAUCGUGACUUUCUCGCAAGUUGUGCAGUUGCUGUCUCAAGCUUGCUGACUCCGUUUGCCAGAC	21	141	miR444	osa-miR444c.2, osa-miR444b.2, osa-miR444d.2, bdi-miR444b, ssp-miR444c-3p, hvu-miR444b, bdi-miR444c, zma-miR444a, osa-miR444a-3p.2, zma-miR444b, bdi-miR444d, osa-miR444e	STRG.96811.1, STRG.96811.2	3'	-68.3	56.7164	0.898684	miR444	Precursor EST, Conserved, Expression	Wei et al., 2009	Liu et al., 2020a; Liu et al., 2020b; Meng et al., 2013
miR444_1	UGCAGUUGCUGUCUCAAGCUU	AUUGCAUGUGGUGGCACCAAGCAUGAGGCGACAACUGCAUUACUUGCAAGGAAGUUACAAAAUCUAUGGGUCAUCAUAAUCGUGACUUUCUUGCAAGUUGUGCAGUUGCUGUCUCAAGCUUGCCUAUUUAUUUAGAUGUCA	21	141	miR444	osa-miR444c.2, osa-miR444b.2, osa-miR444d.2, bdi-miR444b, ssp-miR444c-3p, hvu-miR444b, bdi-miR444c, zma-miR444a, osa-miR444a-3p.2, zma-miR444b, bdi-miR444d, osa-miR444e	STRG.89855.3, STRG.89855.2	3'	-68.3	56.7164	0.898684	miR444	Precursor EST, Conserved, Expression	Wei et al., 2009	Liu et al., 2020a; Liu et al., 2020b; Meng et al., 2013
miR394_1	AGGUGGGCAUACUGCCAAUG	GGGCGCUUACCGAGAGCUCUUUGGCAUUCUGUCCACCUCCUUGUGAAUCUUGCGGGGGAGAUCUCACGAUCUGUCGUGCUUGCAGGUUGCUUGGAGGUGGGCAUACUGCCAAUGGAGCUGUGUAGGCCUCCCUU	20	134	miR394	zma-miR394a-3p, zma-miR394b-3p	STRG.84944.1	3'	-68.3	56.7164	0.898684	-	-	-	No
miR393_4	AUCAGUGCAAUCCCUCUGGAAU	UCAGGAAGCUAGUGGAGGAUUCCAAAGGGAUCGCAUUGAUCCAUCUCUCCGUAACCGGCGCUCAAGAUCGAUGGAUCAGUGCAAUCCCUCUGGAAUUCUCCCCUUGCCUCCGCCUC	22	116	miR393	zma-miR393a-3p	STRG.21474.1	3'	-68.3	56.7164	0.898684	-	-	-	No
miR169_2	GCAGCCAAGGAUGACUUGCCG	AAAGAGGCAGAGAGUGGAAUGCAGCCAAGGAUGACUUGCCGACAGCACACAACAAGGUGGUAGUAAUCUUGCCGGCAAGUCCGUCCUUGGCUACACCUUGCUCUCUACCUCUACUG	21	116	miR169	ptc-miR169s	STRG.20026.1	5'	-68.3	56.7164	0.898684	-	-	-	No
miR169_2	GCAGCCAAGGAUGACUUGCCG	UAAGAGGCAGAGAACGGGAUGCAGCCAAGGAUGACUUGCCGGCUCCUGGUGCUGGGAGUUCGUUGAGCUUUAGAGUUAGCCGGCAAGUUGUCUUUGGCUACACUUAGUUCUCUUCUUCUGGUG	21	123	miR169	ptc-miR169s	STRG.20024.1	5'	-68.3	56.7164	0.898684	-	-	-	No
miR818_1	AAUGCCUUAUAUUAUGGGACGG	GCACUGCAUGUACUCCCUCCGUCCCAUAAUAUAAGACGUUUUUGCAAAUUAUUUUAGCUUGCGAAAAUGCCUUAUAUUAUGGGACGGAGGGAGUAAUCCCCAAUGUA	22	107	miR818	osa-miR818c, osa-miR818d, osa-miR818a, osa-miR818e, osa-miR818b	STRG.5839.1	3'	-68.3	56.7164	0.898684	-	-	-	No
miR1117_1	UAGUACCGGUUCGUGGCACGAACC	AAGGUGAACUUCUAGUCCCGUUCGUGGCAUGAACCGGUACUAUAGGUCAUGACACAAGCCUGCCACCACCUCUUUAGUACCGGUUCGUGGCACGAACCGGUACUAAAAGUUCGCCAUG	24	118	miR1117	tae-miR1117	STRG.81789.1	3'	-68.3	56.7164	0.898684	miR1117	Precursor EST	Yao et al., 2007	Li et al., 2019
miR1117_2	UAGUACCGGUUCGUGCCACGAACC	ACCGGUUCAUGGCGAACUUUUAGUACCGGUUCGUGCCACGAACCGGUACUAAAGAGGUGGUGGCAGGCUUGUGUCAUGACCUAUAGUACCGGUUCAUGCCACGAACGGGACUAGAAGUUCACCUUUAGUCCCGGU	24	135	miR1117	tae-miR1117	STRG.81789.1	5'	-68.3	56.7164	0.898684	-	-	-	No
miR1117_1	UAGUACCGGUUCGUGGCACGAACC	CAUCCUGCCACCACUCACUUUAGUACCGGUUCGUGGCACGAACCGGUGCUAAAGGUUCGCCACGAACCGGUACUAAUGAGAGCGGCCGGCUAGCCGU	24	97	miR1117	tae-miR1117	STRG.74929.1	5'	-68.3	56.7164	0.898684	miR1117	Precursor EST	Yao et al., 2007	Li et al., 2019
miR1117_1	UAGUACCGGUUCGUGGCACGAACC	CAUCCUGCCACCACUCUCAUUAGUACCGGUUCGUGGCACGAACCGGUGCUAAAGGUUUGCCACGAACUGGUACUAAAGAGCUCCUCCCGGCUAGCCG	24	97	miR1117	tae-miR1117	STRG.73765.1	5'	-68.3	56.7164	0.898684	miR1117	Precursor EST	Yao et al., 2007	Li et al., 2019
miR1117_1	UAGUACCGGUUCGUGGCACGAACC	AGGAGGACCUUUAGUACCGGUUCGUGCCACGAACCGGUACUAAAGGUGCUGGAGGGGGCCCAGACUGACAACAUCCUGCCACCACCCUCAUUAGUACCGGUUCGUGGCACGAACCGGUGCUAAAGGUUAGCCACG	24	135	miR1117	tae-miR1117	STRG.68169.1	3'	-68.3	56.7164	0.898684	miR1117	Precursor EST	Yao et al., 2007	Li et al., 2019
miR1117_1	UAGUACCGGUUCGUGGCACGAACC	CAUCCUGCCACCACUCACUUUAGUACCGGUUCGUGGCACGAACCGGUGCUAAAGGUUCGCCACGAACCGGUACUAAUGAGAGCGGCCGUCUAGCCGU	24	97	miR1117	tae-miR1117	STRG.64812.1	5'	-68.3	56.7164	0.898684	miR1117	Precursor EST	Yao et al., 2007	Li et al., 2019
miR1117_1	UAGUACCGGUUCGUGGCACGAACC	CACCCUGCCACCACUCUCUUUAGUACCGGUUCGUGGCACGAACCGGUGCUUAAGGUUCGCCACGAACCGGUACUAAUGAGAACGGCCGACUAGUCGU	24	97	miR1117	tae-miR1117	STRG.45172.1, STRG.45172.2	5'	-68.3	56.7164	0.898684	miR1117	Precursor EST	Yao et al., 2007	Li et al., 2019
miR1118_1	CACUACAUUACGGAAUGGAGGGA	AAAUGCAUAAUGUUGUAAUUCCUCCAUUCCAUAAUGUAGUGCACCCACGCUUUUUGAGAUAAAGUUUGACCAUAAAUUUAACUAACAUGGUUAAAUUUAUGGUCAAACUUAAAUCUCGAAAAGCGCUGACGCACUACAUUACGGAAUGGAGGGAGUAUAUGAUAAGUUUGGGUG	23	174	miR1118	tae-miR1118	STRG.41361.1	3'	-68.3	56.7164	0.898684	-	-	-	No
miR1118_2	CACUACAUUAUGGAACGGAGGGA	UUAGUUCUUAAAAUGUACUCCCUCCAUUCCACAAUGUAGUGCCUAUAGAUUUUUGUGAAAGUCAAACUUUGCCAACUUUGACCAAGUGUAUAGAGAAAACUAUCUACAUCUACAAUAUCAAACAUAUACAUUCUGAAAAUAUAACUCGCGAUGUAUCCGGUGAUGUCCAUUUGGUAUUCUAGAUGUAUCUACUUUUCUCUAUAGAUAUGGUCAAAGUUUGUAAUGUUUGACUUUUGCAAAAAUCUAUAGGCACUACAUUAUGGAACGGAGGGAGUAAGAAAUAUGGAUAAAAU	23	293	miR1118	tae-miR1118	STRG.29083.2, STRG.29083.3	3'	-68.3	56.7164	0.898684	-	-	-	No
miR1118_3	CACUACAUUGUGGAAUGGAGGGA	UUAUGUCUUCUCAAAUACUCCCUCCAUUCCAAAAUAUAGUGCGCCCGCGCUUUCCGAGGUCCAACUUUGACCAUAAAUUUAACCAACGAGACCAACUGCGGCGGGAGAAAAAAAUAUAUAAUUGAAAACUUCUUUCGAAUACGAAUUCACUGAUAUAUUUUUUGCUCCCACCGCAAUCGGUCUUGGUAGUUAAAUUUACGGUCAAAGUUGAAGCACGUGGAUAGAGGAAGCACUACAUUGUGGAAUGGAGGGAGUAUCAUGGCCAAAGAAAGC	23	273	miR1118	tae-miR1118	STRG.2489.1	3'	-68.3	56.7164	0.898684	-	-	-	No
miR1118_3	CACUACAUUGUGGAAUGGAGGGA	GUCUACAUACAUCGGUACUCCCUCCGUUCCAAAAUGUAGCGCCUAUAGAUUUUUGCAAUAGUCAAACAUUACAAACUUUGACCAUAUUUAUAGAGAAAAAUAGGUACAUCUAGAAUACCAAAUGCACAUUAUUGGAUACAUCAUGAGUUCUAUUUUCAGAAUGUACAUGUUUAGUAUUGUAGAUGUAGACUGUUUUCUGUAUACACUUGGUCAAAGUUGGCAAAGUUUGACUUCUACAAAAAUCUAUAUGCACUACAUUGUGGAAUGGAGGGAGUAUAUUGUAGUCCAUUUGA	23	293	miR1118	tae-miR1118	STRG.48253.1	3'	-68.3	56.7164	0.898684	-	-	-	No
miR1120_1	ACAUUCUUAUAUUAUGGGACGGAG	CUCUUUAACAAGUACUCCCUCCGUUUCAAAAUAUAAGAACGUUUUUAACACUACACUGAUGUCAAAAACAUUCUUAUAUUAUGGGACGGAGGGAGUAGAUAUUGGAUGCAA	24	111	miR1120	tae-miR1120a, hvu-miR1120	STRG.55557.2	3'	-68.3	56.7164	0.898684	-	-	-	No
miR1120_1	ACAUUCUUAUAUUAUGGGACGGAG	CUGAAUCAGUUGUAUUCCGUCCGUCCCAUAAUAUAAGAAUGUUUUUAACACUAGAAUGUUUUUAACACUAGUAGUGUUAAAAACAUUCUUAUAUUAUGGGACGGAGGGAGUAGUUGCAACUUCAUA	24	126	miR1120	tae-miR1120a, hvu-miR1120	STRG.27458.1	3'	-68.3	56.7164	0.898684	-	-	-	No
miR1121_1	AGUAGUGAUCUAAAUGCUCUUA	UAAGUCAAGCCAGAAAUAUAAAAGCAUUUAGAUCACUAUUUUUUACGGAGAGAGUAGUGAUCUAAAUGCUCUUAUAUUUCUUUUCAGAGGGAGU	22	94	miR1121	tae-miR1121	STRG.35993.1	3'	-68.3	56.7164	0.898684	-	-	-	No
miR1122_1	UAGAUACAUCCGUAUCUAGA	AAUUUUGUCUUAGAUUUGUCUAAAUACGUAUGUAUCAAGUCAUGUUUUAGUAUUAGAUACAUCCGUAUCUAGACUAAUCUAAGACAAGAAUUU	20	93	miR1122	tae-miR1122a, far-miR1122	STRG.69359.4, STRG.69359.1, STRG.69359.5, STRG.69360.1, STRG.69359.2	3'	-68.3	56.7164	0.898684	miR1122	Precursor EST, Expression	Yao et al., 2007	No
miR1122_1	UAGAUACAUCCGUAUCUAGA	AAUUUUGGCUUACAUUUGUCUAAAUACGUAUGUAUCAAGUCAUGUUUUAGUAUUAGAUACAUCCGUAUCUAGACUAAUCUAAGACAAGAAUUU	20	93	miR1122	tae-miR1122a, far-miR1122	STRG.44324.2, STRG.44325.1, STRG.44324.1	3'	-68.3	56.7164	0.898684	miR1122	Precursor EST, Expression	Yao et al., 2007	No
miR1122_1	UAGAUACAUCCGUAUCUAGA	AUUCUUGUCUUAAAUUUGUCUAAAUACGGAUGUAUCAAGUCACGUUUUAGUAUUAGAUACAUCCGUAUCUAGACAAUUCUAAGACAAGAAUUU	20	93	miR1122	tae-miR1122a, far-miR1122	STRG.74692.1	3'	-68.3	56.7164	0.898684	miR1122	Precursor EST, Expression	Yao et al., 2007	No
miR1122_1	UAGAUACAUCCGUAUCUAGA	AAUUUUGGCUUAGAUUUGUCUAAAUACGUAUGUAUCAAGUCAUGUUUUAGUAUUAGAUACAUCCGUAUCUAGACUAAUCUAAGACAAGAAUUU	20	93	miR1122	tae-miR1122a, far-miR1122	STRG.68060.1, STRG.68060.2	3'	-68.3	56.7164	0.898684	miR1122	Precursor EST, Expression	Yao et al., 2007	No
miR1122_2	UAGAUACAUCUGUAUCUAGA	AUUAUUGUCUUAGAUUUGUCUAGAUACGGAUGUAUAGACACGUUUUAGUGUUAGAUACAUCUGUAUCUAGAUAAAUCUAAGGAGGGACGAA	20	91	miR1122	tae-miR1122a, far-miR1122	STRG.83220.3, STRG.83220.4	3'	-68.3	56.7164	0.898684	-	-	-	No
miR1122_3	UAGAUACAUCCAUAUCUAGA	AUUCUUGUCUUAGAUUUGUCUACAUACGGAUGUAUCUAACACUAAUAGAUACAUCCAUAUCUAGACAAAUCUAAGACAAGAUUUU	20	85	miR1122	tae-miR1122a, far-miR1122	STRG.82657.1	3'	-68.3	56.7164	0.898684	-	-	-	No
miR1122_4	UAGAUACAUCCGUAUGUAGA	AAUCUUGUCUUAGAUUUGUCUAGAUAUGGAUGUAUCUAUUAGUGUUAGAUACAUCCGUAUGUAGACAAAUCUAAGACAAGAAUUU	20	85	miR1122	tae-miR1122a, far-miR1122	STRG.82657.1	3'	-68.3	56.7164	0.898684	-	-	-	No
miR1122_3	UAGAUACAUCCAUAUCUAGA	AUUCUUAUCUUAGAUUUGUGUAGAUAUGAAUGUAUCUAAUCACAUUUUAGUGUUAGAUACAUCCAUAUCUAGACAAAUCUAAGACAAGAAUUU	20	93	miR1122	tae-miR1122a, far-miR1122	STRG.81266.1	3'	-68.3	56.7164	0.898684	-	-	-	No
miR1122_2	UAGAUACAUCUGUAUCUAGA	AAUUUUGGCUUAGAUUUGUCUAAAUACGUAUGUAUCAAGUCAUGUUUUAGUAUUAGAUACAUCUGUAUCUAGACUAAUCUAAGACAAGAAUUU	20	93	miR1122	tae-miR1122a, far-miR1122	STRG.58002.2, STRG.58002.3	3'	-68.3	56.7164	0.898684	-	-	-	No
miR1127_1	UCCUUCCGUUCGGAAUUAC	CUACUAGUAUUAAUAUCUACUCCUUCCGUUCGGAAUUACUUGUCGUAGAAAUGAAUGUAUUUAAAUGUAUUUUAGUUUUAAAUACAUCUAUUACCGAGACAAGUAAUUCCGAACGAAGGGAGUACAAAGGAACCACGGCCUCC	19	143	miR1127	tae-miR1127a	STRG.44077.1	5'	-68.3	56.7164	0.898684	miR1127	Precursor EST	Yao et al., 2007	No
miR1127_2	UCCCUCCGUUCGGAAUUAC	UAACCUACAAUACAACGUACUCCCUCCGUUCGGAAUUACUCGUCCAAGAAAUGAAUGUAUCUAGAUGUAUUUUAGUUGUAGAUACAUCCAUUUUUGUGACAAGUAAUUCCAAACGGAGGGAGUAGGAAGUAAUUCAUCUUCUG	19	143	miR1127	tae-miR1127a	STRG.73531.1	5'	-68.3	56.7164	0.898684	-	-	-	No
miR1127_2	UCCCUCCGUUCGGAAUUAC	AAUUAAUCACUGGAAAGUACUCCCUCCGUUCGGAAUUACUUGUCGCAGAAAUGGAUGUAUUUAGAUGUAUUCUAGUUCUAGAUACAUCCAUUCUCGAGACAAGUAAUUCCGAACGGAGGGAAUAGCAUCUCAUAGUAAUUUAG	19	143	miR1127	tae-miR1127a	STRG.33059.1, STRG.33059.2	5'	-68.3	56.7164	0.898684	-	-	-	No
miR1127_2	UCCCUCCGUUCGGAAUUAC	AUGUUCAAUCAGUCACAUACUCCCUCCGUUCGGAAUUACUUGUCACAGAAAUGGAUGUCUCUAGACGUAUUUUAGUUCUAGAUACAUCCAUUUUCGAGACAAGUAAUUCCAAACGGAGGGAGUACCUUGUAUUUGUAGCACCA	19	143	miR1127	tae-miR1127a	STRG.94670.1	5'	-68.3	56.7164	0.898684	-	-	-	No
miR1128_1	UACUACUCCCUCCGUCCGGAA	UUGCAAUCAGUCUGAGUAAAUACUACUCCCUCCGUCCGGAAAUACUUGUCUUAGACAUGGAUAAAAUGCAUGUAUCUAUAACUAAAAUAAGUCUAACACCAUUUCUAGGACAAGUAUUUCCGGACGGAGGGAGUAUAUAACUUCACUGAUUUCACAAUA	21	159	miR1128	tae-miR1128	STRG.88537.1	5'	-68.3	56.7164	0.898684	-	-	-	No
miR1130_1	CCUCCGUCUCAUAAUGUAAGACG	UACAUGCUUCCAUACUACUCCCUCCGUCUCAUAAUGUAAGACGUUUUUUGACAUUACACUAGAGUCAAAAAACAUCUUACAUUAUGGGAUGGAGGGAGUACUUUCAAAUGCAAAAAA	23	117	miR1130	tae-miR1130a	STRG.37311.1	5'	-68.3	56.7164	0.898684	-	-	-	No
miR1131_1	UAGUACCGGUUCGUGGCUAACC	CAUCCUGCCACCACUCUCAUUAGUACCGGUUCGUGGCUAACCUUUAGCACCGGUUCGUGCCACGAACCGAUACUAAUGAGAGCGGCCCGGCUAGCCG	22	97	miR1131	tae-miR1131	STRG.96872.1	5'	-68.3	56.7164	0.898684	miR1131	Precursor EST, Expression	Yao et al., 2007	No
miR1131_1	UAGUACCGGUUCGUGGCUAACC	GCUAGCCGGGCCGCUCUCAUUAGUACCGGUUCGUGGCUAACCUUUAGCACCGGUUCGUGCCACGAACCGGUACUAAUGAGGGUGGUGGCAGGAUGUU	22	97	miR1131	tae-miR1131	STRG.68169.1	5'	-68.3	56.7164	0.898684	miR1131	Precursor EST, Expression	Yao et al., 2007	No
miR1131_2	UAGUACCGGUUCGUGGCGAACC	GGCUAGCCGGCCGCUCUCAUUAGUACCGGUUCGUGGCGAACCUUUAGCACCGGUUCGUGCCACGAACCGGUACUAAAGUGAGUGGUGGCAGGAUGUU	22	97	miR1131	tae-miR1131	STRG.74929.1	5'	-68.3	56.7164	0.898684	-	-	-	No
miR1131_2	UAGUACCGGUUCGUGGCGAACC	GACUAGUCGGCCGUUCUCAUUAGUACCGGUUCGUGGCGAACCUUAAGCACCGGUUCGUGCCACGAACCGGUACUAAAGAGAGUGGUGGCAGGGUGUU	22	97	miR1131	tae-miR1131	STRG.45172.1, STRG.45172.2	5'	-68.3	56.7164	0.898684	-	-	-	No
miR1135_1	CUACGACAAGUAAUUCCGAACGGA	UGGUUCCUUUGUACUCCCUUCGUUCGGAAUUACUUGUCUCGGUAAUAGAUGUAUUUAAAACUAAAAUACAUUUAAAUACAUUCAUUUCUACGACAAGUAAUUCCGAACGGAAGGAGUAGAUAUUAAUACUA	24	131	miR1135	tae-miR1135	STRG.44077.1	3'	-68.3	56.7164	0.898684	-	-	-	No
miR1136_1	UUGUCGCAGGUAUGGAUGUAUCUA	CUCCCUCCGUUCCGAAUUACUUGUCGCAGGUAUGGAUGUAUCUAGAUGUAUUUUAGUUGUAGAUACAUCCAUUUCCGUGACGAGUAAUUAGGAACGGAGGGAGUA	24	105	miR1136	tae-miR1136	STRG.41730.2, STRG.41730.3	5'	-68.3	56.7164	0.898684	miR1136	Precursor EST	Yao et al., 2007	No
miR1137_1	UAGUACAAAGUUGAGUCAUC	ACCCUCCGUUCCAAAAUAGAUGACUCAACUUUGUACUAAAGUUAGUACAAAGUUGAGUCAUCUAUUUUGGAAUGGAGGGAGU	20	82	miR1137	tae-miR1137a	STRG.60768.1	3'	-68.3	56.7164	0.898684	miR1137	Precursor EST	Yao et al., 2007	No
miR1137_1	UAGUACAAAGUUGAGUCAUC	UCCCUCCAUUCCAAAAUAGAUGACUCAACUUUGUACUAACUUUAGUACAAAGUUGAGUCAUCUAUUUUGGAACGGAGGGUGU	20	82	miR1137	tae-miR1137a	STRG.60768.1	3'	-68.3	56.7164	0.898684	miR1137	Precursor EST	Yao et al., 2007	No
miR1137_1	UAGUACAAAGUUGAGUCAUC	UCCCUCUGUUUCAAAAUAGAUGACCCAACUUUGUACUAACUUUGUACUAAAAUUAGUACAAAGUUGAGUCAUCUAUUUUGAAAUGGAGGAAGU	20	93	miR1137	tae-miR1137a	STRG.27478.2	3'	-68.3	56.7164	0.898684	miR1137	Precursor EST	Yao et al., 2007	No
miR166_1	UCGGACCAGGCUUCAUUCC	GGGAAUGUUGUCUGGCUCGGGGCUCUCUUUCUUUCUCUCUCUCUGUCCUCCUCCCCUCGAUCCCUUGAUCGGAUCGAGAGGAAGGUCGAAGAUCCGAUGAGGGGGGAGCAGAGAGUAGACGUGCGUAGAUCUCGGACCAGGCUUCAUUCCCCCCAAAGACAAGGGCUCCC	19	170	miR166	pde-miR166a, mes-miR166j, vvi-miR166b, hbr-miR166a, pde-miR166b, vvi-miR166a	STRG.92917.1	3'	-68.3	56.7164	0.898684	-	-	-	No
miR166_1	UCGGACCAGGCUUCAUUCC	GCGUCAUGGUUGUCGAGGGGAAUGACGCCGGGUCCGAAAGAGAGACGCAUGGCGUGCGUGUGGCGCGUUUCGGACCAGGCUUCAUUCCCCAUGACACCAUCAUGGUUC	19	108	miR166	pde-miR166a, mes-miR166j, vvi-miR166b, hbr-miR166a, pde-miR166b, vvi-miR166a	STRG.64310.1	3'	-68.3	56.7164	0.898684	-	-	-	No
miR1436_1	ACAUUAUGGGACGGAGGGAGU	CAAUUGUUAACUACUCCCUCCAUCCCAUAAUGUAGGACGUUUUUUGACACAGUGUCAAAAAACCUCCUACAUUAUGGGACGGAGGGAGUACAAUUUUUCUUUUCUGAUA	21	109	miR1436	osa-miR1436, hvu-miR1436	STRG.45744.1	3'	-68.3	56.7164	0.898684	-	-	-	No
miR1436_1	ACAUUAUGGGACGGAGGGAGU	UCACUACUUUAUGCUUAUACUCCCUCCGUCCCGCAAUGUAAGACGUUUUUUGACACUACAAUAGAGUCAAAAAACGCCUUACAUUAUGGGACGGAGGGAGUAUAUAUUUAUUAUGAGGGUA	21	121	miR1436	osa-miR1436, hvu-miR1436	STRG.44518.1	3'	-68.3	56.7164	0.898684	-	-	-	No
miR1436_2	ACAUUAUGGGACGGAGGGAGC	UAGGUUCCGUUAAGUGUUACUCCCUCCGUCCCAUAAUGUAAGACAUUUUUCAACACUACAUUAGUGUUGGAAAACGUCUUACAUUAUGGGACGGAGGGAGCAGCUGUUAUGUGUGGAUCGA	21	121	miR1436	osa-miR1436, hvu-miR1436	STRG.12672.3	3'	-68.3	56.7164	0.898684	-	-	-	No
miR1436_3	ACAUUAUGGGACGGAUGGAGU	AUCCCUUGUUUAUACAGUACUCCCUCUGUCCCAUAAUGUAAGAUGUUUUUUGACACUAGUCUAGUGUCAAAAAACGUCCUACAUUAUGGGACGGAUGGAGUAGCUUUUAACCUUUCAUCUC	21	121	miR1436	osa-miR1436, hvu-miR1436	STRG.94951.2	3'	-68.3	56.7164	0.898684	-	-	-	No
miR1436_4	ACAUUAUGGGACAGAGGGAGU	GAUGAAAGGUUAAAAGCUACUCCAUCCGUCCCAUAAUGUAGGACGUUUUUUGACACUAGACUAGUGUCAAAAAACAUCUUACAUUAUGGGACAGAGGGAGUACUGUAUAAACAAGGGAUGG	21	121	miR1436	osa-miR1436, hvu-miR1436	STRG.94951.2	3'	-68.3	56.7164	0.898684	-	-	-	No
miR166_2	GAAUGACGCCGGGUCCGAAAG	CGCGUCAUGGUUGUCGAGGGGAAUGACGCCGGGUCCGAAAGAGAGACGCAUGGCGUGCGUGUGGCGCGUUUCGGACCAGGCUUCAUUCCCCAUGACACCAUCAUGGUUCA	21	110	miR166	bdi-miR166a-5p	STRG.64310.1	5'	-68.3	56.7164	0.898684	-	-	-	Liu et al., 2020a
miR160_4	GCCUGGCUCCCUGUAUGCCAC	GAUAUGAUAUGAUAUGAUGUGCCUGGCUCCCUGUAUGCCACUCAUCCAGAGCAACACCUUUUGCAAUAAGGUUGCCUGCGAUGGAUGGCGUGCACGGAUCCAAGCAUAUCGAACCCUCUCCCUCUCC	21	127	miR160	csi-miR160a-5p	STRG.98630.1	5'	-68.3	56.7164	0.898684	-	-	-	No
miR160_4	GCCUGGCUCCCUGUAUGCCAC	GCUGGGAUAUGAUAUGAUGUGCCUGGCUCCCUGUAUGCCACUCAUCCAGAGCAACAUCUUUUGCAAUAAGGUUGCCUGCGAUGGAUGGCGUGCACGGAUCCAAGCAUAUCGAACCCUCUCCCUCUCG	21	127	miR160	csi-miR160a-5p	STRG.91783.1	5'	-68.3	56.7164	0.898684	-	-	-	No
miR160_4	GCCUGGCUCCCUGUAUGCCAC	AGGUGAAAACAAUGGGAUAUGCCUGGCUCCCUGUAUGCCACUCGCGUAGCUGCCAACUCUCCAAACCCAGCGUUGGCUCUACCGCGGAUGGCGUGCGAGGAGCCAAGCAUGACCGUCUCUCUCUCUCUCU	21	130	miR160	csi-miR160a-5p	STRG.64835.1	5'	-68.3	56.7164	0.898684	-	-	-	No
miR166_3	UCGGACCAGGCUUCAUUCCCCA	UCCGCGUCAUGGUUGUCGAGGGGAAUGACGCCGGGUCCGAAAGAGAGACGCAUGGCGUGCGUGUGGCGCGUUUCGGACCAGGCUUCAUUCCCCAUGACACCAUCAUGGUUCAGG	22	114	miR166	cas-miR166f-3p, hbr-miR166b, ctr-miR166, cas-miR166c-3p, lus-miR166i, lus-miR166k, cas-miR166d, csi-miR166a-3p	STRG.64310.1	3'	-68.3	56.7164	0.898684	-	-	-	No
miR169_3	AGCCAAGGAUGACUUGCCGG	AGAGGCAGAGAACGGGAUGCAGCCAAGGAUGACUUGCCGGCUCCUGGUGCUGGGAGUUCGUUGAGCUUUAGAGUUAGCCGGCAAGUUGUCUUUGGCUACACUUAGUUCUCUUCUUCUGG	20	119	miR169	gma-miR169e	STRG.20024.1	5'	-68.3	56.7164	0.898684	-	-	-	No
miR169_4	AGCCAAGGAUGACUUGCCGA	AGAGGCAGAGAGUGGAAUGCAGCCAAGGAUGACUUGCCGACAGCACACAACAAGGUGGUAGUAAUCUUGCCGGCAAGUCCGUCCUUGGCUACACCUUGCUCUCUACCUCUAC	20	112	miR169	gma-miR169e	STRG.20026.1	5'	-68.3	56.7164	0.898684	-	-	-	No
miR393_5	UUCCAAAGGGAUCGCAUUGAUC	UUCAGGAAGCUAGUGGAGGAUUCCAAAGGGAUCGCAUUGAUCCAUCUCUCCGUAACCGGCGCUCAAGAUCGAUGGAUCAGUGCAAUCCCUCUGGAAUUCUCCCCUUGCCUCCGCCUCC	22	118	miR393	gma-miR393k, gma-miR393h, gma-miR393j, csi-miR393a, gma-miR393i, csi-miR393b-5p	STRG.21474.1	5'	-68.3	56.7164	0.898684	-	-	-	Ragupathy et al., 2016
miR1120_2	ACAUUCUUAUAUUAUGGGACGGAC	UGAAGUUGCAACUACUCCCUCCGUCCCAUAAUAUAAGAAUGUUUUUAACACUACUAGUGUUAAAAACAUUCUAGUGUUAAAAACAUUCUUAUAUUAUGGGACGGACGGAAUACAACUGAUUCAGAG	24	126	miR1120	hvu-miR1120	STRG.27458.1	3'	-68.3	56.7164	0.898684	-	-	-	No
miR1120_3	ACGUUCUUAUAUUAUGGGACGGAG	GAAUUUGUCUGCUACUCCCCCUGUCCCAAAAUAUAAGAACGUUUUUAACACUACACUAAUGUCGAAAACGUUCUUAUAUUAUGGGACGGAGGGAGUACAUGUUAAUCUUGC	24	111	miR1120	hvu-miR1120	STRG.90634.3, STRG.90634.4, STRG.90634.7	3'	-68.3	56.7164	0.898684	-	-	-	No
miR1120_3	ACGUUCUUAUAUUAUGGGACGGAG	AUAUUCAACUUCUACUCUCUCUGUCCCAAAAUAAGAAUGUUUUUCACAUUAUACUAGUGUCAAAAACGUUCUUAUAUUAUGGGACGGAGGAAGUAUCUCUUUGGAAACA	24	109	miR1120	hvu-miR1120	STRG.62396.1	3'	-68.3	56.7164	0.898684	-	-	-	No
miR1120_3	ACGUUCUUAUAUUAUGGGACGGAG	CAUUCUAUAAUCUACUCCCUCUGUCCCAAAAUAUAAGAACGUUUUUAACACUACACUAGUGUAAAAAACGUUCUUAUAUUAUGGGACGGAGGGAGUAUAAUCUUUAUCUCU	24	111	miR1120	hvu-miR1120	STRG.8141.1	3'	-68.3	56.7164	0.898684	-	-	-	No
miR1120_3	ACGUUCUUAUAUUAUGGGACGGAG	AUAAUAAUGAUCUACUCCCUCCGUCCCGUAAUAUAAGAACGUUUUUGAACGUUCUUAUAUUAUGGGACGGAGGGAGUAUAUCUAGGACAAAU	24	92	miR1120	hvu-miR1120	STRG.7875.1	3'	-68.3	56.7164	0.898684	-	-	-	No
miR1120_4	ACACUCUUAUAUUAUGGGACGGAG	CUACAACAAAAAUACUCCCUCCAUCCCAUAAUAUAAGAGCAUUUUUGACACUAGUGUAGUGUCGAAAACACUCUUAUAUUAUGGGACGGAGGGAUUAGUAAACAAGGGGCA	24	111	miR1120	hvu-miR1120	STRG.1475.1	3'	-68.3	56.7164	0.898684	-	-	-	No
miR1120_3	ACGUUCUUAUAUUAUGGGACGGAG	UUGAAUAUAUGUUACUCCCUCUGUCCCAAAAUAUAAGAACGUUUUUAACACUACACGAGUGUCAAAAACGUUCUUAUAUUAUGGGACGGAGGGAGUAGUUCAAUCGAUAUU	24	111	miR1120	hvu-miR1120	STRG.77740.1	3'	-68.3	56.7164	0.898684	-	-	-	No
miR1120_3	ACGUUCUUAUAUUAUGGGACGGAG	AAGUUUCCGAACUACUCCCUCUGUCCCAAAAUAUAAGAACGUUUUUAACACUACACUAGUGUAAAAAACGUUCUUAUAUUAUGGGACGGAGGGAGUAGUAAAAAGAGAGAA	24	111	miR1120	hvu-miR1120	STRG.31085.1	3'	-68.3	56.7164	0.898684	-	-	-	No
miR160_5	UGCCUGGCUCCCUGUAUGCC	GGAUAUGAUAUGAUAUGAUGUGCCUGGCUCCCUGUAUGCCACUCAUCCAGAGCAACACCUUUUGCAAUAAGGUUGCCUGCGAUGGAUGGCGUGCACGGAUCCAAGCAUAUCGAACCCUCUCCCUCUCCC	20	129	miR160	gma-miR160b, gma-miR160e, cas-miR160a, cas-miR160b-5p, bdi-miR160f, htu-miR160a, gma-miR160d, gma-miR160c	STRG.98630.1	5'	-68.3	56.7164	0.898684	-	-	-	Ragupathy et al., 2016
miR160_5	UGCCUGGCUCCCUGUAUGCC	UGCUGGGAUAUGAUAUGAUGUGCCUGGCUCCCUGUAUGCCACUCAUCCAGAGCAACAUCUUUUGCAAUAAGGUUGCCUGCGAUGGAUGGCGUGCACGGAUCCAAGCAUAUCGAACCCUCUCCCUCUCGU	20	129	miR160	gma-miR160b, gma-miR160e, cas-miR160a, cas-miR160b-5p, bdi-miR160f, htu-miR160a, gma-miR160d, gma-miR160c	STRG.91783.1	5'	-68.3	56.7164	0.898684	-	-	-	Ragupathy et al., 2016
miR160_5	UGCCUGGCUCCCUGUAUGCC	GAGGUGAAAACAAUGGGAUAUGCCUGGCUCCCUGUAUGCCACUCGCGUAGCUGCCAACUCUCCAAACCCAGCGUUGGCUCUACCGCGGAUGGCGUGCGAGGAGCCAAGCAUGACCGUCUCUCUCUCUCUCUC	20	132	miR160	gma-miR160b, gma-miR160e, cas-miR160a, cas-miR160b-5p, bdi-miR160f, htu-miR160a, gma-miR160d, gma-miR160c	STRG.64835.1	5'	-68.3	56.7164	0.898684	-	-	-	Ragupathy et al., 2016
miR164_2	UGGAGAAGCAGGGCACGUGC	AGGGGGCGAGCGAACGGUGCUGGAGAAGCAGGGCACGUGCUCGAUCCAUAUGGACCCAAAGCGGUUGCAGCACGUGCGCUCCUUCUCCAGCAUGGCUUCUCGCCCCGUCGA	20	111	miR164	gma-miR164d, gma-miR164c, gma-miR164b	STRG.86277.1	5'	-68.3	56.7164	0.898684	-	-	-	Chu et al., 2016; Liu et al., 2020a; Liu et al., 2020b
miR166_4	UCUCGGACCAGGCUUCAUUCC	GGGAAUGUUGUCUGGCUCGGGGCUCUCUUUCUUUCUCUCUCUCUGUCCUCCUCCCCUCGAUCCCUUGAUCGGAUCGAGAGGAAGGUCGAAGAUCCGAUGAGGGGGGAGCAGAGAGUAGACGUGCGUAGAUCUCGGACCAGGCUUCAUUCCCCCCAAAGACAAGGGCUCCC	21	170	miR166	atr-miR166b, csi-miR166k-3p, csi-miR166d-3p, aof-miR166b, bdi-miR166f, pab-miR166e, csi-miR166g-3p, csi-miR166b-3p, csi-miR166i-3p, aof-miR166a, gma-miR166h-3p, gma-miR166k	STRG.92917.1	3'	-68.3	56.7164	0.898684	-	-	-	No
miR5070_1	AACUAAGUAGGGUCGGAGGGU	AUUUGAAACCUUGAGGGUACCCUCCGACCCUCUUUAGUUCAACUAAAUGAACUAAAAUUUCAUAAUUUACUUCAUUUUUGAAAGUUUAGUUCAUUUGGUUGAACUAAGUAGGGUCGGAGGGUACCCUGAAGGUUCCUAAUUU	21	142	miR5070	bdi-miR5070	STRG.5836.1	3'	-68.3	56.7164	0.898684	-	-	-	No
miR166_5	CUCGGACCAGGCUUCAUUCCC	GGGAAUGUUGUCUGGCUCGGGGCUCUCUUUCUUUCUCUCUCUCUGUCCUCCUCCCCUCGAUCCCUUGAUCGGAUCGAGAGGAAGGUCGAAGAUCCGAUGAGGGGGGAGCAGAGAGUAGACGUGCGUAGAUCUCGGACCAGGCUUCAUUCCCCCCAAAGACAAGGGCUCCCG	21	171	miR166	bdi-miR166e-3p	STRG.92917.1	3'	-68.3	56.7164	0.898684	-	-	-	No
miR166_6	UUCGGACCAGGCUUCAUUCCC	CGCGUCAUGGUUGUCGAGGGGAAUGACGCCGGGUCCGAAAGAGAGACGCAUGGCGUGCGUGUGGCGCGUUUCGGACCAGGCUUCAUUCCCCAUGACACCAUCAUGGUUCA	21	110	miR166	bdi-miR166e-3p	STRG.64310.1	3'	-68.3	56.7164	0.898684	-	-	-	Liu et al., 2020a; Liu et al., 2020b; Meng et al., 2013
miR5181_1	UCCGAUCCAAAAUAAGUGUCG	AAUCUCUUAAAUGCUCUCCCUCCGAUCCAAAAUAAGUGUCGUGGUUUUUGAACUAAAACAACGACACUUAAUUUUGAUCGGAAGGAGUAUAAUACACAGGUCCA	21	104	miR5181	bdi-miR5181b, ata-miR5181-5p	STRG.55587.3, STRG.25841.1, STRG.55587.1	5'	-68.3	56.7164	0.898684	-	-	-	No
miR5181_2	UCCGAUCCAUAAAAAGUGUCG	UUCCACCUGCUCCUAGUCCCUCCGAUCCAUAAAAAGUGUCGUCCAUUUCGUACUAAAUUAGUACAAAUUUUGUACUAAGUGGGCAACACUUUUUAUGAAUCGGAGAGAGUAAUGUCAAAGAAGGGU	21	126	miR5181	bdi-miR5181b	STRG.51026.1	5'	-68.3	56.7164	0.898684	-	-	-	No
miR5181_3	UCCGAUCCGUAAUAAGUGUCG	AUUGAUAAAAUAGUACUCCCUCCGAUCCGUAAUAAGUGUCGUAGUUUCAAACUAAGGUUCAACUAACCUUAGUUUGAAACUGCGACACUUAUUUUGGAUCGAAGGGUGUAAUAUUCAUUGAAAUU	21	125	miR5181	bdi-miR5181b	STRG.39475.2, STRG.39475.1	5'	-68.3	56.7164	0.898684	-	-	-	No
miR5175_1	AAGAAUUUUGGAACGGAGGGA	GAUUGGCUUUCAAAGUACUCCCUCUGUCCCAAAUUUUUUGUCUUAGAUUUGUCUAAAUACAGAUGUAUCAAGUCAUGCUUUAGUAUUGGAUACAUCCGUAUCUAGACUAAUGUAAGACAAGAAUUUUGGAACGGAGGGACUACAUUGAAAGAGCUAUCU	21	159	miR5175	bdi-miR5175a	STRG.51161.1	3'	-68.3	56.7164	0.898684	-	-	-	No
miR5175_1	AAGAAUUUUGGAACGGAGGGA	CCCUCUGUUCCUAAAUACUCCCUCCGUCCCAAAAAUUUUGGCUUACAUUUGUCUAAAUACGUAUGUAUCAAGUCAUGUUUUAGUAUUAGAUACAUCCGUAUCUAGACUAAUCUAAGACAAGAAUUUUGGAACGGAGGGAGUAUAAGUCUUUUUAGAGAU	21	159	miR5175	bdi-miR5175a	STRG.44324.1, STRG.44324.2, STRG.44325.1	3'	-68.3	56.7164	0.898684	-	-	-	No
miR164_3	CACGUGCGCUCCUUCUCCAGC	AGGGGGCGAGCGAACGGUGCUGGAGAAGCAGGGCACGUGCUCGAUCCAUAUGGACCCAAAGCGGUUGCAGCACGUGCGCUCCUUCUCCAGCAUGGCUUCUCGCCCCGUCGA	21	111	miR164	bdi-miR164c-3p, ata-miR164a-3p	STRG.86277.1	3'	-68.3	56.7164	0.898684	-	-	-	No
miR1128_2	UACUACUCCCUCCGUUCCAAA	AAGAAAGACACAAUCUAGUUUACUACUCCCUCCGUUCCAAAUUACUCGUCGUGGUUUUAGCUAAAACCACGACGAGUAAUUUGGAACGGAGGGAGUACAAAUCAGAACAUCAUCUAGAGCG	21	121	miR1128	ssp-miR1128	STRG.88775.2, STRG.88775.1	5'	-68.3	56.7164	0.898684	-	-	-	No
miR1128_3	UACUAUUCCCUCCGUCCCAAA	AGAGAUAGAAGCUUGCAAAGUACUAUUCCCUCCGUCCCAAAAAAAAAUAUAAGAUUGUUUUUGACACUAUGAUGUCAGUGUCAAAAAUGAUCUUAUAUUUUUUGGGUUAGUGUCAAAAACGAUCUUAUAUUUUUUUGGGACGGAGGGGAGUACUUGUGCACAUGGAAGGAUCCU	21	174	miR1128	ssp-miR1128	STRG.39499.1	5'	-68.3	56.7164	0.898684	-	-	-	No
miR5054_1	UCCCCACGGUGGGCGCCA	GGUAGCGCAGUAGUAGUACCUCCCCACGGUGGGCGCCAACUGUCGUGGUAUUCCUCACGGGGGGCUUGCGAGUCGACAGAUGCCACAAGGGCUUAGUGUGUGGGUAGGACUACUGCUGAUAGGACCGG	18	128	miR5054	bdi-miR5054	STRG.30434.1	5'	-68.3	56.7164	0.898684	-	-	-	No
miR160_6	UGGCAUACAGGGAGCCAGGCA	GAGGCAUGUAUGUACGCAUGCUUGGCUCCUUGCACGCCACCCACAGCAUCCAAUCACGCCGCGGGUUGGGCUACAUGAGUGGCAUACAGGGAGCCAGGCACACAAGCACGCACGCACGGC	21	120	miR160	aau-miR160	STRG.100834.1	3'	-68.3	56.7164	0.898684	-	-	-	No
miR166_7	CGGACCAGGCUUCAUUCCCC	CCGCGUCAUGGUUGUCGAGGGGAAUGACGCCGGGUCCGAAAGAGAGACGCAUGGCGUGCGUGUGGCGCGUUUCGGACCAGGCUUCAUUCCCCAUGACACCAUCAUGGUUCAG	20	112	miR166	gma-miR166m	STRG.64310.1	3'	-68.3	56.7164	0.898684	-	-	-	No
miR167_3	UGAAGCUGCCAGCAUGAUCU	AAGGUGCACCACGAGCUGGUGAAGCUGCCAGCAUGAUCUGAUGACCUAACUCAUGGAUCAGAGUCCAUGUCAAUCAGGUCAUGCUGGAGUUUCAUCUGCUGGUCGGAGCACCACGA	20	116	miR167	lja-miR167c, lja-miR167b, mes-miR167b, fve-miR167a, gma-miR167l, lja-miR167a, fve-miR167c, fve-miR167b, bna-miR167d	STRG.67189.1	5'	-68.3	56.7164	0.898684	-	-	-	Ragupathy et al., 2016
miR167_3	UGAAGCUGCCAGCAUGAUCU	CAAGGUGCACCACAAGCUGGUGAAGCUGCCAGCAUGAUCUGAUGACCUAACUCAUGGAUCAGAAUCCAUGUCAAUCAGGUCAUGCUGGAGUUUCAUCUGCUGGUCGGAGCACAACGA	20	117	miR167	lja-miR167c, lja-miR167b, mes-miR167b, fve-miR167a, gma-miR167l, lja-miR167a, fve-miR167c, fve-miR167b, bna-miR167d	STRG.59797.1	5'	-68.3	56.7164	0.898684	-	-	-	Ragupathy et al., 2016
miR5049_1	AGUAUUUCGGUACAGAGGGAG	AUUCCCAUAUCACUAGCACCCCCUCUGUACCGAAAUACUUGUAGUUGAGGAAACUUAAGUAUUUCGGUACAGAGGGAGUAGUAGCCAUCACUAAUCUU	21	98	miR5049	hvu-miR5049b	STRG.24178.1	3'	-68.3	56.7164	0.898684	-	-	-	No
miR5049_2	AGACACUUAUUUUGGGACGGAGG	AGUAUUAGGCAUAUACUCCCUCCGUCCCAAAAUAAGUGUCUUGAGCUUAGUACAAAUUUGUACUAGAGCUUGUACAAAGUUGAGACACUUAUUUUGGGACGGAGGGAGUAUUACUUUUUGUAUGU	23	125	miR5049	hvu-miR5049c	STRG.99481.1	3'	-68.3	56.7164	0.898684	-	-	-	No
miR5049_2	AGACACUUAUUUUGGGACGGAGG	AUACAAAAAGUAAUACUCCCUCCGUCCCAAAAUAAGUGUCUCAACUUUGUACAAGCUCUAGUACAAAUUUGUACUAAGCUCAAGACACUUAUUUUGGGACGGAGGGAGUAUAUGCCUAAUACUGG	23	125	miR5049	hvu-miR5049c	STRG.99481.1	3'	-68.3	56.7164	0.898684	-	-	-	No
miR5049_2	AGACACUUAUUUUGGGACGGAGG	GGCCUAAAACAUAUACUCCCUCCAUCCCAAAAUAAGUGUUUCAACCUUAGUACAACUUUAAACUGAAGCUAGUACAAAGUUGAGACACUUAUUUUGGGACGGAGGGAGUACCAUUUAAUGCCUUC	23	125	miR5049	hvu-miR5049c	STRG.56563.1, STRG.56563.3, STRG.56563.4	3'	-68.3	56.7164	0.898684	-	-	-	No
miR5049_2	AGACACUUAUUUUGGGACGGAGG	CGGUGCUCUUUAGUACUCCCUCUGUCCCAAAAUAACUGUCUCAAAUCUUAGUAUAAAUGUGUAUUAAAGUUAGUACAAAGUUGAGACACUUAUUUUGGGACGGAGGGAGUAUUCAUCUAAGCAUGA	23	126	miR5049	hvu-miR5049c	STRG.18357.1	3'	-68.3	56.7164	0.898684	-	-	-	No
miR6191_1	UAGAUUUGUGUAGAUAUGAA	CCGUUCCAAAAUUCUUAUCUUAGAUUUGUGUAGAUAUGAAUGUAUCUAAUCACAUUUUAGUGUUAGAUACAUCCAUAUCUAGACAAAUCUAAGACAAGAAUUUUGGGACGGAG	20	113	miR6191	hvu-miR6191	STRG.81266.1	5'	-68.3	56.7164	0.898684	-	-	-	No
miR5049_3	AAUUAAUUUGGAUCGGAGGGA	GAGUUGAGAACAUGCUACUCCCUCAGAUCCAAAUUAAUUGAAGUUGUACUAAAGCUGCGUCAAUUAAUUUGGAUCGGAGGGAGUAUUUUUUUUCUUGAAUUU	21	102	miR5049	hvu-miR5049f	STRG.70346.1	3'	-68.3	56.7164	0.898684	-	-	-	No
miR5049_4	AAUUAAUAUGGAUGGGAGGGA	UAAAGCAAAAUUAUGUACUCCCUCCGAUUCAUAUUAAUUGUCGCAGCUUUGGUACAACGUUGUACUAAAGUUACAACAAUUAAUAUGGAUGGGAGGGAGUAACAAACUACAGGAUGCA	21	118	miR5049	hvu-miR5049f	STRG.28562.1	3'	-68.3	56.7164	0.898684	-	-	-	No
miR5049_5	AAUUAAUAUGAAUCGGAGGGA	CAUCCUGUAGUUUGUUACUCCCUCCCAUCCAUAUUAAUUGUUGUAACUUUAGUACAACGUUGUACCAAAGCUGCGACAAUUAAUAUGAAUCGGAGGGAGUACAUAAUUUUGCUUUAUC	21	118	miR5049	hvu-miR5049f	STRG.28562.1	3'	-68.3	56.7164	0.898684	-	-	-	No
miR166_8	UCUCGGACCAGGCUUCAUUC	GGGAAUGUUGUCUGGCUCGGGGCUCUCUUUCUUUCUCUCUCUCUGUCCUCCUCCCCUCGAUCCCUUGAUCGGAUCGAGAGGAAGGUCGAAGAUCCGAUGAGGGGGGAGCAGAGAGUAGACGUGCGUAGAUCUCGGACCAGGCUUCAUUCCCCCCAAAGACAAGGGCUCC	20	169	miR166	gma-miR166u	STRG.92917.1	3'	-68.3	56.7164	0.898684	-	-	-	No
miR156_4	UGACAGAAGAGAGUGAGCA	UGGGGAGGCCCUCGAGAGAUUGACAGAAGAGAGUGAGCACACGGCGUGAUGCCGGCAUAACAUGUAUGCCGUCUUCGCCGCGUGCUCACUCCUCUUUCUGUCAGCCUCUUUCUAUCAGGAGUUUA	19	125	miR156	har-miR156c	STRG.76029.3, STRG.76029.6, STRG.76029.5	5'	-68.3	56.7164	0.898684	-	-	-	No
miR7742_1	UGUGUGCUCGAGUGAAUGAGU	AAGAGAGAACAAUCUCCCGCUGCAUUCGCUCAUUCGCACAGUAAAUAUUGUAACAUACUGGUAAGCCCUGGACCAGUCUCAUAUCUACUGUGUGCUCGAGUGAAUGAGUCGGCAGCUCGUUCAAUCCCC	21	129	miR7742	bdi-miR7742-3p	STRG.54760.1	3'	-68.3	56.7164	0.898684	-	-	-	No
miR166_9	GGACCAGGCUUCAUUCCCC	CCGCGUCAUGGUUGUCGAGGGGAAUGACGCCGGGUCCGAAAGAGAGACGCAUGGCGUGCGUGUGGCGCGUUUCGGACCAGGCUUCAUUCCCCAUGACACCAUCAUGGUUCAG	19	112	miR166	cpa-miR166e	STRG.64310.1	3'	-68.3	56.7164	0.898684	-	-	-	No
miR1122_5	AGACUUAUAUUUAGGAACGGA	AAUAAAAUAACUACUUCCUCCGUUCCUAAAUAAGUCUUUGUAGAAAUUCCACUAUUGAUUAGAUACGGAGCAAAAUGAGUGAAUCUACACUCUAAAUGCAUCUAUAUACAUCCGUAUGUGGUUCAUAGUGGAAUCUCUACAAAGACUUAUAUUUAGGAACGGAUGGAGUAUUUCUUAAGUAUG	21	183	miR1122	tae-miR1122b-3p	STRG.24161.1	3'	-68.3	56.7164	0.898684	-	-	-	Li et al., 2019; Liu et al., 2020a; Liu et al., 2020b
miR9654_1	UUCCGAAAGGCUUGAAGCAAAU	AUACUCACCUGCACGUUGGUUAGCUUCAAGCCUUGAGGAAUAGGGUAGACUGCACAGAGCUAUGUGCAGUGCAGUUGACACUAUUCCGAAAGGCUUGAAGCAAAUUAACGAGCAUUGCGCCUCUU	22	125	miR9654	tae-miR9654b-3p	STRG.22804.1	3'	-68.3	56.7164	0.898684	-	-	-	Li et al., 2019; Meng et al., 2013
miR9654_1	UUCCGAAAGGCUUGAAGCAAAU	UCAAUGCUCUGCACGUUGGUUAGCUUCAAGCCUUGAGGAAUACGGUAGACUGCACAGAGCUAUGCGCAGUGCAGUUGACACUAUUCCGAAAGGCUUGAAGCAAAUUAACAAGCAUUGCGCCUCUU	22	125	miR9654	tae-miR9654b-3p	STRG.8339.1	3'	-68.3	56.7164	0.898684	-	-	-	Li et al., 2019; Meng et al., 2013
miR1127_3	ACAAGUAUUUCCGGACGGAGG	CUUGGUUCUGUUGUACUCCCUCCGUCUGAAAAUACUUGUCAUCGAAAUGGAUAGAAAAGGAUGUAUCUAAAACUAAAAUACAUCUAGAUACAUCCCCUUUUAUUCAUUUUGAUGACAAGUAUUUCCGGACGGAGGAAUACUUUACAAUUUGUAUU	21	155	miR1127	tae-miR1127b-3p	STRG.99296.1	3'	-68.3	56.7164	0.898684	-	-	-	Jin et al., 2020; Liu et al., 2020a; Liu et al., 2020b
miR1127_3	ACAAGUAUUUCCGGACGGAGG	UUGCCUACUGUAGUACUCCCUCCGUUCGGAAAUACUCGUCGGAGAGAUGGAUGUAUCUAGACGUAUUUUUGUUCUAAAUGCAUUCAUUUUCAUCCAUUUCUACGACAAGUAUUUCCGGACGGAGGGAGUACUACCCAAACUGAUU	21	145	miR1127	tae-miR1127b-3p	STRG.98462.3	3'	-68.3	56.7164	0.898684	-	-	-	Jin et al., 2020; Liu et al., 2020a; Liu et al., 2020b
miR1127_3	ACAAGUAUUUCCGGACGGAGG	UUACUAAUUAUAGUACUCCCUCCGUCCGAAAAUACUUGUCGCGAAAAUGGGUAAAAGUGGAUGCAUCUAAAACUAAAAUACGACUAGAUACAUCCAUUCAUCCGACAAGUAUUUCCGGACGGAGGGAGUACUAAACUGGCAUAUG	21	145	miR1127	tae-miR1127b-3p	STRG.98028.2, STRG.98028.1	3'	-68.3	56.7164	0.898684	-	-	-	Jin et al., 2020; Liu et al., 2020a; Liu et al., 2020b
miR1127_3	ACAAGUAUUUCCGGACGGAGG	GAUGAUUCUAUACUACUCCCUCCGUCCCAAAAUACUUAUCGAAGAAAUGGAUAAAAUUGGAUAUAUCUAUAACUAAAAUACAUCUAGAUUCAUCCGUUUCUCCGACAAGUAUUUCCGGACGGAGGGAGUAUCAUUUUGGAUGAAC	21	145	miR1127	tae-miR1127b-3p	STRG.96246.5, STRG.96246.4, STRG.96246.2	3'	-68.3	56.7164	0.898684	-	-	-	Jin et al., 2020; Liu et al., 2020a; Liu et al., 2020b
miR1127_3	ACAAGUAUUUCCGGACGGAGG	CAGUGAAGUUAUAUACUCCCUCCGUCCGGAAAUACUUGUCCUAGAAAUGGUGUUAGACUUAUUUUAGUUAUAGAUACAUGCAUUUUAUCCAUGUCUAAGACAAGUAUUUCCGGACGGAGGGAGUAGUAUUUACUCAGACU	21	140	miR1127	tae-miR1127b-3p	STRG.88537.1	3'	-68.3	56.7164	0.898684	-	-	-	Jin et al., 2020; Liu et al., 2020a; Liu et al., 2020b
miR1127_3	ACAAGUAUUUCCGGACGGAGG	GCAAUUUGGAACGUACUCCCUUCGUGCGGAAAUACUUGUCGGAGAAAUGCAUAAAAAUGGAUGUAUCUAGAACUAAAAUACGUUUGAUACAUCCAUUCAUCCGACAAGUAUUUCCGGACGGAGGGAGUAUAUAAAUGGCUAGGA	21	144	miR1127	tae-miR1127b-3p	STRG.83851.1	3'	-68.3	56.7164	0.898684	-	-	-	Jin et al., 2020; Liu et al., 2020a; Liu et al., 2020b
miR1127_3	ACAAGUAUUUCCGGACGGAGG	UCAUGAAAACAAGUACUCCCUCCAUCCCAAAAUACUGGUCAUCAAAAUGGAUAAAAAGGGAUGUAUUUAGAACUAAAAUACGUCUACAUACAUCUCGUUUUAUCCAUUUUGAUGACAAGUAUUUCCGGACGGAGGGAGUAUUUGAUAUGUUCACA	21	155	miR1127	tae-miR1127b-3p	STRG.83671.5	3'	-68.3	56.7164	0.898684	-	-	-	Jin et al., 2020; Liu et al., 2020a; Liu et al., 2020b
miR1127_3	ACAAGUAUUUCCGGACGGAGG	UAUAUCAAAGUAGUACUCCCUACGCCCGCAAAUACUUGUCAUCAAAAUGGAUAAAAAAAUGUAUUUAGAACUAAUAUACGUCUAAGUACAUCCCCUUCUAUUCAUUUUGAUGACAAGUAUUUCCGGACGGAGGGAGUACAUACGAAGCAAAAU	21	153	miR1127	tae-miR1127b-3p	STRG.54628.1	3'	-68.3	56.7164	0.898684	-	-	-	Jin et al., 2020; Liu et al., 2020a; Liu et al., 2020b
miR1137_2	UCCGUUCCAGAAUAGAUGACU	AGCGCUACGCUACUACUCCCUCCGUUCCAGAAUAGAUGACUCAACUUAAUAAACCCAGCUCUAGUCUCAUCUAUUUUGGAACAGAGGGAGUAUAUACUACCUUGAUA	21	107	miR1137	tae-miR1137b-5p	STRG.5906.1	5'	-68.3	56.7164	0.898684	-	-	-	Liu et al., 2020a
miR1122_miR1130_1	UCUUAUAUUAUGGGACGGAGG	AAAAGAGGGAUUGUACUCCCUCCGUCCCACAAUAUAAGAGCAUUUUUCAAGCUAACACGGUUUGAAAAAUGCUCUUAUAUUAUGGGACGGAGGGAGUAGCAUUUAUUGUUUUU	21	113	miR1122, miR1130	tae-miR1122c-3p, tae-miR1130b-3p	STRG.87920.1	3'	-68.3	56.7164	0.898684	miR1130	sRNA evidence+, precursor EST	Han et al., 2014	No
miR1122_miR1130_1	UCUUAUAUUAUGGGACGGAGG	AAUAUUCAACUUCUACUCUCUCUGUCCCAAAAUAAGAAUGUUUUUCACAUUAUACUAGUGUCAAAAACGUUCUUAUAUUAUGGGACGGAGGAAGUAUCUCUUUGGAAACAA	21	111	miR1122, miR1130	tae-miR1122c-3p, tae-miR1130b-3p	STRG.62396.1	3'	-68.3	56.7164	0.898684	miR1130	sRNA evidence+, precursor EST	Han et al., 2014	No
miR1122_miR1130_1	UCUUAUAUUAUGGGACGGAGG	GCAUUCUAUAAUCUACUCCCUCUGUCCCAAAAUAUAAGAACGUUUUUAACACUACACUAGUGUAAAAAACGUUCUUAUAUUAUGGGACGGAGGGAGUAUAAUCUUUAUCUCUA	21	113	miR1122	tae-miR1122c-3p	STRG.8141.1	3'	-68.3	56.7164	0.898684	miR1130	sRNA evidence+, precursor EST	Han et al., 2014	No
miR9672_1	CCACGACUGUCAUUAAGCAUC	CCUGUUUGAAGUGAAGAUGAUGCUUAAUGACAGUCGUGGUAUCUUAGAAGAGCCAGGCGACUAUGUCUAUGCUGGCCAUUAAGCAUCGUCUUCGCCUAGGACACCACGACUGUCAUUAAGCAUCGCCUUCACCUCAAACAGGGC	21	144	miR9672	tae-miR9672a-3p	STRG.70530.6	3'	-68.3	56.7164	0.898684	miR9672	sRNA evidence+, precursor EST	Han et al., 2014	Li et al., 2019; Liu et al., 2020a; Liu et al., 2020b
miR5175_2	UUCCAAAUUACUCGUCGUGGU	AUUGGGUAGUACUCCCUUCAUUCCAAAUUACUCGUCGUGGUUUUAGUUCAAACCACGACGAGUAAUUUGGAACGAAGGGAGUACUAGAUAACAA	21	94	miR5175	tae-miR5175-5p	STRG.38449.1	5'	-68.3	56.7164	0.898684	miR5175	sRNA evidence+, precursor EST	Han et al., 2014	Li et al., 2019; Ragupathy et al., 2016
miR5175_3	UUCCAAAUUACCCGUCGUGGU	AACAAACAAUACUCCCUCCGUUCCAAAUUACCCGUCGUGGUUUUAGCUCAAAUUUGAACUAAACCCACGACAAGUAAUUUGGAACGGAGGGAGUGCGAUUUUACCA	21	106	miR5175	tae-miR5175-5p	STRG.87417.1	5'	-68.3	56.7164	0.898684	-	-	-	No
miR1120_5	UUCUUAUAUUUUGGGACAGAG	AGAUAAAGAUUAUACUCCCUCCGUCCCAUAAUAUAAGAACGUUUUUUACACUAGUGUAGUGUUAAAAACGUUCUUAUAUUUUGGGACAGAGGGAGUAGAUUAUAGAAUGCA	21	111	miR1120	tae-miR1120b-3p	STRG.8141.1	3'	-68.3	56.7164	0.898684	-	-	-	No
miR1120_5	UUCUUAUAUUUUGGGACAGAG	UAUCGAUUGAACUACUCCCUCCGUCCCAUAAUAUAAGAACGUUUUUGACACUCGUGUAGUGUUAAAAACGUUCUUAUAUUUUGGGACAGAGGGAGUAACAUAUAUUCAAUA	21	111	miR1120	tae-miR1120b-3p	STRG.77740.1	3'	-68.3	56.7164	0.898684	-	-	-	No
miR1120_5	UUCUUAUAUUUUGGGACAGAG	CUCUCUUUUUACUACUCCCUCCGUCCCAUAAUAUAAGAACGUUUUUUACACUAGUGUAGUGUUAAAAACGUUCUUAUAUUUUGGGACAGAGGGAGUAGUUCGGAAACUUUG	21	111	miR1120	tae-miR1120b-3p	STRG.31085.1	3'	-68.3	56.7164	0.898684	-	-	-	No
miR1120_6	UUCUUAUAUUAUGGGACAGAG	ACCGAUGUGAACUGCUCCCUCCGUCCCAUAAUAUAAGAACGUUUUUGAUGUAGUGCCAAAAACGUUCUUAUAUUAUGGGACAGAGGGAGUAUUACAGAUUAUGUG	21	105	miR1120	tae-miR1120b-3p	STRG.22134.2, STRG.22134.1	3'	-68.3	56.7164	0.898684	-	-	-	Chu et al., 2016
miR1130_2	UCUUAUAUUACGGGACGGAGG	AAAGACAAUUUAUUACUCCCUCCGUCCCAUAAUAUAAGAACAUUUUUGACACUACACUAGUGUCAAAAACGUUCUUAUAUUACGGGACGGAGGGAGUACCUUUUUGUGGUACU	21	113	miR1130	tae-miR1130b-3p	STRG.82690.1	3'	-68.3	56.7164	0.898684	-	-	-	No
miR1122_miR1130_1	UCUUAUAUUAUGGGACGGAGG	AUUGAAUAUAUGUUACUCCCUCUGUCCCAAAAUAUAAGAACGUUUUUAACACUACACGAGUGUCAAAAACGUUCUUAUAUUAUGGGACGGAGGGAGUAGUUCAAUCGAUAUUC	21	113	miR1130	tae-miR1130b-3p	STRG.77740.1	3'	-68.3	56.7164	0.898684	miR1130	sRNA evidence+, precursor EST	Han et al., 2014	No
miR1122_miR1130_1	UCUUAUAUUAUGGGACGGAGG	UCUCUUUAACAAGUACUCCCUCCGUUUCAAAAUAUAAGAACGUUUUUAACACUACACUGAUGUCAAAAACAUUCUUAUAUUAUGGGACGGAGGGAGUAGAUAUUGGAUGCAAU	21	113	miR1130	tae-miR1130b-3p	STRG.55557.2	3'	-68.3	56.7164	0.898684	miR1130	sRNA evidence+, precursor EST	Han et al., 2014	No
miR1120_7	UAAUAUAAGAACAUUUUUGAC	UUAUUACUCCCUCCGUCCCAUAAUAUAAGAACAUUUUUGACACUACACUAGUGUCAAAAACGUUCUUAUAUUACGGGACGGAGGGAGUACCUUUU	21	95	miR1120	tae-miR1120c-5p	STRG.82690.1	5'	-68.3	56.7164	0.898684	-	-	-	No
miR1120_8	UAAUAUAAGAACGUUUUUGAA	UAUGUACUCCCACCGUCUCAUAAUAUAAGAACGUUUUUGAAACUACACUAGUGUCAAAAACGUUCUCAUAUUAUGGGACAGGGGGAGUAGUAUAU	21	95	miR1120	tae-miR1120c-5p	STRG.43959.1	5'	-68.3	56.7164	0.898684	-	-	-	No
miR1120_9	UAAUAUGAGAACGUUUUUGAC	AUACUACUCCCCCUGUCCCAUAAUAUGAGAACGUUUUUGACACUAGUGUAGUUUCAAAAACGUUCUUAUAUUAUGAGACGGUGGGAGUACAUACC	21	95	miR1120	tae-miR1120c-5p	STRG.43959.1	5'	-68.3	56.7164	0.898684	-	-	-	No
miR1120_10	UAAUAUAAGAACGUUUUUGAU	GAACUGCUCCCUCCGUCCCAUAAUAUAAGAACGUUUUUGAUGUAGUGCCAAAAACGUUCUUAUAUUAUGGGACAGAGGGAGUAUUACAG	21	89	miR1120	tae-miR1120c-5p	STRG.22134.2, STRG.22134.1	5'	-68.3	56.7164	0.898684	-	-	-	No
miR5049_6	AAUAUGAAUCGGAGGGAGUAC	AAUGCAUCCUGUAGUUUGUUACUCCCUCCCAUCCAUAUUAAUUGUUGUAACUUUAGUACAACGUUGUACCAAAGCUGCGACAAUUAAUAUGAAUCGGAGGGAGUACAUAAUUUUGCUUUAUCCAAA	21	126	miR5049	tae-miR5049-3p	STRG.28562.1	3'	-68.3	56.7164	0.898684	-	-	-	No
miR319_1	UGGACUGAAGGGAGCUCCCUC	AUGAGGAUGUAUUAGUUUGAGGGAGCUCACUUCAGUCCACUCAUGGGAGGUAGCGGGGAUUGAACGAGCUGCCGACUCAUUCACUCGAGCACACAGUAGAUAUGAGACUGGUCCAGGGCUUACCAGUAUGUUACAAUAUUUACUGUGCGAAUGAGCGAAUGCAGCGGGAGAUUGUUCUCUCUUUCCUCCUCCAUGCUUGGACUGAAGGGAGCUCCCUCAUCUCUCAUCAGCUUCAUCA	21	238	miR319	gma-miR319q	STRG.54760.1	3'	-68.3	56.7164	0.898684	miR319	Precursor EST, Conserved	Wei et al., 2009	Liu et al., 2020a; Liu et al., 2020b
miR319_1	UGGACUGAAGGGAGCUCCCUC	GAGAUGAUGUAUUAGUUUGAGGGAGCUCACUUCAGUCCACUCAUGGGAGGUAGCGGGGAUUGAACGAGCUGCCGACUCAUUCACUCGAGCACACAGUGGAUAUGAGACUAGUUCAGGGCAUAACAGUAUGUAACAAUAUUUACUGUGCGAAUGAGCGAAUGCAGCGGGAGAUUGUUCUCUCUUUCCUCCUCCAUGCUUGGACUGAAGGGAGCUCCCUCAUCUCUCAUCAGCUUCAUCA	21	238	miR319	gma-miR319q	STRG.49556.1	3'	-68.3	56.7164	0.898684	miR319	Precursor EST, Conserved	Wei et al., 2009	Liu et al., 2020a; Liu et al., 2020b
miR9772_1	UGAGAUGAGAUUACCCCAUAC	UUUCUCUCUGUAGCGGCCGUUGAGAUGAGAUUACCCCAUACCCUAUAGCGGCAGCUCGACUCCGCACACGCGUAGGGGGCAAUCUCACCUCAACAGCUGCUCUCAGUGAGCUUU	21	114	miR9772	ata-miR9772a-5p, ata-miR9772b-5p, tae-miR9772	STRG.73388.1	5'	-68.3	56.7164	0.898684	miR9772	Precursor EST, Expression	Wei et al., 2009	Jin et al., 2020; Li et al., 2019; Meng et al., 2013
miR9772_1	UGAGAUGAGAUUACCCCAUAC	UUUCUCUCUGCAGCGGCCGUUGAGAUGAGAUUACCCCAUACCCUAUAGCGGCAGCUUGACUCCGUGCACGCGUAGGGGGCAAUCUCACCUCAACAGCCGCUCCCAGUGAGCUUU	21	114	miR9772	ata-miR9772a-5p, ata-miR9772b-5p, tae-miR9772	STRG.65537.1	5'	-68.3	56.7164	0.898684	miR9772	Precursor EST, Expression	Wei et al., 2009	Jin et al., 2020; Li et al., 2019; Meng et al., 2013
miR9772_1	UGAGAUGAGAUUACCCCAUAC	UUGCUCUCGGUAGCAGCCGUUGAGAUGAGAUUACCCCAUACCCUGGAGCGUCAGCUCGAUGCCGUACACGCGUAUGGGGUAAUCUCACCUCAACAGCCGCUCCCUGUGAGCUUU	21	114	miR9772	ata-miR9772a-5p, ata-miR9772b-5p, tae-miR9772	STRG.51161.1	5'	-68.3	56.7164	0.898684	miR9772	Precursor EST, Expression	Wei et al., 2009	Jin et al., 2020; Li et al., 2019; Meng et al., 2013
miR9776_1	UUGGACGAGGAUGUGCAGCUG	GCACGAUCUAGCUAGAGUUUGGACGAGGAUGUGCAGCUGCGGUAGGGCGUUCAGCCACGACCAGCAGCUGCACAUCCGCGUCCAAGCGCUAGCUAGGAUCGUCAACA	21	107	miR9776	tae-miR9776	STRG.28517.1	5'	-68.3	56.7164	0.898684	-	-	-	No
miR9781_1	UUUUGUCAUAUAUAAUACAUA	UCGAUUUGAGGAAUUAAAUAUGUGUUAUAUGUCAUGAAAAGUAUACCACUAGAUUUCCACACGGAUGUAGUUUCUAAAUAUAUAUUUUUUGUCAUAUAUAAUACAUAUUUAGAUAGUUAAAUUAUCG	21	127	miR9781	tae-miR9781	STRG.69886.1	3'	-68.3	56.7164	0.898684	-	-	-	No
miR9782_1	GUAUUAGGUUGGUCAAAUUGACGA	CCUACGCGUAUACCUAGGUUGUCAAUUUGAUCACCCUAAUAUAAACUAUAUAACACAAAAAUUAUAUCUUUUGGAAAUAGAACAUCUGAAGUUUAUAUUGGUAUAUUUUUUAUAAUAUAUUACUUGUAUUAGGUUGGUCAAAUUGACGAUCUAGGGGUACGUGCAUGCC	24	169	miR9782	tae-miR9782	STRG.69390.3	3'	-68.3	56.7164	0.898684	miR9782	Precursor EST, Expression	Wei et al., 2009	Li et al., 2019
miR9782_1	GUAUUAGGUUGGUCAAAUUGACGA	CCUGCAUGUAUAUCUAGGUUGUCAAUUUUAUCACCCUAAUAUAAACUAUAUAACACAAAAUUAUACUGUUUGAAAAUAGAACAUUGGAAGUUUAUAUUGGUAUAUUUUUUGUAAGAUAUGACUUGUAUUAGGUUGGUCAAAUUGACGACCUAGGGGUACACGCACGCC	24	168	miR9782	tae-miR9782	STRG.43378.6, STRG.43378.4, STRG.43378.2, STRG.43378.5	3'	-68.3	56.7164	0.898684	miR9782	Precursor EST, Expression	Wei et al., 2009	Li et al., 2019
miR393_6	UUCCAAAGGGAUCGCAUUGAU	UUCAGGAAGCUAGUGGAGGAUUCCAAAGGGAUCGCAUUGAUCCAUCUCUCCGUAACCGGCGCUCAAGAUCGAUGGAUCAGUGCAAUCCCUCUGGAAUUCUCCCCUUGCCUCCGCCUCC	21	118	miR393	ata-miR393-5p	STRG.21474.1	5'	-68.3	56.7164	0.898684	-	-	-	Jin et al., 2020; Li et al., 2019; Liu et al., 2020a; Liu et al., 2020b; Meng et al., 2013; Ragupathy et al., 2016
miR393_7	CAGUGCAAUCCCUCUGGAAUU	UUCAGGAAGCUAGUGGAGGAUUCCAAAGGGAUCGCAUUGAUCCAUCUCUCCGUAACCGGCGCUCAAGAUCGAUGGAUCAGUGCAAUCCCUCUGGAAUUCUCCCCUUGCCUCCGCCUCC	21	118	miR393	ata-miR393-3p	STRG.21474.1	3'	-68.3	56.7164	0.898684	-	-	-	No
miR5070_2	UUGAACUAAGUAGGGUCGGAG	UGAAACCUUGAGGGUACCCUCCGACCCUCUUUAGUUCAACUAAAUGAACUAAAAUUUCAUAAUUUACUUCAUUUUUGAAAGUUUAGUUCAUUUGGUUGAACUAAGUAGGGUCGGAGGGUACCCUGAAGGUUCCUAA	21	136	miR5070	ata-miR5070-3p	STRG.5836.1	3'	-68.3	56.7164	0.898684	-	-	-	Jin et al., 2020; Li et al., 2019
miR9772_2	AGGGGGCAAUCUCACCUCAAC	UUUCUCUCUGUAGCGGCCGUUGAGAUGAGAUUACCCCAUACCCUAUAGCGGCAGCUCGACUCCGCACACGCGUAGGGGGCAAUCUCACCUCAACAGCUGCUCUCAGUGAGCUUU	21	114	miR9772	ata-miR9772b-3p, ata-miR9772a-3p	STRG.73388.1	3'	-68.3	56.7164	0.898684	-	-	-	Jin et al., 2020; Li et al., 2019; Meng et al., 2013
miR9772_2	AGGGGGCAAUCUCACCUCAAC	UUUCUCUCUGCAGCGGCCGUUGAGAUGAGAUUACCCCAUACCCUAUAGCGGCAGCUUGACUCCGUGCACGCGUAGGGGGCAAUCUCACCUCAACAGCCGCUCCCAGUGAGCUUU	21	114	miR9772	ata-miR9772b-3p, ata-miR9772a-3p	STRG.65537.1	3'	-68.3	56.7164	0.898684	-	-	-	Jin et al., 2020; Li et al., 2019; Meng et al., 2013
miR9772_3	AGGGGGCAAUGUCACCUCAAC	UUGCUCAUUGUAGCGGCCGUUGAGAUGAUAUCGCUCCAUACCCGGUAGCGGCAGCUUGACUCCGCACACGCGUAGGGGGCAAUGUCACCUCAACAGCUGCUCCGUGUGAGCUUU	21	114	miR9772	ata-miR9772b-3p, ata-miR9772a-3p	STRG.65535.1	3'	-68.3	56.7164	0.898684	-	-	-	No
miR166_10	GGGAAUGACGCCGGGUCCGAAA	UCCGCGUCAUGGUUGUCGAGGGGAAUGACGCCGGGUCCGAAAGAGAGACGCAUGGCGUGCGUGUGGCGCGUUUCGGACCAGGCUUCAUUCCCCAUGACACCAUCAUGGUUCAGG	22	114	miR166	ata-miR166b-5p	STRG.64310.1	5'	-68.3	56.7164	0.898684	-	-	-	No
miR5181_4	CACUUAUUUUGGAACGGAGGG	GAUCACUAAUCUUCUCCUCCCUCCGUCCCAAAAUAGGUGUCUCAACUUUGUACUAACUAAGCCUAAGACACUUAUUUUGGAACGGAGGGAGUAUUUACCUUCAGCUGGU	21	109	miR5181	ata-miR5181-3p	STRG.22926.3, STRG.22926.1	3'	-68.3	56.7164	0.898684	-	-	-	No
miR5181_5	CACUUAUUUUGGAUCGGAGGG	GGACCUGUGUAUUAUACUCCUUCCGAUCAAAAUUAAGUGUCGUUGUUUUAGUUCAAAAACCACGACACUUAUUUUGGAUCGGAGGGAGAGCAUUUAAGAGAUUCCU	21	106	miR5181	ata-miR5181-3p	STRG.55587.3, STRG.25841.1, STRG.55587.1	3'	-68.3	56.7164	0.898684	-	-	-	No
miR5181_4	CACUUAUUUUGGAACGGAGGG	AUGAGUGAAAAUAAUACUCCCUCCUCCCAAAAUAAGUGUCUCAACUUUGUACUAACUUUAGUACAAAGUUGUACACUAAGGUUAAGACACUUAUUUUGGAACGGAGGGAGUGGUACAGUAUUCCAAUU	21	128	miR5181	ata-miR5181-3p	STRG.20433.1	3'	-68.3	56.7164	0.898684	-	-	-	No
miR9674_1	GGUGCUUUGGAUAAAUUCAAC	AGGGAGCCAGUUAAUCCGGUUUAAUUUGUCCAUAGCAUCAGCGAUCCCGCCAUUCUGUGGUCAAUGCUGCCCUAUGGCACGAUGCGGGAUAGCUGGUGCUUUGGAUAAAUGCUGGUGCUUUGGAUAAAUUCAACCCGAUGGCUGUGCAUGCCCG	21	154	miR9674	ata-miR9674c-3p	STRG.36274.1	3'	-68.3	56.7164	0.898684	-	-	-	No
miR394_2	AGGUGGGCAUACUGCCAAUGG	GGGCGCUUACCGAGAGCUCUUUGGCAUUCUGUCCACCUCCUUGUGAAUCUUGCGGGGGAGAUCUCACGAUCUGUCGUGCUUGCAGGUUGCUUGGAGGUGGGCAUACUGCCAAUGGAGCUGUGUAGGCCUCCCUUU	21	135	miR394	ata-miR394-3p	STRG.84944.1	3'	-68.3	56.7164	0.898684	-	-	-	Li et al., 2019
miR9783_1	AUAAGCACCGGUGCUUAAGGA	GAAAAAUAAACCGGGUUUUUCUGAAGCAUCGGUGCCUAUUUCUAUAGAAGAGAUGCUUAGUUAAGCGUCUACCCUGUACAAAUAAGCACCGGUGCUUAAGGAAAUCCUGGUGUAUUUCUCUA	21	122	miR9783	ata-miR9783-3p	STRG.59121.1	3'	-68.3	56.7164	0.898684	-	-	-	No
miR5084_1	AUCCUCUGCAGUACUGUACGGUGC	GUGCAUUAUGAAGGGUUGAGAUCCUCUGCAGUACUGUACGGUGCAGUACACUGUACUGCACCGUACAGUACUGCAGAGGAUCCUAUCCCCAUUAUGAAGGAUU	24	103	miR5084	ata-miR5084-5p	STRG.28526.1, STRG.28526.2	5'	-68.3	56.7164	0.898684	-	-	-	Liu et al., 2020a
miR156_5	UGCUCACUCCUCUUUCUGUCAG	GGGGAGGCCCUCGAGAGAUUGACAGAAGAGAGUGAGCACACGGCGUGAUGCCGGCAUAACAUGUAUGCCGUCUUCGCCGCGUGCUCACUCCUCUUUCUGUCAGCCUCUUUCUAUCAGGAGUUU	22	123	miR156	vca-miR156a-3p	STRG.76029.3, STRG.76029.6, STRG.76029.5	3'	-68.3	56.7164	0.898684	-	-	-	No
miR160_7	AUGCCUGGCUCCCUGUAUGCC	AGAGGUGAAAACAAUGGGAUAUGCCUGGCUCCCUGUAUGCCACUCGCGUAGCUGCCAACUCUCCAAACCCAGCGUUGGCUCUACCGCGGAUGGCGUGCGAGGAGCCAAGCAUGACCGUCUCUCUCUCUCUCUCU	21	134	miR160	pab-miR160f, pab-miR160e, pab-miR160c	STRG.64835.1	5'	-68.3	56.7164	0.898684	-	-	-	No
miR160_8	GUGCCUGGCUCCCUGUAUGCC	GGGAUAUGAUAUGAUAUGAUGUGCCUGGCUCCCUGUAUGCCACUCAUCCAGAGCAACACCUUUUGCAAUAAGGUUGCCUGCGAUGGAUGGCGUGCACGGAUCCAAGCAUAUCGAACCCUCUCCCUCUCCCU	21	131	miR160	pab-miR160f, pab-miR160e, pab-miR160c	STRG.98630.1	5'	-68.3	56.7164	0.898684	-	-	-	Jin et al., 2020
miR160_8	GUGCCUGGCUCCCUGUAUGCC	CUGCUGGGAUAUGAUAUGAUGUGCCUGGCUCCCUGUAUGCCACUCAUCCAGAGCAACAUCUUUUGCAAUAAGGUUGCCUGCGAUGGAUGGCGUGCACGGAUCCAAGCAUAUCGAACCCUCUCCCUCUCGUC	21	131	miR160	pab-miR160f, pab-miR160e, pab-miR160c	STRG.91783.1	5'	-68.3	56.7164	0.898684	-	-	-	Jin et al., 2020
miR156_6	GACAGAAGAGAGUGAGCAC	GGGGAGGCCCUCGAGAGAUUGACAGAAGAGAGUGAGCACACGGCGUGAUGCCGGCAUAACAUGUAUGCCGUCUUCGCCGCGUGCUCACUCCUCUUUCUGUCAGCCUCUUUCUAUCAGGAGUUU	19	123	miR156	cas-miR156g	STRG.76029.3, STRG.76029.6, STRG.76029.5	5'	-68.3	56.7164	0.898684	-	-	-	No
miR394_3	UUUGGCAUUCUGUCCACCUCC	GGGGCGCUUACCGAGAGCUCUUUGGCAUUCUGUCCACCUCCUUGUGAAUCUUGCGGGGGAGAUCUCACGAUCUGUCGUGCUUGCAGGUUGCUUGGAGGUGGGCAUACUGCCAAUGGAGCUGUGUAGGCCUCCCUUUG	21	137	miR394	cas-miR394	STRG.84944.1	5'	-68.3	56.7164	0.898684	-	-	-	No

## Sheet: LDN-GB-3B
												Validated set support			sRNA set support
Unique miRNA ID	Mature miRNA sequence	Pre-miRNA sequence	Mature miRNA length	Pre-miRNA length	miRNA family	Homolog miRNAs	Transcripts	Hairpin location	MFE	GC%	MFEI	miRNA family reported in miRBase	Additional evidence	References	Previously reported in a sRNA sequencing study?
miR156_1	UGACAGAAGAGAGUGAGCAC	UGGGGAGGCCCUCGAGAGAUUGACAGAAGAGAGUGAGCACACGGCGUGAUGCCGGCAUAACAUGUAUGCCGUCUUCGCCGCGUGCUCACUCCUCUUUCUGUCAGCCUCUUUCUAUCAGGAGUUUA	20	125	miR156	bra-miR156b-5p, ata-miR156a-5p, sbi-miR156c, nta-miR156a, dpr-miR156a, nta-miR156e, vvi-miR156d, gma-miR156x, mdm-miR156i, aly-miR156a-5p, bna-miR156f, mes-miR156g, gma-miR156y, aof-miR156c, bra-miR156g-5p, pab-miR156a, pab-miR156k, tcc-miR156g, gma-miR156h, mdm-miR156o, sof-miR156, vvi-miR156c, ptc-miR156k, cme-miR156a, osa-miR156i, cas-miR156c-5p, pab-miR156g, ata-miR156c-5p, stu-miR156j-5p, zm…	STRG.76404.5, STRG.76404.3, STRG.76404.2, STRG.76404.8, STRG.76404.7	5'	-68.3	56.7164	0.898684	miR156	sRNA evidence+, precursor EST, Conserved	Yao et al., 2007; Wei et al., 2009; Han et al., 2014	Chu et al., 2016; Jin et al., 2020; Li et al., 2019; Liu et al., 2020a; Liu et al., 2020b; Meng et al., 2013; Ragupathy et al., 2016
miR160_1	UGCCUGGCUCCCUGUAUGCCA	GGAUAUGAUAUGAUAUGAUGUGCCUGGCUCCCUGUAUGCCACUCAUCCAGAGCAACACCUUUUGCAAUAAGGUUGCCUGCGAUGGAUGGCGUGCACGGAUCCAAGCAUAUCGAACCCUCUCCCUCUCCC	21	129	miR160	mdm-miR160a, mdm-miR160c, ppt-miR160e, mdm-miR160d, ath-miR160b, lus-miR160i, gma-miR160f, lus-miR160a, cca-miR160a, bdi-miR160e-5p, nta-miR160b, cpa-miR160e, lus-miR160c, cca-miR160b, osa-miR160c-5p, rco-miR160a, mdm-miR160e, far-miR160, mes-miR160a, aqc-miR160b, pab-miR160a, ttu-miR160, sbi-miR160f, vvi-miR160c, sbi-miR160e, sly-miR160a, tcc-miR160b, aof-miR160b, mtr-miR160d, sbi-miR160a, vun-m…	STRG.99131.1	5'	-68.3	56.7164	0.898684	miR160	sRNA evidence+, precursor EST, Conserved	Yao et al., 2007; Wei et al., 2009; Han et al., 2014	Jin et al., 2020; Li et al., 2019; Liu et al., 2020a; Liu et al., 2020b; Meng et al., 2013; Ragupathy et al., 2016
miR160_1	UGCCUGGCUCCCUGUAUGCCA	UGCUGGGAUAUGAUAUGAUGUGCCUGGCUCCCUGUAUGCCACUCAUCCAGAGCAACAUCUUUUGCAAUAAGGUUGCCUGCGAUGGAUGGCGUGCACGGAUCCAAGCAUAUCGAACCCUCUCCCUCUCGU	21	129	miR160	mdm-miR160a, mdm-miR160c, ppt-miR160e, mdm-miR160d, ath-miR160b, lus-miR160i, gma-miR160f, lus-miR160a, cca-miR160a, bdi-miR160e-5p, nta-miR160b, cpa-miR160e, lus-miR160c, cca-miR160b, osa-miR160c-5p, rco-miR160a, mdm-miR160e, far-miR160, mes-miR160a, aqc-miR160b, pab-miR160a, ttu-miR160, sbi-miR160f, vvi-miR160c, sbi-miR160e, sly-miR160a, tcc-miR160b, aof-miR160b, mtr-miR160d, sbi-miR160a, vun-m…	STRG.92245.1	5'	-68.3	56.7164	0.898684	miR160	sRNA evidence+, precursor EST, Conserved	Yao et al., 2007; Wei et al., 2009; Han et al., 2014	Jin et al., 2020; Li et al., 2019; Liu et al., 2020a; Liu et al., 2020b; Meng et al., 2013; Ragupathy et al., 2016
miR160_1	UGCCUGGCUCCCUGUAUGCCA	GAGGUGAAAACAAUGGGAUAUGCCUGGCUCCCUGUAUGCCACUCGCGUAGCUGCCAACUCUCCAAACCCAGCGUUGGCUCUACCGCGGAUGGCGUGCGAGGAGCCAAGCAUGACCGUCUCUCUCUCUCUCUC	21	132	miR160	mdm-miR160a, mdm-miR160c, ppt-miR160e, mdm-miR160d, ath-miR160b, lus-miR160i, gma-miR160f, lus-miR160a, cca-miR160a, bdi-miR160e-5p, nta-miR160b, cpa-miR160e, lus-miR160c, cca-miR160b, osa-miR160c-5p, rco-miR160a, mdm-miR160e, far-miR160, mes-miR160a, aqc-miR160b, pab-miR160a, ttu-miR160, sbi-miR160f, vvi-miR160c, sbi-miR160e, sly-miR160a, tcc-miR160b, aof-miR160b, mtr-miR160d, sbi-miR160a, vun-m…	STRG.65314.1	5'	-68.3	56.7164	0.898684	miR160	sRNA evidence+, precursor EST, Conserved	Yao et al., 2007; Wei et al., 2009; Han et al., 2014	Jin et al., 2020; Li et al., 2019; Liu et al., 2020a; Liu et al., 2020b; Meng et al., 2013; Ragupathy et al., 2016
miR166_miR165_1	UCGGACCAGGCUUCAUUCCCC	CCGCGUCAUGGUUGUCGAGGGGAAUGACGCCGGGUCCGAAAGAGAGACGCAUGGCGUGCGUGUGGCGCGUUUCGGACCAGGCUUCAUUCCCCAUGACACCAUCAUGGUUCAG	21	112	miR166, miR165	ath-miR165a-3p, aly-miR166c-3p, nta-miR166b, vvi-miR166c, zma-miR166a-3p, aly-miR166g-3p, bdi-miR166i-3p, ptc-miR166f, ssl-miR166b, gma-miR166i-3p, dpr-miR166b, ptc-miR166a, lus-miR166g, mdm-miR166j, osa-miR166m, lus-miR166c, fve-miR166b, bna-miR166b, lus-miR166b, cme-miR166b, pab-miR166i, mes-miR166a, ppt-miR166b, osa-miR166c-3p, lus-miR166h, smo-miR166c, osa-miR166a-3p, gma-miR166n, mdm-miR166e…	STRG.64793.1	3'	-68.3	56.7164	0.898684	miR166	sRNA evidence+, precursor EST, Conserved	Wei et al., 2009; Han et al., 2014	Chu et al., 2016; Jin et al., 2020; Liu et al., 2020a; Liu et al., 2020b; Meng et al., 2013
miR167_1	UGAAGCUGCCAGCAUGAUCUG	CAAGGUGCACCACGAGCUGGUGAAGCUGCCAGCAUGAUCUGAUGACCUAACUCAUGGAUCAGAGUCCAUGUCAAUCAGGUCAUGCUGGAGUUUCAUCUGCUGGUCGGAGCACCACGA	21	117	miR167	osa-miR167i-5p, sbi-miR167e, vvi-miR167b, ptc-miR167g-5p, osa-miR167b, lja-miR167, osa-miR167e-5p, bdi-miR167f, aof-miR167c, gma-miR167j, atr-miR167, lus-miR167b, cme-miR167f, stu-miR167d-5p, lus-miR167d, lus-miR167i, mtr-miR167b-5p, ata-miR167e-5p, osa-miR167a-5p, bra-miR167d, csi-miR167b-5p, mdm-miR167f, sbi-miR167h, csi-miR167e-5p, sbi-miR167b, cpa-miR167b, ptc-miR167e, mes-miR167c, ptc-miR167…	STRG.67646.1	5'	-68.3	56.7164	0.898684	miR167	Precursor EST, Conserved	Yao et al., 2007; Wei et al., 2009	Ragupathy et al., 2016
miR169_1	GGCAAGUUGUCCUUGGCUAC	CGAGGCAGAGAACGGGAUGCAGCCAAGGAUGACUUGCCGGCUCCUGGUGUUGGGAGUUCGUUGAGCCUUAAGAGUUAGCCGGCAAGUUGUCCUUGGCUACACCUAGUUCUCUUCUUCUGG	20	120	miR169	bdi-miR169c-3p, ath-miR169a-3p	STRG.28256.1	3'	-68.3	56.7164	0.898684	-	-	-	Meng et al., 2013; Ragupathy et al., 2016
miR169_2	GGCAAGUUGUCUUUGGCUAC	AGAGGCAGAGAACGGGAUGCAGCCAAGGAUGACUUGCCGGCUCCUGGUGCUGGGAGUUCGUUGAGCUUUAGAGUUAGCCGGCAAGUUGUCUUUGGCUACACUUAGUUCUCUUCUUCUGG	20	119	miR169	ath-miR169a-3p	STRG.20229.1	3'	-68.3	56.7164	0.898684	-	-	-	Ragupathy et al., 2016
miR171_1	UGAUUGAGCCGCGCCAAUAUC	AAAUGAAAUCGCAGCUGCGGUAUUGGCUCGGCUCACUCAGGUCAUCGUGUUGCAGAAGCAUAUGCUUCUCGGUAUAAUCUGAUUGAGCCGCGCCAAUAUCUCAGUGCCAUUUCAUCAGUA	21	120	miR171	vvi-miR171j, ata-miR171d-3p, zma-miR171n-3p, gma-miR171e, osa-miR171a, ptc-miR171f, vvi-miR171i, pde-miR171, bdi-miR171d-3p, ath-miR171a-3p, mes-miR171i, vvi-miR171b, nta-miR171c, tae-miR171a, tcc-miR171a, mtr-miR171b, zma-miR171i-3p, fve-miR171a, rco-miR171f, cme-miR171c, aof-miR171a, cpa-miR171a, aly-miR171a-3p, ptc-miR171c, vvi-miR171e, sly-miR171a, vvi-miR171d, sbi-miR171j, ccl-miR171, far-mi…	STRG.3413.1	3'	-68.3	56.7164	0.898684	miR171	Conserved	Wei et al., 2009	Chu et al., 2016; Jin et al., 2020; Li et al., 2019; Liu et al., 2020a; Liu et al., 2020b; Meng et al., 2013
miR156_2	GCUCACUCCUCUUUCUGUCAGC	UGGGGAGGCCCUCGAGAGAUUGACAGAAGAGAGUGAGCACACGGCGUGAUGCCGGCAUAACAUGUAUGCCGUCUUCGCCGCGUGCUCACUCCUCUUUCUGUCAGCCUCUUUCUAUCAGGAGUUUA	22	125	miR156	zma-miR156d-3p, ata-miR156d-3p, osa-miR156l-3p, osa-miR156f-3p, osa-miR156h-3p, zma-miR156g-3p, osa-miR156j-3p, zma-miR156f-3p	STRG.76404.5, STRG.76404.3, STRG.76404.2, STRG.76404.8, STRG.76404.7	3'	-68.3	56.7164	0.898684	-	-	-	Liu et al., 2020a; Liu et al., 2020b; Meng et al., 2013; Ragupathy et al., 2016
miR160_2	GCGUGCGAGGAGCCAAGCAUG	GAGGUGAAAACAAUGGGAUAUGCCUGGCUCCCUGUAUGCCACUCGCGUAGCUGCCAACUCUCCAAACCCAGCGUUGGCUCUACCGCGGAUGGCGUGCGAGGAGCCAAGCAUGACCGUCUCUCUCUCUCUCUC	21	132	miR160	zma-miR160d-3p, osa-miR160b-3p, osa-miR160e-3p, bdi-miR160b-3p, bdi-miR160c-3p, osa-miR160d-3p, zma-miR160b-3p, bdi-miR160a-3p, csi-miR160c-3p, osa-miR160a-3p, ata-miR160c-3p, zma-miR160g-3p	STRG.65314.1	3'	-68.3	56.7164	0.898684	-	-	-	No
miR160_3	GCGUGCACGGAUCCAAGCAUA	GGAUAUGAUAUGAUAUGAUGUGCCUGGCUCCCUGUAUGCCACUCAUCCAGAGCAACACCUUUUGCAAUAAGGUUGCCUGCGAUGGAUGGCGUGCACGGAUCCAAGCAUAUCGAACCCUCUCCCUCUCCC	21	129	miR160	ata-miR160b-3p, osa-miR160c-3p, bdi-miR160d-3p	STRG.99131.1	3'	-68.3	56.7164	0.898684	-	-	-	No
miR160_3	GCGUGCACGGAUCCAAGCAUA	UGCUGGGAUAUGAUAUGAUGUGCCUGGCUCCCUGUAUGCCACUCAUCCAGAGCAACAUCUUUUGCAAUAAGGUUGCCUGCGAUGGAUGGCGUGCACGGAUCCAAGCAUAUCGAACCCUCUCCCUCUCGU	21	129	miR160	ata-miR160b-3p, osa-miR160c-3p, bdi-miR160d-3p	STRG.92245.1	3'	-68.3	56.7164	0.898684	-	-	-	No
miR167_2	UGAAGCUGCCAGCAUGAUCUGA	CAAGGUGCACCACGAGCUGGUGAAGCUGCCAGCAUGAUCUGAUGACCUAACUCAUGGAUCAGAGUCCAUGUCAAUCAGGUCAUGCUGGAGUUUCAUCUGCUGGUCGGAGCACCACGA	22	117	miR167	ata-miR167d-5p, vca-miR167a-5p, nta-miR167b, mes-miR167e, ath-miR167d, ppe-miR167c, nta-miR167c, mes-miR167d, ata-miR167f-5p, nta-miR167a, ccl-miR167b, cca-miR167, ctr-miR167, tae-miR167c-5p, aly-miR167d-5p, eun-miR167a-5p, bdi-miR167e-5p, rco-miR167c, bdi-miR167d-5p, ccl-miR167a, aof-miR167b, mes-miR167f, ata-miR167b-5p, bdi-miR167g, gma-miR167g, cpa-miR167d, vca-miR167b-5p, eun-miR167b-5p, pab-…	STRG.67646.1	5'	-68.3	56.7164	0.898684	miR167	sRNA evidence+, precursor EST, Conserved	Han et al., 2014	Chu et al., 2016; Jin et al., 2020; Li et al., 2019; Liu et al., 2020a; Liu et al., 2020b; Meng et al., 2013; Ragupathy et al., 2016
miR394_miR384_1	UUGGCAUUCUGUCCACCUCC	GGGCGCUUACCGAGAGCUCUUUGGCAUUCUGUCCACCUCCUUGUGAAUCUUGCGGGGGAGAUCUCACGAUCUGUCGUGCUUGCAGGUUGCUUGGAGGUGGGCAUACUGCCAAUGGAGCUGUGUAGGCCUCCCUU	20	134	miR394, miR384	csi-miR394a, lus-miR394a, osa-miR394, lus-miR394b, aly-miR394a-5p, gma-miR394f, cpa-miR394b, ppe-miR394a, mes-miR394b, gma-miR394d, gma-miR394c-5p, mes-miR394a, ppe-miR394b, pab-miR394a, ata-miR394-5p, zma-miR394b-5p, bdi-miR394, zma-miR394a-5p, ghr-miR394b, gma-miR394e, tcc-miR394b, gma-miR394b-5p, ptc-miR394a-5p, tcc-miR394a, cca-miR394, stu-miR384-5p, sbi-miR394a, ssl-miR394, bna-miR394b, ptc-…	STRG.85289.1	5'	-68.3	56.7164	0.898684	-	-	-	Jin et al., 2020; Li et al., 2019; Liu et al., 2020a; Liu et al., 2020b; Meng et al., 2013; Ragupathy et al., 2016
miR399_1	UGCCAAAGGAGAUUUGCCCCG	UGAAGUGAAGGUGCAUUGCAGGGCAACUGCUCCAUUGGCAGAGGGAUGGAUGUGGCUUACGCCUCUUACUUUGCUCUUUUGUCUAUCUGCCAAAGGAGAUUUGCCCCGCGAUUCACCACCACGUGUUC	21	128	miR399	ghr-miR399e, mtr-miR399r, sbi-miR399g, ptc-miR399d, aly-miR399e-3p, ath-miR399e, ptc-miR399a, vvi-miR399g, zma-miR399f-3p, tcc-miR399h, hvu-miR399, cme-miR399a, osa-miR399k, aly-miR399d-3p, aly-miR399g-3p, ath-miR399d, aly-miR399i-3p	STRG.102183.1	3'	-68.3	56.7164	0.898684	-	-	-	No
miR156_3	UGACAGAAGAGAGUGAGCACA	UGGGGAGGCCCUCGAGAGAUUGACAGAAGAGAGUGAGCACACGGCGUGAUGCCGGCAUAACAUGUAUGCCGUCUUCGCCGCGUGCUCACUCCUCUUUCUGUCAGCCUCUUUCUAUCAGGAGUUUA	21	125	miR156	tcc-miR156a, rco-miR156d, far-miR156a, bdi-miR156a, rco-miR156a, rco-miR156e, ssp-miR156, bna-miR156a, hvu-miR156b, mtr-miR156a, zma-miR156j-5p, osa-miR156k, tae-miR156, gma-miR156q, hvu-miR156a, ssl-miR156, rco-miR156c, gma-miR156b, rco-miR156b, sbi-miR156d, gma-miR156s	STRG.76404.5, STRG.76404.3, STRG.76404.2, STRG.76404.8, STRG.76404.7	5'	-68.3	56.7164	0.898684	miR156	sRNA evidence+, precursor EST, Conserved	Wei et al., 2009; Han et al., 2014	No
miR166_miR165_2	UCGGACCAGGCUUCAUUCCC	CGCGUCAUGGUUGUCGAGGGGAAUGACGCCGGGUCCGAAAGAGAGACGCAUGGCGUGCGUGUGGCGCGUUUCGGACCAGGCUUCAUUCCCCAUGACACCAUCAUGGUUCA	20	110	miR166, miR165	sbi-miR166d, sbi-miR166h, tcc-miR166b, zma-miR166h-3p, zma-miR166f, sbi-miR166j, gma-miR166t, sbi-miR166b, aly-miR165a-3p, zma-miR166c-3p, aqc-miR166c, gma-miR166r, zma-miR166i-3p, csi-miR166c-3p, sbi-miR166c, zma-miR166e, zma-miR166d-3p, aly-miR165b-3p, zma-miR166g-3p, cme-miR166g, zma-miR166b-3p, gma-miR166s, sbi-miR166a, sbi-miR166i, gma-miR166q, gma-miR166p, sbi-miR166k	STRG.64793.1	3'	-68.3	56.7164	0.898684	miR166	Conserved	Yao et al., 2007; Wei et al., 2009	Meng et al., 2013
miR171_2	UGAUUGAGCCGCGCCAAUAU	AAUGAAAUCGCAGCUGCGGUAUUGGCUCGGCUCACUCAGGUCAUCGUGUUGCAGAAGCAUAUGCUUCUCGGUAUAAUCUGAUUGAGCCGCGCCAAUAUCUCAGUGCCAUUUCAUCAGU	20	118	miR171	htu-miR171a, zma-miR171a-3p	STRG.3413.1	3'	-68.3	56.7164	0.898684	-	-	-	No
miR171_3	UUGAGCCGUGCCAAUAUCAC	CCUUCGAGGGGAGUGAACGCGGUAUUGGUGCGGUUCAAUCAGAGAGCUGGUGCCCCCGGAGGCAAGAGGUUCCGCUCUUCGAUUGAGCCGUGCCAAUAUCACGCGGUUUCUCAUGAAUCGCA	20	122	miR171	zma-miR171b-3p, csi-miR171a, sly-miR171d	STRG.28771.1	3'	-68.3	56.7164	0.898684	-	-	-	No
miR396_1	UCCACAGGCUUUCUUGAACUG	AAAGAUGCGCGGGCAUGCUCUCCACAGGCUUUCUUGAACUGUGAACUCGCGGGGAUUGUGGCGCUGCUGCCUUCUCUUCGGCCGCCUCCGCCUGUUGAUGGUUCAAGAAAGCCCAUGGAAACCAUGCCCGCCUCCUGUGUC	21	141	miR396	ata-miR396d-5p, ata-miR396a-5p, ata-miR396b-5p, bdi-miR396b-5p, far-miR396, bdi-miR396a-5p, osa-miR396e-5p, vca-miR396b-5p	STRG.29885.1	5'	-68.3	56.7164	0.898684	miR396	sRNA evidence+, precursor EST, Conserved	Wei et al., 2009; Han et al., 2014	Chu et al., 2016; Jin et al., 2020; Liu et al., 2020a; Liu et al., 2020b; Meng et al., 2013; Ragupathy et al., 2016
miR444_1	UGCAGUUGCUGUCUCAAGCUU	AUUGCAUGUGGUGGCACCAAGCAUGAGGCGACAACUGCAUUACUUGCAAGGAAGUUACAAAAUCUAUGGGUCAUCAUAAUCGUGACUUUCUCGCAAGUUGUGCAGUUGCUGUCUCAAGCUUGCUGACUCCGUUUGCCAGAC	21	141	miR444	osa-miR444b.2, osa-miR444c.2, osa-miR444a-3p.2, bdi-miR444d, hvu-miR444b, zma-miR444b, osa-miR444e, bdi-miR444b, ssp-miR444c-3p, osa-miR444d.2, bdi-miR444c, zma-miR444a	STRG.97248.2, STRG.97248.1	3'	-68.3	56.7164	0.898684	miR444	Precursor EST, Conserved, Expression	Wei et al., 2009	Liu et al., 2020a; Liu et al., 2020b; Meng et al., 2013
miR444_1	UGCAGUUGCUGUCUCAAGCUU	AUUGCAUGUGGUGGCACCAAGCAUGAGGCGACAACUGCAUUACUUGCAAGGAAGUUACAAAAUCUAUGGGUCAUCAUAAUCGUGACUUUCUUGCAAGUUGUGCAGUUGCUGUCUCAAGCUUGCCUAUUUAUUUAGAUGUCA	21	141	miR444	osa-miR444b.2, osa-miR444c.2, osa-miR444a-3p.2, bdi-miR444d, hvu-miR444b, zma-miR444b, osa-miR444e, bdi-miR444b, ssp-miR444c-3p, osa-miR444d.2, bdi-miR444c, zma-miR444a	STRG.90226.3, STRG.90226.2	3'	-68.3	56.7164	0.898684	miR444	Precursor EST, Conserved, Expression	Wei et al., 2009	Liu et al., 2020a; Liu et al., 2020b; Meng et al., 2013
miR394_1	AGGUGGGCAUACUGCCAAUG	GGGCGCUUACCGAGAGCUCUUUGGCAUUCUGUCCACCUCCUUGUGAAUCUUGCGGGGGAGAUCUCACGAUCUGUCGUGCUUGCAGGUUGCUUGGAGGUGGGCAUACUGCCAAUGGAGCUGUGUAGGCCUCCCUU	20	134	miR394	zma-miR394a-3p, zma-miR394b-3p	STRG.85289.1	3'	-68.3	56.7164	0.898684	-	-	-	No
miR169_3	GCAGCCAAGGAUGACUUGCCG	AAAGAGGCGGAGAGUGGAAUGCAGCCAAGGAUGACUUGCCGAUAGCACAGAACAAGGCGGUAAUGUUUGACAUGAUUGCCAUUUGCCUGGCAAGUCCAUCCUUGCCUACACCUUACUCUCUACCUCUCCUG	21	131	miR169	ptc-miR169s	STRG.28258.1	5'	-68.3	56.7164	0.898684	-	-	-	No
miR169_3	GCAGCCAAGGAUGACUUGCCG	AAAGAGGCAGAGAGUGGAAUGCAGCCAAGGAUGACUUGCCGACAGCACACAACAAGGUGGUAGUAAUCUUGCCGGCAAGUCCGUCCUUGGCUACACCUUGCUCUCUACCUCUACUG	21	116	miR169	ptc-miR169s	STRG.20232.1	5'	-68.3	56.7164	0.898684	-	-	-	No
miR169_3	GCAGCCAAGGAUGACUUGCCG	UACGAGGCAGAGAACGGGAUGCAGCCAAGGAUGACUUGCCGGCUCCUGGUGUUGGGAGUUCGUUGAGCCUUAAGAGUUAGCCGGCAAGUUGUCCUUGGCUACACCUAGUUCUCUUCUUCUGGUG	21	124	miR169	ptc-miR169s	STRG.28256.1	5'	-68.3	56.7164	0.898684	-	-	-	No
miR169_3	GCAGCCAAGGAUGACUUGCCG	UAAGAGGCAGAGAACGGGAUGCAGCCAAGGAUGACUUGCCGGCUCCUGGUGCUGGGAGUUCGUUGAGCUUUAGAGUUAGCCGGCAAGUUGUCUUUGGCUACACUUAGUUCUCUUCUUCUGGUG	21	123	miR169	ptc-miR169s	STRG.20229.1	5'	-68.3	56.7164	0.898684	-	-	-	No
miR171_4	UGAUUGAGCCGCGCCAAUAUCU	CAAAUGAAAUCGCAGCUGCGGUAUUGGCUCGGCUCACUCAGGUCAUCGUGUUGCAGAAGCAUAUGCUUCUCGGUAUAAUCUGAUUGAGCCGCGCCAAUAUCUCAGUGCCAUUUCAUCAGUAC	22	122	miR171	cas-miR171a-3p, bna-miR171g	STRG.3413.1	3'	-68.3	56.7164	0.898684	-	-	-	No
miR399_2	UGCCAAAGGAGAUUUGCCC	AAGUGAAGGUGCAUUGCAGGGCAACUGCUCCAUUGGCAGAGGGAUGGAUGUGGCUUACGCCUCUUACUUUGCUCUUUUGUCUAUCUGCCAAAGGAGAUUUGCCCCGCGAUUCACCACCACGUGU	19	124	miR399	tae-miR399	STRG.102183.1	3'	-68.3	56.7164	0.898684	-	-	-	No
miR1117_1	UAGUACCGGUUCGUGGCACGAACC	CAUCCUGCCACCACUCUCAUUAGUACCGGUUCGUGGCACGAACCGGUGCUAAAGGUUAGCCACGAACCGGUACUAAUGAGAGCGGCCCGGCUAGCCG	24	97	miR1117	tae-miR1117	STRG.102495.1, STRG.82117.1	5'	-68.3	56.7164	0.898684	miR1117	Precursor EST	Yao et al., 2007	Li et al., 2019
miR1117_1	UAGUACCGGUUCGUGGCACGAACC	CAUCCUACCACCACUCUCAUUAGUACCGGUUCGUGGCACGAACCGGUGCUAAAGGUUAGCCACGAACCGGUACUAAUGAGAGCGGCCCGGCUAGC	24	95	miR1117	tae-miR1117	STRG.101015.1	5'	-68.3	56.7164	0.898684	miR1117	Precursor EST	Yao et al., 2007	Li et al., 2019
miR1117_2	UAGUACCGGUUCUUGGCACGAACC	CCGGUUCGUGCCACGAACCGGUACUAAUGAGAGUGGUGGUAGGAUGUUGUCAGUCUGGGCCCCCUCCAGCACCUUUAGUACCGGUUCUUGGCACGAACCGGUACUAAAGGUCGUCCUAC	24	119	miR1117	tae-miR1117	STRG.87470.1	3'	-68.3	56.7164	0.898684	-	-	-	No
miR1117_1	UAGUACCGGUUCGUGGCACGAACC	AAGGUGAACUUCUAGUCCCGUUCGUGGCAUGAACCGGUACUAUAGGUCAUGACACAAGCCUGCCACCACCUCUUUAGUACCGGUUCGUGGCACGAACCGGUACUAAAAGUUCGCCAUG	24	118	miR1117	tae-miR1117	STRG.82179.1	3'	-68.3	56.7164	0.898684	miR1117	Precursor EST	Yao et al., 2007	Li et al., 2019
miR1117_3	UAGUACCGGUUCGUGCCACGAACC	ACCGGUUCAUGGCGAACUUUUAGUACCGGUUCGUGCCACGAACCGGUACUAAAGAGGUGGUGGCAGGCUUGUGUCAUGACCUAUAGUACCGGUUCAUGCCACGAACGGGACUAGAAGUUCACCUUUAGUCCCGGU	24	135	miR1117	tae-miR1117	STRG.82179.1	5'	-68.3	56.7164	0.898684	-	-	-	No
miR1117_1	UAGUACCGGUUCGUGGCACGAACC	CCACCACUUUCUUUAGUACCGGUUCGUGGCACGAACCGGUGCUAAAGGUUCGCCACGAACCGGUACUAAAGAGCUCCUCCCGCCUAGCCG	24	90	miR1117	tae-miR1117	STRG.81206.1	5'	-68.3	56.7164	0.898684	miR1117	Precursor EST	Yao et al., 2007	Li et al., 2019
miR1117_1	UAGUACCGGUUCGUGGCACGAACC	CAUCCUGCCACCACUCUCAUUAGUACCGGUUCGUGGCACGAACCGGUGCUAAAGGUUUGCCACGAACUGGUACUAAAGAGCUCCUCCCGGCUAGCCG	24	97	miR1117	tae-miR1117	STRG.74218.1	5'	-68.3	56.7164	0.898684	miR1117	Precursor EST	Yao et al., 2007	Li et al., 2019
miR1118_1	CACUACAUUACGGAAUGGAGGGA	AAAUGCAUAAUGUUGUAAUUCCUCCAUUCCAUAAUGUAGUGCACCCACGCUUUUUGAGAUAAAGUUUGACCAUAAAUUUAACUAACAUGGUUAAAUUUAUGGUCAAACUUAAAUCUCGAAAAGCGCUGACGCACUACAUUACGGAAUGGAGGGAGUAUAUGAUAAGUUUGGGUG	23	174	miR1118	tae-miR1118	STRG.41560.1, STRG.41560.2, STRG.41560.3	3'	-68.3	56.7164	0.898684	-	-	-	No
miR1118_2	CACUACAUUAUGGAACGGAGGGA	UUAGUUCUUAAAAUGUACUCCCUCCAUUCCACAAUGUAGUGCCUAUAGAUUUUUGUGAAAGUCAAACUUUGCCAACUUUGACCAAGUGUAUAGAGAAAACUAUCUACAUCUACAAUAUCAAACAUAUACAUUCUGAAAAUAUAACUCGCGAUGUAUCCGGUGAUGUCCAUUUGGUAUUCUAGAUGUAUCUACUUUUCUCUAUAGAUAUGGUCAAAGUUUGUAAUGUUUGACUUUUGCAAAAAUCUAUAGGCACUACAUUAUGGAACGGAGGGAGUAAGAAAUAUGGAUAAAAU	23	293	miR1118	tae-miR1118	STRG.29269.7, STRG.29269.6, STRG.29269.5, STRG.29269.4	3'	-68.3	56.7164	0.898684	-	-	-	No
miR1118_3	CACUACAUUGUGGAAUGGAGGGA	UUAUGUCUUCUCAAAUACUCCCUCCAUUCCAAAAUAUAGUGCGCCCGCGCUUUCCGAGGUCCAACUUUGACCAUAAAUUUAACCAACGAGACCAACUGCGGCGGGAGAAAAAAAUAUAUAAUUGAAAACUUCUUUCGAAUACGAAUUCACUGAUAUAUUUUUUGCUCCCACCGCAAUCGGUCUUGGUAGUUAAAUUUACGGUCAAAGUUGAAGCACGUGGAUAGAGGAAGCACUACAUUGUGGAAUGGAGGGAGUAUCAUGGCCAAAGAAAGC	23	273	miR1118	tae-miR1118	STRG.2600.1	3'	-68.3	56.7164	0.898684	-	-	-	No
miR1118_3	CACUACAUUGUGGAAUGGAGGGA	GUCUACAUACAUCGGUACUCCCUCCGUUCCAAAAUGUAGCGCCUAUAGAUUUUUGCAAUAGUCAAACAUUACAAACUUUGACCAUAUUUAUAGAGAAAAAUAGGUACAUCUAGAAUACCAAAUGCACAUUAUUGGAUACAUCAUGAGUUCUAUUUUCAGAAUGUACAUGUUUAGUAUUGUAGAUGUAGACUGUUUUCUGUAUACACUUGGUCAAAGUUGGCAAAGUUUGACUUCUACAAAAAUCUAUAUGCACUACAUUGUGGAAUGGAGGGAGUAUAUUGUAGUCCAUUUGA	23	293	miR1118	tae-miR1118	STRG.48479.1	3'	-68.3	56.7164	0.898684	-	-	-	No
miR1120_1	ACAUUCUUAUAUUAUGGGACGGAG	CAGCCUGGUACCUACUCCCUCUGUCCCAAAAUAUAAUAACGUUUUUAACACUAACAUUCUUAUAUUAUGGGACGGAGGGAGUAUAAGAUAACCAUUU	24	97	miR1120	tae-miR1120a, hvu-miR1120	STRG.102379.1	3'	-68.3	56.7164	0.898684	-	-	-	No
miR1120_1	ACAUUCUUAUAUUAUGGGACGGAG	AAUAUAACUGAAUACUCCCUCCGUCCCAUAAUGUAAGAACGUUCUUGGCACUAGUGUGACACUACACUAGUGUCAAAAACAUUCUUAUAUUAUGGGACGGAGGGAGUACAAACUAAGGGUCU	24	122	miR1120	tae-miR1120a, hvu-miR1120	STRG.40144.1	3'	-68.3	56.7164	0.898684	-	-	-	No
miR1121_1	AGUAGUGAUCUAAAUGCUCUUA	UAAGUCAAGCCAGAAAUAUAAAAGCAUUUAGAUCACUAUUUUUUACGGAGAGAGUAGUGAUCUAAAUGCUCUUAUAUUUCUUUUCAGAGGGAGU	22	94	miR1121	tae-miR1121	STRG.36214.1	3'	-68.3	56.7164	0.898684	-	-	-	No
miR1122_1	UAGAUACAUCCGUAUCUAGA	AAUUUUGUCUUAGAUUUGUCUAAAUACGUAUGUAUCAAGUCAUGUUUUAGUAUUAGAUACAUCCGUAUCUAGACUAAUCUAAGACAAGAAUUU	20	93	miR1122	far-miR1122, tae-miR1122a	STRG.69882.2, STRG.69883.1, STRG.69882.3, STRG.69882.5	3'	-68.3	56.7164	0.898684	miR1122	Precursor EST, Expression	Yao et al., 2007	No
miR1122_1	UAGAUACAUCCGUAUCUAGA	AAUUUUGGCUUACAUUUGUCUAAAUACGUAUGUAUCAAGUCAUGUUUUAGUAUUAGAUACAUCCGUAUCUAGACUAAUCUAAGACAAGAAUUU	20	93	miR1122	far-miR1122, tae-miR1122a	STRG.44554.1, STRG.44553.3, STRG.44553.1, STRG.44553.2	3'	-68.3	56.7164	0.898684	miR1122	Precursor EST, Expression	Yao et al., 2007	No
miR1122_1	UAGAUACAUCCGUAUCUAGA	UUUCUUGUCUUAAAUUUGUCUAGAUACAAAUGUAUCUAGUUACGUUUUAGUAUUAGAUACAUCCGUAUCUAGACAAAUCUAAGACAAGAAUUU	20	93	miR1122	far-miR1122, tae-miR1122a	STRG.98892.1	3'	-68.3	56.7164	0.898684	miR1122	Precursor EST, Expression	Yao et al., 2007	No
miR1122_1	UAGAUACAUCCGUAUCUAGA	AUUCUUGUCUUAAAUUUGUCUAAAUACGGAUGUAUCAAGUCACGUUUUAGUAUUAGAUACAUCCGUAUCUAGACAAUUCUAAGACAAGAAUUU	20	93	miR1122	far-miR1122, tae-miR1122a	STRG.75121.1	3'	-68.3	56.7164	0.898684	miR1122	Precursor EST, Expression	Yao et al., 2007	No
miR1122_1	UAGAUACAUCCGUAUCUAGA	AAUUUUGGCUUAGAUUUGUCUAAAUACGUAUGUAUCAAGUCAUGUUUUAGUAUUAGAUACAUCCGUAUCUAGACUAAUCUAAGACAAGAAUUU	20	93	miR1122	far-miR1122, tae-miR1122a	STRG.68561.4, STRG.68561.1, STRG.68561.6, STRG.68561.3, STRG.68560.1, STRG.68561.5, STRG.68561.2	3'	-68.3	56.7164	0.898684	miR1122	Precursor EST, Expression	Yao et al., 2007	No
miR1122_1	UAGAUACAUCCGUAUCUAGA	AUUCCUGUCUUAGAUUUGUCUAAAUACGGAUGUAUCAAGUCAUGUUUUAGUAUUAGAUACAUCCGUAUCUAGACUAAUCUAAGACAAGAAUUU	20	93	miR1122	far-miR1122, tae-miR1122a	STRG.57448.1	3'	-68.3	56.7164	0.898684	miR1122	Precursor EST, Expression	Yao et al., 2007	No
miR1122_2	UAGAUACAUCCGUAUCUAGG	AUUCUUGUCUUAGAUUUGUCUAAAUAUGGAUGUAUCAAGUCAUGUUUAGUAUUAGAUACAUCCGUAUCUAGGCAAAUCUAAGAUAAGAAUUU	20	92	miR1122	far-miR1122, tae-miR1122a	STRG.13805.3	3'	-68.3	56.7164	0.898684	-	-	-	No
miR1127_1	UCCUUCCGUUCGGAAUUAC	CUACUAGUAUUAAUAUCUACUCCUUCCGUUCGGAAUUACUUGUCGUAGAAAUGAAUGUAUUUAAAUGUAUUUUAGUUUUAAAUACAUCUAUUACCGAGACAAGUAAUUCCGAACGAAGGGAGUACAAAGGAACCACGGCCUCC	19	143	miR1127	tae-miR1127a	STRG.44298.1	5'	-68.3	56.7164	0.898684	miR1127	Precursor EST	Yao et al., 2007	No
miR1127_2	UCCCUCCGUUCGGAAUUAC	AAUUAAUCACUGGAAAGUACUCCCUCCGUUCGGAAUUACUUGUCGCAGAAAUGGAUGUAUUUAGAUGUAUUCUAGUUCUAGAUACAUCCAUUCUCGAGACAAGUAAUUCCGAACGGAGGGAAUAGCAUCUCAUAGUAAUUUAG	19	143	miR1127	tae-miR1127a	STRG.33256.2, STRG.33256.3	5'	-68.3	56.7164	0.898684	-	-	-	No
miR1127_2	UCCCUCCGUUCGGAAUUAC	UGAAAACCACCAGUAAAUACUCCCUCCGUUCGGAAUUACUCGUUCAAGAAAUGAAUGUAUCUAGAUGUAUUUUAGUUGUAGAUACAUCCAUUUUUGUGACAAGUAAUUCCGAACGGAGAGAGUACUAAAUAGUGAUUCAGAAG	19	143	miR1127	tae-miR1127a	STRG.67376.1	5'	-68.3	56.7164	0.898684	-	-	-	No
miR1128_1	UACUACUCCCUCCGUCCGGAA	UUGCAAUCAGUCUGAGUAAAUACUACUCCCUCCGUCCGGAAAUACUUGUCUUAGACAUGGAUAAAAUGCAUGUAUCUAUAACUAAAAUAAGUCUAACACCAUUUCUAGGACAAGUAUUUCCGGACGGAGGGAGUAUAUAACUUCACUGAUUUCACAAUA	21	159	miR1128	tae-miR1128	STRG.88899.1	5'	-68.3	56.7164	0.898684	-	-	-	No
miR1131_1	UAGUACCGGUUCGUGGCUAACC	GCUAGCCGGGCCGCUCUCAUUAGUACCGGUUCGUGGCUAACCUUUAGCACCGGUUCGUGCCACGAACCGGUACUAAUGAGAGUGGUGGCAGGAUGUU	22	97	miR1131	tae-miR1131	STRG.12922.1, STRG.82117.1, STRG.54649.1, STRG.102495.1, STRG.74119.1	5'	-68.3	56.7164	0.898684	miR1131	Precursor EST, Expression	Yao et al., 2007	No
miR1131_1	UAGUACCGGUUCGUGGCUAACC	GCUAGCCGGGCCGCUCUCAUUAGUACCGGUUCGUGGCUAACCUUUAGCACCGGUUCGUGCCACGAACCGGUACUAAUGAGAGUGGUGGUAGGAUGUU	22	97	miR1131	tae-miR1131	STRG.101015.1	5'	-68.3	56.7164	0.898684	miR1131	Precursor EST, Expression	Yao et al., 2007	No
miR1131_1	UAGUACCGGUUCGUGGCUAACC	CGCUCUCAUUAGUACCGGUUCGUGGCUAACCUUUAGCACUGGUUCGUGCCACGAACCGGUACUAAUGAGGGUGGUGGCAGGAUGUU	22	86	miR1131	tae-miR1131	STRG.52203.1	5'	-68.3	56.7164	0.898684	miR1131	Precursor EST, Expression	Yao et al., 2007	No
miR1131_2	UAGUACCGGUUCGUGGCUACCC	GCUAGCCGGGCCGCUCUCAUUAGUACCGGUUCGUGGCUACCCUUUAGCACCGGUUCGUGCCACGAACCGGUACUAAUGAGGGUGGUGGCAGGAUGUU	22	97	miR1131	tae-miR1131	STRG.23247.1	5'	-68.3	56.7164	0.898684	-	-	-	No
miR1135_1	CUGCGACAAGUAUUUCCGAACGGA	CAAAUGUAUUGUACUCCCUCCGUCCGGAAAUACUUGUUGGGGAAAUAGAUAAAAAUAAAUGUAUCUAGAACUUAAAUACGUCUAGAUAUAUCCAUCUCUGCGACAAGUAUUUCCGAACGGAGGGAGUAGGAAAUUAUAUCU	24	141	miR1135	tae-miR1135	STRG.8481.2	3'	-68.3	56.7164	0.898684	-	-	-	No
miR1135_2	CUACGACAAGUAAUUCCGAACGGA	UGGUUCCUUUGUACUCCCUUCGUUCGGAAUUACUUGUCUCGGUAAUAGAUGUAUUUAAAACUAAAAUACAUUUAAAUACAUUCAUUUCUACGACAAGUAAUUCCGAACGGAAGGAGUAGAUAUUAAUACUA	24	131	miR1135	tae-miR1135	STRG.44298.1	3'	-68.3	56.7164	0.898684	-	-	-	No
miR1136_1	UUGUCGCAGGUAUGGAUGUAUCUA	CUCCCUCCGUUCCGAAUUACUUGUCGCAGGUAUGGAUGUAUCUAGAUGUAUUUUAGUUGUAGAUACAUCCAUUUCCGUGACGAGUAAUUAGGAACGGAGGGAGUA	24	105	miR1136	tae-miR1136	STRG.41942.4, STRG.41942.3, STRG.41942.2	5'	-68.3	56.7164	0.898684	miR1136	Precursor EST	Yao et al., 2007	No
miR1137_1	UAGUACAAAGUUGAGUCAUC	ACCCUCCGUUCCAAAAUAGAUGACUCAACUUUGUACUAAAGUUAGUACAAAGUUGAGUCAUCUAUUUUGGAAUGGAGGGAGU	20	82	miR1137	tae-miR1137a	STRG.61161.1, STRG.61161.5	3'	-68.3	56.7164	0.898684	miR1137	Precursor EST	Yao et al., 2007	No
miR1137_1	UAGUACAAAGUUGAGUCAUC	UCCCUCCAUUCCAAAAUAGAUGACUCAACUUUGUACUAACUUUAGUACAAAGUUGAGUCAUCUAUUUUGGAACGGAGGGUGU	20	82	miR1137	tae-miR1137a	STRG.61161.1, STRG.61161.5	3'	-68.3	56.7164	0.898684	miR1137	Precursor EST	Yao et al., 2007	No
miR1137_2	UAGUACAAAGUUAAGUCAUC	GUUUUCAAUAUAUAUAAAGUUAGUACAAAGUUAAGUCAUCUAUUUUGGAACGGAGGGAGUAUUAGUUAGUCCGUUUUUAGGCAUCCUUUUAUCAUUAUGAAUGUUCCUUUGUACUCCCUCCGUUCCAAAUAGAUGACUCAACUUUGUACUGACUUAGUAUAAAGUUGGGUCAU	20	173	miR1137	tae-miR1137a	STRG.44795.1	5'	-68.3	56.7164	0.898684	-	-	-	No
miR166_1	UCGGACCAGGCUUCAUUCC	GCGUCAUGGUUGUCGAGGGGAAUGACGCCGGGUCCGAAAGAGAGACGCAUGGCGUGCGUGUGGCGCGUUUCGGACCAGGCUUCAUUCCCCAUGACACCAUCAUGGUUC	19	108	miR166	vvi-miR166a, mes-miR166j, pde-miR166a, vvi-miR166b, pde-miR166b, hbr-miR166a	STRG.64793.1	3'	-68.3	56.7164	0.898684	-	-	-	No
miR1436_1	ACAUUAUGGGACGGAGGGAGU	GUUACCUUCUUGUCACAUACUCCUUCCAUCCCACAAUAUAAGAUGUUUGUGUAAGCUAACAUUGCUUGCAAAAAUGUCUUACAUUAUGGGACGGAGGGAGUAAUAAGAAGGUGAAUUCUUA	21	121	miR1436	osa-miR1436, hvu-miR1436	STRG.45667.1	3'	-68.3	56.7164	0.898684	-	-	-	No
miR1436_1	ACAUUAUGGGACGGAGGGAGU	UUCAGACCCUUAGUUUGUACUCCCUCCGUCCCAUAAUAUAAGAAUGUUUUUGACACUAGUGUAGUGUCACACUAGUGCCAAGAACGUUCUUACAUUAUGGGACGGAGGGAGUAUUCAGUUAUAUUCAGUUAC	21	132	miR1436	osa-miR1436, hvu-miR1436	STRG.40144.1	3'	-68.3	56.7164	0.898684	-	-	-	No
miR1436_2	ACAUUAUGGGACAGAGGGAGU	AAAUUAAUUUUAAAAUAUACUCCCUCCGUCCCAUAAUGUAAGAUGUUUUCUGACACUACACUAAUAUCAAAAAAUGUCUUACAUUAUGGGACAGAGGGAGUAUAAGAUUGUCUCGUGAAUG	21	121	miR1436	osa-miR1436, hvu-miR1436	STRG.5475.1	3'	-68.3	56.7164	0.898684	-	-	-	No
miR1436_3	ACAUUAUGGGACGGAUGGAGU	AUCCCUUGUUUAUACAGUACUCCCUCUGUCCCAUAAUGUAAGAUGUUUUUUGACACUAGUCUAGUGUCAAAAAACGUCCUACAUUAUGGGACGGAUGGAGUAGCUUUUAACCUUUCAUCUC	21	121	miR1436	osa-miR1436, hvu-miR1436	STRG.95481.3	3'	-68.3	56.7164	0.898684	-	-	-	No
miR1436_2	ACAUUAUGGGACAGAGGGAGU	GAUGAAAGGUUAAAAGCUACUCCAUCCGUCCCAUAAUGUAGGACGUUUUUUGACACUAGACUAGUGUCAAAAAACAUCUUACAUUAUGGGACAGAGGGAGUACUGUAUAAACAAGGGAUGG	21	121	miR1436	osa-miR1436, hvu-miR1436	STRG.95481.3	3'	-68.3	56.7164	0.898684	-	-	-	No
miR1439_1	UUUUGGAACGGAGGGAGUAUU	GUACAAAGUUAAGUCAUCUAUUUUGGAACGGAGGGAGUAUUAGUUAGUCCGUUUUUAGGCAUCCUUUUAUCAUUAUGAAUGUUCCUUUGUACUCCCUCCGUUCCAAAUAGAUGACUCAACUUUGUACUG	21	129	miR1439	osa-miR1439	STRG.44795.1	5'	-68.3	56.7164	0.898684	-	-	-	No
miR1439_1	UUUUGGAACGGAGGGAGUAUU	CGGACGGAAGGAGUACGUAUUACUCCCUCCGUCCCAAAAUAAGUGUCUUGUUUUGGAACGGAGGGAGUAUUUAUGAUAUCAUCAUCAUAUA	21	91	miR1439	osa-miR1439	STRG.26288.1	3'	-68.3	56.7164	0.898684	-	-	-	No
miR2275_1	UUUGUUUUUCUCCAAUAUCUCA	UUGUGCAGGCACUGAAAGUGAGUGUUGGAGGAAAGCAAACUGGGAAAUCCGUCUCAACAGUGCUGAUGUUUCCAGUUUGUUUUUCUCCAAUAUCUCAUUUUCGGUAGAUUUACCUGA	22	117	miR2275	ata-miR2275a-3p, zma-miR2275a-3p, osa-miR2275d	STRG.13264.1	3'	-68.3	56.7164	0.898684	-	-	-	Liu et al., 2020b
miR166_2	GAAUGACGCCGGGUCCGAAAG	CGCGUCAUGGUUGUCGAGGGGAAUGACGCCGGGUCCGAAAGAGAGACGCAUGGCGUGCGUGUGGCGCGUUUCGGACCAGGCUUCAUUCCCCAUGACACCAUCAUGGUUCA	21	110	miR166	bdi-miR166a-5p	STRG.64793.1	5'	-68.3	56.7164	0.898684	-	-	-	Liu et al., 2020a
miR160_4	GCCUGGCUCCCUGUAUGCCAC	GAUAUGAUAUGAUAUGAUGUGCCUGGCUCCCUGUAUGCCACUCAUCCAGAGCAACACCUUUUGCAAUAAGGUUGCCUGCGAUGGAUGGCGUGCACGGAUCCAAGCAUAUCGAACCCUCUCCCUCUCC	21	127	miR160	csi-miR160a-5p	STRG.99131.1	5'	-68.3	56.7164	0.898684	-	-	-	No
miR160_4	GCCUGGCUCCCUGUAUGCCAC	GCUGGGAUAUGAUAUGAUGUGCCUGGCUCCCUGUAUGCCACUCAUCCAGAGCAACAUCUUUUGCAAUAAGGUUGCCUGCGAUGGAUGGCGUGCACGGAUCCAAGCAUAUCGAACCCUCUCCCUCUCG	21	127	miR160	csi-miR160a-5p	STRG.92245.1	5'	-68.3	56.7164	0.898684	-	-	-	No
miR160_4	GCCUGGCUCCCUGUAUGCCAC	AGGUGAAAACAAUGGGAUAUGCCUGGCUCCCUGUAUGCCACUCGCGUAGCUGCCAACUCUCCAAACCCAGCGUUGGCUCUACCGCGGAUGGCGUGCGAGGAGCCAAGCAUGACCGUCUCUCUCUCUCUCU	21	130	miR160	csi-miR160a-5p	STRG.65314.1	5'	-68.3	56.7164	0.898684	-	-	-	No
miR166_3	UCGGACCAGGCUUCAUUCCCCA	UCCGCGUCAUGGUUGUCGAGGGGAAUGACGCCGGGUCCGAAAGAGAGACGCAUGGCGUGCGUGUGGCGCGUUUCGGACCAGGCUUCAUUCCCCAUGACACCAUCAUGGUUCAGG	22	114	miR166	csi-miR166a-3p, cas-miR166d, lus-miR166i, cas-miR166f-3p, lus-miR166k, ctr-miR166, hbr-miR166b, cas-miR166c-3p	STRG.64793.1	3'	-68.3	56.7164	0.898684	-	-	-	No
miR169_4	AGCCAAGGAUGACUUGCCGG	CGAGGCAGAGAACGGGAUGCAGCCAAGGAUGACUUGCCGGCUCCUGGUGUUGGGAGUUCGUUGAGCCUUAAGAGUUAGCCGGCAAGUUGUCCUUGGCUACACCUAGUUCUCUUCUUCUGG	20	120	miR169	gma-miR169e	STRG.28256.1	5'	-68.3	56.7164	0.898684	-	-	-	No
miR169_4	AGCCAAGGAUGACUUGCCGG	AGAGGCAGAGAACGGGAUGCAGCCAAGGAUGACUUGCCGGCUCCUGGUGCUGGGAGUUCGUUGAGCUUUAGAGUUAGCCGGCAAGUUGUCUUUGGCUACACUUAGUUCUCUUCUUCUGG	20	119	miR169	gma-miR169e	STRG.20229.1	5'	-68.3	56.7164	0.898684	-	-	-	No
miR169_5	AGCCAAGGAUGACUUGCCGA	AGAGGCGGAGAGUGGAAUGCAGCCAAGGAUGACUUGCCGAUAGCACAGAACAAGGCGGUAAUGUUUGACAUGAUUGCCAUUUGCCUGGCAAGUCCAUCCUUGCCUACACCUUACUCUCUACCUCUCC	20	127	miR169	gma-miR169e	STRG.28258.1	5'	-68.3	56.7164	0.898684	-	-	-	No
miR169_5	AGCCAAGGAUGACUUGCCGA	AGAGGCAGAGAGUGGAAUGCAGCCAAGGAUGACUUGCCGACAGCACACAACAAGGUGGUAGUAAUCUUGCCGGCAAGUCCGUCCUUGGCUACACCUUGCUCUCUACCUCUAC	20	112	miR169	gma-miR169e	STRG.20232.1	5'	-68.3	56.7164	0.898684	-	-	-	No
miR1120_2	ACGUUCUUAUAUUAUGGGACGGAG	GAAUUUGUCUGCUACUCCCCCUGUCCCAAAAUAUAAGAACGUUUUUAACACUACACUAAUGUCGAAAACGUUCUUAUAUUAUGGGACGGAGGGAGUACAUGUUAAUCUUGC	24	111	miR1120	hvu-miR1120	STRG.91012.1	3'	-68.3	56.7164	0.898684	-	-	-	No
miR1120_2	ACGUUCUUAUAUUAUGGGACGGAG	UUAAAUAUAUGCUACUCCCUCUGUCCCAAAAUAUAAGAACGUUUUAAACACUACACUAGUGUCAAAAACGUUCUUAUAUUAUGGGACGGAGGGAGUAUAUUAUAGAUCUAA	24	111	miR1120	hvu-miR1120	STRG.76658.1	3'	-68.3	56.7164	0.898684	-	-	-	No
miR1120_2	ACGUUCUUAUAUUAUGGGACGGAG	GCUAAAGCAUUCUACUCCCUCUGUCCCAUAAUAUAAAAACGUUUUUGACACUAGUGUAGUGUCAGAAACGUUCUUAUAUUAUGGGACGGAGGGAGUAUCUUUUAACAUGUG	24	111	miR1120	hvu-miR1120	STRG.70577.1	3'	-68.3	56.7164	0.898684	-	-	-	No
miR1120_2	ACGUUCUUAUAUUAUGGGACGGAG	AAGUUUCCGAACUACUCCCUCUGUCCCAAAAUAUAAGAACGUUUUUAACACUACACUAGUGUAAAAAACGUUCUUAUAUUAUGGGACGGAGGGAGUAGUAAAAAGAGAGAA	24	111	miR1120	hvu-miR1120	STRG.31217.1	3'	-68.3	56.7164	0.898684	-	-	-	No
miR160_5	UGCCUGGCUCCCUGUAUGCC	GGAUAUGAUAUGAUAUGAUGUGCCUGGCUCCCUGUAUGCCACUCAUCCAGAGCAACACCUUUUGCAAUAAGGUUGCCUGCGAUGGAUGGCGUGCACGGAUCCAAGCAUAUCGAACCCUCUCCCUCUCCC	20	129	miR160	gma-miR160b, htu-miR160a, gma-miR160c, cas-miR160a, cas-miR160b-5p, gma-miR160e, gma-miR160d, bdi-miR160f	STRG.99131.1	5'	-68.3	56.7164	0.898684	-	-	-	Ragupathy et al., 2016
miR160_5	UGCCUGGCUCCCUGUAUGCC	UGCUGGGAUAUGAUAUGAUGUGCCUGGCUCCCUGUAUGCCACUCAUCCAGAGCAACAUCUUUUGCAAUAAGGUUGCCUGCGAUGGAUGGCGUGCACGGAUCCAAGCAUAUCGAACCCUCUCCCUCUCGU	20	129	miR160	gma-miR160b, htu-miR160a, gma-miR160c, cas-miR160a, cas-miR160b-5p, gma-miR160e, gma-miR160d, bdi-miR160f	STRG.92245.1	5'	-68.3	56.7164	0.898684	-	-	-	Ragupathy et al., 2016
miR160_5	UGCCUGGCUCCCUGUAUGCC	GAGGUGAAAACAAUGGGAUAUGCCUGGCUCCCUGUAUGCCACUCGCGUAGCUGCCAACUCUCCAAACCCAGCGUUGGCUCUACCGCGGAUGGCGUGCGAGGAGCCAAGCAUGACCGUCUCUCUCUCUCUCUC	20	132	miR160	gma-miR160b, htu-miR160a, gma-miR160c, cas-miR160a, cas-miR160b-5p, gma-miR160e, gma-miR160d, bdi-miR160f	STRG.65314.1	5'	-68.3	56.7164	0.898684	-	-	-	Ragupathy et al., 2016
miR166_4	UUCGGACCAGGCUUCAUUCCC	CGCGUCAUGGUUGUCGAGGGGAAUGACGCCGGGUCCGAAAGAGAGACGCAUGGCGUGCGUGUGGCGCGUUUCGGACCAGGCUUCAUUCCCCAUGACACCAUCAUGGUUCA	21	110	miR166	bdi-miR166e-3p	STRG.64793.1	3'	-68.3	56.7164	0.898684	-	-	-	Liu et al., 2020a; Liu et al., 2020b; Meng et al., 2013
miR396_2	GUUCAAGAAAGCCCAUGGAAA	AAAGAUGCGCGGGCAUGCUCUCCACAGGCUUUCUUGAACUGUGAACUCGCGGGGAUUGUGGCGCUGCUGCCUUCUCUUCGGCCGCCUCCGCCUGUUGAUGGUUCAAGAAAGCCCAUGGAAACCAUGCCCGCCUCCUGUGUC	21	141	miR396	bdi-miR396b-3p, ata-miR396d-3p	STRG.29885.1	3'	-68.3	56.7164	0.898684	miR396	sRNA evidence+, precursor EST, Conserved	Han et al., 2014	Li et al., 2019; Meng et al., 2013
miR5181_1	UCCGAUCCAAAAUAAGUGUCG	AAUCUCUUAAAUGCUCUCCCUCCGAUCCAAAAUAAGUGUCGUGGUUUUUGAACUAAAACAACGACACUUAAUUUUGAUCGGAAGGAGUAUAAUACACAGGUCCA	21	104	miR5181	ata-miR5181-5p, bdi-miR5181b	STRG.25987.3, STRG.25987.4, STRG.55910.1, STRG.25987.5, STRG.25987.8, STRG.55910.3, STRG.55910.4, STRG.55910.5	5'	-68.3	56.7164	0.898684	-	-	-	No
miR5181_2	UCCGAUCCGUAAUAAGUGUCG	AUUGACAAAAUAGUACUCCCUCCGAUCCGUAAUAAGUGUCGCAGUUUCAAACUAAGGUUCAACUAACCUUAGUUUGAAACUGCGCACUUAUUUUGGAUCGAAGGGUGUAAUAUUCAUUGAAAUU	21	124	miR5181	bdi-miR5181b	STRG.39644.1	5'	-68.3	56.7164	0.898684	-	-	-	No
miR5181_1	UCCGAUCCAAAAUAAGUGUCG	UUUCAAUGAAUAUUACACCCUCCGAUCCAAAAUAAGUGUCGCAGUUUCGGACUAAGGUUAGUUCAACCUUAGUUUAAAACUGCGACACUUAUUAUGGAUCCGAGGGAGUACUAUUUUAUCAAUGU	21	125	miR5181	ata-miR5181-5p, bdi-miR5181b	STRG.31741.1	5'	-68.3	56.7164	0.898684	-	-	-	No
miR5181_3	UCGGAUCCAUAAUAAGUGUCG	AUUGAUAAAAUAGUACUCCCUCGGAUCCAUAAUAAGUGUCGCAGUUUUAAACUAAGGUUGAACUAACCUUAGUCCGAAACUGCGACACUUAUUUUGGAUCGGAGGGUGUAAUAUUCAUUGAAAUU	21	125	miR5181	bdi-miR5181b	STRG.31741.1	5'	-68.3	56.7164	0.898684	-	-	-	No
miR5181_4	UCCUAUCCAUAAUAAGUGUCG	UGGCAAGACUUGCUACUACCUCCUAUCCAUAAUAAGUGUCGUUGUUUUGUUUAGCCCAGUUCAAAACUGCGGCACUUAUUUUGGAUCGGAGGGAGUACUUGAUAUAUUCCUA	21	112	miR5181	bdi-miR5181b	STRG.22629.2, STRG.22629.1	5'	-68.3	56.7164	0.898684	-	-	-	No
miR5175_1	AAGAAUUUUGGAACGGAGGGA	GAUUGGCUUUCAAAGUACUCCCUCUGUCCCAAAUUUUUUGUCUUAGAUUUGUCUAAAUACAGAUGUAUCAAGUCAUGCUUUAGUAUUGGAUACAUCCGUAUCUAGACUAAUGUAAGACAAGAAUUUUGGAACGGAGGGACUACAUUGAAAGAGCUAUCU	21	159	miR5175	bdi-miR5175a	STRG.51495.1	3'	-68.3	56.7164	0.898684	-	-	-	No
miR5175_1	AAGAAUUUUGGAACGGAGGGA	CCCUCUGUUCCUAAAUACUCCCUCCGUCCCAAAAAUUUUGGCUUACAUUUGUCUAAAUACGUAUGUAUCAAGUCAUGUUUUAGUAUUAGAUACAUCCGUAUCUAGACUAAUCUAAGACAAGAAUUUUGGAACGGAGGGAGUAUAAGUCUUUUUAGAGAU	21	159	miR5175	bdi-miR5175a	STRG.44553.2, STRG.44553.3, STRG.44553.1, STRG.44554.1	3'	-68.3	56.7164	0.898684	-	-	-	No
miR1128_2	UACUACUCCCUCCGUUCCAAA	AAGAAAGACACAAUCUAGUUUACUACUCCCUCCGUUCCAAAUUACUCGUCGUGGUUUUAGCUAAAACCACGACGAGUAAUUUGGAACGGAGGGAGUACAAAUCAGAACAUCAUCUAGAGCG	21	121	miR1128	ssp-miR1128	STRG.89150.2, STRG.89150.1	5'	-68.3	56.7164	0.898684	-	-	-	No
miR1128_2	UACUACUCCCUCCGUUCCAAA	AAAAGAAAGUACUGCUUCAGUACUACUCCCUCCGUUCCAAAAUAGAUGACUCGACUUUGAGUUAGUACAAAGUCGAGUCAUCUAUUUUGGAACGGAGGGAGUACAUGCUUAGUACUGACCAUCUAAAAA	21	129	miR1128	ssp-miR1128	STRG.20244.7	5'	-68.3	56.7164	0.898684	-	-	-	No
miR5054_1	UCCCCACGGUGGGCGCCA	GGUAGCGCAGUAGUAGUACCUCCCCACGGUGGGCGCCAACUGUCGUGGUAUUCCUCACGGGGGGCUUGCGAGUCGACAGAUGCCACAAGGGCUUAGUGUGUGGGUAGGACUACUGCUGAUAGGACCGG	18	128	miR5054	bdi-miR5054	STRG.30572.1	5'	-68.3	56.7164	0.898684	-	-	-	No
miR166_5	CGGACCAGGCUUCAUUCCCC	CCGCGUCAUGGUUGUCGAGGGGAAUGACGCCGGGUCCGAAAGAGAGACGCAUGGCGUGCGUGUGGCGCGUUUCGGACCAGGCUUCAUUCCCCAUGACACCAUCAUGGUUCAG	20	112	miR166	gma-miR166m	STRG.64793.1	3'	-68.3	56.7164	0.898684	-	-	-	No
miR167_3	UGAAGCUGCCAGCAUGAUCU	CAAGGUGCACCACGAGCUGGUGAAGCUGCCAGCAUGAUCUGAUGACCUAACUCAUGGAUCAGAGUCCAUGUCAAUCAGGUCAUGCUGGAGUUUCAUCUGCUGGUCGGAGCACCACGA	20	117	miR167	fve-miR167c, mes-miR167b, lja-miR167b, lja-miR167c, gma-miR167l, lja-miR167a, fve-miR167a, bna-miR167d, fve-miR167b	STRG.67646.1	5'	-68.3	56.7164	0.898684	-	-	-	Ragupathy et al., 2016
miR5049_1	AGACAAUUAUUUUGGGACGGAGG	UGUUCUUGGGUAAUACUCCCUCCGUCCCAAAAUAAGUGUCUCAACUUUGUACUAAUCUUAAUAUAAAGUUGUACUAACCUUAAGACAAUUAUUUUGGGACGGAGGGAGUACCAUACUCCACCUUG	23	125	miR5049	hvu-miR5049c	STRG.100152.1	3'	-68.3	56.7164	0.898684	-	-	-	No
miR5049_2	AGACACUUAUUUUGGGACGGAGG	AGGUGGAGUAUGGUACUCCCUCCGUCCCAAAAUAAUUGUCUUAAGGUUAGUACAACUUUAUAUUAAGAUUAGUACAAAGUUGAGACACUUAUUUUGGGACGGAGGGAGUAUUACCCAAGAACAAG	23	125	miR5049	hvu-miR5049c	STRG.100152.1	3'	-68.3	56.7164	0.898684	-	-	-	No
miR5049_2	AGACACUUAUUUUGGGACGGAGG	GGCCUAAAACAUAUACUCCCUCCAUCCCAAAAUAAGUGUUUCAACCUUAGUACAACUUUAAACUGAAGCUAGUACAAAGUUGAGACACUUAUUUUGGGACGGAGGGAGUACCAUUUAAUGCCUUC	23	125	miR5049	hvu-miR5049c	STRG.56919.1, STRG.56919.3, STRG.56919.4	3'	-68.3	56.7164	0.898684	-	-	-	No
miR5049_3	AGACAAUAAUUUUGGGACGGAGG	ACCAUUAAAAAUAUAUUACCUCCGCCCCAAAAUUAUUGUCUUAAAUUAAGACAAUAAUUUUGGGACGGAGGGAGUAUAAAAUUAGCACCUU	23	91	miR5049	hvu-miR5049c	STRG.94261.1	3'	-68.3	56.7164	0.898684	-	-	-	No
miR5049_2	AGACACUUAUUUUGGGACGGAGG	CGGUGCUCUUUAGUACUCCCUCUGUCCCAAAAUAACUGUCUCAAAUCUUAGUAUAAAUGUGUAUUAAAGUUAGUACAAAGUUGAGACACUUAUUUUGGGACGGAGGGAGUAUUCAUCUAAGCAUGA	23	126	miR5049	hvu-miR5049c	STRG.18511.1	3'	-68.3	56.7164	0.898684	-	-	-	No
miR5049_2	AGACACUUAUUUUGGGACGGAGG	UCAAUAAAAAAUAUACUCCCUCUGUCGCAAAAUAAGUGUCUCAACUUUAAGUGGAGACAAGUUGAGACACUUAUUUUGGGACGGAGGCAUAUAAUUUACUAAUGUUA	23	107	miR5049	hvu-miR5049c	STRG.12794.1	3'	-68.3	56.7164	0.898684	-	-	-	No
miR5049_4	AAGUAAUAUGGAUCGGAGGGA	AGAUAAAAAUAUGGGUACUCCCUUCGAUCCUAUUACUUGUCGCGACAAGUAAUAUGGAUCGGAGGGAGUAGUUUAUUUUGCAAUGAU	21	87	miR5049	hvu-miR5049f	STRG.60284.1	3'	-68.3	56.7164	0.898684	-	-	-	No
miR5049_5	AAUUAAUAUGGAUGGGAGGGA	UAAAGCAAAAUUAUGUACUCCCUCCGAUUCAUAUUAAUUGUCGCAGCUUUGGUACAACGUUGUACUAAAGUUACAACAAUUAAUAUGGAUGGGAGGGAGUAACAAACUACAGGAUGCA	21	118	miR5049	hvu-miR5049f	STRG.28730.1	3'	-68.3	56.7164	0.898684	-	-	-	No
miR5049_6	AAUUAAUAUGAAUCGGAGGGA	CAUCCUGUAGUUUGUUACUCCCUCCCAUCCAUAUUAAUUGUUGUAACUUUAGUACAACGUUGUACCAAAGCUGCGACAAUUAAUAUGAAUCGGAGGGAGUACAUAAUUUUGCUUUAUC	21	118	miR5049	hvu-miR5049f	STRG.28730.1	3'	-68.3	56.7164	0.898684	-	-	-	No
miR156_4	UGACAGAAGAGAGUGAGCA	UGGGGAGGCCCUCGAGAGAUUGACAGAAGAGAGUGAGCACACGGCGUGAUGCCGGCAUAACAUGUAUGCCGUCUUCGCCGCGUGCUCACUCCUCUUUCUGUCAGCCUCUUUCUAUCAGGAGUUUA	19	125	miR156	har-miR156c	STRG.76404.5, STRG.76404.3, STRG.76404.2, STRG.76404.8, STRG.76404.7	5'	-68.3	56.7164	0.898684	-	-	-	No
miR5568_1	GUCUUAUAAUUUGGGAUGGAG	UUUACUAACAUAUACUUUCUCUAUUUGACAUUAUACGAUGUUUUGGUAGGAUGAAAUAGCCUAACAAAAGGUCUUAUAAUUUGGGAUGGAGGUAGUAGCAAACAUUGGUGA	21	111	miR5568	sbi-miR5568f-3p	STRG.70077.2, STRG.70077.1	3'	-68.3	56.7164	0.898684	-	-	-	No
miR5049_7	CAAGUAAUAUGGAUCGGAGGGAGU	UGAGAUAAAAAUAUGGGUACUCCCUUCGAUCCUAUUACUUGUCGCGACAAGUAAUAUGGAUCGGAGGGAGUAGUUUAUUUUGCAAUGAUGG	24	91	miR5049	bdi-miR5049-3p	STRG.60284.1	3'	-68.3	56.7164	0.898684	-	-	-	No
miR7742_1	UGUGUGCUCGAGUGAAUGAGU	AAGAGAGAACAAUCUCCCGCUGCAUUCGCUCAUUCGCACAGUAAAUAUUGUAACAUACUGGUAAGCCCUGGACCAGUCUCAUAUCUACUGUGUGCUCGAGUGAAUGAGUCGGCAGCUCGUUCAAUCCCC	21	129	miR7742	bdi-miR7742-3p	STRG.55030.3, STRG.55030.1, STRG.55030.2	3'	-68.3	56.7164	0.898684	-	-	-	No
miR399_3	UCUGCCAAAGGAGAUUUGCCC	AAGUGAAGGUGCAUUGCAGGGCAACUGCUCCAUUGGCAGAGGGAUGGAUGUGGCUUACGCCUCUUACUUUGCUCUUUUGUCUAUCUGCCAAAGGAGAUUUGCCCCGCGAUUCACCACCACGUGU	21	124	miR399	ppe-miR399b	STRG.102183.1	3'	-68.3	56.7164	0.898684	-	-	-	No
miR166_6	GGACCAGGCUUCAUUCCCC	CCGCGUCAUGGUUGUCGAGGGGAAUGACGCCGGGUCCGAAAGAGAGACGCAUGGCGUGCGUGUGGCGCGUUUCGGACCAGGCUUCAUUCCCCAUGACACCAUCAUGGUUCAG	19	112	miR166	cpa-miR166e	STRG.64793.1	3'	-68.3	56.7164	0.898684	-	-	-	No
miR2275_2	UUCAGUUUAUUCUAAUAUCUCA	GACAUGUGCCGCUUGAAGUGAGAGUUAGAUAGAACUGAACCACCUCCGGUCGACCGCCUGUUGGUUUGGGUGUUGUUCAGUUUAUUCUAAUAUCUCACUUUGAAUGGUCCAUCUGUC	22	117	miR2275	bdi-miR2275b	STRG.13264.1	3'	-68.3	56.7164	0.898684	-	-	-	No
miR1122_3	AGACUUAUAUUUAGGAACGGA	GCUACUACUUAUACUCCCUUUGUUCCUAAAUAUAAGUCUCUUAGAGAUUCCAAUACGGACUACAUAUGGAGCAAAAUGAGUGAAUCUACACUCUAAAACAUGUCUAUAUACAUCCGUAUGUAGUCCGCAUUGAAAUCUCUAAAAAGACUUAUAUUUAGGAACGGAGGGAGUAUAAUAUAACUUUG	21	185	miR1122	tae-miR1122b-3p	STRG.24862.3	3'	-68.3	56.7164	0.898684	-	-	-	Li et al., 2019; Liu et al., 2020a; Liu et al., 2020b
miR1122_3	AGACUUAUAUUUAGGAACGGA	AAUAAAAUAACUACUUCCUCCGUUCCUAAAUAAGUCUUUGUAGAAAUUCCACUAUUGAUUAGAUACGGAGCAAAAUGAGUGAAUCUACACUCUAAAUGCAUCUAUAUACAUCCGUAUGUGGUUCAUAGUGGAAUCUCUACAAAGACUUAUAUUUAGGAACGGAUGGAGUAUUUCUUAAGUAUG	21	183	miR1122	tae-miR1122b-3p	STRG.24277.1	3'	-68.3	56.7164	0.898684	-	-	-	Li et al., 2019; Liu et al., 2020a; Liu et al., 2020b
miR1122_3	AGACUUAUAUUUAGGAACGGA	AUGAUGGUAUCUACUCCCUCCGUUCCUAAAUGUAAGCCUUUUUAGAGAUUUCACUACAAACUACAUACAGAUGUAUAUGGACAUAUUUUAGAGUGUAGAUUCACUCAUUUUGAUCCAUAUCUAGUCCAUAGUGAAAUAUCAAAAAAGACUUAUAUUUAGGAACGGAGGGAAUACAUCAUUUGUGUA	21	186	miR1122	tae-miR1122b-3p	STRG.7415.1	3'	-68.3	56.7164	0.898684	-	-	-	Li et al., 2019; Liu et al., 2020a; Liu et al., 2020b
miR9652_1	AAGCUUAAUGCGAACAUGUG	CUAUCAAGAUUUGUUUGCCACUUGUUUGUCAUUAAGCUUCUGAGUCUCUUUGCCAUCCUAUAGCGGUGAAAGGUCAAAGUUACUCUGAAGCUUAAUGCGAACAUGUGACCAAUGCAUUUUGGACCGG	20	127	miR9652	tae-miR9652-3p	STRG.29311.1	3'	-68.3	56.7164	0.898684	-	-	-	No
miR9654_1	UUCCGAAAGGUUUGAAGCGAAU	GUGCUCACCUACACGUUGGUUCGCUUCAAGCCUUGAGGAAUAGGGUAGACUGCACGGAGCUAUGUGCUGUGCAGUUUACACUGUUCCGAAAGGUUUGAAGCGAAUUAACUAGCAUUGCGCAAACU	22	125	miR9654	tae-miR9654b-3p	STRG.81206.1	3'	-68.3	56.7164	0.898684	-	-	-	No
miR1127_3	ACAAGUAUUUCCGGACGGAGG	CUUGGUUCUGUUGUACUCCCUCCGUCUGAAAAUACUUGUCAUCGAAAUGGAUAGAAAAGGAUGUAUCUAAAACUAAAAUACAUCUAGAUACAUCCCCUUUUAUUCAUUUUGAUGACAAGUAUUUCCGGACGGAGGAAUACUUUACAAUUUGUAUU	21	155	miR1127	tae-miR1127b-3p	STRG.99808.1	3'	-68.3	56.7164	0.898684	-	-	-	Jin et al., 2020; Liu et al., 2020a; Liu et al., 2020b
miR1127_3	ACAAGUAUUUCCGGACGGAGG	UUACUAAUUAUAGUACUCCCUCCGUCCGAAAAUACUUGUCGCGAAAAUGGGUAAAAGUGGAUGCAUCUAAAACUAAAAUACGACUAGAUACAUCCAUUCAUCCGACAAGUAUUUCCGGACGGAGGGAGUACUAAACUGGCAUAUG	21	145	miR1127	tae-miR1127b-3p	STRG.98499.1, STRG.98499.2	3'	-68.3	56.7164	0.898684	-	-	-	Jin et al., 2020; Liu et al., 2020a; Liu et al., 2020b
miR1127_3	ACAAGUAUUUCCGGACGGAGG	GUUGCUUAAAUUAUACCCCCUCCGUCCAAAAAUACUUGUCAUCAAAAUGGAUAAAAAGAGAUGUAUCUAGAACUAAUAUACAUCUAGAUACAUUUCCUUUUAUUCAUUUUGAUGACAAGUAUUUCCGGACGGAGGGAGUAUGUUCCUGGGCUAUU	21	155	miR1127	tae-miR1127b-3p	STRG.97737.2	3'	-68.3	56.7164	0.898684	-	-	-	Jin et al., 2020; Liu et al., 2020a; Liu et al., 2020b
miR1127_3	ACAAGUAUUUCCGGACGGAGG	GAUGAUUCUAUACUACUCCCUCCGUCCCAAAAUACUUAUCGAAGAAAUGGAUAAAAUUGGAUAUAUCUAUAACUAAAAUACAUCUAGAUUCAUCCGUUUCUCCGACAAGUAUUUCCGGACGGAGGGAGUAUCAUUUUGGAUGAAC	21	145	miR1127	tae-miR1127b-3p	STRG.96695.3, STRG.96695.4, STRG.96695.1	3'	-68.3	56.7164	0.898684	-	-	-	Jin et al., 2020; Liu et al., 2020a; Liu et al., 2020b
miR1127_3	ACAAGUAUUUCCGGACGGAGG	CAGUGAAGUUAUAUACUCCCUCCGUCCGGAAAUACUUGUCCUAGAAAUGGUGUUAGACUUAUUUUAGUUAUAGAUACAUGCAUUUUAUCCAUGUCUAAGACAAGUAUUUCCGGACGGAGGGAGUAGUAUUUACUCAGACU	21	140	miR1127	tae-miR1127b-3p	STRG.88899.1	3'	-68.3	56.7164	0.898684	-	-	-	Jin et al., 2020; Liu et al., 2020a; Liu et al., 2020b
miR1127_3	ACAAGUAUUUCCGGACGGAGG	UCAUGAAAACAAGUACUCCCUCCAUCCCAAAAUACUGGUCAUCAAAAUGGAUAAAAAGGGAUGUAUUUAGAACUAAAAUACGUCUACAUACAUCUCGUUUUAUCCAUUUUGAUGACAAGUAUUUCCGGACGGAGGGAGUAUUUGAUAUGUUCACA	21	155	miR1127	tae-miR1127b-3p	STRG.83966.1	3'	-68.3	56.7164	0.898684	-	-	-	Jin et al., 2020; Liu et al., 2020a; Liu et al., 2020b
miR1127_3	ACAAGUAUUUCCGGACGGAGG	ACACAACAACACGUACUCCCUCCGUCUGAGAAUACUUGUCAUCAAAAUGAAUAAAAAAAUAUGUACCUACAACUAAAAUACAACUAGGUAUAUCCUCUUUUAUUCAUUUUGAUGACAAGUAUUUCCGGACGGAGGGAGUACGUACUUAGAAUUUG	21	155	miR1127	tae-miR1127b-3p	STRG.43496.1	3'	-68.3	56.7164	0.898684	-	-	-	Jin et al., 2020; Liu et al., 2020a; Liu et al., 2020b
miR1127_3	ACAAGUAUUUCCGGACGGAGG	UUAUUUAAAUAUCUACUCCCUCCGUCUGAAAAUACUUGUCCGAGGAAUGGAUGUAUCUAGAUGUAUUUUAGUUCGAGAUACAUCCAUUUGUAUCCAUUUCUACGACAAGUAUUUCCGGACGGAGGGAGUAUGUGAUUUUUUGUGU	21	145	miR1127	tae-miR1127b-3p	STRG.19773.1	3'	-68.3	56.7164	0.898684	-	-	-	Jin et al., 2020; Liu et al., 2020a; Liu et al., 2020b
miR1127_3	ACAAGUAUUUCCGGACGGAGG	AGAUAUAAUUUCCUACUCCCUCCGUUCGGAAAUACUUGUCGCAGAGAUGGAUAUAUCUAGACGUAUUUAAGUUCUAGAUACAUUUAUUUUUAUCUAUUUCCCCAACAAGUAUUUCCGGACGGAGGGAGUACAAUACAUUUGUUGC	21	145	miR1127	tae-miR1127b-3p	STRG.8481.2	3'	-68.3	56.7164	0.898684	-	-	-	Jin et al., 2020; Liu et al., 2020a; Liu et al., 2020b
miR9668_1	UCAAUGACAAGUAUUUUCGGA	UAAAUAAUACUCCCUCCGUCCGGAAUUACUUGUCAUCAAAAUGGAUGUGUCUAGAACUAAAAUACAUCUAGAUACAUCCAUUUCAAUGACAAGUAUUUUCGGACGGAGGAAGUAGUAGAAUGA	21	123	miR9668	tae-miR9668-5p	STRG.53581.1	3'	-68.3	56.7164	0.898684	-	-	-	No
miR1130_miR1122_1	UCUUAUAUUAUGGGACGGAGG	CCAGCCUGGUACCUACUCCCUCUGUCCCAAAAUAUAAUAACGUUUUUAACACUAACAUUCUUAUAUUAUGGGACGGAGGGAGUAUAAGAUAACCAUUUU	21	99	miR1130, miR1122	tae-miR1130b-3p, tae-miR1122c-3p	STRG.102379.1	3'	-68.3	56.7164	0.898684	miR1130	sRNA evidence+, precursor EST	Han et al., 2014	No
miR1130_miR1122_1	UCUUAUAUUAUGGGACGGAGG	UUUAAAUAUAUGCUACUCCCUCUGUCCCAAAAUAUAAGAACGUUUUAAACACUACACUAGUGUCAAAAACGUUCUUAUAUUAUGGGACGGAGGGAGUAUAUUAUAGAUCUAAU	21	113	miR1130, miR1122	tae-miR1130b-3p, tae-miR1122c-3p	STRG.76658.1	3'	-68.3	56.7164	0.898684	miR1130	sRNA evidence+, precursor EST	Han et al., 2014	No
miR1130_miR1122_1	UCUUAUAUUAUGGGACGGAGG	AGCUAAAGCAUUCUACUCCCUCUGUCCCAUAAUAUAAAAACGUUUUUGACACUAGUGUAGUGUCAGAAACGUUCUUAUAUUAUGGGACGGAGGGAGUAUCUUUUAACAUGUGA	21	113	miR1130, miR1122	tae-miR1130b-3p, tae-miR1122c-3p	STRG.70577.1	3'	-68.3	56.7164	0.898684	miR1130	sRNA evidence+, precursor EST	Han et al., 2014	No
miR1130_miR1122_1	UCUUAUAUUAUGGGACGGAGG	ACACUCAAGAUAUUACUCCCUCUGUCCCAUAAUAAAGGACGUUUUUGCAAGCUAACAUAGUUUGCGAAAACGUCUUAUAUUAUGGGACGGAGGGAGUAGUUAACUAUCUACAC	21	113	miR1130, miR1122	tae-miR1130b-3p, tae-miR1122c-3p	STRG.64704.1	3'	-68.3	56.7164	0.898684	miR1130	sRNA evidence+, precursor EST	Han et al., 2014	No
miR1130_miR1122_1	UCUUAUAUUAUGGGACGGAGG	GAAUAUAACUGAAUACUCCCUCCGUCCCAUAAUGUAAGAACGUUCUUGGCACUAGUGUGACACUACACUAGUGUCAAAAACAUUCUUAUAUUAUGGGACGGAGGGAGUACAAACUAAGGGUCUG	21	124	miR1130, miR1122	tae-miR1130b-3p, tae-miR1122c-3p	STRG.40144.1	3'	-68.3	56.7164	0.898684	miR1130	sRNA evidence+, precursor EST	Han et al., 2014	No
miR1130_miR1122_1	UCUUAUAUUAUGGGACGGAGG	AAAGUUUCCGAACUACUCCCUCUGUCCCAAAAUAUAAGAACGUUUUUAACACUACACUAGUGUAAAAAACGUUCUUAUAUUAUGGGACGGAGGGAGUAGUAAAAAGAGAGAAA	21	113	miR1122	tae-miR1122c-3p	STRG.31217.1	3'	-68.3	56.7164	0.898684	miR1130	sRNA evidence+, precursor EST	Han et al., 2014	No
miR9672_1	CCACGACUGUCAUUAAGCAUC	CCUGUUUGAAGUGAAGAUGAUGCUUAAUGACAGUCGUGGUAUCUUAGAAGAGCCAGGCGACUAUGUCUAUGCUGGCCAUUAAGCAUCGUCUUCGCCUAGGACACCACGACUGUCAUUAAGCAUCGCCUUCACCUCAAACAGGGC	21	144	miR9672	tae-miR9672a-3p	STRG.71031.1	3'	-68.3	56.7164	0.898684	miR9672	sRNA evidence+, precursor EST	Han et al., 2014	Li et al., 2019; Liu et al., 2020a; Liu et al., 2020b
miR1120_3	UUCUUAUAUUUUGGGACAGAG	AGAUCUAUAAUAUACUCCCUCCGUCCCAUAAUAUAAGAACGUUUUUGACACUAGUGUAGUGUUUAAAACGUUCUUAUAUUUUGGGACAGAGGGAGUAGCAUAUAUUUAAAU	21	111	miR1120	tae-miR1120b-3p	STRG.76658.1	3'	-68.3	56.7164	0.898684	-	-	-	No
miR1120_4	UUCUUAUAUUCUGGGACAGAG	CCCUCCGUCCCAAAAUAUAAUAACAUUUUUAGGACUAGCACAGUGUCAAAAACGUUCUUAUAUUCUGGGACAGAGGGAGUAUUUGCCUCACAUUA	21	95	miR1120	tae-miR1120b-3p	STRG.82584.1	3'	-68.3	56.7164	0.898684	-	-	-	No
miR1120_3	UUCUUAUAUUUUGGGACAGAG	CUCUCUUUUUACUACUCCCUCCGUCCCAUAAUAUAAGAACGUUUUUUACACUAGUGUAGUGUUAAAAACGUUCUUAUAUUUUGGGACAGAGGGAGUAGUUCGGAAACUUUG	21	111	miR1120	tae-miR1120b-3p	STRG.31217.1	3'	-68.3	56.7164	0.898684	-	-	-	No
miR1120_5	UUCUUAUAUUAUGGGACAGAG	ACCGAUGUGAACUGCUCCCUCCGUCCCAUAAUAUAAGAACGUUUUUGAUGUAGUGCCAAAAACGUUCUUAUAUUAUGGGACAGAGGGAGUAUUACAGAUUAUGUG	21	105	miR1120	tae-miR1120b-3p	STRG.22313.2, STRG.22313.1	3'	-68.3	56.7164	0.898684	-	-	-	Chu et al., 2016
miR1130_1	UCUUAUAUUACGGGACGGAGG	AAAGACAAUUUAUUACUCCCUCCGUCCCAUAAUAUAAGAACAUUUUUGACACUACACUAGUGUCAAAAACGUUCUUAUAUUACGGGACGGAGGGAGUACCUUUUUGUGGUACU	21	113	miR1130	tae-miR1130b-3p	STRG.83056.1	3'	-68.3	56.7164	0.898684	-	-	-	No
miR1120_6	UAAUAUAAGAACAUUUUUGAC	UUAUUACUCCCUCCGUCCCAUAAUAUAAGAACAUUUUUGACACUACACUAGUGUCAAAAACGUUCUUAUAUUACGGGACGGAGGGAGUACCUUUU	21	95	miR1120	tae-miR1120c-5p	STRG.83056.1	5'	-68.3	56.7164	0.898684	-	-	-	No
miR1120_7	GAAUAUAAGAACGUUUUUGAC	CAAAUACUCCCUCUGUCCCAGAAUAUAAGAACGUUUUUGACACUGUGCUAGUCCUAAAAAUGUUAUUAUAUUUUGGGACGGAGGG	21	85	miR1120	tae-miR1120c-5p	STRG.82584.1	5'	-68.3	56.7164	0.898684	-	-	-	No
miR1120_8	UAAUAUAAGAACGUUUUUGAA	UAUGUACUCCCACCGUCUCAUAAUAUAAGAACGUUUUUGAAACUACACUAGUGUCAAAAACGUUCUCAUAUUAUGGGACAGGGGGAGUAGUAUAU	21	95	miR1120	tae-miR1120c-5p	STRG.44160.1	5'	-68.3	56.7164	0.898684	-	-	-	No
miR1120_9	UAAUAUGAGAACGUUUUUGAC	AUACUACUCCCCCUGUCCCAUAAUAUGAGAACGUUUUUGACACUAGUGUAGUUUCAAAAACGUUCUUAUAUUAUGAGACGGUGGGAGUACAUACC	21	95	miR1120	tae-miR1120c-5p	STRG.44160.1	5'	-68.3	56.7164	0.898684	-	-	-	No
miR1120_10	UAAUAUAAGAACGUUUUUGAU	GAACUGCUCCCUCCGUCCCAUAAUAUAAGAACGUUUUUGAUGUAGUGCCAAAAACGUUCUUAUAUUAUGGGACAGAGGGAGUAUUACAG	21	89	miR1120	tae-miR1120c-5p	STRG.22313.2, STRG.22313.1	5'	-68.3	56.7164	0.898684	-	-	-	No
miR1120_11	UAAUAUAAAAACGUUUUUGAC	AUUCUACUCCCUCUGUCCCAUAAUAUAAAAACGUUUUUGACACUAGUGUAGUGUCAGAAACGUUCUUAUAUUAUGGGACGGAGGGAGUAUCUUUU	21	95	miR1120	tae-miR1120c-5p	STRG.70577.1	5'	-68.3	56.7164	0.898684	-	-	-	No
miR1120_12	UAAUAUAAGAACGUUUCUGAC	AAGAUACUCCCUCCGUCCCAUAAUAUAAGAACGUUUCUGACACUACACUAGUGUCAAAAACGUUUUUAUAUUAUGGGACAGAGGGAGUAGAAUGC	21	95	miR1120	tae-miR1120c-5p	STRG.70577.1	5'	-68.3	56.7164	0.898684	-	-	-	No
miR1120_13	UAAUAUAAGAAUGUUUUUGAC	UUUGUACUCCCUCCGUCCCAUAAUAUAAGAAUGUUUUUGACACUAGUGUAGUGUCACACUAGUGCCAAGAACGUUCUUACAUUAUGGGACGGAGGGAGUAUUCAGU	21	106	miR1120	tae-miR1120c-5p	STRG.40144.1	5'	-68.3	56.7164	0.898684	-	-	-	No
miR5049_8	AAUAUGGAUCGGAGGGAGUAG	CAUGAGAUAAAAAUAUGGGUACUCCCUUCGAUCCUAUUACUUGUCGCGACAAGUAAUAUGGAUCGGAGGGAGUAGUUUAUUUUGCAAUGAUGGAG	21	95	miR5049	tae-miR5049-3p	STRG.60284.1	3'	-68.3	56.7164	0.898684	-	-	-	Ragupathy et al., 2016
miR5049_9	AAUAUGAAUCGGAGGGAGUAC	AAUGCAUCCUGUAGUUUGUUACUCCCUCCCAUCCAUAUUAAUUGUUGUAACUUUAGUACAACGUUGUACCAAAGCUGCGACAAUUAAUAUGAAUCGGAGGGAGUACAUAAUUUUGCUUUAUCCAAA	21	126	miR5049	tae-miR5049-3p	STRG.28730.1	3'	-68.3	56.7164	0.898684	-	-	-	No
miR319_1	UGGACUGAAGGGAGCUCCCUC	AUGAGGAUGUAUUAGUUUGAGGGAGCUCACUUCAGUCCACUCAUGGGAGGUAGCGGGGAUUGAACGAGCUGCCGACUCAUUCACUCGAGCACACAGUAGAUAUGAGACUGGUCCAGGGCUUACCAGUAUGUUACAAUAUUUACUGUGCGAAUGAGCGAAUGCAGCGGGAGAUUGUUCUCUCUUUCCUCCUCCAUGCUUGGACUGAAGGGAGCUCCCUCAUCUCUCAUCAGCUUCAUCA	21	238	miR319	gma-miR319q	STRG.55030.3, STRG.55030.1, STRG.55030.2	3'	-68.3	56.7164	0.898684	miR319	Precursor EST, Conserved	Wei et al., 2009	Liu et al., 2020a; Liu et al., 2020b
miR319_1	UGGACUGAAGGGAGCUCCCUC	GAGAUGAUGUAUUAGUUUGAGGGAGCUCACUUCAGUCCACUCAUGGGAGGUAGCGGGGAUUGAACGAGCUGCCGACUCAUUCACUCGAGCACACAGUGGAUAUGAGACUAGUUCAGGGCAUAACAGUAUGUAACAAUAUUUACUGUGCGAAUGAGCGAAUGCAGCGGGAGAUUGUUCUCUCUUUCCUCCUCCAUGCUUGGACUGAAGGGAGCUCCCUCAUCUCUCAUCAGCUUCAUCA	21	238	miR319	gma-miR319q	STRG.49895.1, STRG.49895.2	3'	-68.3	56.7164	0.898684	miR319	Precursor EST, Conserved	Wei et al., 2009	Liu et al., 2020a; Liu et al., 2020b
miR9772_1	UGAGAUGAGAUUACCCCAUAC	UUUCUCUCUGUAGCGGCCGUUGAGAUGAGAUUACCCCAUACCCUAUAGCGGCAGCUCGACUCCGCACACGCGUAGGGGGCAAUCUCACCUCAACAGCUGCUCUCAGUGAGCUUU	21	114	miR9772	ata-miR9772b-5p, tae-miR9772, ata-miR9772a-5p	STRG.73837.1	5'	-68.3	56.7164	0.898684	miR9772	Precursor EST, Expression	Wei et al., 2009	Jin et al., 2020; Li et al., 2019; Meng et al., 2013
miR9772_1	UGAGAUGAGAUUACCCCAUAC	UUGCUCUCGGUAGCAGCCGUUGAGAUGAGAUUACCCCAUACCCUGGAGCGUCAGCUCGAUGCCGUACACGCGUAUGGGGUAAUCUCACCUCAACAGCCGCUCCCUGUGAGCUUU	21	114	miR9772	ata-miR9772b-5p, tae-miR9772, ata-miR9772a-5p	STRG.51495.1	5'	-68.3	56.7164	0.898684	miR9772	Precursor EST, Expression	Wei et al., 2009	Jin et al., 2020; Li et al., 2019; Meng et al., 2013
miR9781_1	UUUUGUCACAUAUAAUACAUA	UCGAUUUGAGGAAUUAAAUAUGUGUUAUAUGUCAUGAAAAGUAUACCACUAGAUUUCCACACGGAUGUAGUUUCUAAAUAUAUAUUUUUUGUCACAUAUAAUACAUAUUUAGAUAGUUAAAUUAUCG	21	127	miR9781	tae-miR9781	STRG.64560.1	3'	-68.3	56.7164	0.898684	miR9781	Precursor EST	Wei et al., 2009	No
miR9782_1	GUAUUAGGUUGGUCAAAUUGACGA	CCUACGCGUAUACCUAGGUUGCCAAUUUGAUCACCCUAAUAUAAACUAUAUAACACAAAAAUUAUAUCUUUUAAAAAUAGAACAUCUGAAGUUUAUAUUGGUAUAUUUUUUGUAAUAUAUGACUUGUAUUAGGUUGGUCAAAUUGACGACCUAGGGGUACGCGCAC	24	166	miR9782	tae-miR9782	STRG.53293.1	3'	-68.3	56.7164	0.898684	miR9782	Precursor EST, Expression	Wei et al., 2009	Li et al., 2019
miR9782_1	GUAUUAGGUUGGUCAAAUUGACGA	CCUGCGCGUAUAUCUAGGUUGUCAAUUUUAUCAUCCUAAUAUGAACUAUAUAACACAAAAAUUAUAGCGUUUGAAAAUAGACAUCUAAAGUUUAUAUUGGUAUAUUUUUUGUAAUAUAUGACUUGUAUUAGGUUGGUCAAAUUGACGACCUAGGGGUACGCGCACGCC	24	168	miR9782	tae-miR9782	STRG.6321.1	3'	-68.3	56.7164	0.898684	miR9782	Precursor EST, Expression	Wei et al., 2009	Li et al., 2019
miR9772_2	AGGGGGCAAUCUCACCUCAAC	UUUCUCUCUGUAGCGGCCGUUGAGAUGAGAUUACCCCAUACCCUAUAGCGGCAGCUCGACUCCGCACACGCGUAGGGGGCAAUCUCACCUCAACAGCUGCUCUCAGUGAGCUUU	21	114	miR9772	ata-miR9772b-3p, ata-miR9772a-3p	STRG.73837.1	3'	-68.3	56.7164	0.898684	-	-	-	Jin et al., 2020; Li et al., 2019; Meng et al., 2013
miR166_7	GGGAAUGACGCCGGGUCCGAAA	UCCGCGUCAUGGUUGUCGAGGGGAAUGACGCCGGGUCCGAAAGAGAGACGCAUGGCGUGCGUGUGGCGCGUUUCGGACCAGGCUUCAUUCCCCAUGACACCAUCAUGGUUCAGG	22	114	miR166	ata-miR166b-5p	STRG.64793.1	5'	-68.3	56.7164	0.898684	-	-	-	No
miR5181_5	CACUUAUUUUGGAUCGGAGGG	CAUUGAUAAAAUAGUACUCCCUCGGAUCCAUAAUAAGUGUCGCAGUUUUAAACUAAGGUUGAACUAACCUUAGUCCGAAACUGCGACACUUAUUUUGGAUCGGAGGGUGUAAUAUUCAUUGAAAUUG	21	127	miR5181	ata-miR5181-3p	STRG.31741.1	3'	-68.3	56.7164	0.898684	-	-	-	No
miR5181_6	CACUUAUUUUGGAACGGAGGG	GAUCACUAAUCUUCUCCUCCCUCCGUCCCAAAAUAGGUGUCUCAACUUUGUACUAACUAAGCCUAAGACACUUAUUUUGGAACGGAGGGAGUAUUUACCUUCAGCUGGU	21	109	miR5181	ata-miR5181-3p	STRG.23070.3, STRG.23070.1	3'	-68.3	56.7164	0.898684	-	-	-	No
miR5181_5	CACUUAUUUUGGAUCGGAGGG	GGACCUGUGUAUUAUACUCCUUCCGAUCAAAAUUAAGUGUCGUUGUUUUAGUUCAAAAACCACGACACUUAUUUUGGAUCGGAGGGAGAGCAUUUAAGAGAUUCCU	21	106	miR5181	ata-miR5181-3p	STRG.25987.3, STRG.25987.4, STRG.55910.1, STRG.25987.5, STRG.25987.8, STRG.55910.3, STRG.55910.4, STRG.55910.5	3'	-68.3	56.7164	0.898684	-	-	-	No
miR5181_5	CACUUAUUUUGGAUCGGAGGG	AUGGCAAGACUUGCUACUACCUCCUAUCCAUAAUAAGUGUCGUUGUUUUGUUUAGCCCAGUUCAAAACUGCGGCACUUAUUUUGGAUCGGAGGGAGUACUUGAUAUAUUCCUAG	21	114	miR5181	ata-miR5181-3p	STRG.22629.2, STRG.22629.1	3'	-68.3	56.7164	0.898684	-	-	-	No
miR9674_1	GGUGCUUUGGAUAAAUUCAAC	AGGGAGCCAGUUAAUCCGGUUUAAUUUGUCCAUAGCAUCAGCGAUCCCGCCAUUCUGUGGUCAAUGCUGCCCUAUGGCACGAUGCGGGAUAGCUGGUGCUUUGGAUAAAUGCUGGUGCUUUGGAUAAAUUCAACCCGAUGGCUGUGCAUGCCCG	21	154	miR9674	ata-miR9674c-3p	STRG.36479.1	3'	-68.3	56.7164	0.898684	-	-	-	No
miR394_2	AGGUGGGCAUACUGCCAAUGG	GGGCGCUUACCGAGAGCUCUUUGGCAUUCUGUCCACCUCCUUGUGAAUCUUGCGGGGGAGAUCUCACGAUCUGUCGUGCUUGCAGGUUGCUUGGAGGUGGGCAUACUGCCAAUGGAGCUGUGUAGGCCUCCCUUU	21	135	miR394	ata-miR394-3p	STRG.85289.1	3'	-68.3	56.7164	0.898684	-	-	-	Li et al., 2019
miR9783_1	AUAAGCACCGGUGCUUAAGGA	GAAAAAUAAACCGGGUUUUUCUGAAGCAUCGGUGCCUAUUUCUAUAGAAGAGAUGCUUAGUUAAGCGUCUACCCUGUACAAAUAAGCACCGGUGCUUAAGGAAAUCCUGGUGUAUUUCUCUA	21	122	miR9783	ata-miR9783-3p	STRG.59529.1	3'	-68.3	56.7164	0.898684	-	-	-	No
miR9783_2	AUAAGCACCGGUGCUUAAAGA	AAAAAUAAACCAGAUUUUUCUAAAGCACCAGUGCCUAUUUCUAGACGCCUAAGUAAGCUUCUGUCCUAUACAAAUAAGCACCGGUGCUUAAAGAAACACUGGUUUAUUUAUGUA	21	114	miR9783	ata-miR9783-3p	STRG.71406.1	3'	-68.3	56.7164	0.898684	-	-	-	No
miR5084_1	AUCCUCUGCAGUACUGUACGGUGC	GUGCAUUAUGAAGGGUUGAGAUCCUCUGCAGUACUGUACGGUGCAGUACACUGUACUGCACCGUACAGUACUGCAGAGGAUCCUAUCCCCAUUAUGAAGGAUU	24	103	miR5084	ata-miR5084-5p	STRG.28695.2, STRG.28695.1	5'	-68.3	56.7164	0.898684	-	-	-	Liu et al., 2020a
miR156_5	UGCUCACUCCUCUUUCUGUCAG	GGGGAGGCCCUCGAGAGAUUGACAGAAGAGAGUGAGCACACGGCGUGAUGCCGGCAUAACAUGUAUGCCGUCUUCGCCGCGUGCUCACUCCUCUUUCUGUCAGCCUCUUUCUAUCAGGAGUUU	22	123	miR156	vca-miR156a-3p	STRG.76404.5, STRG.76404.3, STRG.76404.2, STRG.76404.8, STRG.76404.7	3'	-68.3	56.7164	0.898684	-	-	-	No
miR160_6	AUGCCUGGCUCCCUGUAUGCC	AGAGGUGAAAACAAUGGGAUAUGCCUGGCUCCCUGUAUGCCACUCGCGUAGCUGCCAACUCUCCAAACCCAGCGUUGGCUCUACCGCGGAUGGCGUGCGAGGAGCCAAGCAUGACCGUCUCUCUCUCUCUCUCU	21	134	miR160	pab-miR160c, pab-miR160e, pab-miR160f	STRG.65314.1	5'	-68.3	56.7164	0.898684	-	-	-	No
miR160_7	GUGCCUGGCUCCCUGUAUGCC	GGGAUAUGAUAUGAUAUGAUGUGCCUGGCUCCCUGUAUGCCACUCAUCCAGAGCAACACCUUUUGCAAUAAGGUUGCCUGCGAUGGAUGGCGUGCACGGAUCCAAGCAUAUCGAACCCUCUCCCUCUCCCU	21	131	miR160	pab-miR160c, pab-miR160e, pab-miR160f	STRG.99131.1	5'	-68.3	56.7164	0.898684	-	-	-	Jin et al., 2020
miR160_7	GUGCCUGGCUCCCUGUAUGCC	CUGCUGGGAUAUGAUAUGAUGUGCCUGGCUCCCUGUAUGCCACUCAUCCAGAGCAACAUCUUUUGCAAUAAGGUUGCCUGCGAUGGAUGGCGUGCACGGAUCCAAGCAUAUCGAACCCUCUCCCUCUCGUC	21	131	miR160	pab-miR160c, pab-miR160e, pab-miR160f	STRG.92245.1	5'	-68.3	56.7164	0.898684	-	-	-	Jin et al., 2020
miR156_6	GACAGAAGAGAGUGAGCAC	GGGGAGGCCCUCGAGAGAUUGACAGAAGAGAGUGAGCACACGGCGUGAUGCCGGCAUAACAUGUAUGCCGUCUUCGCCGCGUGCUCACUCCUCUUUCUGUCAGCCUCUUUCUAUCAGGAGUUU	19	123	miR156	cas-miR156g	STRG.76404.5, STRG.76404.3, STRG.76404.2, STRG.76404.8, STRG.76404.7	5'	-68.3	56.7164	0.898684	-	-	-	No
miR394_3	UUUGGCAUUCUGUCCACCUCC	GGGGCGCUUACCGAGAGCUCUUUGGCAUUCUGUCCACCUCCUUGUGAAUCUUGCGGGGGAGAUCUCACGAUCUGUCGUGCUUGCAGGUUGCUUGGAGGUGGGCAUACUGCCAAUGGAGCUGUGUAGGCCUCCCUUUG	21	137	miR394	cas-miR394	STRG.85289.1	5'	-68.3	56.7164	0.898684	-	-	-	No
miR399_4	GGGCAAAUCUCCUUUGGCAGA	ACACGUGGUGGUGAAUCGCGGGGCAAAUCUCCUUUGGCAGAUAGACAAAAGAGCAAAGUAAGAGGCGUAAGCCACAUCCAUCCCUCUGCCAAUGGAGCAGUUGCCCUGCAAUGCACCUUCACUUCACA	21	128	miR399	csi-miR399f-5p	STRG.102183.1	5'	-68.3	56.7164	0.898684	-	-	-	No

## Sheet: Pithless
												Validated set support			sRNA set support
Unique miRNA ID	Mature miRNA sequence	Pre-miRNA sequence	Mature miRNA length	Pre-miRNA length	miRNA family	Homolog miRNAs	Transcripts	Hairpin location	MFE	GC%	MFEI	miRNA family reported in miRBase	Additional evidence	References	Previously reported in a sRNA sequencing study?
miR156_1	UGACAGAAGAGAGUGAGCAC	UGGGGAGGCCCUCGAGAGAUUGACAGAAGAGAGUGAGCACACGGCGUGAUGCCGGCAUAACAUGUAUGCCGUCUUCGCCGCGUGCUCACUCCUCUUUCUGUCAGCCUCUUUCUAUCAGGAGUUUA	20	125	miR156	aof-miR156a, mes-miR156a, ghr-miR156b, pab-miR156k, ata-miR156b-5p, cpa-miR156c, mdm-miR156h, nta-miR156d, ata-miR156e-5p, vca-miR156a-5p, ppt-miR156b, hpa-miR156a, aly-miR156g-5p, pab-miR156a, ata-miR156d-5p, zma-miR156k-5p, dpr-miR156a, ahy-miR156a, ppe-miR156e, ppt-miR156c, stu-miR156g-5p, tcc-miR156c, sly-miR156e-5p, han-miR156b, cpa-miR156b, osa-miR156g-5p, ath-miR156g, ath-miR156e, zma-miR1…	STRG.78489.1, STRG.78489.3, STRG.78489.6	5'	-68.3	56.7164	0.898684	miR156	sRNA evidence+, precursor EST, Conserved	Yao et al., 2007; Wei et al., 2009; Han et al., 2014	Chu et al., 2016; Jin et al., 2020; Li et al., 2019; Liu et al., 2020a; Liu et al., 2020b; Meng et al., 2013; Ragupathy et al., 2016
miR160_1	UGCCUGGCUCCCUGUAUGCCA	GGAUAUGAUAUGAUAUGAUGUGCCUGGCUCCCUGUAUGCCACUCAUCCAGAGCAACACCUUUUGCAAUAAGGUUGCCUGCGAUGGAUGGCGUGCACGGAUCCAAGCAUAUCGAACCCUCUCCCUCUCCC	21	129	miR160	eun-miR160-5p, pab-miR160d, ath-miR160a-5p, ptc-miR160h, lus-miR160f, lus-miR160c, ppt-miR160a, atr-miR160, lus-miR160j, ata-miR160b-5p, mdm-miR160c, osa-miR160b-5p, sbi-miR160c, lus-miR160a, ppt-miR160i, sbi-miR160f, vvi-miR160c, vvi-miR160d, cpa-miR160d, ppt-miR160g, ttu-miR160, sbi-miR160b, zma-miR160c-5p, smo-miR160b, cme-miR160d, stu-miR160b, far-miR160, bra-miR160a-5p, osa-miR160a-5p, lus-m…	STRG.101847.1	5'	-68.3	56.7164	0.898684	miR160	sRNA evidence+, precursor EST, Conserved	Yao et al., 2007; Wei et al., 2009; Han et al., 2014	Jin et al., 2020; Li et al., 2019; Liu et al., 2020a; Liu et al., 2020b; Meng et al., 2013; Ragupathy et al., 2016
miR160_1	UGCCUGGCUCCCUGUAUGCCA	UGCUGGGAUAUGAUAUGAUGUGCCUGGCUCCCUGUAUGCCACUCAUCCAGAGCAACAUCUUUUGCAAUAAGGUUGCCUGCGAUGGAUGGCGUGCACGGAUCCAAGCAUAUCGAACCCUCUCCCUCUCGU	21	129	miR160	eun-miR160-5p, pab-miR160d, ath-miR160a-5p, ptc-miR160h, lus-miR160f, lus-miR160c, ppt-miR160a, atr-miR160, lus-miR160j, ata-miR160b-5p, mdm-miR160c, osa-miR160b-5p, sbi-miR160c, lus-miR160a, ppt-miR160i, sbi-miR160f, vvi-miR160c, vvi-miR160d, cpa-miR160d, ppt-miR160g, ttu-miR160, sbi-miR160b, zma-miR160c-5p, smo-miR160b, cme-miR160d, stu-miR160b, far-miR160, bra-miR160a-5p, osa-miR160a-5p, lus-m…	STRG.94780.1	5'	-68.3	56.7164	0.898684	miR160	sRNA evidence+, precursor EST, Conserved	Yao et al., 2007; Wei et al., 2009; Han et al., 2014	Jin et al., 2020; Li et al., 2019; Liu et al., 2020a; Liu et al., 2020b; Meng et al., 2013; Ragupathy et al., 2016
miR160_1	UGCCUGGCUCCCUGUAUGCCA	GAGGUGAAAACAAUGGGAUAUGCCUGGCUCCCUGUAUGCCACUCGCGUAGCUGCCAACUCUCCAAACCCAGCGUUGGCUCUACCGCGGAUGGCGUGCGAGGAGCCAAGCAUGACCGUCUCUCUCUCUCUCUC	21	132	miR160	eun-miR160-5p, pab-miR160d, ath-miR160a-5p, ptc-miR160h, lus-miR160f, lus-miR160c, ppt-miR160a, atr-miR160, lus-miR160j, ata-miR160b-5p, mdm-miR160c, osa-miR160b-5p, sbi-miR160c, lus-miR160a, ppt-miR160i, sbi-miR160f, vvi-miR160c, vvi-miR160d, cpa-miR160d, ppt-miR160g, ttu-miR160, sbi-miR160b, zma-miR160c-5p, smo-miR160b, cme-miR160d, stu-miR160b, far-miR160, bra-miR160a-5p, osa-miR160a-5p, lus-m…	STRG.67041.1	5'	-68.3	56.7164	0.898684	miR160	sRNA evidence+, precursor EST, Conserved	Yao et al., 2007; Wei et al., 2009; Han et al., 2014	Jin et al., 2020; Li et al., 2019; Liu et al., 2020a; Liu et al., 2020b; Meng et al., 2013; Ragupathy et al., 2016
miR166_miR165_1	UCGGACCAGGCUUCAUUCCCC	GGAGCCUUUUCGUUUUGAGGGGAAUGUUGUCUGGCUCGGGGCUCUCUUUCUUUCUCUCUCUCUGUCCUCCUCCCCUCGAUCCCUUGAUCGGAUCGAGAGGAAGGUCGAAGAUCCGAUGAGGGGGGAGCAGAGAGUAGACGUGCGUAGAUCUCGGACCAGGCUUCAUUCCCCCCAAAGACAAGGGCUCCCGG	21	191	miR166, miR165	cpa-miR166b, nta-miR166g, pab-miR166f, mes-miR166g, cpa-miR166c, lus-miR166g, ptc-miR166a, vvi-miR166h, gma-miR166e, ppe-miR166b, lus-miR166h, ptc-miR166e, mtr-miR166a, aly-miR166f-3p, pab-miR166i, lus-miR166j, ppt-miR166c, bdi-miR166c-3p, vca-miR166a-3p, ghr-miR166b, mdm-miR166c, mes-miR166d, aqc-miR166e, osa-miR166c-3p, pta-miR166b, ptc-miR166m, rco-miR166b, gma-miR166c-3p, vvi-miR166d, ath-miR…	STRG.95979.1	3'	-68.3	56.7164	0.898684	miR166	sRNA evidence+, precursor EST, Conserved	Wei et al., 2009; Han et al., 2014	Chu et al., 2016; Jin et al., 2020; Liu et al., 2020a; Liu et al., 2020b; Meng et al., 2013
miR166_miR165_1	UCGGACCAGGCUUCAUUCCCC	CCGCGUCAUGGUUGUCGAGGGGAAUGACGCCGGGUCCGAAAGAGAGACGCGCGCAUGGUGUGCGUGUGGCGCGUUUCGGACCAGGCUUCAUUCCCCAUGACUCCAUCAUGGUUCAG	21	116	miR166, miR165	cpa-miR166b, nta-miR166g, pab-miR166f, mes-miR166g, cpa-miR166c, lus-miR166g, ptc-miR166a, vvi-miR166h, gma-miR166e, ppe-miR166b, lus-miR166h, ptc-miR166e, mtr-miR166a, aly-miR166f-3p, pab-miR166i, lus-miR166j, ppt-miR166c, bdi-miR166c-3p, vca-miR166a-3p, ghr-miR166b, mdm-miR166c, mes-miR166d, aqc-miR166e, osa-miR166c-3p, pta-miR166b, ptc-miR166m, rco-miR166b, gma-miR166c-3p, vvi-miR166d, ath-miR…	STRG.74551.1	3'	-68.3	56.7164	0.898684	miR166	sRNA evidence+, precursor EST, Conserved	Wei et al., 2009; Han et al., 2014	Chu et al., 2016; Jin et al., 2020; Liu et al., 2020a; Liu et al., 2020b; Meng et al., 2013
miR166_miR5168_1	UCGGACCAGGCUUCAUUCCCU	AUGCCUGGAUUAGGUUAAGGGGUAUGUUGUCUGGCUCGGUGCCCCCGGUCGAGAUUGAUAGUCGUCGACUCUCCGACGGGAGACGUCGAUUGAUCGGGGACGUCGGACCAGGCUUCAUUCCCUUUAACCGUGCGGCAUUCAGU	21	143	miR166, miR5168	cpa-miR166b, nta-miR166g, pab-miR166f, mes-miR166g, cpa-miR166c, lus-miR166g, ptc-miR166a, vvi-miR166h, gma-miR166e, ppe-miR166b, lus-miR166h, ptc-miR166e, mtr-miR166a, aly-miR166f-3p, pab-miR166i, lus-miR166j, ppt-miR166c, bdi-miR166c-3p, vca-miR166a-3p, ghr-miR166b, mdm-miR166c, mes-miR166d, aqc-miR166e, osa-miR166c-3p, pta-miR166b, ptc-miR166m, rco-miR166b, gma-miR166c-3p, vvi-miR166d, ath-miR…	STRG.81850.1	3'	-68.3	56.7164	0.898684	-	-	-	Liu et al., 2020a; Liu et al., 2020b; Meng et al., 2013
miR167_1	UGAAGCUGCCAGCAUGAUCUG	CAAGGUGCACCACGAGCUGGUGAAGCUGCCAGCAUGAUCUGAUGACCUAACUCAUGGAUCAGAGUCCAUGUCAAUCAGGUCAUGCUGGAGUUUCAUCUGCUGGUCGGAGCACCACGA	21	117	miR167	ghr-miR167a, sbi-miR167g, sly-miR167a, sbi-miR167i, aof-miR167a, cme-miR167b, aly-miR167b-5p, stu-miR167c-5p, cme-miR167a, zma-miR167i-5p, ptc-miR167c, gma-miR167e, tcc-miR167b, sbi-miR167d, gma-miR167c, vvi-miR167b, sbi-miR167b, zma-miR167f-5p, ptc-miR167d, rco-miR167a, vvi-miR167a, bdi-miR167b, mes-miR167a, mdm-miR167e, dpr-miR167c, gma-miR167b, stu-miR167b-5p, lus-miR167a, csi-miR167e-5p, zma-…	STRG.69499.1	5'	-68.3	56.7164	0.898684	miR167	Precursor EST, Conserved	Yao et al., 2007; Wei et al., 2009	Ragupathy et al., 2016
miR169_1	GGCAAGUUGUCUUUGGCUAC	AGAGGCAGAGAACGGGAUGCAGCCAAGGAUGACUUGCCGGCUCCUGGUGCUGGGAGUUCGUUGAGCUUUAGAGUUAGCCGGCAAGUUGUCUUUGGCUACACUUAGUUCUCUUCUUCUGG	20	119	miR169	ath-miR169a-3p	STRG.20598.1	3'	-68.3	56.7164	0.898684	-	-	-	Ragupathy et al., 2016
miR156_2	GCUCACUCCUCUUUCUGUCAGC	UGGGGAGGCCCUCGAGAGAUUGACAGAAGAGAGUGAGCACACGGCGUGAUGCCGGCAUAACAUGUAUGCCGUCUUCGCCGCGUGCUCACUCCUCUUUCUGUCAGCCUCUUUCUAUCAGGAGUUUA	22	125	miR156	zma-miR156g-3p, osa-miR156h-3p, zma-miR156f-3p, osa-miR156l-3p, osa-miR156j-3p, ata-miR156d-3p, zma-miR156d-3p, osa-miR156f-3p	STRG.78489.1, STRG.78489.3, STRG.78489.6	3'	-68.3	56.7164	0.898684	-	-	-	Liu et al., 2020a; Liu et al., 2020b; Meng et al., 2013; Ragupathy et al., 2016
miR160_2	GCGUGCGAGGAGCCAAGCAUG	GAGGUGAAAACAAUGGGAUAUGCCUGGCUCCCUGUAUGCCACUCGCGUAGCUGCCAACUCUCCAAACCCAGCGUUGGCUCUACCGCGGAUGGCGUGCGAGGAGCCAAGCAUGACCGUCUCUCUCUCUCUCUC	21	132	miR160	osa-miR160b-3p, ata-miR160c-3p, osa-miR160a-3p, zma-miR160g-3p, zma-miR160d-3p, bdi-miR160c-3p, osa-miR160d-3p, bdi-miR160a-3p, osa-miR160e-3p, bdi-miR160b-3p, zma-miR160b-3p, csi-miR160c-3p	STRG.67041.1	3'	-68.3	56.7164	0.898684	-	-	-	No
miR160_3	GCGUGCACGGAUCCAAGCAUA	GGAUAUGAUAUGAUAUGAUGUGCCUGGCUCCCUGUAUGCCACUCAUCCAGAGCAACACCUUUUGCAAUAAGGUUGCCUGCGAUGGAUGGCGUGCACGGAUCCAAGCAUAUCGAACCCUCUCCCUCUCCC	21	129	miR160	osa-miR160c-3p, ata-miR160b-3p, bdi-miR160d-3p	STRG.101847.1	3'	-68.3	56.7164	0.898684	-	-	-	No
miR160_3	GCGUGCACGGAUCCAAGCAUA	UGCUGGGAUAUGAUAUGAUGUGCCUGGCUCCCUGUAUGCCACUCAUCCAGAGCAACAUCUUUUGCAAUAAGGUUGCCUGCGAUGGAUGGCGUGCACGGAUCCAAGCAUAUCGAACCCUCUCCCUCUCGU	21	129	miR160	osa-miR160c-3p, ata-miR160b-3p, bdi-miR160d-3p	STRG.94780.1	3'	-68.3	56.7164	0.898684	-	-	-	No
miR166_1	GGAAUGUUGUCUGGCUCGGGG	GGAGCCUUUUCGUUUUGAGGGGAAUGUUGUCUGGCUCGGGGCUCUCUUUCUUUCUCUCUCUCUGUCCUCCUCCCCUCGAUCCCUUGAUCGGAUCGAGAGGAAGGUCGAAGAUCCGAUGAGGGGGGAGCAGAGAGUAGACGUGCGUAGAUCUCGGACCAGGCUUCAUUCCCCCCAAAGACAAGGGCUCCCGG	21	191	miR166	bdi-miR166e-5p, zma-miR166a-5p, cas-miR166a, gma-miR166c-5p, csi-miR166e-5p, aly-miR166a-5p, zma-miR166k-5p, bdi-miR166b-5p, gma-miR166l, vca-miR166b-5p, ata-miR166d-5p, aly-miR166d-5p, csi-miR166a-5p, mtr-miR166g-5p, osa-miR166b-5p, gma-miR166a-5p, osa-miR166d-5p, aly-miR166c-5p, stu-miR166a-5p, zma-miR166c-5p, eun-miR166-5p	STRG.95979.1	5'	-68.3	56.7164	0.898684	-	-	-	Jin et al., 2020; Liu et al., 2020a; Liu et al., 2020b; Meng et al., 2013
miR167_2	UGAAGCUGCCAGCAUGAUCUGA	CAAGGUGCACCACGAGCUGGUGAAGCUGCCAGCAUGAUCUGAUGACCUAACUCAUGGAUCAGAGUCCAUGUCAAUCAGGUCAUGCUGGAGUUUCAUCUGCUGGUCGGAGCACCACGA	22	117	miR167	ata-miR167b-5p, cca-miR167, ata-miR167d-5p, mes-miR167f, cpa-miR167d, gma-miR167g, nta-miR167b, vca-miR167b-5p, vca-miR167a-5p, tae-miR167c-5p, bdi-miR167c-5p, rco-miR167c, aly-miR167d-5p, bdi-miR167e-5p, pab-miR167b, ctr-miR167, nta-miR167a, eun-miR167b-5p, bdi-miR167g, ata-miR167f-5p, bdi-miR167d-5p, eun-miR167a-5p, mes-miR167e, ccl-miR167a, ath-miR167d, mes-miR167d, ppe-miR167c, ccl-miR167b, a…	STRG.69499.1	5'	-68.3	56.7164	0.898684	miR167	sRNA evidence+, precursor EST, Conserved	Han et al., 2014	Chu et al., 2016; Jin et al., 2020; Li et al., 2019; Liu et al., 2020a; Liu et al., 2020b; Meng et al., 2013; Ragupathy et al., 2016
miR169_2	UAGCCAAGGAUGACUUGCCUA	UGCAAGGGUCUUACCUCUGAUAGCCAAGGAUGACUUGCCUAUGUCUUCAUCCAUGUUCAAUGCUUCAUUAGCCUUGGCGUGGGUUCUCAUGGGCAGUCGCCUUGGCUAGCCUGAGUGGCUCUUGCUGCUU	21	130	miR169	zma-miR169f-5p, cas-miR169c, zma-miR169g, osa-miR169m, ghr-miR169a, lus-miR169c, cas-miR169g-5p, aly-miR169l-5p, osa-miR169j, ssl-miR169, zma-miR169h, bna-miR169e, ptc-miR169k, aqc-miR169b, bna-miR169c, aqc-miR169a, ptc-miR169l, mes-miR169ab, mdm-miR169m, mes-miR169q, mes-miR169w, aly-miR169h-5p, bdi-miR169g, mes-miR169o, ath-miR169j, mes-miR169aa, lus-miR169b, tcc-miR169g, nta-miR169t, aly-miR16…	STRG.93599.1	5'	-68.3	56.7164	0.898684	miR169	Conserved	Yao et al., 2007; Wei et al., 2009	No
miR169_2	UAGCCAAGGAUGACUUGCCUA	CCAGAGCCUGCCUGGUCUGGUAGCCAAGGAUGACUUGCCUAUAUGCUCUUUCAGAAGCCCCGGUUAUUACAUGGCUGGUUUCGGAUGAGUUCCAUGAUAGGCGGUCACCUUGGCUAGCCUGAGCAGCUCUUGUCUGUC	21	138	miR169	zma-miR169f-5p, cas-miR169c, zma-miR169g, osa-miR169m, ghr-miR169a, lus-miR169c, cas-miR169g-5p, aly-miR169l-5p, osa-miR169j, ssl-miR169, zma-miR169h, bna-miR169e, ptc-miR169k, aqc-miR169b, bna-miR169c, aqc-miR169a, ptc-miR169l, mes-miR169ab, mdm-miR169m, mes-miR169q, mes-miR169w, aly-miR169h-5p, bdi-miR169g, mes-miR169o, ath-miR169j, mes-miR169aa, lus-miR169b, tcc-miR169g, nta-miR169t, aly-miR16…	STRG.18394.1	5'	-68.3	56.7164	0.898684	miR169	Conserved	Yao et al., 2007; Wei et al., 2009	No
miR393_1	UCCAAAGGGAUCGCAUUGAUCC	UCAGGAAGCUAGUGGAGGAUUCCAAAGGGAUCGCAUUGAUCCAUCUCUCCGUAACCGGCGCUCAAGAUCGAUGGAUCAGUGCAAUCCCUCUGGAAUUCUCCCCUUGCCUCCGCCUC	22	116	miR393	gma-miR393d, mdm-miR393b, osa-miR393b-5p, gma-miR393g, aof-miR393b, tcc-miR393a, stu-miR393-5p, htu-miR393c, ath-miR393a-5p, mes-miR393d, cpa-miR393, htu-miR393b, mdm-miR393c, cas-miR393-5p, atr-miR393, zma-miR393a-5p, zma-miR393c-5p, aly-miR393b-5p, ath-miR393b-5p, mes-miR393c, fve-miR393b, htu-miR393a, ghr-miR393, cca-miR393, zma-miR393b-5p, mes-miR393b, gma-miR393f, aly-miR393a-5p, gma-miR393e…	STRG.22132.1	5'	-68.3	56.7164	0.898684	miR393	Conserved	Wei et al., 2009	No
miR384_miR394_1	UUGGCAUUCUGUCCACCUCC	GGGCGCUUACCGGGAGCUCUUUGGCAUUCUGUCCACCUCCUUGUGAAUCUUGCGGGGGAGAUCUCACGAUCUGCCGAGCUUGCGGGUUGCUUGGAGGUGGGCAUACUGCCAAUGGAGCUGUGUAGGCCUCCCUU	20	134	miR384, miR394	bna-miR394b, ssl-miR394, sly-miR394-5p, ppe-miR394b, ghr-miR394b, tcc-miR394b, tcc-miR394a, ptc-miR394a-5p, gma-miR394d, aof-miR394, sbi-miR394a, lus-miR394b, pab-miR394c, csi-miR394a, osa-miR394, csi-miR394b-5p, cpa-miR394a, gma-miR394g, cme-miR394b, mes-miR394b, ptc-miR394b-5p, gma-miR394b-5p, zma-miR394b-5p, ath-miR394b-5p, aly-miR394a-5p, gma-miR394e, bna-miR394a, ata-miR394-5p, fve-miR394, c…	STRG.80768.1	5'	-68.3	56.7164	0.898684	-	-	-	Jin et al., 2020; Li et al., 2019; Liu et al., 2020a; Liu et al., 2020b; Meng et al., 2013; Ragupathy et al., 2016
miR384_miR394_1	UUGGCAUUCUGUCCACCUCC	GGGCGCUUACCGAGAGCUCUUUGGCAUUCUGUCCACCUCCUUGUGAAUCUUGCGGGGGAGAUCUCACGAUCUGUCGUGCUUGCAGGUUGCUUGGAGGUGGGCAUACUGCCAAUGGAGCUGUGUAGGCCUCCCUU	20	134	miR384, miR394	bna-miR394b, ssl-miR394, sly-miR394-5p, ppe-miR394b, ghr-miR394b, tcc-miR394b, tcc-miR394a, ptc-miR394a-5p, gma-miR394d, aof-miR394, sbi-miR394a, lus-miR394b, pab-miR394c, csi-miR394a, osa-miR394, csi-miR394b-5p, cpa-miR394a, gma-miR394g, cme-miR394b, mes-miR394b, ptc-miR394b-5p, gma-miR394b-5p, zma-miR394b-5p, ath-miR394b-5p, aly-miR394a-5p, gma-miR394e, bna-miR394a, ata-miR394-5p, fve-miR394, c…	STRG.87541.1	5'	-68.3	56.7164	0.898684	-	-	-	Jin et al., 2020; Li et al., 2019; Liu et al., 2020a; Liu et al., 2020b; Meng et al., 2013; Ragupathy et al., 2016
miR393_2	UCCAAAGGGAUCGCAUUGAUC	UCAGGAAGCUAGUGGAGGAUUCCAAAGGGAUCGCAUUGAUCCAUCUCUCCGUAACCGGCGCUCAAGAUCGAUGGAUCAGUGCAAUCCCUCUGGAAUUCUCCCCUUGCCUCCGCCUC	21	116	miR393	ppe-miR393b, lus-miR393a, bdi-miR393b-5p, bna-miR393, gma-miR393a, sbi-miR393b, bdi-miR393a, ptc-miR393c, mtr-miR393a, mes-miR393a, lus-miR393c, ptc-miR393b-5p, csi-miR393c-5p, cme-miR393a, vvi-miR393a, vca-miR393-5p, mtr-miR393b-5p, cme-miR393c, fve-miR393a, lus-miR393d, ptc-miR393a-5p, vvi-miR393b, rco-miR393, osa-miR393a, lus-miR393b, cme-miR393b, sbi-miR393a, tcc-miR393b	STRG.22132.1	5'	-68.3	56.7164	0.898684	miR393	Conserved	Yao et al., 2007; Wei et al., 2009	Chu et al., 2016; Ragupathy et al., 2016
miR156_3	UGACAGAAGAGAGUGAGCACA	UGGGGAGGCCCUCGAGAGAUUGACAGAAGAGAGUGAGCACACGGCGUGAUGCCGGCAUAACAUGUAUGCCGUCUUCGCCGCGUGCUCACUCCUCUUUCUGUCAGCCUCUUUCUAUCAGGAGUUUA	21	125	miR156	far-miR156a, zma-miR156j-5p, rco-miR156e, tae-miR156, mtr-miR156a, bdi-miR156a, gma-miR156q, sbi-miR156d, rco-miR156b, hvu-miR156a, tcc-miR156a, gma-miR156s, rco-miR156a, gma-miR156b, ssp-miR156, rco-miR156d, osa-miR156k, ssl-miR156, rco-miR156c, hvu-miR156b, bna-miR156a	STRG.78489.1, STRG.78489.3, STRG.78489.6	5'	-68.3	56.7164	0.898684	miR156	sRNA evidence+, precursor EST, Conserved	Wei et al., 2009; Han et al., 2014	No
miR393_3	UCAGUGCAAUCCCUCUGGAAU	UCAGGAAGCUAGUGGAGGAUUCCAAAGGGAUCGCAUUGAUCCAUCUCUCCGUAACCGGCGCUCAAGAUCGAUGGAUCAGUGCAAUCCCUCUGGAAUUCUCCCCUUGCCUCCGCCUC	21	116	miR393	bdi-miR393b-3p, osa-miR393b-3p	STRG.22132.1	3'	-68.3	56.7164	0.898684	-	-	-	Jin et al., 2020; Li et al., 2019; Liu et al., 2020a; Liu et al., 2020b; Ragupathy et al., 2016
miR166_miR165_2	UCGGACCAGGCUUCAUUCCC	UGCCUGGAUUAGGUUAAGGGGUAUGUUGUCUGGCUCGGUGCCCCCGGUCGAGAUUGAUAGUCGUCGACUCUCCGACGGGAGACGUCGAUUGAUCGGGGACGUCGGACCAGGCUUCAUUCCCUUUAACCGUGCGGCAUUCAG	20	141	miR166, miR165	sbi-miR166i, sbi-miR166b, sbi-miR166d, zma-miR166b-3p, zma-miR166h-3p, zma-miR166i-3p, gma-miR166r, tcc-miR166b, gma-miR166s, aly-miR165b-3p, gma-miR166p, gma-miR166t, zma-miR166d-3p, sbi-miR166j, zma-miR166e, aqc-miR166c, zma-miR166g-3p, gma-miR166q, zma-miR166f, aly-miR165a-3p, sbi-miR166h, sbi-miR166c, sbi-miR166a, csi-miR166c-3p, zma-miR166c-3p, sbi-miR166k, cme-miR166g	STRG.81850.1	3'	-68.3	56.7164	0.898684	miR166	Conserved	Yao et al., 2007; Wei et al., 2009	Meng et al., 2013
miR166_miR165_2	UCGGACCAGGCUUCAUUCCC	GAGCCUUUUCGUUUUGAGGGGAAUGUUGUCUGGCUCGGGGCUCUCUUUCUUUCUCUCUCUCUGUCCUCCUCCCCUCGAUCCCUUGAUCGGAUCGAGAGGAAGGUCGAAGAUCCGAUGAGGGGGGAGCAGAGAGUAGACGUGCGUAGAUCUCGGACCAGGCUUCAUUCCCCCCAAAGACAAGGGCUCCCG	20	189	miR166, miR165	sbi-miR166i, sbi-miR166b, sbi-miR166d, zma-miR166b-3p, zma-miR166h-3p, zma-miR166i-3p, gma-miR166r, tcc-miR166b, gma-miR166s, aly-miR165b-3p, gma-miR166p, gma-miR166t, zma-miR166d-3p, sbi-miR166j, zma-miR166e, aqc-miR166c, zma-miR166g-3p, gma-miR166q, zma-miR166f, aly-miR165a-3p, sbi-miR166h, sbi-miR166c, sbi-miR166a, csi-miR166c-3p, zma-miR166c-3p, sbi-miR166k, cme-miR166g	STRG.95979.1	3'	-68.3	56.7164	0.898684	miR166	Conserved	Yao et al., 2007; Wei et al., 2009	Meng et al., 2013
miR166_miR165_2	UCGGACCAGGCUUCAUUCCC	CGCGUCAUGGUUGUCGAGGGGAAUGACGCCGGGUCCGAAAGAGAGACGCGCGCAUGGUGUGCGUGUGGCGCGUUUCGGACCAGGCUUCAUUCCCCAUGACUCCAUCAUGGUUCA	20	114	miR166, miR165	sbi-miR166i, sbi-miR166b, sbi-miR166d, zma-miR166b-3p, zma-miR166h-3p, zma-miR166i-3p, gma-miR166r, tcc-miR166b, gma-miR166s, aly-miR165b-3p, gma-miR166p, gma-miR166t, zma-miR166d-3p, sbi-miR166j, zma-miR166e, aqc-miR166c, zma-miR166g-3p, gma-miR166q, zma-miR166f, aly-miR165a-3p, sbi-miR166h, sbi-miR166c, sbi-miR166a, csi-miR166c-3p, zma-miR166c-3p, sbi-miR166k, cme-miR166g	STRG.74551.1	3'	-68.3	56.7164	0.898684	miR166	Conserved	Yao et al., 2007; Wei et al., 2009	Meng et al., 2013
miR171_1	UUGAGCCGUGCCAAUAUCAC	CCUUCGAGGGGAGUGAACGCGGUAUUGGUGCGGUUCAAUCAGAGAGCUGGUGCCCCCGGAGGCAAGAGGUUCCGCUCUUCGAUUGAGCCGUGCCAAUAUCACGCGGUUUCUCAUGAAUCGCA	20	122	miR171	zma-miR171b-3p, csi-miR171a, sly-miR171d	STRG.29438.1	3'	-68.3	56.7164	0.898684	-	-	-	No
miR169_3	UAGCCAAGGAUGACUUGCCU	UGCAAGGGUCUUACCUCUGAUAGCCAAGGAUGACUUGCCUAUGUCUUCAUCCAUGUUCAAUGCUUCAUUAGCCUUGGCGUGGGUUCUCAUGGGCAGUCGCCUUGGCUAGCCUGAGUGGCUCUUGCUGCUU	20	130	miR169	fve-miR169c, bdi-miR169m, csi-miR169j-5p, stu-miR169g, atr-miR169a, mdm-miR169o, fve-miR169d, csi-miR169l-5p, fve-miR169b, csi-miR169h-5p, stu-miR169b-5p, stu-miR169e-5p, csi-miR169i-5p, atr-miR169c, csi-miR169b-5p, csi-miR169d-5p, stu-miR169d-5p, stu-miR169f-5p, stu-miR169h, csi-miR169p-5p, stu-miR169c-5p, fve-miR169a, csi-miR169f-5p, sbi-miR169d-5p, stu-miR169a-5p, csi-miR169c-5p, csi-miR169e-5…	STRG.93599.1	5'	-68.3	56.7164	0.898684	-	-	-	No
miR169_3	UAGCCAAGGAUGACUUGCCU	CCAGAGCCUGCCUGGUCUGGUAGCCAAGGAUGACUUGCCUAUAUGCUCUUUCAGAAGCCCCGGUUAUUACAUGGCUGGUUUCGGAUGAGUUCCAUGAUAGGCGGUCACCUUGGCUAGCCUGAGCAGCUCUUGUCUGUC	20	138	miR169	fve-miR169c, bdi-miR169m, csi-miR169j-5p, stu-miR169g, atr-miR169a, mdm-miR169o, fve-miR169d, csi-miR169l-5p, fve-miR169b, csi-miR169h-5p, stu-miR169b-5p, stu-miR169e-5p, csi-miR169i-5p, atr-miR169c, csi-miR169b-5p, csi-miR169d-5p, stu-miR169d-5p, stu-miR169f-5p, stu-miR169h, csi-miR169p-5p, stu-miR169c-5p, fve-miR169a, csi-miR169f-5p, sbi-miR169d-5p, stu-miR169a-5p, csi-miR169c-5p, csi-miR169e-5…	STRG.18394.1	5'	-68.3	56.7164	0.898684	-	-	-	No
miR396_1	UCCACAGGCUUUCUUGAACUG	AAAGAUGCGCGGGCAUGCUCUCCACAGGCUUUCUUGAACUGUGAACUCGCGGGGAUUGUGGCGCUGCUGCCUUCUCUUCGGCCGCCUCCGCCUGUUGAUGGUUCAAGAAAGCCCAUGGAAACCAUGCCCGCCUCCUGUGUC	21	141	miR396	osa-miR396e-5p, far-miR396, ata-miR396a-5p, vca-miR396b-5p, bdi-miR396b-5p, ata-miR396b-5p, ata-miR396d-5p, bdi-miR396a-5p	STRG.30652.1	5'	-68.3	56.7164	0.898684	miR396	sRNA evidence+, precursor EST, Conserved	Wei et al., 2009; Han et al., 2014	Chu et al., 2016; Jin et al., 2020; Liu et al., 2020a; Liu et al., 2020b; Meng et al., 2013; Ragupathy et al., 2016
miR444_1	UGCAGUUGCUGUCUCAAGCUU	AUUGCAUGUGGUGGCACCAAGCAUGAGGCGACAACUGCAUUACUUGCAAGGAAGUUACAAAAUCUAUGGGUCAUCAUAAUCGUGACUUUCUUGCAAGUUGUGCAGUUGCUGUCUCAAGCUUGCCUAUUUAUUUAGAUGUCA	21	141	miR444	bdi-miR444b, osa-miR444a-3p.2, hvu-miR444b, osa-miR444b.2, zma-miR444a, osa-miR444d.2, ssp-miR444c-3p, bdi-miR444d, osa-miR444e, osa-miR444c.2, bdi-miR444c, zma-miR444b	STRG.92732.4	3'	-68.3	56.7164	0.898684	miR444	Precursor EST, Conserved, Expression	Wei et al., 2009	Liu et al., 2020a; Liu et al., 2020b; Meng et al., 2013
miR444_2	UUGCUGCCUCAAGCUUGCUGC	CAGGUUUUGCAUUUGGAGGCAGUAAACUGGAGGCAACAACUGCAUAACUUGCGAGAUGCUCGUUGGAUGAUGAUCAUGCCGAUGAUUUUACCGCAAGUUAUGCAGUUGCUGCCUCAAGCUUGCUGCAUCCCAAUGCCAAACCAGUG	21	146	miR444	osa-miR444a-3p.1, hvu-miR444a, osa-miR444d.1, tae-miR444a, tae-miR444b, bdi-miR444a	STRG.84471.1	3'	-68.3	56.7164	0.898684	miR444	Precursor EST	Yao et al., 2007	No
miR394_1	AGGUGGGCAUACUGCCAAUG	GGGCGCUUACCGGGAGCUCUUUGGCAUUCUGUCCACCUCCUUGUGAAUCUUGCGGGGGAGAUCUCACGAUCUGCCGAGCUUGCGGGUUGCUUGGAGGUGGGCAUACUGCCAAUGGAGCUGUGUAGGCCUCCCUU	20	134	miR394	zma-miR394a-3p, zma-miR394b-3p	STRG.80768.1	3'	-68.3	56.7164	0.898684	-	-	-	No
miR394_1	AGGUGGGCAUACUGCCAAUG	GGGCGCUUACCGAGAGCUCUUUGGCAUUCUGUCCACCUCCUUGUGAAUCUUGCGGGGGAGAUCUCACGAUCUGUCGUGCUUGCAGGUUGCUUGGAGGUGGGCAUACUGCCAAUGGAGCUGUGUAGGCCUCCCUU	20	134	miR394	zma-miR394a-3p, zma-miR394b-3p	STRG.87541.1	3'	-68.3	56.7164	0.898684	-	-	-	No
miR169_4	GGCAGUCGCCUUGGCUAG	GCAAGGGUCUUACCUCUGAUAGCCAAGGAUGACUUGCCUAUGUCUUCAUCCAUGUUCAAUGCUUCAUUAGCCUUGGCGUGGGUUCUCAUGGGCAGUCGCCUUGGCUAGCCUGAGUGGCUCUUGCUGCU	18	128	miR169	zma-miR169k-3p, zma-miR169j-3p, zma-miR169i-3p	STRG.93599.1	3'	-68.3	56.7164	0.898684	-	-	-	No
miR393_4	AUCAGUGCAAUCCCUCUGGAAU	UCAGGAAGCUAGUGGAGGAUUCCAAAGGGAUCGCAUUGAUCCAUCUCUCCGUAACCGGCGCUCAAGAUCGAUGGAUCAGUGCAAUCCCUCUGGAAUUCUCCCCUUGCCUCCGCCUC	22	116	miR393	zma-miR393a-3p	STRG.22132.1	3'	-68.3	56.7164	0.898684	-	-	-	No
miR169_5	GCAGCCAAGGAUGACUUGCCG	AAAGAGGCAGAGAGUGGAAUGCAGCCAAGGAUGACUUGCCGACAGCACACAACAAGGUGGUAGUAAUCUUGCCGGCAAGUCCGUCCUUGGCUACACCUUGCUCUCUACCUCUACUG	21	116	miR169	ptc-miR169s	STRG.20600.1	5'	-68.3	56.7164	0.898684	-	-	-	No
miR169_5	GCAGCCAAGGAUGACUUGCCG	UAAGAGGCAGAGAACGGGAUGCAGCCAAGGAUGACUUGCCGGCUCCUGGUGCUGGGAGUUCGUUGAGCUUUAGAGUUAGCCGGCAAGUUGUCUUUGGCUACACUUAGUUCUCUUCUUCUGGUG	21	123	miR169	ptc-miR169s	STRG.20598.1	5'	-68.3	56.7164	0.898684	-	-	-	No
miR1117_1	UAGUACCGGUUCGUGGCACGAACC	CAUCCUGCCACCAUUCUCAUUAGUACCGGUUCGUGGCACGAACCGAUGCUAAAGGUUAGCCACGAACCGGUACUAAUGAGAGCGGCCCGGCUAGCCG	24	97	miR1117	tae-miR1117	STRG.83334.1	5'	-68.3	56.7164	0.898684	miR1117	Precursor EST	Yao et al., 2007	Li et al., 2019
miR1117_1	UAGUACCGGUUCGUGGCACGAACC	CAUCCUGCCACCACUCACUUUAGUACCGGUUCGUGGCACGAACCGGUGCUAAAGGUUCGCCACGAACCGGUACUAAUGAGAGCGGCCGGCUAGCCGU	24	97	miR1117	tae-miR1117	STRG.77407.1, STRG.36307.1	5'	-68.3	56.7164	0.898684	miR1117	Precursor EST	Yao et al., 2007	Li et al., 2019
miR1117_1	UAGUACCGGUUCGUGGCACGAACC	CAUCCUGCCACCACUCUCAUUAGUACCGGUUCGUGGCACGAACCGGUGCUAAAGGUUUGCCACGAACUGGUACUAAAGAGCUCCUCCCGGCUAGCCG	24	97	miR1117	tae-miR1117	STRG.76268.1	5'	-68.3	56.7164	0.898684	miR1117	Precursor EST	Yao et al., 2007	Li et al., 2019
miR1117_1	UAGUACCGGUUCGUGGCACGAACC	CAUCCUGCCACCACUCUCAUUAGUACCGGUUCGUGGCACGAACCGGUGCUAAAGGUUCGCCACGAACCGGUACUAAUGAAAGCGGCCCGGCUAUCCG	24	97	miR1117	tae-miR1117	STRG.31636.1	5'	-68.3	56.7164	0.898684	miR1117	Precursor EST	Yao et al., 2007	Li et al., 2019
miR1118_1	CACUACAUUAUGGAACGGAGGGA	UUAGUUCUUAAAAUGUACUCCCUCCAUUCCACAAUGUAGUGCCUAUAGAUUUUUGUGAAAGUCAAACUUUGCCAACUUUGACCAAGUGUAUAGAGAAAACUAUCUACAUCUACAAUAUCAAACAUAUACAUUCUGAAAAUAUAACUCGCGAUGUAUCCGGUGAUGUCCAUUUGGUAUUCUAGAUGUAUCUACUUUUCUCUAUAGAUAUGGUCAAAGUUUGUAAUGUUUGACUUUUGCAAAAAUCUAUAGGCACUACAUUAUGGAACGGAGGGAGUAAGAAAUAUGGAUAAAAU	23	293	miR1118	tae-miR1118	STRG.29941.5	3'	-68.3	56.7164	0.898684	-	-	-	No
miR1118_2	CACUACAUUGUGGAAUGGAGGGA	UUAUGUCUUCUCAAAUACUCCCUCCAUUCCAAAAUAUAGUGCGCCCGCGCUUUCCGAGGUCCAACUUUGACCAUAAAUUUAACCAACGAGACCAACUGCGGCGGGAGAAAAAAAUAUAUAAUUGAAAACUUCUUUCGAAUACGAAUUCACUGAUAUAUUUUUUGCUCCCACCGCAAUCGGUCUUGGUAGUUAAAUUUACGGUCAAAGUUGAAGCACGUGGAUAGAGGAAGCACUACAUUGUGGAAUGGAGGGAGUAUCAUGGCCAAAGAAAGC	23	273	miR1118	tae-miR1118	STRG.2611.1	3'	-68.3	56.7164	0.898684	-	-	-	No
miR1118_2	CACUACAUUGUGGAAUGGAGGGA	UUUGGAAACAUCACAUAUUCCCUUCAUUCCAAAAUAUAGUGCGCCUACGCUUCCCGAGGUCCAACUUUGACUAUAAAUUUAACCAAUGAGACCAACUGCGGCAGGAGAAAAAAUUGUAUAAUUGAAAACUUCUUUCGAAUACGAAUUCACUGAUAUAAUUUUUGCUCCCGCCGCAAUUAGUCUUGAUAGUUAAAUUUACGGUCAAACUUGAAGCACGAGGAUAGAGGAAGCACUACAUUGUGGAAUGGAGGGAGUACCUAAUAGAGUUUGACU	23	273	miR1118	tae-miR1118	STRG.94210.1	3'	-68.3	56.7164	0.898684	-	-	-	No
miR1118_2	CACUACAUUGUGGAAUGGAGGGA	UACUCCCUCCAUUCCAAAAUAUAGUGCGCCCGCGCUUCCCGAGGUUCAACUUUGACCGUAAAUUUAACCAACAAGACCAACUGCGGCGGAAGAAAAAAUUAUAUAAUUGAAAACUUCUUUCGAAUACGAAUUCACUGAUAUAAUUUUUGCUCCCGCCGCAAUCGGUCUUGGUAGUUAAAUUUACGGUCAAAGUUGAAGCACGUAGAUAGAGGAAGCACUACAUUGUGGAAUGGAGGGAGUAC	23	242	miR1118	tae-miR1118	STRG.85273.1	3'	-68.3	56.7164	0.898684	-	-	-	No
miR1118_2	CACUACAUUGUGGAAUGGAGGGA	AUACAAUUUGCUUUAUACUCCCUCCAUUCCAAAAUAUAGUGCGCCCGCGCUUCCCGAGGUCCAACUUUGACCAUAAAUUUAACCAACGAGACCAACUGCGGCGGGAGAAAAAAUUAUAUAAUUGAAAACUUCUUUGGAAUACGAAUUCACUGAUAUGAUUUUUGUUCCAGCCGCAAUCGGUCUCGAUAGUUAAAUUUACGGUCAAAGUUGAAGCACGUGGAUAGAGGAAGCACUACAUUGUGGAAUGGAGGGAGUAUAACAUAGACCAUACGA	23	273	miR1118	tae-miR1118	STRG.22308.1	3'	-68.3	56.7164	0.898684	-	-	-	No
miR1122_1	UAGAUACAUCCGUAUCUAGA	AUUCUUGUCUUAAAUUUGUCUAAAUACGGAUGUAUCAAGUCAUGUUUUAGUAUUAGAUACAUCCGUAUCUAGACAAAUCUAAGACAAGAAUUU	20	93	miR1122	far-miR1122, tae-miR1122a	STRG.84891.1	3'	-68.3	56.7164	0.898684	miR1122	Precursor EST, Expression	Yao et al., 2007	No
miR1122_1	UAGAUACAUCCGUAUCUAGA	AAUUUUGUCUUAGAUUUGUCUAAAUACGUAUGUAUCAAGUCAUGUUUUAGUAUUAGAUACAUCCGUAUCUAGACUAAUCUAAGACAAGAAUUU	20	93	miR1122	far-miR1122, tae-miR1122a	STRG.71751.1, STRG.71750.4, STRG.71750.2	3'	-68.3	56.7164	0.898684	miR1122	Precursor EST, Expression	Yao et al., 2007	No
miR1122_1	UAGAUACAUCCGUAUCUAGA	AAUUUUGGCUUACAUUUGUCUAAAUACGUAUGUAUCAAGUCAUGUUUUAGUAUUAGAUACAUCCGUAUCUAGACUAAUCUAAGACAAGAAUUU	20	93	miR1122	far-miR1122, tae-miR1122a	STRG.45770.3, STRG.45771.1, STRG.45770.2, STRG.45770.1, STRG.45770.4	3'	-68.3	56.7164	0.898684	miR1122	Precursor EST, Expression	Yao et al., 2007	No
miR1122_1	UAGAUACAUCCGUAUCUAGA	UUUCUUGUCUUAAAUUUGUCUAGAUACAAAUGUAUCUAGUUACGUUUUAGUAUUAGAUACAUCCGUAUCUAGACAAAUCUAAGACAAGAAUUU	20	93	miR1122	far-miR1122, tae-miR1122a	STRG.101613.1	3'	-68.3	56.7164	0.898684	miR1122	Precursor EST, Expression	Yao et al., 2007	No
miR1122_1	UAGAUACAUCCGUAUCUAGA	AAUUUUGGCUUAGAUUUGUCUAAAUACGUAUGUAUCAAGUCAUGUUUUAGUAUUAGAUACAUCCGUAUCUAGACUAAUCUAAGACAAGAAUUU	20	93	miR1122	far-miR1122, tae-miR1122a	STRG.70410.3, STRG.70410.2, STRG.70410.1, STRG.70409.1	3'	-68.3	56.7164	0.898684	miR1122	Precursor EST, Expression	Yao et al., 2007	No
miR1122_2	UAGAUACAUCUGUAUCUAGA	AUUAUUGUCUUAGAUUUGUCUAGAUACGGAUGUAUAGACACGUUUUAGUGUUAGAUACAUCUGUAUCUAGAUAAAUCUAAGGAGGGACGAA	20	91	miR1122	far-miR1122, tae-miR1122a	STRG.85778.3, STRG.85778.1	3'	-68.3	56.7164	0.898684	-	-	-	No
miR1122_3	UAGAUACAUCCAUAUCUAGA	AUUCUUGUCUUAGAUUUGUCUACAUACGGAUGUAUCUAACACUAAUAGAUACAUCCAUAUCUAGACAAAUCUAAGACAAGAUUUU	20	85	miR1122	far-miR1122, tae-miR1122a	STRG.85250.1	3'	-68.3	56.7164	0.898684	-	-	-	No
miR1122_4	UAGAUACAUCCGUAUGUAGA	AAUCUUGUCUUAGAUUUGUCUAGAUAUGGAUGUAUCUAUUAGUGUUAGAUACAUCCGUAUGUAGACAAAUCUAAGACAAGAAUUU	20	85	miR1122	far-miR1122, tae-miR1122a	STRG.85250.1	3'	-68.3	56.7164	0.898684	-	-	-	No
miR1125_1	AAUCAACGAGACCAACUGCGGCGG	UCAACUUUAACCAUAAAUUUAAUCAACGAGACCAACUGCGGCGGAGGCAAACAUUAUAUAAUUGAAAACUUCUUUUGAAUACGAAUUCAUUGCUAUAAUUUUUAGUCCUGCCGCAGUCGGUCUCGUUGGUUAAAUUUAUGGUCAAAGUUGAAA	24	153	miR1125	tae-miR1125	STRG.66396.1	5'	-68.3	56.7164	0.898684	-	-	-	No
miR1127_1	UCCUUCCGUUCGGAAUUAC	CUACUAGUAUUAAUAUCUACUCCUUCCGUUCGGAAUUACUUGUCGUAGAAAUGAAUGUAUUUAAAUGUAUUUUAGUUUUAAAUACAUCUAUUACCGAGACAAGUAAUUCCGAACGAAGGGAGUACAAAGGAACCACGGCCUCC	19	143	miR1127	tae-miR1127a	STRG.45527.1	5'	-68.3	56.7164	0.898684	miR1127	Precursor EST	Yao et al., 2007	No
miR1127_2	UCCCUCCGUUCGGAAUUAC	AGCGAACUAGUAGAUGCUACUCCCUCCGUUCGGAAUUACUUGUCGCAGAAAUGGAUGUAUCUUCCAAACGGAGGGAGUACAUUGCAACAAGUACAUAU	19	98	miR1127	tae-miR1127a	STRG.64729.1	5'	-68.3	56.7164	0.898684	-	-	-	No
miR1127_2	UCCCUCCGUUCGGAAUUAC	AAUUAAUCACUGGAAAGUACUCCCUCCGUUCGGAAUUACUUGUCGCAGAAAUGGAUGUAUUUAGAUGUAUUCUAGUUCUAGAUACAUCCAUUCUCGAGACAAGUAAUUCCGAACGGAGGGAAUAGCAUCUCAUAGUAAUUUAG	19	143	miR1127	tae-miR1127a	STRG.34262.1, STRG.34262.2, STRG.34262.3	5'	-68.3	56.7164	0.898684	-	-	-	No
miR1127_2	UCCCUCCGUUCGGAAUUAC	AUGUUCAAUCAGUCACAUACUCCCUCCGUUCGGAAUUACUUGUCACAGAAAUGGAUGUCUCUAGACGUAUUUUAGUUCUAGAUACAUCCAUUUUCGAGACAAGUAAUUCCAAACGGAGGGAGUACCUUGUAUUUGUAGCACCA	19	143	miR1127	tae-miR1127a	STRG.97822.2	5'	-68.3	56.7164	0.898684	-	-	-	No
miR1127_2	UCCCUCCGUUCGGAAUUAC	CAAGUGCUGAACACAUGUACUCCCUCCGUUCGGAAUUACUUGUCGCAGAAAUGAAUGUAUCUAGAUGUAUUUUAGUUCUAGAUAUAUCCAUUUCCGAGACAAGUAAUUCCGAACGGAGGAAGUAGUUAGAUGGUUGAGCCAAA	19	143	miR1127	tae-miR1127a	STRG.50592.1	5'	-68.3	56.7164	0.898684	-	-	-	No
miR1128_1	UACUACUCCCUCCGUCCGGAA	UUGCAAUCAGUCUGAGUAAAUACUACUCCCUCCGUCCGGAAAUACUUGUCUUAGACAUGGAUAAAAUGCAUGUAUCUAUAACUAAAAUAAGUCUAACACCAUUUCUAGGACAAGUAUUUCCGGACGGAGGGAGUAUAUAACUUCACUGAUUUCACAAUA	21	159	miR1128	tae-miR1128	STRG.91317.2, STRG.91317.1	5'	-68.3	56.7164	0.898684	-	-	-	No
miR1131_1	UAGUACCGGUUCGUGGCUAACC	GCUAGCCGGGCCGCUCUCAUUAGUACCGGUUCGUGGCUAACCUUUAGCAUCGGUUCGUGCCACGAACCGGUACUAAUGAGAAUGGUGGCAGGAUGUU	22	97	miR1131	tae-miR1131	STRG.83334.1	5'	-68.3	56.7164	0.898684	miR1131	Precursor EST, Expression	Yao et al., 2007	No
miR1131_2	UAGUACCGGUUCGUGGCGAACC	GGCUAGCCGGCCGCUCUCAUUAGUACCGGUUCGUGGCGAACCUUUAGCACCGGUUCGUGCCACGAACCGGUACUAAAGUGAGUGGUGGCAGGAUGUU	22	97	miR1131	tae-miR1131	STRG.77407.1, STRG.4759.1, STRG.36307.1	5'	-68.3	56.7164	0.898684	-	-	-	No
miR1131_2	UAGUACCGGUUCGUGGCGAACC	GCUAGGCGGGCGGACAUCAUUAGUACCGGUUCGUGGCGAACCUUUAGCACCGGUUCAUGCCACGAACCGGUACUAAAGUGAGUGGUGGCAGGAUGUU	22	97	miR1131	tae-miR1131	STRG.63704.1	5'	-68.3	56.7164	0.898684	-	-	-	No
miR1135_1	CUGCGACAAGUAAUUCCGAACGGA	AACCAUCUAACUACUUCCUCCGUUCGGAAUUACUUGUCUCGGAAAUGGAUAUAUCUAGAACUAAAAUACAUCUAGAUACAUUCAUUUCUGCGACAAGUAAUUCCGAACGGAGGGAGUACAUGUGUUCAGCA	24	131	miR1135	tae-miR1135	STRG.50592.1	3'	-68.3	56.7164	0.898684	miR1135	sRNA evidence+, precursor EST, Conserved	Yao et al., 2007; Han et al., 2014	No
miR1135_2	CUACGACAAGUAAUUCCGAACGGA	UGGUUCCUUUGUACUCCCUUCGUUCGGAAUUACUUGUCUCGGUAAUAGAUGUAUUUAAAACUAAAAUACAUUUAAAUACAUUCAUUUCUACGACAAGUAAUUCCGAACGGAAGGAGUAGAUAUUAAUACUA	24	131	miR1135	tae-miR1135	STRG.45527.1	3'	-68.3	56.7164	0.898684	-	-	-	No
miR1135_3	CUGCGACAAGUAAUUACGAACGGA	UCAAUCUAACCUACUCCCUCCGUUUGGAAUUACUCGUCUCGGAAAUGGAUGUAUGUACAACUAAAAUAUGUCUAAAUACAUCCACUUCUGCGACAAGUAAUUACGAACGGAGGGAGUAGCCGGUUACCAAG	24	131	miR1135	tae-miR1135	STRG.34859.1	3'	-68.3	56.7164	0.898684	-	-	-	No
miR1135_2	CUACGACAAGUAAUUCCGAACGGA	AUCUUGCAUACUACUCCCUCCGUUCGAAAUUACUUGUCUCGAAAAUGAAUGUAUCUAGAACUAAAAUACAUCUAGAUACAUCCAAUUCUACGACAAGUAAUUCCGAACGGAGAAAGUAUGUCCUAGCCCCU	24	131	miR1135	tae-miR1135	STRG.26359.1	3'	-68.3	56.7164	0.898684	-	-	-	No
miR1136_1	UUGUCGCAGGUAUGGAUGUAUCUA	CUCCCUCCGUUCCGAAUUACUUGUCGCAGGUAUGGAUGUAUCUAGAUGUAUUUUAGUUGUAGAUACAUCCAUUUCCGUGACGAGUAAUUAGGAACGGAGGGAGUA	24	105	miR1136	tae-miR1136	STRG.43155.2, STRG.43155.3, STRG.43155.4	5'	-68.3	56.7164	0.898684	miR1136	Precursor EST	Yao et al., 2007	No
miR1136_2	UUGUCGCACGUAUGGAUGUAUCUA	CUUCCUCCGUUCGGAAUUACUUGUCGCACGUAUGGAUGUAUCUAGAUGUAUUUCAGUUCUAGAUACAUCCAUUUCAGCGACGAGUAAUUUGGAACGGAGGGAGUA	24	105	miR1136	tae-miR1136	STRG.60372.3	5'	-68.3	56.7164	0.898684	-	-	-	No
miR1136_3	UUGUCGCAUGUAUGGAUGUAUCUA	CUCUCUCCGUUUCGAAUUACUUGUCGCAUGUAUGGAUGUAUCUAGAUGUAUUUAGUUCUAGAUACAUCUAUUUUUGCGACGAGUAAUUUGGAACGGAGGGAGUA	24	104	miR1136	tae-miR1136	STRG.58610.2	5'	-68.3	56.7164	0.898684	-	-	-	No
miR1137_1	UAGUACAAAGUUGAGUCAUC	ACCCUCCGUUCCAAAAUAGAUGACUCAACUUUGUACUAAAGUUAGUACAAAGUUGAGUCAUCUAUUUUGGAAUGGAGGGAGU	20	82	miR1137	tae-miR1137a	STRG.62829.1, STRG.62829.3	3'	-68.3	56.7164	0.898684	miR1137	Precursor EST	Yao et al., 2007	No
miR1137_1	UAGUACAAAGUUGAGUCAUC	UCCCUCCAUUCCAAAAUAGAUGACUCAACUUUGUACUAACUUUAGUACAAAGUUGAGUCAUCUAUUUUGGAACGGAGGGUGU	20	82	miR1137	tae-miR1137a	STRG.62829.1, STRG.62829.3	3'	-68.3	56.7164	0.898684	miR1137	Precursor EST	Yao et al., 2007	No
miR1137_1	UAGUACAAAGUUGAGUCAUC	UCCCUCUGUUUCAAAAUAGAUGACCCAACUUUGUACUAACUUUGUACUAAAAUUAGUACAAAGUUGAGUCAUCUAUUUUGAAAUGGAGGAAGU	20	93	miR1137	tae-miR1137a	STRG.28298.3	3'	-68.3	56.7164	0.898684	miR1137	Precursor EST	Yao et al., 2007	No
miR1137_2	UAGUAUAAAGUUGAGUCAUC	UCCCUCCAUUCCAAAAUAGAUGACCCAACUUUAUACUAACUUUAUACUAAAGUUAGUAUAAAGUUGAGUCAUCUAUUUUAGAACGGAGGGAGU	20	93	miR1137	tae-miR1137a	STRG.94332.1	3'	-68.3	56.7164	0.898684	-	-	-	No
miR1137_3	UAGUACAAAGUUGAGUUAUC	UCCCUCCGUUUCAAAAUAGAUGACUCAAUUUUAUACUAAUUUUGCACUGAAGUUAGUACAAAGUUGAGUUAUCUAUUUUGAAACGGAGGGAGU	20	93	miR1137	tae-miR1137a	STRG.100.1	3'	-68.3	56.7164	0.898684	-	-	-	No
miR166_2	UCGGACCAGGCUUCAUUCC	AGCCUUUUCGUUUUGAGGGGAAUGUUGUCUGGCUCGGGGCUCUCUUUCUUUCUCUCUCUCUGUCCUCCUCCCCUCGAUCCCUUGAUCGGAUCGAGAGGAAGGUCGAAGAUCCGAUGAGGGGGGAGCAGAGAGUAGACGUGCGUAGAUCUCGGACCAGGCUUCAUUCCCCCCAAAGACAAGGGCUCCC	19	187	miR166	mes-miR166j, vvi-miR166a, pde-miR166b, pde-miR166a, vvi-miR166b, hbr-miR166a	STRG.95979.1	3'	-68.3	56.7164	0.898684	-	-	-	No
miR166_2	UCGGACCAGGCUUCAUUCC	GCGUCAUGGUUGUCGAGGGGAAUGACGCCGGGUCCGAAAGAGAGACGCGCGCAUGGUGUGCGUGUGGCGCGUUUCGGACCAGGCUUCAUUCCCCAUGACUCCAUCAUGGUUC	19	112	miR166	mes-miR166j, vvi-miR166a, pde-miR166b, pde-miR166a, vvi-miR166b, hbr-miR166a	STRG.74551.1	3'	-68.3	56.7164	0.898684	-	-	-	No
miR169_6	UAGCCAAGGAUGAUUUGGCUG	GUAUAAGAGGCCAUCUUCGAUAGCCAAGGAUGAUUUGGCUGUGAGACUCGCCUGGCAGCCGAGCUCUCUGCCACAGAGAGCGGCCUCCGGCGGUUUCAUGGGCAAGUCACCCUGGCUACCAGAGUACCUCUUACCACACC	21	140	miR169	osa-miR169r-5p, sbi-miR169o	STRG.76359.1	5'	-68.3	56.7164	0.898684	-	-	-	No
miR1436_1	ACAUUAUGGGACGGAUGGAGU	AUCCCUUGUUUAUACAGUACUCCCUCUGUCCCAUAAUGUAAGAUGUUUUUUGACACUAGUCUAGUGUCAAAAAACGUCCUACAUUAUGGGACGGAUGGAGUAGCUUUUAACCUUUCAUCUC	21	121	miR1436	osa-miR1436, hvu-miR1436	STRG.98109.3, STRG.67493.1	3'	-68.3	56.7164	0.898684	-	-	-	No
miR1436_2	ACAUUAUGGGACAGAGGGAGU	GAUGAAAGGUUAAAAGCUACUCCAUCCGUCCCAUAAUGUAGGACGUUUUUUGACACUAGACUAGUGUCAAAAAACAUCUUACAUUAUGGGACAGAGGGAGUACUGUAUAAACAAGGGAUGG	21	121	miR1436	osa-miR1436, hvu-miR1436	STRG.98109.3, STRG.67493.1	3'	-68.3	56.7164	0.898684	-	-	-	No
miR1439_1	UUUUGGAACGGAGGGAGUAUU	CGGACGGAAGGAGUACGUAUUACUCCCUCCGUCCCAAAAUAAGUGUCUUGUUUUGGAACGGAGGGAGUAUUUAUGAUAUCAUCAUCAUAUA	21	91	miR1439	osa-miR1439	STRG.26971.1	3'	-68.3	56.7164	0.898684	-	-	-	No
miR166_3	GAAUGACGCCGGGUCCGAAAG	CGCGUCAUGGUUGUCGAGGGGAAUGACGCCGGGUCCGAAAGAGAGACGCGCGCAUGGUGUGCGUGUGGCGCGUUUCGGACCAGGCUUCAUUCCCCAUGACUCCAUCAUGGUUCA	21	114	miR166	bdi-miR166a-5p	STRG.74551.1	5'	-68.3	56.7164	0.898684	-	-	-	Liu et al., 2020a
miR160_4	GCCUGGCUCCCUGUAUGCCAC	GAUAUGAUAUGAUAUGAUGUGCCUGGCUCCCUGUAUGCCACUCAUCCAGAGCAACACCUUUUGCAAUAAGGUUGCCUGCGAUGGAUGGCGUGCACGGAUCCAAGCAUAUCGAACCCUCUCCCUCUCC	21	127	miR160	csi-miR160a-5p	STRG.101847.1	5'	-68.3	56.7164	0.898684	-	-	-	No
miR160_4	GCCUGGCUCCCUGUAUGCCAC	GCUGGGAUAUGAUAUGAUGUGCCUGGCUCCCUGUAUGCCACUCAUCCAGAGCAACAUCUUUUGCAAUAAGGUUGCCUGCGAUGGAUGGCGUGCACGGAUCCAAGCAUAUCGAACCCUCUCCCUCUCG	21	127	miR160	csi-miR160a-5p	STRG.94780.1	5'	-68.3	56.7164	0.898684	-	-	-	No
miR160_4	GCCUGGCUCCCUGUAUGCCAC	AGGUGAAAACAAUGGGAUAUGCCUGGCUCCCUGUAUGCCACUCGCGUAGCUGCCAACUCUCCAAACCCAGCGUUGGCUCUACCGCGGAUGGCGUGCGAGGAGCCAAGCAUGACCGUCUCUCUCUCUCUCU	21	130	miR160	csi-miR160a-5p	STRG.67041.1	5'	-68.3	56.7164	0.898684	-	-	-	No
miR166_4	UCGGACCAGGCUUCAUUCCCCC	GGGAGCCUUUUCGUUUUGAGGGGAAUGUUGUCUGGCUCGGGGCUCUCUUUCUUUCUCUCUCUCUGUCCUCCUCCCCUCGAUCCCUUGAUCGGAUCGAGAGGAAGGUCGAAGAUCCGAUGAGGGGGGAGCAGAGAGUAGACGUGCGUAGAUCUCGGACCAGGCUUCAUUCCCCCCAAAGACAAGGGCUCCCGGC	22	193	miR166	lus-miR166i, cas-miR166d, hbr-miR166b, ctr-miR166, lus-miR166k, cas-miR166f-3p, csi-miR166a-3p, cas-miR166c-3p	STRG.95979.1	3'	-68.3	56.7164	0.898684	-	-	-	No
miR166_5	UCGGACCAGGCUUCAUUCCCCA	UCCGCGUCAUGGUUGUCGAGGGGAAUGACGCCGGGUCCGAAAGAGAGACGCGCGCAUGGUGUGCGUGUGGCGCGUUUCGGACCAGGCUUCAUUCCCCAUGACUCCAUCAUGGUUCAGG	22	118	miR166	lus-miR166i, cas-miR166d, hbr-miR166b, ctr-miR166, lus-miR166k, cas-miR166f-3p, csi-miR166a-3p, cas-miR166c-3p	STRG.74551.1	3'	-68.3	56.7164	0.898684	-	-	-	No
miR166_6	UCGGACCAGGCUUCAUUCCCUU	UAUGCCUGGAUUAGGUUAAGGGGUAUGUUGUCUGGCUCGGUGCCCCCGGUCGAGAUUGAUAGUCGUCGACUCUCCGACGGGAGACGUCGAUUGAUCGGGGACGUCGGACCAGGCUUCAUUCCCUUUAACCGUGCGGCAUUCAGUC	22	145	miR166	crt-miR166b	STRG.81850.1	3'	-68.3	56.7164	0.898684	-	-	-	No
miR169_7	AGCCAAGGAUGACUUGCCGG	AGAGGCAGAGAACGGGAUGCAGCCAAGGAUGACUUGCCGGCUCCUGGUGCUGGGAGUUCGUUGAGCUUUAGAGUUAGCCGGCAAGUUGUCUUUGGCUACACUUAGUUCUCUUCUUCUGG	20	119	miR169	gma-miR169e	STRG.20598.1	5'	-68.3	56.7164	0.898684	-	-	-	No
miR169_8	AGCCAAGGAUGACUUGCCGA	AGAGGCAGAGAGUGGAAUGCAGCCAAGGAUGACUUGCCGACAGCACACAACAAGGUGGUAGUAAUCUUGCCGGCAAGUCCGUCCUUGGCUACACCUUGCUCUCUACCUCUAC	20	112	miR169	gma-miR169e	STRG.20600.1	5'	-68.3	56.7164	0.898684	-	-	-	No
miR393_5	UUCCAAAGGGAUCGCAUUGAUC	UUCAGGAAGCUAGUGGAGGAUUCCAAAGGGAUCGCAUUGAUCCAUCUCUCCGUAACCGGCGCUCAAGAUCGAUGGAUCAGUGCAAUCCCUCUGGAAUUCUCCCCUUGCCUCCGCCUCC	22	118	miR393	csi-miR393b-5p, csi-miR393a, gma-miR393j, gma-miR393h, gma-miR393k, gma-miR393i	STRG.22132.1	5'	-68.3	56.7164	0.898684	-	-	-	Ragupathy et al., 2016
miR1120_1	ACGUUCUUAUAUUAUGGGACGGAG	GAAUUUGUCUGCUACUCCCCCUGUCCCAAAAUAUAAGAACGUUUUUAACACUACACUAAUGUCGAAAACGUUCUUAUAUUAUGGGACGGAGGGAGUACAUGUUAAUCUUGC	24	111	miR1120	hvu-miR1120	STRG.93513.1, STRG.93513.4	3'	-68.3	56.7164	0.898684	-	-	-	No
miR1120_1	ACGUUCUUAUAUUAUGGGACGGAG	AUAUUCAACUUCUACUCUCUCUGUCCCAAAAUAAGAAUGUUUUUCACAUUAUACUAGUGUCAAAAACGUUCUUAUAUUAUGGGACGGAGGAAGUAUCUCUUUGGAAACA	24	109	miR1120	hvu-miR1120	STRG.64568.1	3'	-68.3	56.7164	0.898684	-	-	-	No
miR1120_1	ACGUUCUUAUAUUAUGGGACGGAG	CAUUCUAUAAUCUACUCCCUCUGUCCCAAAAUAUAAGAACGUUUUUAACACUACACUAGUGUAAAAAACGUUCUUAUAUUAUGGGACGGAGGGAGUAUAAUCUUUAUCUCU	24	111	miR1120	hvu-miR1120	STRG.8426.1	3'	-68.3	56.7164	0.898684	-	-	-	No
miR1120_2	ACACUCUUAUAUUAUGGGACGGAG	CUACAACAAAAAUACUCCCUCCAUCCCAUAAUAUAAGAGCAUUUUUGACACUAGUGUAGUGUCGAAAACACUCUUAUAUUAUGGGACGGAGGGAUUAGUAAACAAGGGGCA	24	111	miR1120	hvu-miR1120	STRG.1573.1	3'	-68.3	56.7164	0.898684	-	-	-	No
miR1120_1	ACGUUCUUAUAUUAUGGGACGGAG	GCUAAAGCAUUCUACUCCCUCUGUCCCAUAAUAUAAAAACGUUUUUGACACUAGUGUAGUGUCAGAAACGUUCUUAUAUUAUGGGACGGAGGGAGUAUCUUUUAACAUGUG	24	111	miR1120	hvu-miR1120	STRG.72443.1	3'	-68.3	56.7164	0.898684	-	-	-	No
miR1120_1	ACGUUCUUAUAUUAUGGGACGGAG	AAGUUUCCGAACUACUCCCUCUGUCCCAAAAUAUAAGAACGUUUUUAACACUACACUAGUGUAAAAAACGUUCUUAUAUUAUGGGACGGAGGGAGUAGUAAAAAGAGAGAA	24	111	miR1120	hvu-miR1120	STRG.32116.3, STRG.32117.1	3'	-68.3	56.7164	0.898684	-	-	-	No
miR160_5	UGCCUGGCUCCCUGUAUGCC	GGAUAUGAUAUGAUAUGAUGUGCCUGGCUCCCUGUAUGCCACUCAUCCAGAGCAACACCUUUUGCAAUAAGGUUGCCUGCGAUGGAUGGCGUGCACGGAUCCAAGCAUAUCGAACCCUCUCCCUCUCCC	20	129	miR160	cas-miR160a, cas-miR160b-5p, bdi-miR160f, htu-miR160a, gma-miR160b, gma-miR160c, gma-miR160e, gma-miR160d	STRG.101847.1	5'	-68.3	56.7164	0.898684	-	-	-	Ragupathy et al., 2016
miR160_5	UGCCUGGCUCCCUGUAUGCC	UGCUGGGAUAUGAUAUGAUGUGCCUGGCUCCCUGUAUGCCACUCAUCCAGAGCAACAUCUUUUGCAAUAAGGUUGCCUGCGAUGGAUGGCGUGCACGGAUCCAAGCAUAUCGAACCCUCUCCCUCUCGU	20	129	miR160	cas-miR160a, cas-miR160b-5p, bdi-miR160f, htu-miR160a, gma-miR160b, gma-miR160c, gma-miR160e, gma-miR160d	STRG.94780.1	5'	-68.3	56.7164	0.898684	-	-	-	Ragupathy et al., 2016
miR160_5	UGCCUGGCUCCCUGUAUGCC	GAGGUGAAAACAAUGGGAUAUGCCUGGCUCCCUGUAUGCCACUCGCGUAGCUGCCAACUCUCCAAACCCAGCGUUGGCUCUACCGCGGAUGGCGUGCGAGGAGCCAAGCAUGACCGUCUCUCUCUCUCUCUC	20	132	miR160	cas-miR160a, cas-miR160b-5p, bdi-miR160f, htu-miR160a, gma-miR160b, gma-miR160c, gma-miR160e, gma-miR160d	STRG.67041.1	5'	-68.3	56.7164	0.898684	-	-	-	Ragupathy et al., 2016
miR166_7	UCUCGGACCAGGCUUCAUUCC	AGCCUUUUCGUUUUGAGGGGAAUGUUGUCUGGCUCGGGGCUCUCUUUCUUUCUCUCUCUCUGUCCUCCUCCCCUCGAUCCCUUGAUCGGAUCGAGAGGAAGGUCGAAGAUCCGAUGAGGGGGGAGCAGAGAGUAGACGUGCGUAGAUCUCGGACCAGGCUUCAUUCCCCCCAAAGACAAGGGCUCCC	21	187	miR166	bdi-miR166f, pab-miR166e, csi-miR166g-3p, csi-miR166k-3p, aof-miR166b, csi-miR166i-3p, csi-miR166b-3p, gma-miR166k, atr-miR166b, csi-miR166d-3p, aof-miR166a, gma-miR166h-3p	STRG.95979.1	3'	-68.3	56.7164	0.898684	-	-	-	No
miR5070_1	AACUAAGAAGGGUCAGAGGGU	AUUUGGAACCUCAAGGAUGCCCUCCGACCCUACUUAGUUCAACUGAAUGAACUAAAUUUUCAGAAUCCACCUCACUUCUGAAAAAUUAGUUCAUUGGUUGAACUAAGAAGGGUCAGAGGGUACCCCUUAGGUCCCAAAUUA	21	141	miR5070	bdi-miR5070	STRG.61044.1	3'	-68.3	56.7164	0.898684	-	-	-	No
miR169_9	UAGCCAAGGAUGAUUUGGCUGU	GUAUAAGAGGCCAUCUUCGAUAGCCAAGGAUGAUUUGGCUGUGAGACUCGCCUGGCAGCCGAGCUCUCUGCCACAGAGAGCGGCCUCCGGCGGUUUCAUGGGCAAGUCACCCUGGCUACCAGAGUACCUCUUACCACACC	22	140	miR169	bdi-miR169k-5p	STRG.76359.1	5'	-68.3	56.7164	0.898684	-	-	-	No
miR169_10	GGGCAAGUCACCCUGGCUACC	GUAUAAGAGGCCAUCUUCGAUAGCCAAGGAUGAUUUGGCUGUGAGACUCGCCUGGCAGCCGAGCUCUCUGCCACAGAGAGCGGCCUCCGGCGGUUUCAUGGGCAAGUCACCCUGGCUACCAGAGUACCUCUUACCACACC	21	140	miR169	bdi-miR169k-3p	STRG.76359.1	3'	-68.3	56.7164	0.898684	-	-	-	No
miR166_8	CUCGGACCAGGCUUCAUUCCC	GAGCCUUUUCGUUUUGAGGGGAAUGUUGUCUGGCUCGGGGCUCUCUUUCUUUCUCUCUCUCUGUCCUCCUCCCCUCGAUCCCUUGAUCGGAUCGAGAGGAAGGUCGAAGAUCCGAUGAGGGGGGAGCAGAGAGUAGACGUGCGUAGAUCUCGGACCAGGCUUCAUUCCCCCCAAAGACAAGGGCUCCCG	21	189	miR166	bdi-miR166e-3p	STRG.95979.1	3'	-68.3	56.7164	0.898684	-	-	-	No
miR166_9	UUCGGACCAGGCUUCAUUCCC	CGCGUCAUGGUUGUCGAGGGGAAUGACGCCGGGUCCGAAAGAGAGACGCGCGCAUGGUGUGCGUGUGGCGCGUUUCGGACCAGGCUUCAUUCCCCAUGACUCCAUCAUGGUUCA	21	114	miR166	bdi-miR166e-3p	STRG.74551.1	3'	-68.3	56.7164	0.898684	-	-	-	Liu et al., 2020a; Liu et al., 2020b; Meng et al., 2013
miR169_11	GGCAGUCGCCUUGGCUAGC	UGCAAGGGUCUUACCUCUGAUAGCCAAGGAUGACUUGCCUAUGUCUUCAUCCAUGUUCAAUGCUUCAUUAGCCUUGGCGUGGGUUCUCAUGGGCAGUCGCCUUGGCUAGCCUGAGUGGCUCUUGCUGCUU	19	130	miR169	bdi-miR169h-3p, ata-miR169i-3p, bdi-miR169e-3p	STRG.93599.1	3'	-68.3	56.7164	0.898684	-	-	-	Ragupathy et al., 2016
miR396_2	GUUCAAGAAAGCCCAUGGAAA	AAAGAUGCGCGGGCAUGCUCUCCACAGGCUUUCUUGAACUGUGAACUCGCGGGGAUUGUGGCGCUGCUGCCUUCUCUUCGGCCGCCUCCGCCUGUUGAUGGUUCAAGAAAGCCCAUGGAAACCAUGCCCGCCUCCUGUGUC	21	141	miR396	ata-miR396d-3p, bdi-miR396b-3p	STRG.30652.1	3'	-68.3	56.7164	0.898684	miR396	sRNA evidence+, precursor EST, Conserved	Han et al., 2014	Li et al., 2019; Meng et al., 2013
miR5181_1	UCCGAUCCAAAAUAAGUGUCG	AAUCUCUUAAAUGCUCUCCCUCCGAUCCAAAAUAAGUGUCGUGGUUUUUGAACUAAAACAACGACACUUAAUUUUGAUCGGAAGGAGUAUAAUACACAGGUCCA	21	104	miR5181	bdi-miR5181b, ata-miR5181-5p	STRG.26652.5, STRG.26652.7	5'	-68.3	56.7164	0.898684	-	-	-	No
miR5181_2	UCCUAUCCAUAAUAAGUGUCG	UGGCAAGACUUGCUACUACCUCCUAUCCAUAAUAAGUGUCGUUGUUUUGUUUAGCCCAGUUCAAAACUGCGGCACUUAUUUUGGAUCGGAGGGAGUACUUGAUAUAUUCCUG	21	112	miR5181	bdi-miR5181b	STRG.23164.1	5'	-68.3	56.7164	0.898684	-	-	-	No
miR5175_1	AAGAAUUUUGGAACGGAGGGA	CCCUCUGUUCCUAAAUACUCCCUCCGUCCCAAAAAUUUUGGCUUACAUUUGUCUAAAUACGUAUGUAUCAAGUCAUGUUUUAGUAUUAGAUACAUCCGUAUCUAGACUAAUCUAAGACAAGAAUUUUGGAACGGAGGGAGUAUAAGUCUUUUUAGAGAU	21	159	miR5175	bdi-miR5175a	STRG.45770.3, STRG.45771.1, STRG.45770.2, STRG.45770.1, STRG.45770.4	3'	-68.3	56.7164	0.898684	-	-	-	No
miR5175_2	CCUCUGUUCCUAAAUACUUGU	AUGGAUAAUCGGAUGUACUCCCUCUGUUCCUAAAUACUUGUCUUUCUAGACAUUUCAACAAGUGACUACAUACGGAGUAAAAUGAGUGAAUCUACACUCUAAAAUAUGUCUACAUACAUCCGUAUGUAGUAGUCAUUUGAAAUGUCUAGAAAGACAAAUAUUUAGGAACAGAGGGAGUAUAUGCUAGAGGCUCCGG	21	196	miR5175	bdi-miR5175b	STRG.38618.1	5'	-68.3	56.7164	0.898684	-	-	-	No
miR1128_2	UAUUACUCCCUCCGUCCCAAA	CUUCGGACGGAAGGAGUACGUAUUACUCCCUCCGUCCCAAAAUAAGUGUCUUGUUUUGGAACGGAGGGAGUAUUUAUGAUAUCAUCAUCAUAUAGUCC	21	98	miR1128	ssp-miR1128	STRG.26971.1	5'	-68.3	56.7164	0.898684	-	-	-	No
miR5200_1	UGUAGAUACUCCCUAAGGCUU	AAGCUUUAAGCACUAAUUAAGCCUUAGUGAAUAUCUACACUAGUAAGUUUUUCUUCAUGUUUGAAAUGCUUAGCAUUGUAGAUACUCCCUAAGGCUUGGGUGGUAUUGCGUUGUGUG	21	117	miR5200	bdi-miR5200b-3p, ata-miR5200-3p, tae-miR5200, bdi-miR5200c, bdi-miR5200a-3p	STRG.98532.1	3'	-68.3	56.7164	0.898684	miR5200	Precursor EST, Expression	Wei et al., 2009	Jin et al., 2020; Li et al., 2019; Liu et al., 2020a; Liu et al., 2020b; Ragupathy et al., 2016
miR5200_1	UGUAGAUACUCCCUAAGGCUU	CAAAGCUUUAAAGCAGUCGAGCCUUAGUGAAUAUCUACACCAGUAAGUUUUUUUCUUCAUGCCAGAAAUACUUAACAGUGUAGAUACUCCCUAAGGCUUGGUGGUAUUGCAUUGUUGUG	21	119	miR5200	bdi-miR5200b-3p, ata-miR5200-3p, tae-miR5200, bdi-miR5200c, bdi-miR5200a-3p	STRG.98532.1	3'	-68.3	56.7164	0.898684	miR5200	Precursor EST, Expression	Wei et al., 2009	Jin et al., 2020; Li et al., 2019; Liu et al., 2020a; Liu et al., 2020b; Ragupathy et al., 2016
miR5200_1	UGUAGAUACUCCCUAAGGCUU	AUAAAGCUUUAAGCACUAAAGCCUUAGUGAAUAUCUACACUAGUAAGAUUUUCUUCAUGUUGGAAAUGCUUAGCAUUGUAGAUACUCCCUAAGGCUUGGGUGGUAUUGUGUUGUUGU	21	117	miR5200	bdi-miR5200b-3p, ata-miR5200-3p, tae-miR5200, bdi-miR5200c, bdi-miR5200a-3p	STRG.98532.1	3'	-68.3	56.7164	0.898684	miR5200	Precursor EST, Expression	Wei et al., 2009	Jin et al., 2020; Li et al., 2019; Liu et al., 2020a; Liu et al., 2020b; Ragupathy et al., 2016
miR5054_1	UCCCCACGGUGGGCGCCA	GGUAGCGCAGUAGUAGUACCUCCCCACGGUGGGCGCCAACUGUCGUGGUAUUCCUCACGGGGGGCUUGCGAGUCGACAGAUGCCACAAGGGCUUAGUGUGUGGGUAGGACUACUGCUGAUAGGACCGG	18	128	miR5054	bdi-miR5054	STRG.31450.1	5'	-68.3	56.7164	0.898684	-	-	-	No
miR166_10	CGGACCAGGCUUCAUUCCCC	GGAGCCUUUUCGUUUUGAGGGGAAUGUUGUCUGGCUCGGGGCUCUCUUUCUUUCUCUCUCUCUGUCCUCCUCCCCUCGAUCCCUUGAUCGGAUCGAGAGGAAGGUCGAAGAUCCGAUGAGGGGGGAGCAGAGAGUAGACGUGCGUAGAUCUCGGACCAGGCUUCAUUCCCCCCAAAGACAAGGGCUCCCGG	20	191	miR166	gma-miR166m	STRG.95979.1	3'	-68.3	56.7164	0.898684	-	-	-	No
miR166_10	CGGACCAGGCUUCAUUCCCC	CCGCGUCAUGGUUGUCGAGGGGAAUGACGCCGGGUCCGAAAGAGAGACGCGCGCAUGGUGUGCGUGUGGCGCGUUUCGGACCAGGCUUCAUUCCCCAUGACUCCAUCAUGGUUCAG	20	116	miR166	gma-miR166m	STRG.74551.1	3'	-68.3	56.7164	0.898684	-	-	-	No
miR166_11	CGGACCAGGCUUCAUUCCCU	AUGCCUGGAUUAGGUUAAGGGGUAUGUUGUCUGGCUCGGUGCCCCCGGUCGAGAUUGAUAGUCGUCGACUCUCCGACGGGAGACGUCGAUUGAUCGGGGACGUCGGACCAGGCUUCAUUCCCUUUAACCGUGCGGCAUUCAGU	20	143	miR166	gma-miR166m	STRG.81850.1	3'	-68.3	56.7164	0.898684	-	-	-	No
miR167_3	UGAAGCUGCCAGCAUGAUCU	CAAGGUGCACCACGAGCUGGUGAAGCUGCCAGCAUGAUCUGAUGACCUAACUCAUGGAUCAGAGUCCAUGUCAAUCAGGUCAUGCUGGAGUUUCAUCUGCUGGUCGGAGCACCACGA	20	117	miR167	mes-miR167b, fve-miR167c, lja-miR167a, lja-miR167b, fve-miR167b, fve-miR167a, bna-miR167d, lja-miR167c, gma-miR167l	STRG.69499.1	5'	-68.3	56.7164	0.898684	-	-	-	Ragupathy et al., 2016
miR5049_1	AGACACUUAUUUUGGGACGGAGG	ACCGAUCUCGAUAUACUCCCUCCGUCCCAAAAUAAGUGUCUCAACUUUGUAUAAGCUCUAGUACAAAUUUAUACUAAGCUCAAGACACUUAUUUUGGGACGGAGGGAGUACAUG	23	114	miR5049	hvu-miR5049c	STRG.98655.1	3'	-68.3	56.7164	0.898684	-	-	-	No
miR5049_1	AGACACUUAUUUUGGGACGGAGG	CAUGUACUCCCUCCGUCCCAAAAUAAGUGUCUUGAGCUUAGUAUAAAUUUGUACUAGAGCUUAUACAAAGUUGAGACACUUAUUUUGGGACGGAGGGAGUAUAUCGAGAUCGGUGA	23	116	miR5049	hvu-miR5049c	STRG.98655.1	3'	-68.3	56.7164	0.898684	-	-	-	No
miR5049_1	AGACACUUAUUUUGGGACGGAGG	GGCCUAAAACAUAUACUCCCUCCAUCCCAAAAUAAGUGUUUCAACCUUAGUACAACUUUAAACUGAAGCUAGUACAAAGUUGAGACACUUAUUUUGGGACGGAGGGAGUACCAUUUAAUGCCUUC	23	125	miR5049	hvu-miR5049c	STRG.58388.5, STRG.58388.3, STRG.58388.2	3'	-68.3	56.7164	0.898684	-	-	-	No
miR5049_1	AGACACUUAUUUUGGGACGGAGG	GCACUCUGUCUAGUACUCCCUCCGUCCCAAAGUAAGUGUCUCAACUUUGUACUAACUUUAGUACAAGUUGUACUAAAGUUAAGACACUUAUUUUGGGACGGAGGGAGUACGAGACAAACUCUUA	23	124	miR5049	hvu-miR5049c	STRG.76784.1	3'	-68.3	56.7164	0.898684	-	-	-	No
miR5049_1	AGACACUUAUUUUGGGACGGAGG	CGGUGCUCUUUAGUACUCCCUCUGUCCCAAAAUAACUGUCUCAAAUCUUAGUAUAAAUGUGUAUUAAAGUUAGUACAAAGUUGAGACACUUAUUUUGGGACGGAGGGAGUAUUCAUCUAAGCAUGA	23	126	miR5049	hvu-miR5049c	STRG.18824.1	3'	-68.3	56.7164	0.898684	-	-	-	No
miR5049_1	AGACACUUAUUUUGGGACGGAGG	UCAAUAAAAAAUAUACUCCCUCUGUCGCAAAAUAAGUGUCUCAACUUUAAGUGGAGACAAGUUGAGACACUUAUUUUGGGACGGAGGCAUAUAAUUUACUAAUGUUA	23	107	miR5049	hvu-miR5049c	STRG.12959.6	3'	-68.3	56.7164	0.898684	-	-	-	No
miR6191_1	UAGAUUUGUGUAGAUAUGAA	CCGUUCCAAAAUUCUUAUCUUAGAUUUGUGUAGAUAUGAAUGUAUCUAAUCACAUUUUAGUGUUAGAUACAUCCAUAUCUAGACAAAUCUAAGACAAGAAUUUUGGGACGGAG	20	113	miR6191	hvu-miR6191	STRG.83856.1	5'	-68.3	56.7164	0.898684	-	-	-	No
miR5049_2	AAUUAAUAUGGAUCGGAGGGA	CAUUCCACACAGAAGUACUCCCUCCGAUCCAUAUUACUUGUCGCUCACACGGAUGUAUCUAGACUCUAGACUUUCUAGAUACAUCCGUUUGAGCGACUAAUUAAUAUGGAUCGGAGGGAGUAAUUGUGAUCCAGGUGUC	21	139	miR5049	hvu-miR5049f	STRG.63914.1	3'	-68.3	56.7164	0.898684	-	-	-	No
miR5049_3	AAGUAAUAUGGAUCGGAGGGA	AGAUAAAAAUAUGGGUACUCCCUUCGAUCCUAUUACUUGUCGCGACAAGUAAUAUGGAUCGGAGGGAGUAGUUUAUUUUGCAAUGAU	21	87	miR5049	hvu-miR5049f	STRG.61880.1	3'	-68.3	56.7164	0.898684	-	-	-	No
miR5049_4	AAUUAAUAUGGAUGGGAGGGA	UAAAGCAAAAUUAUGUACUCCCUCCGAUUCAUAUUAAUUGUCGCAGCUUUGGUACAACGUUGUACUAAAGUUACAACAAUUAAUAUGGAUGGGAGGGAGUAACAAACUACAGGAUGCA	21	118	miR5049	hvu-miR5049f	STRG.29408.1	3'	-68.3	56.7164	0.898684	-	-	-	No
miR5049_5	AAUUAAUAUGAAUCGGAGGGA	CAUCCUGUAGUUUGUUACUCCCUCCCAUCCAUAUUAAUUGUUGUAACUUUAGUACAACGUUGUACCAAAGCUGCGACAAUUAAUAUGAAUCGGAGGGAGUACAUAAUUUUGCUUUAUC	21	118	miR5049	hvu-miR5049f	STRG.29408.1	3'	-68.3	56.7164	0.898684	-	-	-	No
miR5049_6	AAUUAAUAUGGAUCGAAGGGA	GCUCUGCUUACUCUAUACUCCCUCUAAUCAUAUUAAUUGUCGCUGAUUUAGUACAAUUAAUAUGGAUCGAAGGGAGUAAUAUACUUUGUGAAAGA	21	95	miR5049	hvu-miR5049f	STRG.13574.1	3'	-68.3	56.7164	0.898684	-	-	-	No
miR166_12	UCUCGGACCAGGCUUCAUUC	GCCUUUUCGUUUUGAGGGGAAUGUUGUCUGGCUCGGGGCUCUCUUUCUUUCUCUCUCUCUGUCCUCCUCCCCUCGAUCCCUUGAUCGGAUCGAGAGGAAGGUCGAAGAUCCGAUGAGGGGGGAGCAGAGAGUAGACGUGCGUAGAUCUCGGACCAGGCUUCAUUCCCCCCAAAGACAAGGGCUCC	20	185	miR166	gma-miR166u	STRG.95979.1	3'	-68.3	56.7164	0.898684	-	-	-	No
miR169_12	UAGCCAAGGAUGACUUGCC	UGCAAGGGUCUUACCUCUGAUAGCCAAGGAUGACUUGCCUAUGUCUUCAUCCAUGUUCAAUGCUUCAUUAGCCUUGGCGUGGGUUCUCAUGGGCAGUCGCCUUGGCUAGCCUGAGUGGCUCUUGCUGCUU	19	130	miR169	gma-miR169v	STRG.93599.1	5'	-68.3	56.7164	0.898684	-	-	-	No
miR169_12	UAGCCAAGGAUGACUUGCC	CCAGAGCCUGCCUGGUCUGGUAGCCAAGGAUGACUUGCCUAUAUGCUCUUUCAGAAGCCCCGGUUAUUACAUGGCUGGUUUCGGAUGAGUUCCAUGAUAGGCGGUCACCUUGGCUAGCCUGAGCAGCUCUUGUCUGUC	19	138	miR169	gma-miR169v	STRG.18394.1	5'	-68.3	56.7164	0.898684	-	-	-	No
miR156_4	UGACAGAAGAGAGUGAGCA	UGGGGAGGCCCUCGAGAGAUUGACAGAAGAGAGUGAGCACACGGCGUGAUGCCGGCAUAACAUGUAUGCCGUCUUCGCCGCGUGCUCACUCCUCUUUCUGUCAGCCUCUUUCUAUCAGGAGUUUA	19	125	miR156	har-miR156c	STRG.78489.1, STRG.78489.3, STRG.78489.6	5'	-68.3	56.7164	0.898684	-	-	-	No
miR5174_1	UACUCCCUCCGUUCCAUAAAG	UCGACACAGGUGUUAAAAGGUACUCCCUCCGUUCCAUAAAGUGUCGUCGUUUUAGUUCAAAUUUGAACUAAAACCUCAACAAUUAUUAUUGAAUGGAGGGAGUAGCAGAA	21	110	miR5174	bdi-miR5174e-5p.2	STRG.27457.1	5'	-68.3	56.7164	0.898684	-	-	-	No
miR5174_2	AUUAUGGAACGGAGGGAGUAG	AUCCAUCUCGGAGAAAAGGUACUCCCUCCAUCCCAUAAUGUAAGAGAAUUUUGACAAUACACUAGUGUCAAAAAAUGUCUUCCAUUUGUCAAAGAAUGUCUUAUAUUAUGGAACGGAGGGAGUAGGUUAGUACCUUCAUGGUGAA	21	145	miR5174	bdi-miR5174e-3p.2	STRG.23190.1	3'	-68.3	56.7164	0.898684	-	-	-	No
miR5049_7	CAAGUAAUAUGGAUCGGAGGGAGU	GACACCUGGAUCACAAUUACUCCCUCCGAUCCAUAUUAAUUAGUCGCUCAAACGGAUGUAUCUAGAAAGUCUAGAGUCUAGAUACAUCCGUGUGAGCGACAAGUAAUAUGGAUCGGAGGGAGUACUUCUGUGUGGAAUGGACU	24	143	miR5049	bdi-miR5049-3p	STRG.63914.1	3'	-68.3	56.7164	0.898684	-	-	-	No
miR5049_7	CAAGUAAUAUGGAUCGGAGGGAGU	UGAGAUAAAAAUAUGGGUACUCCCUUCGAUCCUAUUACUUGUCGCGACAAGUAAUAUGGAUCGGAGGGAGUAGUUUAUUUUGCAAUGAUGG	24	91	miR5049	bdi-miR5049-3p	STRG.61880.1	3'	-68.3	56.7164	0.898684	-	-	-	No
miR7742_1	UGUGUGCUCGAGUGAAUGAGU	AAGAGAGAACAAUCUCCCGCUGCAUUCGCUCAUUCGCACAGUAAAUAUUGUAACAUACUGGUAAGCCCUGGACCAGUCUCAUAUCUACUGUGUGCUCGAGUGAAUGAGUCGGCAGCUCGUUCAAUCCCC	21	129	miR7742	bdi-miR7742-3p	STRG.56512.1, STRG.56512.2	3'	-68.3	56.7164	0.898684	-	-	-	No
miR166_13	GGACCAGGCUUCAUUCCCC	GGAGCCUUUUCGUUUUGAGGGGAAUGUUGUCUGGCUCGGGGCUCUCUUUCUUUCUCUCUCUCUGUCCUCCUCCCCUCGAUCCCUUGAUCGGAUCGAGAGGAAGGUCGAAGAUCCGAUGAGGGGGGAGCAGAGAGUAGACGUGCGUAGAUCUCGGACCAGGCUUCAUUCCCCCCAAAGACAAGGGCUCCCGG	19	191	miR166	cpa-miR166e	STRG.95979.1	3'	-68.3	56.7164	0.898684	-	-	-	No
miR166_13	GGACCAGGCUUCAUUCCCC	CCGCGUCAUGGUUGUCGAGGGGAAUGACGCCGGGUCCGAAAGAGAGACGCGCGCAUGGUGUGCGUGUGGCGCGUUUCGGACCAGGCUUCAUUCCCCAUGACUCCAUCAUGGUUCAG	19	116	miR166	cpa-miR166e	STRG.74551.1	3'	-68.3	56.7164	0.898684	-	-	-	No
miR166_14	GGACCAGGCUUCAUUCCCU	AUGCCUGGAUUAGGUUAAGGGGUAUGUUGUCUGGCUCGGUGCCCCCGGUCGAGAUUGAUAGUCGUCGACUCUCCGACGGGAGACGUCGAUUGAUCGGGGACGUCGGACCAGGCUUCAUUCCCUUUAACCGUGCGGCAUUCAGU	19	143	miR166	cpa-miR166e	STRG.81850.1	3'	-68.3	56.7164	0.898684	-	-	-	No
miR5200_2	GCCUUAGUGAAUAUCUACACU	AAGCUUUAAGCACUAAUUAAGCCUUAGUGAAUAUCUACACUAGUAAGUUUUUCUUCAUGUUUGAAAUGCUUAGCAUUGUAGAUACUCCCUAAGGCUUGGGUGGUAUUGCGUUGUGUG	21	117	miR5200	bdi-miR5200a-5p	STRG.98532.1	5'	-68.3	56.7164	0.898684	-	-	-	No
miR5200_3	GCCUUAGGGAGUAUCUACACU	CAACAAUGCAAUACCACCAAGCCUUAGGGAGUAUCUACACUGUUAAGUAUUUCUGGCAUGAAGAAAAAAACUUACUGGUGUAGAUAUUCACUAAGGCUCGACUGCUUUAAAGCUUUGCG	21	119	miR5200	bdi-miR5200a-5p, bdi-miR5200b-5p	STRG.98532.1	5'	-68.3	56.7164	0.898684	-	-	-	No
miR1122_5	AGACUUAUAUUUAGGAACGGA	CAGAGUUGAUAUACUCCCUCUGUUCCCAAAUAUAAGUCUUUCUAGAGAUUCCAACAAAUGACUACAUACGGAGCAAAAUGAGCAAAUCUACACUCUAAAAUAUGUCUACAUACAUCCGUAUGUUGUAGUCCAUUUGAAAUGUCUAAAAAGACUUAUAUUUAGGAACGGAGGGAGCAUUAUGUAUUUUUU	21	189	miR1122	tae-miR1122b-3p	STRG.83309.1	3'	-68.3	56.7164	0.898684	-	-	-	Li et al., 2019; Liu et al., 2020a; Liu et al., 2020b
miR1122_5	AGACUUAUAUUUAGGAACGGA	UAGUUAAGUUAUACUCCCUCCCUUCCUAAAUAUAAGUUUUUUAGACAUUUCAAAUGGAUUACAACUUAGGGAUGUAUGUAGACAUAUUUUAGAGUAUACAUUCAUUCAUUUUGCUUCGUAUGUAGUCACUUGUUGAAAUCUUUAAAAAGACUUAUAUUUAGGAACGGAGGGAGUACAAUAGUAUGAAG	21	188	miR1122	tae-miR1122b-3p	STRG.32959.3	3'	-68.3	56.7164	0.898684	-	-	-	Li et al., 2019; Liu et al., 2020a; Liu et al., 2020b
miR1122_5	AGACUUAUAUUUAGGAACGGA	AAUAAAAUAACUACUUCCUCCGUUCCUAAAUAAGUCUUUGUAGAAAUUCCACUAUUGAUUAGAUACGGAGCAAAAUGAGUGAAUCUACACUCUAAAUGCAUCUAUAUACAUCCGUAUGUGGUUCAUAGUGGAAUCUCUACAAAGACUUAUAUUUAGGAACGGAUGGAGUAUUUCUUAAGUAUG	21	183	miR1122	tae-miR1122b-3p	STRG.24947.1	3'	-68.3	56.7164	0.898684	-	-	-	Li et al., 2019; Liu et al., 2020a; Liu et al., 2020b
miR9654_1	UUCUGAAAGGCUUGAAGCAAAU	GGCUCAAUGCUCACGUUGCUUAGCUUCAAGCCUUCAGGAAUAUGGUAGACUGCAUGGAGCUAUGCGCAGUGCAGUUUACACUAUUCUGAAAGGCUUGAAGCAAAUUAACGAGCAUUGCACCUCUU	22	125	miR9654	tae-miR9654a-3p	STRG.59918.1, STRG.59918.2	3'	-68.3	56.7164	0.898684	-	-	-	No
miR9654_2	UUCCGAAAGGUUUGAAGCGAAU	GUGCUCACCUACACGUUGGUUCGCUUCAAGCCUUGAGGAAUAGGGUAGACUGCACGGAGCUAUGUGCUGUGCAGUUUACACUGUUCCGAAAGGUUUGAAGCGAAUUAACUAGCAUUGCGCAAACU	22	125	miR9654	tae-miR9654b-3p	STRG.83377.1	3'	-68.3	56.7164	0.898684	-	-	-	No
miR9654_3	UUCCGAAAGGCUUGAAGCAAAU	CAAUGCUCCUGCACGUUGGUUAGCUUCAAGCCUUGAGGAAUACGGUAGACUGCACAGAGCUAUGUGCAGUGCAGUUGACACUAUUCCGAAAGGCUUGAAGCAAAUUAACAAGCAUUGCGCCUCUU	22	125	miR9654	tae-miR9654b-3p	STRG.73968.1	3'	-68.3	56.7164	0.898684	-	-	-	Li et al., 2019; Meng et al., 2013
miR1127_3	ACAAGUAUUUCCGGACGGAGG	GCUGCUUGGUAAGUACUCCAUCCGUCCGGAAAUACUUGUCCAACGACAAGUAUUUCCGGACGGAGGGAGUACAACUUGAGGAAGCA	21	86	miR1127	tae-miR1127b-3p	STRG.104842.1	3'	-68.3	56.7164	0.898684	-	-	-	Jin et al., 2020; Liu et al., 2020a; Liu et al., 2020b
miR1127_3	ACAAGUAUUUCCGGACGGAGG	CUUGGUUCUGUUGUACUCCCUCCGUCUGAAAAUACUUGUCAUCGAAAUGGAUAGAAAAGGAUGUAUCUAAAACUAAAAUACAUCUAGAUACAUCCCCUUUUAUUCAUUUUGAUGACAAGUAUUUCCGGACGGAGGAAUACUUUACAAUUUGUAUU	21	155	miR1127	tae-miR1127b-3p	STRG.102542.1	3'	-68.3	56.7164	0.898684	-	-	-	Jin et al., 2020; Liu et al., 2020a; Liu et al., 2020b
miR1127_3	ACAAGUAUUUCCGGACGGAGG	UUACUAAUUAUAGUACUCCCUCCGUCCGAAAAUACUUGUCGCGAAAAUGGGUAAAAGUGGAUGCAUCUAAAACUAAAAUACGACUAGAUACAUCCAUUCAUCCGACAAGUAUUUCCGGACGGAGGGAGUACUAAACUGGCAUAUG	21	145	miR1127	tae-miR1127b-3p	STRG.101231.2, STRG.101231.1	3'	-68.3	56.7164	0.898684	-	-	-	Jin et al., 2020; Liu et al., 2020a; Liu et al., 2020b
miR1127_3	ACAAGUAUUUCCGGACGGAGG	GUUGCUUAAAUUAUACCCCCUCCGUCCAAAAAUACUUGUCAUCAAAAUGGAUAAAAAGAGAUGUAUCUAGAACUAAUAUACAUCUAGAUACAUUUCCUUUUAUUCAUUUUGAUGACAAGUAUUUCCGGACGGAGGGAGUAUGUUCCUGGGCUAUU	21	155	miR1127	tae-miR1127b-3p	STRG.100455.2	3'	-68.3	56.7164	0.898684	-	-	-	Jin et al., 2020; Liu et al., 2020a; Liu et al., 2020b
miR1127_3	ACAAGUAUUUCCGGACGGAGG	GAUGAUUCUAUACUACUCCCUCCGUCCCAAAAUACUUAUCGAAGAAAUGGAUAAAAUUGGAUAUAUCUAUAACUAAAAUACAUCUAGAUUCAUCCGUUUCUCCGACAAGUAUUUCCGGACGGAGGGAGUAUCAUUUUGGAUGAAC	21	145	miR1127	tae-miR1127b-3p	STRG.99360.1, STRG.99360.5, STRG.99360.4	3'	-68.3	56.7164	0.898684	-	-	-	Jin et al., 2020; Liu et al., 2020a; Liu et al., 2020b
miR1127_3	ACAAGUAUUUCCGGACGGAGG	CAGUGAAGUUAUAUACUCCCUCCGUCCGGAAAUACUUGUCCUAGAAAUGGUGUUAGACUUAUUUUAGUUAUAGAUACAUGCAUUUUAUCCAUGUCUAAGACAAGUAUUUCCGGACGGAGGGAGUAGUAUUUACUCAGACU	21	140	miR1127	tae-miR1127b-3p	STRG.91317.2, STRG.91317.1	3'	-68.3	56.7164	0.898684	-	-	-	Jin et al., 2020; Liu et al., 2020a; Liu et al., 2020b
miR1127_3	ACAAGUAUUUCCGGACGGAGG	ACACAACAACACGUACUCCCUCCGUCUGAGAAUACUUGUCAUCAAAAUGAAUAAAAAAAUAUGUACCUACAACUAAAAUACAACUAGGUAUAUCCUCUUUUAUUCAUUUUGAUGACAAGUAUUUCCGGACGGAGGGAGUACGUACUUAGAAUUUG	21	155	miR1127	tae-miR1127b-3p	STRG.44740.1	3'	-68.3	56.7164	0.898684	-	-	-	Jin et al., 2020; Liu et al., 2020a; Liu et al., 2020b
miR1127_4	ACAAGUAUUUCUGGAUGGAGG	UUCCCCUAUGAAAUACUCCCUCCCUCCGAAAAUACUUGUCCUAGAAUUGAUAAAAAUGGAUGUAUCUAAAACUAAAAUAGUUCUAGAUACAUCCAUUUCUCCGACAAGUAUUUCUGGAUGGAGGGAGUACAAACAAAGAGAGGC	21	144	miR1127	tae-miR1127b-3p	STRG.19126.1	3'	-68.3	56.7164	0.898684	-	-	-	No
miR1127_3	ACAAGUAUUUCCGGACGGAGG	GUGUCCUGAUUGGUACUCCCUCCGUCCGGAAAUAUUUGUCUCAGAAAUGGAUGUAUCUAGAUGUAUUUUAGUUAUAGAUACAUCCAUUUUUAUCCAUUUCCCCGACAAGUAUUUCCGGACGGAGGGAGUACAUCAUAAUUUGCAA	21	145	miR1127	tae-miR1127b-3p	STRG.18988.2, STRG.18988.1	3'	-68.3	56.7164	0.898684	-	-	-	Jin et al., 2020; Liu et al., 2020a; Liu et al., 2020b
miR9668_1	UCAAUGACAAGUAUUUUCGGA	UAAAUAAUACUCCCUCCGUCCGGAAUUACUUGUCAUCAAAAUGGAUGUGUCUAGAACUAAAAUACAUCUAGAUACAUCCAUUUCAAUGACAAGUAUUUUCGGACGGAGGAAGUAGUAGAAUGA	21	123	miR9668	tae-miR9668-5p	STRG.55052.1	3'	-68.3	56.7164	0.898684	-	-	-	No
miR9670_1	AGGUGGAAUACUUGAAGAAGA	AGCUGGAGUACCUGAACGUCUUCUUCAAGUACUCCACUUUUUUUUUCUUGCGGAGAAAAAGGUGGAAUACUUGAAGAAGAUUUUCAGGUCGUCCAUUAGA	21	100	miR9670	tae-miR9670-3p	STRG.78349.1	3'	-68.3	56.7164	0.898684	miR9670	sRNA evidence+, precursor EST	Han et al., 2014	Li et al., 2019; Liu et al., 2020a; Liu et al., 2020b
miR1130_miR1122_1	UCUUAUAUUAUGGGACGGAGG	AAUAUUCAACUUCUACUCUCUCUGUCCCAAAAUAAGAAUGUUUUUCACAUUAUACUAGUGUCAAAAACGUUCUUAUAUUAUGGGACGGAGGAAGUAUCUCUUUGGAAACAA	21	111	miR1130, miR1122	tae-miR1130b-3p, tae-miR1122c-3p	STRG.64568.1	3'	-68.3	56.7164	0.898684	miR1130	sRNA evidence+, precursor EST	Han et al., 2014	No
miR1130_miR1122_1	UCUUAUAUUAUGGGACGGAGG	GCAUUCUAUAAUCUACUCCCUCUGUCCCAAAAUAUAAGAACGUUUUUAACACUACACUAGUGUAAAAAACGUUCUUAUAUUAUGGGACGGAGGGAGUAUAAUCUUUAUCUCUA	21	113	miR1122	tae-miR1122c-3p	STRG.8426.1	3'	-68.3	56.7164	0.898684	miR1130	sRNA evidence+, precursor EST	Han et al., 2014	No
miR1130_miR1122_1	UCUUAUAUUAUGGGACGGAGG	ACUACAACAAAAAUACUCCCUCCAUCCCAUAAUAUAAGAGCAUUUUUGACACUAGUGUAGUGUCGAAAACACUCUUAUAUUAUGGGACGGAGGGAUUAGUAAACAAGGGGCAU	21	113	miR1122	tae-miR1122c-3p	STRG.1573.1	3'	-68.3	56.7164	0.898684	miR1130	sRNA evidence+, precursor EST	Han et al., 2014	No
miR1130_miR1122_1	UCUUAUAUUAUGGGACGGAGG	AGCUAAAGCAUUCUACUCCCUCUGUCCCAUAAUAUAAAAACGUUUUUGACACUAGUGUAGUGUCAGAAACGUUCUUAUAUUAUGGGACGGAGGGAGUAUCUUUUAACAUGUGA	21	113	miR1130, miR1122	tae-miR1130b-3p, tae-miR1122c-3p	STRG.72443.1	3'	-68.3	56.7164	0.898684	miR1130	sRNA evidence+, precursor EST	Han et al., 2014	No
miR9672_1	CCACGACUGUCAUUAAGCAUC	CCUGUUUGAAGUGAAGAUGAUGCUUAAUGACAGUCGUGGUAUCUUAGAAGAGCCAGGCGACUAUGUCUAUGCUGGCCAUUAAGCAUCGUCUUCGCCUAGGACACCACGACUGUCAUUAAGCAUCGCCUUCACCUCAAACAGGGC	21	144	miR9672	tae-miR9672a-3p	STRG.72917.9	3'	-68.3	56.7164	0.898684	miR9672	sRNA evidence+, precursor EST	Han et al., 2014	Li et al., 2019; Liu et al., 2020a; Liu et al., 2020b
miR1120_3	UUCUUAUAUUAUGGGACAGAG	UCCAUAGAAAGGUACUCCCUCGGUCCCAUAAUAUAAGAACAUUUUUGACACUAGUGUAGUGUCAAAAACGUUCUUAUAUUAUGGGACAGAGGGAGUAGAACAUAAUCCAGC	21	111	miR1120	tae-miR1120b-3p	STRG.46365.1	3'	-68.3	56.7164	0.898684	-	-	-	Chu et al., 2016
miR1120_4	UUCUUAUAUUUUGGGACAGAG	AGAUAAAGAUUAUACUCCCUCCGUCCCAUAAUAUAAGAACGUUUUUUACACUAGUGUAGUGUUAAAAACGUUCUUAUAUUUUGGGACAGAGGGAGUAGAUUAUAGAAUGCA	21	111	miR1120	tae-miR1120b-3p	STRG.8426.1	3'	-68.3	56.7164	0.898684	-	-	-	No
miR1120_3	UUCUUAUAUUAUGGGACAGAG	UCGAUCAAAAACUACUCCCUCCAUCCCAUAAUAUAAAAACGUUUUUGACACUCGUUUAGUGUCAAAAACGUUCUUAUAUUAUGGGACAGAGGAAGUAUUUAGUAAGCUGUU	21	111	miR1120	tae-miR1120b-3p	STRG.2815.1	3'	-68.3	56.7164	0.898684	-	-	-	Chu et al., 2016
miR1120_4	UUCUUAUAUUUUGGGACAGAG	CUCUCUUUUUACUACUCCCUCCGUCCCAUAAUAUAAGAACGUUUUUUACACUAGUGUAGUGUUAAAAACGUUCUUAUAUUUUGGGACAGAGGGAGUAGUUCGGAAACUUUG	21	111	miR1120	tae-miR1120b-3p	STRG.32116.3, STRG.32117.1	3'	-68.3	56.7164	0.898684	-	-	-	No
miR1120_3	UUCUUAUAUUAUGGGACAGAG	ACCGAUGUGAACUGCUCCCUCCGUCCCAUAAUAUAAGAACGUUUUUGAUGUAGUGCCAAAAACGUUCUUAUAUUAUGGGACAGAGGGAGUAUUACAGAUUAUGUG	21	105	miR1120	tae-miR1120b-3p	STRG.22825.2, STRG.22825.1	3'	-68.3	56.7164	0.898684	-	-	-	Chu et al., 2016
miR1120_5	UAAUAUAAGAACAUUUUUGAC	AAGGUACUCCCUCGGUCCCAUAAUAUAAGAACAUUUUUGACACUAGUGUAGUGUCAAAAACGUUCUUAUAUUAUGGGACAGAGGGAGUAGAACAU	21	95	miR1120	tae-miR1120c-5p	STRG.46365.1	5'	-68.3	56.7164	0.898684	-	-	-	No
miR1120_6	UAAUAUAAAAACGUUUUUGAC	AAACUACUCCCUCCAUCCCAUAAUAUAAAAACGUUUUUGACACUCGUUUAGUGUCAAAAACGUUCUUAUAUUAUGGGACAGAGGAAGUAUUUAGU	21	95	miR1120	tae-miR1120c-5p	STRG.2815.1	5'	-68.3	56.7164	0.898684	-	-	-	No
miR1120_7	UAAUAUAAGAACGUUUUUGAA	UAUGUACUCCCACCGUCUCAUAAUAUAAGAACGUUUUUGAAACUACACUAGUGUCAAAAACGUUCUCAUAUUAUGGGACAGGGGGAGUAGUAUAU	21	95	miR1120	tae-miR1120c-5p	STRG.45398.1	5'	-68.3	56.7164	0.898684	-	-	-	No
miR1120_8	UAAUAUGAGAACGUUUUUGAC	AUACUACUCCCCCUGUCCCAUAAUAUGAGAACGUUUUUGACACUAGUGUAGUUUCAAAAACGUUCUUAUAUUAUGAGACGGUGGGAGUACAUACC	21	95	miR1120	tae-miR1120c-5p	STRG.45398.1	5'	-68.3	56.7164	0.898684	-	-	-	No
miR1120_7	UAAUAUAAGAACGUUUUUGAA	UUUCUAUUCCCUCCGUCCCAUAAUAUAAGAACGUUUUUGAAACUACACUAGUAUCAAAAACGUUCUUAUACUAUGGGAGUACCUUUCUUCCUUCG	21	95	miR1120	tae-miR1120c-5p	STRG.58986.1	5'	-68.3	56.7164	0.898684	-	-	-	No
miR1120_9	UAAUAUAAGAACGUUUUUGAU	GAACUGCUCCCUCCGUCCCAUAAUAUAAGAACGUUUUUGAUGUAGUGCCAAAAACGUUCUUAUAUUAUGGGACAGAGGGAGUAUUACAG	21	89	miR1120	tae-miR1120c-5p	STRG.22825.2, STRG.22825.1	5'	-68.3	56.7164	0.898684	-	-	-	No
miR5049_8	AAUAUGGAUCGGAGGGAGUAC	UGGACACCUGGAUCACAAUUACUCCCUCCGAUCCAUAUUAAUUAGUCGCUCAAACGGAUGUAUCUAGAAAGUCUAGAGUCUAGAUACAUCCGUGUGAGCGACAAGUAAUAUGGAUCGGAGGGAGUACUUCUGUGUGGAAUGGACUUC	21	147	miR5049	tae-miR5049-3p	STRG.63914.1	3'	-68.3	56.7164	0.898684	miR5049	sRNA evidence+, precursor EST	Han et al., 2014	Meng et al., 2013; Ragupathy et al., 2016
miR5049_9	AAUAUGGAUCGGAGGGAGUAA	AGUCCAUUCCACACAGAAGUACUCCCUCCGAUCCAUAUUACUUGUCGCUCACACGGAUGUAUCUAGACUCUAGACUUUCUAGAUACAUCCGUUUGAGCGACUAAUUAAUAUGGAUCGGAGGGAGUAAUUGUGAUCCAGGUGUCCAGA	21	147	miR5049	tae-miR5049-3p	STRG.63914.1	3'	-68.3	56.7164	0.898684	-	-	-	No
miR5049_10	AAUAUGGAUCGGAGGGAGUAG	CAUGAGAUAAAAAUAUGGGUACUCCCUUCGAUCCUAUUACUUGUCGCGACAAGUAAUAUGGAUCGGAGGGAGUAGUUUAUUUUGCAAUGAUGGAG	21	95	miR5049	tae-miR5049-3p	STRG.61880.1	3'	-68.3	56.7164	0.898684	-	-	-	Ragupathy et al., 2016
miR5049_11	AAUAUGAAUCGGAGGGAGUAC	AAUGCAUCCUGUAGUUUGUUACUCCCUCCCAUCCAUAUUAAUUGUUGUAACUUUAGUACAACGUUGUACCAAAGCUGCGACAAUUAAUAUGAAUCGGAGGGAGUACAUAAUUUUGCUUUAUCCAAA	21	126	miR5049	tae-miR5049-3p	STRG.29408.1	3'	-68.3	56.7164	0.898684	-	-	-	No
miR319_1	UGGACUGAAGGGAGCUCCCUC	AUGAGGAUGUAUUAGUUUGAGGGAGCUCACUUCAGUCCACUCAUGGGAGGUAGCGGGGAUUGAACGAGCUGCCGACUCAUUCACUCGAGCACACAGUAGAUAUGAGACUGGUCCAGGGCUUACCAGUAUGUUACAAUAUUUACUGUGCGAAUGAGCGAAUGCAGCGGGAGAUUGUUCUCUCUUUCCUCCUCCAUGCUUGGACUGAAGGGAGCUCCCUCAUCUCUCAUCAGCUUCAUCA	21	238	miR319	gma-miR319q	STRG.56512.1, STRG.56512.2	3'	-68.3	56.7164	0.898684	miR319	Precursor EST, Conserved	Wei et al., 2009	Liu et al., 2020a; Liu et al., 2020b
miR319_1	UGGACUGAAGGGAGCUCCCUC	GAGAUGAUGUAUUAGUUUGAGGGAGCUCACUUCAGUCCACUCAUGGGAGGUAGCGGGGAUUGAACGAGCUGCCGACUCAUUCACUCGAGCACACAGUGGAUAUGAGACUAGUUCAGGGCAUAACAGUAUGUAACAAUAUUUACUGUGCGAAUGAGCGAAUGCAGCGGGAGAUUGUUCUCUCUUUCCUCCUCCAUGCUUGGACUGAAGGGAGCUCCCUCAUCUCUCAUCAGCUUCAUCA	21	238	miR319	gma-miR319q	STRG.51259.1	3'	-68.3	56.7164	0.898684	miR319	Precursor EST, Conserved	Wei et al., 2009	Liu et al., 2020a; Liu et al., 2020b
miR9772_1	UGAGAUGAGAUUACCCCAUAC	UUUCUCUCUGUAGCGGCCGUUGAGAUGAGAUUACCCCAUACCCUAUAGCGGCAGCUCGACUCCGCACACGCGUAGGGGGCAAUCUCACCUCAACAGCUGCUCUCAGUGAGCUUU	21	114	miR9772	ata-miR9772a-5p, ata-miR9772b-5p, tae-miR9772	STRG.75871.1	5'	-68.3	56.7164	0.898684	miR9772	Precursor EST, Expression	Wei et al., 2009	Jin et al., 2020; Li et al., 2019; Meng et al., 2013
miR9772_1	UGAGAUGAGAUUACCCCAUAC	UUUCUCUCUGCAGCGGCCGUUGAGAUGAGAUUACCCCAUACCCUAUAGCGGCAGCUUGACUCCGUGCACGCGUAGGGGGCAAUCUCACCUCAACAGCCGCUCCCAGUGAGCUUU	21	114	miR9772	ata-miR9772a-5p, ata-miR9772b-5p, tae-miR9772	STRG.67740.1	5'	-68.3	56.7164	0.898684	miR9772	Precursor EST, Expression	Wei et al., 2009	Jin et al., 2020; Li et al., 2019; Meng et al., 2013
miR9772_1	UGAGAUGAGAUUACCCCAUAC	UUGCUCUCGGUAGCAGCCGUUGAGAUGAGAUUACCCCAUACCCUGGAGCGUCAGCUCGAUGCCGUACACGCGUAUGGGGUAAUCUCACCUCAACAGCCGCUCCCUGUGAGCUUU	21	114	miR9772	ata-miR9772a-5p, ata-miR9772b-5p, tae-miR9772	STRG.52876.1	5'	-68.3	56.7164	0.898684	miR9772	Precursor EST, Expression	Wei et al., 2009	Jin et al., 2020; Li et al., 2019; Meng et al., 2013
miR9776_1	UUGGACGAGGAUGUGCAGCUG	ACGCACGAUCUAGCUAGAGUUUGGACGAGGAUGUGCAGCUGCGGUAGGGCGUUCAGCCACGACCAGCAGCUGCACAUCCGCGUCCAAGCGCUAGCUAGGAUCGUCAACA	21	109	miR9776	tae-miR9776	STRG.29352.1	5'	-68.3	56.7164	0.898684	-	-	-	No
miR9781_1	UUUUGUCACAUAUAAUACAUA	UCGAUUUGAGGAAUUAAAUAUGUGUUAUAUGUCAUGAAAAGUAUACCACUAGAUUUCCACACGGAUGUAGUUUGUAAAUAUAUAUUUUUUGUCACAUAUAAUACAUAUUUAGAUAGUUAAAUUAUCG	21	127	miR9781	tae-miR9781	STRG.100027.1	3'	-68.3	56.7164	0.898684	miR9781	Precursor EST	Wei et al., 2009	No
miR9781_2	UUUUGUCAUAUAUAAUACAUA	UCGAUUUGAGGAAUUAAAUAUGUGUUAUAUGUCAUGAAAAGUAUACCACUAGAUUUCCACACGGAUGUAGUUUCUAAAUAUAUAUUUUUUGUCAUAUAUAAUACAUAUUUAGAUAGUUAAAUUAUCG	21	127	miR9781	tae-miR9781	STRG.72273.1	3'	-68.3	56.7164	0.898684	-	-	-	No
miR9782_1	GUAUUAGGUUGGUCAAAUUGACGA	CCUACGCGUAUACCUAGGUUGCCAGUUUUAUCACCUUAAUAUAAACUAUAUAACACAAAAAUUAUACGAUUUGAAAAUAGAACAUCUAAAGUUUAUAUUGAUAUAUUUUUUGUAAUAUAUAACUUGUAUUAGGUUGGUCAAAUUGACGACCUAGGGGCACGCGCACGCC	24	169	miR9782	tae-miR9782	STRG.68091.1	3'	-68.3	56.7164	0.898684	miR9782	Precursor EST, Expression	Wei et al., 2009	Li et al., 2019
miR9782_1	GUAUUAGGUUGGUCAAAUUGACGA	CCUGCAUGUAUAUCUAGGUUGUCAAUUUUAUCACCCUAAUAUAAACUAUAUAACACAAAAUUAUACUGUUUGAAAAUAGAACAUUGGAAGUUUAUAUUGGUAUAUUUUUUGUAAGAUAUGACUUGUAUUAGGUUGGUCAAAUUGACGACCUAGGGGUACACGCACGCC	24	168	miR9782	tae-miR9782	STRG.44807.3, STRG.44807.6, STRG.44807.2, STRG.44807.4, STRG.44807.7	3'	-68.3	56.7164	0.898684	miR9782	Precursor EST, Expression	Wei et al., 2009	Li et al., 2019
miR9783_1	AUAAGCACCGGUGCUUAAGAA	GAAAAAUAAACAUGGUUUUUCUGAAGCACAAGUGCCUAUUUUUAUAGGAGAGACGCCUAAUUAAGCGUCUACCCUAUACAAAUAAGCACCGGUGCUUAAGAAAAGCCUAGUUUAUUUCUCCA	21	122	miR9783	tae-miR9783	STRG.102890.2	3'	-68.3	56.7164	0.898684	miR9783	Precursor EST, Expression	Wei et al., 2009	No
miR393_6	UUCCAAAGGGAUCGCAUUGAU	UUCAGGAAGCUAGUGGAGGAUUCCAAAGGGAUCGCAUUGAUCCAUCUCUCCGUAACCGGCGCUCAAGAUCGAUGGAUCAGUGCAAUCCCUCUGGAAUUCUCCCCUUGCCUCCGCCUCC	21	118	miR393	ata-miR393-5p	STRG.22132.1	5'	-68.3	56.7164	0.898684	-	-	-	Jin et al., 2020; Li et al., 2019; Liu et al., 2020a; Liu et al., 2020b; Meng et al., 2013; Ragupathy et al., 2016
miR393_7	CAGUGCAAUCCCUCUGGAAUU	UUCAGGAAGCUAGUGGAGGAUUCCAAAGGGAUCGCAUUGAUCCAUCUCUCCGUAACCGGCGCUCAAGAUCGAUGGAUCAGUGCAAUCCCUCUGGAAUUCUCCCCUUGCCUCCGCCUCC	21	118	miR393	ata-miR393-3p	STRG.22132.1	3'	-68.3	56.7164	0.898684	-	-	-	No
miR5070_2	UCUGACCCUUCUUAGUUCAAC	UUGGGACCUAAGGGGUACCCUCUGACCCUUCUUAGUUCAACCAAUGAACUAAUUUUUCAGAAGUGAGGUGGAUUCUGAAAAUUUAGUUCAUUCAGUUGAACUAAGUAGGGUCGGAGGGCAUCCUUGAGGUUCCAAAU	21	137	miR5070	ata-miR5070-5p	STRG.61044.1	5'	-68.3	56.7164	0.898684	-	-	-	No
miR5070_3	UUGAACUAAGUAGGGUCGGAG	UGGGACCUAAGGGGUACCCUCUGACCCUUCUUAGUUCAACCAAUGAACUAAUUUUUCAGAAGUGAGGUGGAUUCUGAAAAUUUAGUUCAUUCAGUUGAACUAAGUAGGGUCGGAGGGCAUCCUUGAGGUUCCAAA	21	135	miR5070	ata-miR5070-3p	STRG.61044.1	3'	-68.3	56.7164	0.898684	-	-	-	Jin et al., 2020; Li et al., 2019
miR9772_2	AGGGGGCAAUCUCACCUCAAC	UUUCUCUCUGUAGCGGCCGUUGAGAUGAGAUUACCCCAUACCCUAUAGCGGCAGCUCGACUCCGCACACGCGUAGGGGGCAAUCUCACCUCAACAGCUGCUCUCAGUGAGCUUU	21	114	miR9772	ata-miR9772b-3p, ata-miR9772a-3p	STRG.75871.1	3'	-68.3	56.7164	0.898684	-	-	-	Jin et al., 2020; Li et al., 2019; Meng et al., 2013
miR9772_2	AGGGGGCAAUCUCACCUCAAC	UUUCUCUCUGCAGCGGCCGUUGAGAUGAGAUUACCCCAUACCCUAUAGCGGCAGCUUGACUCCGUGCACGCGUAGGGGGCAAUCUCACCUCAACAGCCGCUCCCAGUGAGCUUU	21	114	miR9772	ata-miR9772b-3p, ata-miR9772a-3p	STRG.67740.1	3'	-68.3	56.7164	0.898684	-	-	-	Jin et al., 2020; Li et al., 2019; Meng et al., 2013
miR9772_3	AGGGGGCAAUGUCACCUCAAC	UUGCUCAUUGUAGCGGCCGUUGAGAUGAUAUCGCUCCAUACCCGGUAGCGGCAGCUUGACUCCGCACACGCGUAGGGGGCAAUGUCACCUCAACAGCUGCUCCGUGUGAGCUUU	21	114	miR9772	ata-miR9772b-3p, ata-miR9772a-3p	STRG.67738.1	3'	-68.3	56.7164	0.898684	-	-	-	No
miR166_15	GGGAAUGACGCCGGGUCCGAAA	UCCGCGUCAUGGUUGUCGAGGGGAAUGACGCCGGGUCCGAAAGAGAGACGCGCGCAUGGUGUGCGUGUGGCGCGUUUCGGACCAGGCUUCAUUCCCCAUGACUCCAUCAUGGUUCAGG	22	118	miR166	ata-miR166b-5p	STRG.74551.1	5'	-68.3	56.7164	0.898684	-	-	-	No
miR5200_4	AAGCCUUAGUGAAUAUCUACA	CAAAGCUUUAAGCACUAAUUAAGCCUUAGUGAAUAUCUACACUAGUAAGUUUUUCUUCAUGUUUGAAAUGCUUAGCAUUGUAGAUACUCCCUAAGGCUUGGGUGGUAUUGCGUUGUGUGGC	21	121	miR5200	ata-miR5200-5p	STRG.98532.1	5'	-68.3	56.7164	0.898684	-	-	-	Li et al., 2019; Liu et al., 2020a
miR5200_5	GAGCCUUAGUGAAUAUCUACA	CGCAAAGCUUUAAAGCAGUCGAGCCUUAGUGAAUAUCUACACCAGUAAGUUUUUUUCUUCAUGCCAGAAAUACUUAACAGUGUAGAUACUCCCUAAGGCUUGGUGGUAUUGCAUUGUUGUGGC	21	123	miR5200	ata-miR5200-5p	STRG.98532.1	5'	-68.3	56.7164	0.898684	-	-	-	Liu et al., 2020a
miR169_13	UAGCCAAGGAUGAUUUGGCUGUG	GUAUAAGAGGCCAUCUUCGAUAGCCAAGGAUGAUUUGGCUGUGAGACUCGCCUGGCAGCCGAGCUCUCUGCCACAGAGAGCGGCCUCCGGCGGUUUCAUGGGCAAGUCACCCUGGCUACCAGAGUACCUCUUACCACACC	23	140	miR169	ata-miR169a-5p, ata-miR169b-5p, ata-miR169j-5p	STRG.76359.1	5'	-68.3	56.7164	0.898684	-	-	-	No
miR169_14	UGGGCAAGUCACCCUGGCUACC	GUAUAAGAGGCCAUCUUCGAUAGCCAAGGAUGAUUUGGCUGUGAGACUCGCCUGGCAGCCGAGCUCUCUGCCACAGAGAGCGGCCUCCGGCGGUUUCAUGGGCAAGUCACCCUGGCUACCAGAGUACCUCUUACCACACC	22	140	miR169	ata-miR169a-3p, ata-miR169j-3p	STRG.76359.1	3'	-68.3	56.7164	0.898684	-	-	-	Ragupathy et al., 2016
miR5181_3	CACUUAUUUUGGAACGGAGGG	GAUCACUAAUCUUCUCCUCCCUCCGUCCCAAAAUAGGUGUCUCAACUUUGUACUAACUAAGCCUAAGACACUUAUUUUGGAACGGAGGGAGUAUUUACCUUCAGCUGGU	21	109	miR5181	ata-miR5181-3p	STRG.23651.1, STRG.23651.3	3'	-68.3	56.7164	0.898684	-	-	-	No
miR5181_4	CACUUAUUUUGGAUCGGAGGG	GUUGCAUCAGGUGGUACUCCCUCUGAUCCAAAAUAAGUGUCGCAGUUUUCAACUAAGUUUGAACUAAACUUAGUUCAAAACUGCGUCACUUAUUUUGGAUCGGAGGGAGUAAUAUUUUUAAUCCUCA	21	127	miR5181	ata-miR5181-3p	STRG.3269.1	3'	-68.3	56.7164	0.898684	-	-	-	No
miR5181_4	CACUUAUUUUGGAUCGGAGGG	GGACCUGUGUAUUAUACUCCUUCCGAUCAAAAUUAAGUGUCGUUGUUUUAGUUCAAAAACCACGACACUUAUUUUGGAUCGGAGGGAGAGCAUUUAAGAGAUUCCU	21	106	miR5181	ata-miR5181-3p	STRG.26652.5, STRG.26652.7	3'	-68.3	56.7164	0.898684	-	-	-	No
miR5181_4	CACUUAUUUUGGAUCGGAGGG	AUGGCAAGACUUGCUACUACCUCCUAUCCAUAAUAAGUGUCGUUGUUUUGUUUAGCCCAGUUCAAAACUGCGGCACUUAUUUUGGAUCGGAGGGAGUACUUGAUAUAUUCCUGG	21	114	miR5181	ata-miR5181-3p	STRG.23164.1	3'	-68.3	56.7164	0.898684	-	-	-	No
miR9674_1	GGUGCUUUGGAUAAAUUCAAC	AGGGAGCCAGUUAAUCCGGUUUAAUUUGUCCAUAGCAUCAGCGAUCCCGCCAUUCUGUGGUCAAUGCUGCCCUAUGGCACGAUGCGGGAUAGCUGGUGCUUUGGAUAAAUGCUGGUGCUUUGGAUAAAUUCAACCCGAUGGCUGUGCAUGCCCG	21	154	miR9674	ata-miR9674c-3p	STRG.37536.1	3'	-68.3	56.7164	0.898684	-	-	-	No
miR394_2	AGGUGGGCAUACUGCCAAUGG	GGGCGCUUACCGAGAGCUCUUUGGCAUUCUGUCCACCUCCUUGUGAAUCUUGCGGGGGAGAUCUCACGAUCUGUCGUGCUUGCAGGUUGCUUGGAGGUGGGCAUACUGCCAAUGGAGCUGUGUAGGCCUCCCUUU	21	135	miR394	ata-miR394-3p	STRG.87541.1	3'	-68.3	56.7164	0.898684	-	-	-	Li et al., 2019
miR394_2	AGGUGGGCAUACUGCCAAUGG	GGGCGCUUACCGGGAGCUCUUUGGCAUUCUGUCCACCUCCUUGUGAAUCUUGCGGGGGAGAUCUCACGAUCUGCCGAGCUUGCGGGUUGCUUGGAGGUGGGCAUACUGCCAAUGGAGCUGUGUAGGCCUCCCUUU	21	135	miR394	ata-miR394-3p	STRG.80768.1	3'	-68.3	56.7164	0.898684	-	-	-	Li et al., 2019
miR9783_2	AUAAGCACCGGUGCUUAAAGA	AAAAAUAAAUCAGAUUUUUCUGAAGCACCAGUGCCUAUUUUUAGACGCCUAAGUAAGCGUCUAUCCUAUACAAAUAAGCACCGGUGCUUAAAGAAACACUGGUUUAUUUAUGUA	21	114	miR9783	ata-miR9783-3p	STRG.73269.1	3'	-68.3	56.7164	0.898684	-	-	-	No
miR5084_1	AUCCUCUGCAGUACUGUACGGUGC	GUGCAUUAUGAAGGGUUGAGAUCCUCUGCAGUACUGUACGGUGCAGUACACUGUACUGCACCGUACAGUACUGCAGAGGAUCCUAUCCCCAUUAUGAAGGAUU	24	103	miR5084	ata-miR5084-5p	STRG.29365.1	5'	-68.3	56.7164	0.898684	-	-	-	Liu et al., 2020a
miR156_5	UGCUCACUCCUCUUUCUGUCAG	GGGGAGGCCCUCGAGAGAUUGACAGAAGAGAGUGAGCACACGGCGUGAUGCCGGCAUAACAUGUAUGCCGUCUUCGCCGCGUGCUCACUCCUCUUUCUGUCAGCCUCUUUCUAUCAGGAGUUU	22	123	miR156	vca-miR156a-3p	STRG.78489.1, STRG.78489.3, STRG.78489.6	3'	-68.3	56.7164	0.898684	-	-	-	No
miR166_16	AUCUCGGACCAGGCUUCAUUCCCC	GGAGCCUUUUCGUUUUGAGGGGAAUGUUGUCUGGCUCGGGGCUCUCUUUCUUUCUCUCUCUCUGUCCUCCUCCCCUCGAUCCCUUGAUCGGAUCGAGAGGAAGGUCGAAGAUCCGAUGAGGGGGGAGCAGAGAGUAGACGUGCGUAGAUCUCGGACCAGGCUUCAUUCCCCCCAAAGACAAGGGCUCCCGG	24	191	miR166	lja-miR166-3p	STRG.95979.1	3'	-68.3	56.7164	0.898684	-	-	-	No
miR160_6	AUGCCUGGCUCCCUGUAUGCC	AGAGGUGAAAACAAUGGGAUAUGCCUGGCUCCCUGUAUGCCACUCGCGUAGCUGCCAACUCUCCAAACCCAGCGUUGGCUCUACCGCGGAUGGCGUGCGAGGAGCCAAGCAUGACCGUCUCUCUCUCUCUCUCU	21	134	miR160	pab-miR160c, pab-miR160f, pab-miR160e	STRG.67041.1	5'	-68.3	56.7164	0.898684	-	-	-	No
miR160_7	GUGCCUGGCUCCCUGUAUGCC	GGGAUAUGAUAUGAUAUGAUGUGCCUGGCUCCCUGUAUGCCACUCAUCCAGAGCAACACCUUUUGCAAUAAGGUUGCCUGCGAUGGAUGGCGUGCACGGAUCCAAGCAUAUCGAACCCUCUCCCUCUCCCU	21	131	miR160	pab-miR160c, pab-miR160f, pab-miR160e	STRG.101847.1	5'	-68.3	56.7164	0.898684	-	-	-	Jin et al., 2020
miR160_7	GUGCCUGGCUCCCUGUAUGCC	CUGCUGGGAUAUGAUAUGAUGUGCCUGGCUCCCUGUAUGCCACUCAUCCAGAGCAACAUCUUUUGCAAUAAGGUUGCCUGCGAUGGAUGGCGUGCACGGAUCCAAGCAUAUCGAACCCUCUCCCUCUCGUC	21	131	miR160	pab-miR160c, pab-miR160f, pab-miR160e	STRG.94780.1	5'	-68.3	56.7164	0.898684	-	-	-	Jin et al., 2020
miR156_6	GACAGAAGAGAGUGAGCAC	GGGGAGGCCCUCGAGAGAUUGACAGAAGAGAGUGAGCACACGGCGUGAUGCCGGCAUAACAUGUAUGCCGUCUUCGCCGCGUGCUCACUCCUCUUUCUGUCAGCCUCUUUCUAUCAGGAGUUU	19	123	miR156	cas-miR156g	STRG.78489.1, STRG.78489.3, STRG.78489.6	5'	-68.3	56.7164	0.898684	-	-	-	No
miR394_3	UUUGGCAUUCUGUCCACCUCC	GGGGCGCUUACCGAGAGCUCUUUGGCAUUCUGUCCACCUCCUUGUGAAUCUUGCGGGGGAGAUCUCACGAUCUGUCGUGCUUGCAGGUUGCUUGGAGGUGGGCAUACUGCCAAUGGAGCUGUGUAGGCCUCCCUUUG	21	137	miR394	cas-miR394	STRG.87541.1	5'	-68.3	56.7164	0.898684	-	-	-	No
miR394_3	UUUGGCAUUCUGUCCACCUCC	GGGGCGCUUACCGGGAGCUCUUUGGCAUUCUGUCCACCUCCUUGUGAAUCUUGCGGGGGAGAUCUCACGAUCUGCCGAGCUUGCGGGUUGCUUGGAGGUGGGCAUACUGCCAAUGGAGCUGUGUAGGCCUCCCUUUG	21	137	miR394	cas-miR394	STRG.80768.1	5'	-68.3	56.7164	0.898684	-	-	-	No

## Sheet: W9262-260D3
												Validated set support			sRNA set support
Unique miRNA ID	Mature miRNA sequence	Pre-miRNA sequence	Mature miRNA length	Pre-miRNA length	miRNA family	Homolog miRNAs	Transcripts	Hairpin location	MFE	GC%	MFEI	miRNA family reported in miRBase	Additional evidence	References	Previously reported in a sRNA sequencing study?
miR160_1	UGCCUGGCUCCCUGUAUGCCA	GGAUAUGAUAUGAUAUGAUGUGCCUGGCUCCCUGUAUGCCACUCAUCCAGAGCAACACCUUUUGCAAUAAGGUUGCCUGCGAUGGAUGGCGUGCACGGAUCCAAGCAUAUCGAACCCUCUCCCUCUCCC	21	129	miR160	osa-miR160a-5p, nta-miR160d, cpa-miR160e, mes-miR160f, csi-miR160b-5p, mes-miR160b, osa-miR160b-5p, ptc-miR160d, ttu-miR160, cpa-miR160a, mdm-miR160a, cpa-miR160c-5p, cme-miR160a, lus-miR160h, zma-miR160c-5p, fve-miR160a, ptc-miR160e-5p, zma-miR160e, ppt-miR160g, ptc-miR160f, osa-miR160e-5p, ath-miR160c-5p, bdi-miR160d-5p, lus-miR160e, bdi-miR160b-5p, tcc-miR160c, ppe-miR160b, tcc-miR160a, nta-mi…	STRG.99082.1	5'	-59.7	49.5726	1.02931	miR160	sRNA evidence+, precursor EST, Conserved	Yao et al., 2007; Wei et al., 2009; Han et al., 2014	Jin et al., 2020; Li et al., 2019; Liu et al., 2020a; Liu et al., 2020b; Meng et al., 2013; Ragupathy et al., 2016
miR160_1	UGCCUGGCUCCCUGUAUGCCA	UGCUGGGAUAUGAUAUGAUGUGCCUGGCUCCCUGUAUGCCACUCAUCCAGAGCAACAUCUUUUGCAAUAAGGUUGCCUGCGAUGGAUGGCGUGCACGGAUCCAAGCAUAUCGAACCCUCUCCCUCUCGU	21	129	miR160	osa-miR160a-5p, nta-miR160d, cpa-miR160e, mes-miR160f, csi-miR160b-5p, mes-miR160b, osa-miR160b-5p, ptc-miR160d, ttu-miR160, cpa-miR160a, mdm-miR160a, cpa-miR160c-5p, cme-miR160a, lus-miR160h, zma-miR160c-5p, fve-miR160a, ptc-miR160e-5p, zma-miR160e, ppt-miR160g, ptc-miR160f, osa-miR160e-5p, ath-miR160c-5p, bdi-miR160d-5p, lus-miR160e, bdi-miR160b-5p, tcc-miR160c, ppe-miR160b, tcc-miR160a, nta-mi…	STRG.92231.1	5'	-59.7	49.5726	1.02931	miR160	sRNA evidence+, precursor EST, Conserved	Yao et al., 2007; Wei et al., 2009; Han et al., 2014	Jin et al., 2020; Li et al., 2019; Liu et al., 2020a; Liu et al., 2020b; Meng et al., 2013; Ragupathy et al., 2016
miR165_miR166_1	UCGGACCAGGCUUCAUUCCCC	CCGCGUCAUGGUUGUCGAGGGGAAUGACGCCGGGUCCGAAAGAGAGACGCGCGCAUGGUGUGCGUGUGGCGCGUUUCGGACCAGGCUUCAUUCCCCAUGACUCCAUCAUGGUUCAG	21	116	miR165, miR166	aly-miR166e-3p, mtr-miR166a, ppt-miR166g, rco-miR166c, nta-miR166c, mdm-miR166h, ptc-miR166i, csi-miR166f-3p, pvu-miR166a, nta-miR166d, lus-miR166c, stu-miR166c-3p, pta-miR166b, nta-miR166g, lus-miR166h, ptc-miR166e, vvi-miR166g, ppe-miR166e, smo-miR166b, ptc-miR166a, rco-miR166e, tcc-miR166a, nta-miR166a, ptc-miR166m, gma-miR166c-3p, ptc-miR166g, bdi-miR166c-3p, ath-miR166b-3p, mdm-miR166c, cme-…	STRG.72439.1, STRG.72438.1	3'	-59.7	49.5726	1.02931	miR166	sRNA evidence+, precursor EST, Conserved	Wei et al., 2009; Han et al., 2014	Chu et al., 2016; Jin et al., 2020; Liu et al., 2020a; Liu et al., 2020b; Meng et al., 2013
miR165_miR166_1	UCGGACCAGGCUUCAUUCCCC	CCGCGUCAUGGUUGUCGAGGGGAAUGACGCCGGGUCCGAAAGAGAGACGCAUGGCGUGCGUGUGGCGCGUUUCGGACCAGGCUUCAUUCCCCAUGACACCAUCAUGGUUCAG	21	112	miR165, miR166	aly-miR166e-3p, mtr-miR166a, ppt-miR166g, rco-miR166c, nta-miR166c, mdm-miR166h, ptc-miR166i, csi-miR166f-3p, pvu-miR166a, nta-miR166d, lus-miR166c, stu-miR166c-3p, pta-miR166b, nta-miR166g, lus-miR166h, ptc-miR166e, vvi-miR166g, ppe-miR166e, smo-miR166b, ptc-miR166a, rco-miR166e, tcc-miR166a, nta-miR166a, ptc-miR166m, gma-miR166c-3p, ptc-miR166g, bdi-miR166c-3p, ath-miR166b-3p, mdm-miR166c, cme-…	STRG.64697.1, STRG.64696.1	3'	-59.7	49.5726	1.02931	miR166	sRNA evidence+, precursor EST, Conserved	Wei et al., 2009; Han et al., 2014	Chu et al., 2016; Jin et al., 2020; Liu et al., 2020a; Liu et al., 2020b; Meng et al., 2013
miR165_miR166_1	UCGGACCAGGCUUCAUUCCCC	CCGGUGCAUGGCAGUUGAGGGGAAUGUUGUCUGGUUGGAGACCUGGCUCGCACGACGGCCGGACCCCGGAUCGAUCGACGGCGUGCGUGCGCGGUUUCGGACCAGGCUUCAUUCCCCCCAACUCAACCCUUCUUCUA	21	137	miR165, miR166	aly-miR166e-3p, mtr-miR166a, ppt-miR166g, rco-miR166c, nta-miR166c, mdm-miR166h, ptc-miR166i, csi-miR166f-3p, pvu-miR166a, nta-miR166d, lus-miR166c, stu-miR166c-3p, pta-miR166b, nta-miR166g, lus-miR166h, ptc-miR166e, vvi-miR166g, ppe-miR166e, smo-miR166b, ptc-miR166a, rco-miR166e, tcc-miR166a, nta-miR166a, ptc-miR166m, gma-miR166c-3p, ptc-miR166g, bdi-miR166c-3p, ath-miR166b-3p, mdm-miR166c, cme-…	STRG.46530.1	3'	-59.7	49.5726	1.02931	miR166	sRNA evidence+, precursor EST, Conserved	Wei et al., 2009; Han et al., 2014	Chu et al., 2016; Jin et al., 2020; Liu et al., 2020a; Liu et al., 2020b; Meng et al., 2013
miR166_miR5168_1	UCGGACCAGGCUUCAUUCCCU	AUGCCUGGAUUAGGUUAAGGGGUAUGUUGUCUGGCUCGGUGCCCCCGGUCGAGAUUGAUAGUCGUCGACUCUCCGACGGGAGACGUCGAUUGAUCGGGGACGUCGGACCAGGCUUCAUUCCCUUUAACCGUGCGGCAUUCAGU	21	143	miR166, miR5168	aly-miR166e-3p, mtr-miR166a, ppt-miR166g, rco-miR166c, nta-miR166c, mdm-miR166h, ptc-miR166i, csi-miR166f-3p, pvu-miR166a, nta-miR166d, lus-miR166c, stu-miR166c-3p, pta-miR166b, nta-miR166g, lus-miR166h, ptc-miR166e, vvi-miR166g, ppe-miR166e, smo-miR166b, ptc-miR166a, rco-miR166e, sbi-miR166g, tcc-miR166a, nta-miR166a, ptc-miR166m, gma-miR166c-3p, ptc-miR166g, bdi-miR166c-3p, ath-miR166b-3p, mdm-…	STRG.79641.1	3'	-59.7	49.5726	1.02931	-	-	-	Liu et al., 2020a; Liu et al., 2020b; Meng et al., 2013
miR167_1	UGAAGCUGCCAGCAUGAUCUG	NNNNNNNNNAGAUGAAGCUGCCAGCAUGAUCUGAAAGCUAUGCUGCGUGUUGAUCUUGAUGGUCAUCUCCAUCAAGAUUGAAGAACAUGGCUGCAAUCAGGUCAUGUGGCAGCUUCAUUUUCUAAUGGUAGUACACCCA	21	139	miR167	zma-miR167i-5p, mdm-miR167e, ptc-miR167f-5p, zma-miR167a-5p, vvi-miR167a, zma-miR167h-5p, aof-miR167c, cpa-miR167a, gma-miR167j, ath-miR167b, vvi-miR167e, osa-miR167g, tcc-miR167a, ssp-miR167b, cme-miR167f, lus-miR167a, tcc-miR167b, osa-miR167b, zma-miR167b-5p, osa-miR167f, lus-miR167d, ptc-miR167c, sof-miR167b, cme-miR167a, lus-miR167e, gma-miR167c, sbi-miR167b, ptc-miR167a, bdi-miR167f, aof-miR…	STRG.57961.1	5'	-59.7	49.5726	1.02931	miR167	Precursor EST, Conserved	Yao et al., 2007; Wei et al., 2009	Ragupathy et al., 2016
miR169_1	GGCAAGUUGUCCUUGGCUAC	CGAGGCAGAGAACGGGAUGCAGCCAAGGAUGACUUGCCGGCUCCUGGUGUUGGGAGUUCGUUGAGCCUUAAGAGUUAGCCGGCAAGUUGUCCUUGGCUACACCUAGUUCUCUUCUUCUGG	20	120	miR169	bdi-miR169c-3p, ath-miR169a-3p	STRG.28169.1	3'	-59.7	49.5726	1.02931	-	-	-	Meng et al., 2013; Ragupathy et al., 2016
miR160_2	GCGUGCACGGAUCCAAGCAUA	GGAUAUGAUAUGAUAUGAUGUGCCUGGCUCCCUGUAUGCCACUCAUCCAGAGCAACACCUUUUGCAAUAAGGUUGCCUGCGAUGGAUGGCGUGCACGGAUCCAAGCAUAUCGAACCCUCUCCCUCUCCC	21	129	miR160	osa-miR160c-3p, bdi-miR160d-3p, ata-miR160b-3p	STRG.99082.1	3'	-59.7	49.5726	1.02931	-	-	-	No
miR160_2	GCGUGCACGGAUCCAAGCAUA	UGCUGGGAUAUGAUAUGAUGUGCCUGGCUCCCUGUAUGCCACUCAUCCAGAGCAACAUCUUUUGCAAUAAGGUUGCCUGCGAUGGAUGGCGUGCACGGAUCCAAGCAUAUCGAACCCUCUCCCUCUCGU	21	129	miR160	osa-miR160c-3p, bdi-miR160d-3p, ata-miR160b-3p	STRG.92231.1	3'	-59.7	49.5726	1.02931	-	-	-	No
miR167_2	UGAAGCUGCCAGCAUGAUCUGA	NNNNNNNNNAGAUGAAGCUGCCAGCAUGAUCUGAAAGCUAUGCUGCGUGUUGAUCUUGAUGGUCAUCUCCAUCAAGAUUGAAGAACAUGGCUGCAAUCAGGUCAUGUGGCAGCUUCAUUUUCUAAUGGUAGUACACCCA	22	139	miR167	tae-miR167c-5p, mes-miR167f, bdi-miR167c-5p, mes-miR167d, eun-miR167b-5p, ath-miR167d, bdi-miR167e-5p, aof-miR167b, ccl-miR167b, ata-miR167d-5p, gma-miR167g, eun-miR167a-5p, vca-miR167a-5p, ppe-miR167c, nta-miR167a, bdi-miR167d-5p, ctr-miR167, ccl-miR167a, cpa-miR167d, bdi-miR167g, cca-miR167, nta-miR167c, nta-miR167b, pab-miR167b, vca-miR167b-5p, aly-miR167d-5p, ata-miR167f-5p, ata-miR167b-5p, m…	STRG.57961.1	5'	-59.7	49.5726	1.02931	miR167	sRNA evidence+, precursor EST, Conserved	Han et al., 2014	Chu et al., 2016; Jin et al., 2020; Li et al., 2019; Liu et al., 2020a; Liu et al., 2020b; Meng et al., 2013; Ragupathy et al., 2016
miR169_2	UAGCCAAGGAUGACUUGCCUA	UGCAAGGGCCUUACCUCUGAUAGCCAAGGAUGACUUGCCUAUGUCUUCAUCCAUGUUCAAUGCUUCAUUAGCCUUGGCGUGGGUUCUCAUGGGCAGUCACCUUGGCUAGCCUGAGUGGCUCUUGCUGCUC	21	130	miR169	ptc-miR169i, bna-miR169f, aly-miR169m-5p, mes-miR169q, bdi-miR169e-5p, zma-miR169g, osa-miR169g, lus-miR169b, cas-miR169c, osa-miR169n, osa-miR169i-5p.1, zma-miR169k-5p, ptc-miR169k, sly-miR169d, ptc-miR169m, cas-miR169g-5p, ptc-miR169r, sbi-miR169l, osa-miR169o, aly-miR169h-5p, tcc-miR169h, zma-miR169j-5p, aly-miR169l-5p, tcc-miR169d, osa-miR169h, aqc-miR169a, aly-miR169i-5p, mes-miR169ab, ath-m…	STRG.98050.1	5'	-59.7	49.5726	1.02931	miR169	Conserved	Yao et al., 2007; Wei et al., 2009	No
miR393_1	UCCAAAGGGAUCGCAUUGAUCC	UCAGGAAGCUAGUGGAGGAUUCCAAAGGGAUCGCAUUGAUCCAUCUCUCCGUAACCGGCGCUCAAGAUCGAUGGAUCAGUGCAAUCCCUCUGGAAUUCUCCCCUUGCCUCCGCCUC	22	116	miR393	zma-miR393b-5p, atr-miR393, mes-miR393d, ath-miR393a-5p, fve-miR393b, zma-miR393a-5p, mes-miR393c, htu-miR393a, mdm-miR393b, mdm-miR393c, mdm-miR393a, cca-miR393, htu-miR393b, ghr-miR393, stu-miR393-5p, aof-miR393b, tcc-miR393a, gma-miR393d, gma-miR393g, osa-miR393b-5p, aly-miR393b-5p, gma-miR393c-5p, cpa-miR393, ath-miR393b-5p, cas-miR393-5p, zma-miR393c-5p, aly-miR393a-5p, gma-miR393e, gma-miR3…	STRG.21587.1	5'	-59.7	49.5726	1.02931	miR393	Conserved	Wei et al., 2009	No
miR384_miR394_1	UUGGCAUUCUGUCCACCUCC	GGGCGCUUACCGGGAGCUCUUUGGCAUUCUGUCCACCUCCUUGUGAAUCUUGCGGGGGAGAUCUCACGAUCUGCCGAGCUUGCGGGUUGCUUGGAGGUGGGCAUACUGCCAAUGGAGCUGUGUAGGCCUCCCUU	20	134	miR384, miR394	stu-miR384-5p, bdi-miR394, ath-miR394a, ppe-miR394a, mdm-miR394b, ptc-miR394b-5p, gma-miR394d, aly-miR394b-5p, tcc-miR394a, pab-miR394a, cme-miR394b, sbi-miR394b, cpa-miR394a, gma-miR394g, ghr-miR394b, gma-miR394a-5p, aly-miR394a-5p, bna-miR394b, mes-miR394a, bna-miR394a, osa-miR394, ahy-miR394, ptc-miR394a-5p, lus-miR394a, gma-miR394b-5p, cca-miR394, vvi-miR394b, csi-miR394a, tcc-miR394b, ata-mi…	STRG.78595.1	5'	-59.7	49.5726	1.02931	-	-	-	Jin et al., 2020; Li et al., 2019; Liu et al., 2020a; Liu et al., 2020b; Meng et al., 2013; Ragupathy et al., 2016
miR384_miR394_1	UUGGCAUUCUGUCCACCUCC	GGGCGCUUACCGAGAGCUCUUUGGCAUUCUGUCCACCUCCUUGUGAAUCUUGCGGGGGAGAUCUCACGAUCUGUCGUGCUUGCAGGUUGCUUGGAGGUGGGCAUACUGCCAAUGGAGCUGUGUAGGCCUCCCUU	20	134	miR384, miR394	stu-miR384-5p, bdi-miR394, ath-miR394a, ppe-miR394a, mdm-miR394b, ptc-miR394b-5p, gma-miR394d, aly-miR394b-5p, tcc-miR394a, pab-miR394a, cme-miR394b, sbi-miR394b, cpa-miR394a, gma-miR394g, ghr-miR394b, gma-miR394a-5p, aly-miR394a-5p, bna-miR394b, mes-miR394a, bna-miR394a, osa-miR394, ahy-miR394, ptc-miR394a-5p, lus-miR394a, gma-miR394b-5p, cca-miR394, vvi-miR394b, csi-miR394a, tcc-miR394b, ata-mi…	STRG.85185.1	5'	-59.7	49.5726	1.02931	-	-	-	Jin et al., 2020; Li et al., 2019; Liu et al., 2020a; Liu et al., 2020b; Meng et al., 2013; Ragupathy et al., 2016
miR399_1	UGCCAAAGGAGAGUUGCCCUG	AAUUAAGCAAUCCAGUUUCAGGGCUCCUCUUUAUUGGCAGGGAGCGUGUGAGGCCAUGUAGCUCCAUUCAGCGCUCUGCCAAAGGAGAGUUGCCCUGUAACUGGAAAUAGCUUAAGG	21	117	miR399	stu-miR399c-3p, sbi-miR399d, mtr-miR399o, ath-miR399a, tcc-miR399i, gma-miR399l, cme-miR399e, ath-miR399c-3p, gma-miR399k, vun-miR399b, ptc-miR399h, mtr-miR399i, aof-miR399a, sbi-miR399i, zma-miR399i-3p, gma-miR399i, pab-miR399d, pvu-miR399a, mdm-miR399j, stu-miR399b-3p, sbi-miR399c, zma-miR399a-3p, gma-miR399a, vvi-miR399a, pab-miR399e, sbi-miR399h, aly-miR399c-3p, mdm-miR399b, osa-miR399i, vun-…	STRG.27657.1	3'	-59.7	49.5726	1.02931	-	-	-	Jin et al., 2020; Li et al., 2019; Liu et al., 2020a; Liu et al., 2020b; Ragupathy et al., 2016
miR393_2	UCCAAAGGGAUCGCAUUGAUC	UCAGGAAGCUAGUGGAGGAUUCCAAAGGGAUCGCAUUGAUCCAUCUCUCCGUAACCGGCGCUCAAGAUCGAUGGAUCAGUGCAAUCCCUCUGGAAUUCUCCCCUUGCCUCCGCCUC	21	116	miR393	bna-miR393, fve-miR393a, sbi-miR393a, mtr-miR393a, gma-miR393a, mtr-miR393b-5p, lus-miR393d, csi-miR393c-5p, bdi-miR393b-5p, osa-miR393a, rco-miR393, cme-miR393c, sbi-miR393b, vvi-miR393a, ptc-miR393c, ptc-miR393a-5p, bdi-miR393a, ptc-miR393b-5p, lus-miR393b, mes-miR393a, ppe-miR393b, tcc-miR393b, lus-miR393a, vvi-miR393b, vca-miR393-5p, lus-miR393c, cme-miR393b, cme-miR393a	STRG.21587.1	5'	-59.7	49.5726	1.02931	miR393	Conserved	Yao et al., 2007; Wei et al., 2009	Chu et al., 2016; Ragupathy et al., 2016
miR166_miR5168_2	UCGGACCAGGCUUCAAUCCCU	AGGUUGAAGUUAGGUUAAGGGGGUUGUUGUCUGGUUCAAGGUCUCCACAUACAUCAUAUACAUGGAGAGCAUGAUAUGGAUUGUACGGUUUGGUGAUCUCGGACCAGGCUUCAAUCCCUUUAACCAGCAUCCGCACAAU	21	139	miR166, miR5168	osa-miR166l-3p, osa-miR166m, sbi-miR166g, ata-miR5168-3p, csi-miR166f-3p, zma-miR166j-3p, cas-miR166e, sbi-miR166e, zma-miR166n-3p, zma-miR166k-3p, bdi-miR166h-3p, osa-miR166k-3p	STRG.70530.1	3'	-59.7	49.5726	1.02931	miR166	Conserved	Wei et al., 2009	Jin et al., 2020; Liu et al., 2020a; Liu et al., 2020b; Meng et al., 2013
miR166_miR5168_3	GGGUUGUUGUCUGGUUCAAGG	AGGUUGAAGUUAGGUUAAGGGGGUUGUUGUCUGGUUCAAGGUCUCCACAUACAUCAUAUACAUGGAGAGCAUGAUAUGGAUUGUACGGUUUGGUGAUCUCGGACCAGGCUUCAAUCCCUUUAACCAGCAUCCGCACAAU	21	139	miR166, miR5168	osa-miR166l-5p, ata-miR5168-5p	STRG.70530.1	5'	-59.7	49.5726	1.02931	-	-	-	Li et al., 2019; Liu et al., 2020a
miR169_3	UAGCCAAGGUGACUGCCCAUG	GCAGCAAGAGCCACUCAGGCUAGCCAAGGUGACUGCCCAUGAGAACCCACGCCAAGGCUAAUGAAGCAUUGAACAUGGAUGAAGACAUAGGCAAGUCAUCCUUGGCUAUCAGAGGUAAGGCCCUUGCAGC	21	130	miR169	osa-miR169q	STRG.98050.1	5'	-59.7	49.5726	1.02931	-	-	-	No
miR393_3	UCAGUGCAAUCCCUCUGGAAU	UCAGGAAGCUAGUGGAGGAUUCCAAAGGGAUCGCAUUGAUCCAUCUCUCCGUAACCGGCGCUCAAGAUCGAUGGAUCAGUGCAAUCCCUCUGGAAUUCUCCCCUUGCCUCCGCCUC	21	116	miR393	bdi-miR393b-3p, osa-miR393b-3p	STRG.21587.1	3'	-59.7	49.5726	1.02931	-	-	-	Jin et al., 2020; Li et al., 2019; Liu et al., 2020a; Liu et al., 2020b; Ragupathy et al., 2016
miR165_miR166_2	UCGGACCAGGCUUCAUUCCC	UGCCUGGAUUAGGUUAAGGGGUAUGUUGUCUGGCUCGGUGCCCCCGGUCGAGAUUGAUAGUCGUCGACUCUCCGACGGGAGACGUCGAUUGAUCGGGGACGUCGGACCAGGCUUCAUUCCCUUUAACCGUGCGGCAUUCAG	20	141	miR165, miR166	sbi-miR166b, zma-miR166g-3p, aly-miR165a-3p, csi-miR166c-3p, zma-miR166h-3p, sbi-miR166d, sbi-miR166a, gma-miR166t, zma-miR166i-3p, zma-miR166d-3p, gma-miR166s, sbi-miR166k, gma-miR166r, tcc-miR166b, aqc-miR166c, gma-miR166p, zma-miR166f, zma-miR166b-3p, aly-miR165b-3p, zma-miR166c-3p, sbi-miR166i, gma-miR166q, sbi-miR166j, sbi-miR166c, sbi-miR166h, cme-miR166g, zma-miR166e	STRG.79641.1	3'	-59.7	49.5726	1.02931	miR166	Conserved	Yao et al., 2007; Wei et al., 2009	Meng et al., 2013
miR165_miR166_2	UCGGACCAGGCUUCAUUCCC	CGCGUCAUGGUUGUCGAGGGGAAUGACGCCGGGUCCGAAAGAGAGACGCGCGCAUGGUGUGCGUGUGGCGCGUUUCGGACCAGGCUUCAUUCCCCAUGACUCCAUCAUGGUUCA	20	114	miR165, miR166	sbi-miR166b, zma-miR166g-3p, aly-miR165a-3p, csi-miR166c-3p, zma-miR166h-3p, sbi-miR166d, sbi-miR166a, gma-miR166t, zma-miR166i-3p, zma-miR166d-3p, gma-miR166s, sbi-miR166k, gma-miR166r, tcc-miR166b, aqc-miR166c, gma-miR166p, zma-miR166f, zma-miR166b-3p, aly-miR165b-3p, zma-miR166c-3p, sbi-miR166i, gma-miR166q, sbi-miR166j, sbi-miR166c, sbi-miR166h, cme-miR166g, zma-miR166e	STRG.72439.1, STRG.72438.1	3'	-59.7	49.5726	1.02931	miR166	Conserved	Yao et al., 2007; Wei et al., 2009	Meng et al., 2013
miR165_miR166_2	UCGGACCAGGCUUCAUUCCC	CGCGUCAUGGUUGUCGAGGGGAAUGACGCCGGGUCCGAAAGAGAGACGCAUGGCGUGCGUGUGGCGCGUUUCGGACCAGGCUUCAUUCCCCAUGACACCAUCAUGGUUCA	20	110	miR165, miR166	sbi-miR166b, zma-miR166g-3p, aly-miR165a-3p, csi-miR166c-3p, zma-miR166h-3p, sbi-miR166d, sbi-miR166a, gma-miR166t, zma-miR166i-3p, zma-miR166d-3p, gma-miR166s, sbi-miR166k, gma-miR166r, tcc-miR166b, aqc-miR166c, gma-miR166p, zma-miR166f, zma-miR166b-3p, aly-miR165b-3p, zma-miR166c-3p, sbi-miR166i, gma-miR166q, sbi-miR166j, sbi-miR166c, sbi-miR166h, cme-miR166g, zma-miR166e	STRG.64697.1, STRG.64696.1	3'	-59.7	49.5726	1.02931	miR166	Conserved	Yao et al., 2007; Wei et al., 2009	Meng et al., 2013
miR165_miR166_2	UCGGACCAGGCUUCAUUCCC	CGGUGCAUGGCAGUUGAGGGGAAUGUUGUCUGGUUGGAGACCUGGCUCGCACGACGGCCGGACCCCGGAUCGAUCGACGGCGUGCGUGCGCGGUUUCGGACCAGGCUUCAUUCCCCCCAACUCAACCCUUCUUCU	20	135	miR165, miR166	sbi-miR166b, zma-miR166g-3p, aly-miR165a-3p, csi-miR166c-3p, zma-miR166h-3p, sbi-miR166d, sbi-miR166a, gma-miR166t, zma-miR166i-3p, zma-miR166d-3p, gma-miR166s, sbi-miR166k, gma-miR166r, tcc-miR166b, aqc-miR166c, gma-miR166p, zma-miR166f, zma-miR166b-3p, aly-miR165b-3p, zma-miR166c-3p, sbi-miR166i, gma-miR166q, sbi-miR166j, sbi-miR166c, sbi-miR166h, cme-miR166g, zma-miR166e	STRG.46530.1	3'	-59.7	49.5726	1.02931	miR166	Conserved	Yao et al., 2007; Wei et al., 2009	Meng et al., 2013
miR166_1	UCGGACCAGGCUUCAAUCCC	GGUUGAAGUUAGGUUAAGGGGGUUGUUGUCUGGUUCAAGGUCUCCACAUACAUCAUAUACAUGGAGAGCAUGAUAUGGAUUGUACGGUUUGGUGAUCUCGGACCAGGCUUCAAUCCCUUUAACCAGCAUCCGCACAA	20	137	miR166	sbi-miR166b, zma-miR166g-3p, csi-miR166c-3p, zma-miR166h-3p, sbi-miR166d, sbi-miR166a, gma-miR166t, zma-miR166i-3p, zma-miR166d-3p, gma-miR166s, gma-miR166r, tcc-miR166b, gma-miR166p, zma-miR166f, zma-miR166b-3p, zma-miR166c-3p, sbi-miR166i, gma-miR166q, sbi-miR166j, sbi-miR166c, sbi-miR166h, cme-miR166g, zma-miR166e	STRG.70530.1	3'	-59.7	49.5726	1.02931	miR166	Conserved	Yao et al., 2007	No
miR166_2	GGAAUGUUGUCUGGUUGGAGA	CCGGUGCAUGGCAGUUGAGGGGAAUGUUGUCUGGUUGGAGACCUGGCUCGCACGACGGCCGGACCCCGGAUCGAUCGACGGCGUGCGUGCGCGGUUUCGGACCAGGCUUCAUUCCCCCCAACUCAACCCUUCUUCUA	21	137	miR166	ata-miR166e-5p, bdi-miR166d-5p, zma-miR166g-5p	STRG.46530.1	5'	-59.7	49.5726	1.02931	miR166	sRNA evidence+, precursor EST, Conserved	Han et al., 2014	Meng et al., 2013
miR169_4	UAGCCAAGGAUGACUUGCCU	UGCAAGGGCCUUACCUCUGAUAGCCAAGGAUGACUUGCCUAUGUCUUCAUCCAUGUUCAAUGCUUCAUUAGCCUUGGCGUGGGUUCUCAUGGGCAGUCACCUUGGCUAGCCUGAGUGGCUCUUGCUGCUC	20	130	miR169	stu-miR169d-5p, csi-miR169h-5p, csi-miR169p-5p, csi-miR169b-5p, stu-miR169a-5p, stu-miR169e-5p, stu-miR169c-5p, csi-miR169f-5p, mdm-miR169o, aof-miR169c, stu-miR169b-5p, sbi-miR169d-5p, csi-miR169j-5p, csi-miR169e-5p, csi-miR169i-5p, stu-miR169g, fve-miR169a, csi-miR169c-5p, atr-miR169a, mes-miR169ac, fve-miR169c, csi-miR169d-5p, atr-miR169c, fve-miR169d, stu-miR169f-5p, bdi-miR169m, csi-miR169l-…	STRG.98050.1	5'	-59.7	49.5726	1.02931	-	-	-	No
miR169_5	GGGCAGUCACCUUGGCUAGC	UGCAAGGGCCUUACCUCUGAUAGCCAAGGAUGACUUGCCUAUGUCUUCAUCCAUGUUCAAUGCUUCAUUAGCCUUGGCGUGGGUUCUCAUGGGCAGUCACCUUGGCUAGCCUGAGUGGCUCUUGCUGCUC	20	130	miR169	sbi-miR169d-3p	STRG.98050.1	3'	-59.7	49.5726	1.02931	-	-	-	No
miR396_1	UCCACAGGCUUUCUUGAACUG	AAAGGUGCGCGGGCAUGCUCUCCACAGGCUUUCUUGAACUGUGAACUCGCGGGCGGAUUGUGGCGCUCCCGCCUUCUCUUCGGCCGCCUCCGCCUGUUGAUGGUUCAAGAAAGCCCAUGGAAACCAUGCCCGCCUCCUGUGUC	21	143	miR396	ata-miR396a-5p, bdi-miR396a-5p, ata-miR396b-5p, vca-miR396b-5p, osa-miR396e-5p, far-miR396, ata-miR396d-5p, bdi-miR396b-5p	STRG.21445.1	5'	-59.7	49.5726	1.02931	miR396	sRNA evidence+, precursor EST, Conserved	Wei et al., 2009; Han et al., 2014	Chu et al., 2016; Jin et al., 2020; Liu et al., 2020a; Liu et al., 2020b; Meng et al., 2013; Ragupathy et al., 2016
miR444_1	UGCAGUUGCUGUCUCAAGCUU	AUUGCAUGUGGUGGCACCAAGCAUGAGGCGACAACUGCAUUACUUGCAAGGAAGUUACAAAAUCUAUGGGUCAUCAUAAUCGUGACUUUCUUGCAAGUUGUGCAGUUGCUGUCUCAAGCUUGCCUAUUUAUUUAGAUGUCA	21	141	miR444	bdi-miR444b, bdi-miR444c, zma-miR444b, osa-miR444e, bdi-miR444d, hvu-miR444b, osa-miR444c.2, zma-miR444a, osa-miR444a-3p.2, ssp-miR444c-3p, osa-miR444d.2, osa-miR444b.2	STRG.90206.3	3'	-59.7	49.5726	1.02931	miR444	Precursor EST, Conserved, Expression	Wei et al., 2009	Liu et al., 2020a; Liu et al., 2020b; Meng et al., 2013
miR394_1	AGGUGGGCAUACUGCCAAUG	GGGCGCUUACCGGGAGCUCUUUGGCAUUCUGUCCACCUCCUUGUGAAUCUUGCGGGGGAGAUCUCACGAUCUGCCGAGCUUGCGGGUUGCUUGGAGGUGGGCAUACUGCCAAUGGAGCUGUGUAGGCCUCCCUU	20	134	miR394	zma-miR394a-3p, zma-miR394b-3p	STRG.78595.1	3'	-59.7	49.5726	1.02931	-	-	-	No
miR394_1	AGGUGGGCAUACUGCCAAUG	GGGCGCUUACCGAGAGCUCUUUGGCAUUCUGUCCACCUCCUUGUGAAUCUUGCGGGGGAGAUCUCACGAUCUGUCGUGCUUGCAGGUUGCUUGGAGGUGGGCAUACUGCCAAUGGAGCUGUGUAGGCCUCCCUU	20	134	miR394	zma-miR394a-3p, zma-miR394b-3p	STRG.85185.1	3'	-59.7	49.5726	1.02931	-	-	-	No
miR169_6	GGCAGUCACCUUGGCUAG	GCAAGGGCCUUACCUCUGAUAGCCAAGGAUGACUUGCCUAUGUCUUCAUCCAUGUUCAAUGCUUCAUUAGCCUUGGCGUGGGUUCUCAUGGGCAGUCACCUUGGCUAGCCUGAGUGGCUCUUGCUGCU	18	128	miR169	zma-miR169i-3p, zma-miR169k-3p, zma-miR169j-3p	STRG.98050.1	3'	-59.7	49.5726	1.02931	-	-	-	No
miR393_4	AUCAGUGCAAUCCCUCUGGAAU	UCAGGAAGCUAGUGGAGGAUUCCAAAGGGAUCGCAUUGAUCCAUCUCUCCGUAACCGGCGCUCAAGAUCGAUGGAUCAGUGCAAUCCCUCUGGAAUUCUCCCCUUGCCUCCGCCUC	22	116	miR393	zma-miR393a-3p	STRG.21587.1	3'	-59.7	49.5726	1.02931	-	-	-	No
miR169_7	GCAGCCAAGGAUGACUUGCCG	UACGAGGCAGAGAACGGGAUGCAGCCAAGGAUGACUUGCCGGCUCCUGGUGUUGGGAGUUCGUUGAGCCUUAAGAGUUAGCCGGCAAGUUGUCCUUGGCUACACCUAGUUCUCUUCUUCUGGUG	21	124	miR169	ptc-miR169s	STRG.28169.1	5'	-59.7	49.5726	1.02931	-	-	-	No
miR528_1	UGGAAGGGGCAUGCAGAGGAG	UUUGGCCGGAGCAGCAGCGGUGGAAGGGGCAUGCAGAGGAGCGGCCAUGGCCCGUGGGAGCUUUGCUUGCCUUGUCUCUCGCUCUCUCCUCUGCCUGCCUCUUCCAUUCCUGCGGCUAAUGGCCGUGC	21	128	miR528	sbi-miR528, zma-miR528a-5p, ata-miR528-5p, bdi-miR528-5p, ssp-miR528, vca-miR528-5p, zma-miR528b-5p, osa-miR528-5p	STRG.58532.1	5'	-59.7	49.5726	1.02931	miR528	Conserved	Wei et al., 2009	Jin et al., 2020; Li et al., 2019; Liu et al., 2020a; Liu et al., 2020b; Meng et al., 2013; Ragupathy et al., 2016
miR399_2	UGCCAAAGGAGAGUUGCCC	UUAAGCAAUCCAGUUUCAGGGCUCCUCUUUAUUGGCAGGGAGCGUGUGAGGCCAUGUAGCUCCAUUCAGCGCUCUGCCAAAGGAGAGUUGCCCUGUAACUGGAAAUAGCUUAA	19	113	miR399	tae-miR399	STRG.27657.1	3'	-59.7	49.5726	1.02931	-	-	-	No
miR1117_1	UAGUACCGGUUCGUGGCACGAACC	CAUCCUGCCACCACUCUCAUUAGUACCGGUUCGUGGCACGAACCGGUGCUAAAGGUUCGCCACGAACCGGUACUAAUGAAAG	24	82	miR1117	tae-miR1117	STRG.94052.1	5'	-59.7	49.5726	1.02931	miR1117	Precursor EST	Yao et al., 2007	Li et al., 2019
miR1117_1	UAGUACCGGUUCGUGGCACGAACC	AAGGUGAACUUCUAGUCCCGUUCGUGGCAUGAACCGGUACUAUAGGUCAUGACACAAGCCUGCCACCACCUCUUUAGUACCGGUUCGUGGCACGAACCGGUACUAAAAGUUCGCCAUG	24	118	miR1117	tae-miR1117	STRG.82114.1	3'	-59.7	49.5726	1.02931	miR1117	Precursor EST	Yao et al., 2007	Li et al., 2019
miR1117_2	UAGUACCGGUUCGUGCCACGAACC	ACCGGUUCAUGGCGAACUUUUAGUACCGGUUCGUGCCACGAACCGGUACUAAAGAGGUGGUGGCAGGCUUGUGUCAUGACCUAUAGUACCGGUUCAUGCCACGAACGGGACUAGAAGUUCACCUUUAGUCCCGGU	24	135	miR1117	tae-miR1117	STRG.82114.1	5'	-59.7	49.5726	1.02931	-	-	-	No
miR1117_1	UAGUACCGGUUCGUGGCACGAACC	CAUCCUGCCACCAUUCUCAUUAGUACCGGUUCGUGGCACGAACCGAUGCUAAAGGUUAGCCACGAACCGGUACUAAUGAGAGCGGCCCGGCUAGCCG	24	97	miR1117	tae-miR1117	STRG.81106.1	5'	-59.7	49.5726	1.02931	miR1117	Precursor EST	Yao et al., 2007	Li et al., 2019
miR1117_1	UAGUACCGGUUCGUGGCACGAACC	CAUCCUGCCACCACUCUCAUUAGUACCGGUUCGUGGCACGAACCGGUGCUAAAGGUUUGCCACGAACUGGUACUAAAGAGCUCCUCCCGGCUAGCCG	24	97	miR1117	tae-miR1117	STRG.74083.1	5'	-59.7	49.5726	1.02931	miR1117	Precursor EST	Yao et al., 2007	Li et al., 2019
miR1117_1	UAGUACCGGUUCGUGGCACGAACC	ACCUUUAGUACCGGUUCGUGGCACGAACCGGGACUAAAGGUCUCAACCCCAUUAGUUCCGGUUCGUGCCACAAACCGGGACUAAAAGGGGGGGCAUUUGGUCGCGG	24	106	miR1117	tae-miR1117	STRG.13167.1	5'	-59.7	49.5726	1.02931	miR1117	Precursor EST	Yao et al., 2007	Li et al., 2019
miR1117_3	UAGUACCGGUUCGUGGAACGAACC	GGUUAGACCUAUAGUACCGGUUUGUGCCACGAACCGGGACUAAAGGUGAUCAUGGGGCCCCAGCCUGACGCCAGCUUGCCACCACCCCUUUAGUACCGGUUCGUGGAACGAACCAGUACUAAAGGUUCAACACG	24	134	miR1117	tae-miR1117	STRG.93767.1	3'	-59.7	49.5726	1.02931	-	-	-	No
miR1118_1	CACUACAUUACGGAAUGGAGGGA	AAAUGCAUAAUGUUGUAAUUCCUCCAUUCCAUAAUGUAGUGCACCCACGCUUUUUGAGAUAAAGUUUGACCAUAAAUUUAACUAACAUGGUUAAAUUUAUGGUCAAACUUAAAUCUCGAAAAGCGCUGACGCACUACAUUACGGAAUGGAGGGAGUAUAUGAUAAGUUUGGGUG	23	174	miR1118	tae-miR1118	STRG.41474.2, STRG.41474.5, STRG.41474.1, STRG.41474.4, STRG.41474.3, STRG.41474.6	3'	-59.7	49.5726	1.02931	-	-	-	No
miR1118_2	CACUACAUUAUGGAACGGAGGGA	UUAGUUCUUAAAAUGUACUCCCUCCAUUCCACAAUGUAGUGCCUAUAGAUUUUUGUGAAAGUCAAACUUUGCCAACUUUGACCAAGUGUAUAGAGAAAACUAUCUACAUCUACAAUAUCAAACAUAUACAUUCUGAAAAUAUAACUCGCGAUGUAUCCGGUGAUGUCCAUUUGGUAUUCUAGAUGUAUCUACUUUUCUCUAUAGAUAUGGUCAAAGUUUGUAAUGUUUGACUUUUGCAAAAAUCUAUAGGCACUACAUUAUGGAACGGAGGGAGUAAGAAAUAUGGAUAAAAU	23	293	miR1118	tae-miR1118	STRG.29123.9, STRG.29123.2, STRG.29123.5, STRG.29123.3, STRG.29123.7	3'	-59.7	49.5726	1.02931	-	-	-	No
miR1120_1	ACAUUCUUAUAUUAUGGGACGGAG	AAUAUAACUGAAUACUCCCUCCGUCCCAUAAUGUAAGAACGUUCUUGGCACUAGUGUGACACUACACUAGUGUCAAAAACAUUCUUAUAUUAUGGGACGGAGGGAGUACAAACUAAGGGUCU	24	122	miR1120	tae-miR1120a, hvu-miR1120	STRG.40092.1	3'	-59.7	49.5726	1.02931	-	-	-	No
miR1121_1	AGUAGUGAUCUAAAUGCUCUUA	UAAGUCAAGCCAGAAAUAUAAAAGCAUUUAGAUCACUAUUUUUUACGGAGAGAGUAGUGAUCUAAAUGCUCUUAUAUUUCUUUUCAGAGGGAGU	22	94	miR1121	tae-miR1121	STRG.36059.1	3'	-59.7	49.5726	1.02931	-	-	-	No
miR1122_1	UAGAUACAUCCGUAUCUAGA	AAUUUUGUCUUAGAUUUGUCUAAAUACGUAUGUAUCAAGUCAUGUUUUAGUAUUAGAUACAUCCGUAUCUAGACUAAUCUAAGACAAGAAUUU	20	93	miR1122	tae-miR1122a, far-miR1122	STRG.69745.1, STRG.69744.3, STRG.69744.4	3'	-59.7	49.5726	1.02931	miR1122	Precursor EST, Expression	Yao et al., 2007	No
miR1122_1	UAGAUACAUCCGUAUCUAGA	AAUUUUGGCUUACAUUUGUCUAAAUACGUAUGUAUCAAGUCAUGUUUUAGUAUUAGAUACAUCCGUAUCUAGACUAAUCUAAGACAAGAAUUU	20	93	miR1122	tae-miR1122a, far-miR1122	STRG.44442.1, STRG.44441.2, STRG.44441.1, STRG.44441.3	3'	-59.7	49.5726	1.02931	miR1122	Precursor EST, Expression	Yao et al., 2007	No
miR1122_1	UAGAUACAUCCGUAUCUAGA	AUUCUUGUCUUAGAAUUGUCUAGAUAUGGAUGCAUCAAGUCACGUUUUAGUAUUAGAUACAUCCGUAUCUAGACAAAUUUAAGACAAGAAUUU	20	93	miR1122	tae-miR1122a, far-miR1122	STRG.2145.1	3'	-59.7	49.5726	1.02931	miR1122	Precursor EST, Expression	Yao et al., 2007	No
miR1122_1	UAGAUACAUCCGUAUCUAGA	AUUCUUGUCUUAAAUUUGUCUAAAUACGGAUGUAUCAAGUCACGUUUUAGUAUUAGAUACAUCCGUAUCUAGACAAUUCUAAGACAAGAAUUU	20	93	miR1122	tae-miR1122a, far-miR1122	STRG.75000.1	3'	-59.7	49.5726	1.02931	miR1122	Precursor EST, Expression	Yao et al., 2007	No
miR1122_1	UAGAUACAUCCGUAUCUAGA	AAUUUUGGCUUAGAUUUGUCUAAAUACGUAUGUAUCAAGUCAUGUUUUAGUAUUAGAUACAUCCGUAUCUAGACUAAUCUAAGACAAGAAUUU	20	93	miR1122	tae-miR1122a, far-miR1122	STRG.68398.2, STRG.68398.4, STRG.68399.1, STRG.68398.1, STRG.68398.3	3'	-59.7	49.5726	1.02931	miR1122	Precursor EST, Expression	Yao et al., 2007	No
miR1122_2	UAGAUACAUCCGUAUCUAGG	AUUCUUGUCUUAGAUUUGUCUAAAUAUGGAUGUAUCAAGUCAUGUUUAGUAUUAGAUACAUCCGUAUCUAGGCAAAUCUAAGAUAAGAAUUU	20	92	miR1122	tae-miR1122a, far-miR1122	STRG.13663.1	3'	-59.7	49.5726	1.02931	-	-	-	No
miR1122_3	UAGAUACAUCUGUAUCUAGA	AUUAUUGUCUUAGAUUUGUCUAGAUACGGAUGUAUAGACACGUUUUAGUGUUAGAUACAUCUGUAUCUAGAUAAAUCUAAGGAGGGACGAA	20	91	miR1122	tae-miR1122a, far-miR1122	STRG.83479.3	3'	-59.7	49.5726	1.02931	-	-	-	No
miR1122_4	UAGAUACAUCCAUAUCUAGA	AUUCUUGUCUUAGAUUUGUCUACAUACGGAUGUAUCUAACACUAAUAGAUACAUCCAUAUCUAGACAAAUCUAAGACAAGAUUUU	20	85	miR1122	tae-miR1122a, far-miR1122	STRG.82972.1	3'	-59.7	49.5726	1.02931	-	-	-	No
miR1122_5	UAGAUACAUCCGUAUGUAGA	AAUCUUGUCUUAGAUUUGUCUAGAUAUGGAUGUAUCUAUUAGUGUUAGAUACAUCCGUAUGUAGACAAAUCUAAGACAAGAAUUU	20	85	miR1122	tae-miR1122a, far-miR1122	STRG.82972.1	3'	-59.7	49.5726	1.02931	-	-	-	No
miR1125_1	AAUCAACGAGACCAACUGCGGCGG	UCAACUUUAACCAUAAAUUUAAUCAACGAGACCAACUGCGGCGGAGGCAAACAUUAUAUAAUUGAAAACUUCUUUUGAAUACGAAUUCAUUGCUAUAAUUUUUAGUCCUGCCGCAGUCGGUCUCGUUGGUUAAAUUUAUGGUCAAAGUUGAAA	24	153	miR1125	tae-miR1125	STRG.64557.1	5'	-59.7	49.5726	1.02931	-	-	-	No
miR1127_1	UCCUUCCGUUCGGAAUUAC	CUACUAGUAUUAAUAUCUACUCCUUCCGUUCGGAAUUACUUGUCGUAGAAAUGAAUGUAUUUAAAUGUAUUUUAGUUUUAAAUACAUCUAUUACCGAGACAAGUAAUUCCGAACGAAGGGAGUACAAAGGAACCACGGCCUCC	19	143	miR1127	tae-miR1127a	STRG.44194.1	5'	-59.7	49.5726	1.02931	miR1127	Precursor EST	Yao et al., 2007	No
miR1127_2	UCCCUCCGUUCGGAAUUAC	UGGCUGUUACUAAAACAUACUCCCUCCGUUCGGAAUUACUUGUCACAAAAAUGAAUGUAUCUAGACAUAUUUUAGUUAUCGAUACAUCCAUUUUUAUUCACUUUUAAGACAAGUAAUUUGGAACGGAGGGAGUAAACGUUAGUAACUUUCUCA	19	153	miR1127	tae-miR1127a	STRG.60413.1	5'	-59.7	49.5726	1.02931	-	-	-	No
miR1127_2	UCCCUCCGUUCGGAAUUAC	AAUUAAUCACUGGAAAGUACUCCCUCCGUUCGGAAUUACUUGUCGCAGAAAUGGAUGUAUUUAGAUGUAUUCUAGUUCUAGAUACAUCCAUUCUCGAGACAAGUAAUUCCGAACGGAGGGAAUAGCAUCUCAUAGUAAUUUAG	19	143	miR1127	tae-miR1127a	STRG.33140.5, STRG.33140.1, STRG.33140.2	5'	-59.7	49.5726	1.02931	-	-	-	No
miR1127_2	UCCCUCCGUUCGGAAUUAC	UGGCCUAAAAUGUAUUAUACUCCCUCCGUUCGGAAUUACUCGUCCAAGAAAUGAAUGUAUCUAUAUGUAUUUUAGUUGUAGAUACAUUCAUUUUUAUUCAUUUUUGUGACAAGCAAUUCCGAACGGAGGGAGUAUUAGUUUACAGACGGAAUA	19	153	miR1127	tae-miR1127a	STRG.7590.1, STRG.7590.2	5'	-59.7	49.5726	1.02931	-	-	-	No
miR1127_2	UCCCUCCGUUCGGAAUUAC	AUGUUCAAUCAGUCACAUACUCCCUCCGUUCGGAAUUACUUGUCACAGAAAUGGAUGUCUCUAGACGUAUUUUAGUUCUAGAUACAUCCAUUUUCGAGACAAGUAAUUCCAAACGGAGGGAGUACCUUGUAU	19	132	miR1127	tae-miR1127a	STRG.95121.3	5'	-59.7	49.5726	1.02931	-	-	-	No
miR1128_1	UACUACUCCCUCCGUCCGGAA	UUGCAAUCAGUCUGAGUAAAUACUACUCCCUCCGUCCGGAAAUACUUGUCUUAGACAUGGAUAAAAUGCAUGUAUCUAUAACUAAAAUAAGUCUAACACCAUUUCUAGGACAAGUAUUUCCGGACGGAGGGAGUAUAUAACUUCACUGAUUUCACAAUA	21	159	miR1128	tae-miR1128	STRG.88824.1	5'	-59.7	49.5726	1.02931	-	-	-	No
miR1130_1	CCUCCGUCUCAUAAUGUAAGACG	UUGUAAUAACUUUAGUACUCCCUCCGUCUCAUAAUGUAAGACGUUUUUGCAUUAUAGGACAGAGGGAGUACAAAAU	23	76	miR1130	tae-miR1130a	STRG.58888.1	5'	-59.7	49.5726	1.02931	-	-	-	No
miR1131_1	UAGUACCGGUUCGUGGCUAACC	GCUAGCCGGGCCGCUCUCAUUAGUACCGGUUCGUGGCUAACCUUUAGCAUCGGUUCGUGCCACGAACCGGUACUAAUGAGAAUGGUGGCAGGAUGUU	22	97	miR1131	tae-miR1131	STRG.81106.1	5'	-59.7	49.5726	1.02931	miR1131	Precursor EST, Expression	Yao et al., 2007	No
miR1135_1	CUGCGACAAGUAUUUCCGAACGGA	CAAAUGUAUUGUACUCCCUCCGUCCGGAAAUACUUGUUGGGGAAAUAGAUAAAAAUAAAUGUAUCUAGAACUUAAAUACGUCUAGAUAUAUCCAUCUCUGCGACAAGUAUUUCCGAACGGAGGGAGUAGGAAAUUAUAUCU	24	141	miR1135	tae-miR1135	STRG.8423.1, STRG.8423.2	3'	-59.7	49.5726	1.02931	-	-	-	No
miR1135_2	CUACGACAAGUAAUUCCGAACGGA	UGGUUCCUUUGUACUCCCUUCGUUCGGAAUUACUUGUCUCGGUAAUAGAUGUAUUUAAAACUAAAAUACAUUUAAAUACAUUCAUUUCUACGACAAGUAAUUCCGAACGGAAGGAGUAGAUAUUAAUACUA	24	131	miR1135	tae-miR1135	STRG.44194.1	3'	-59.7	49.5726	1.02931	-	-	-	No
miR1136_1	UUGUCGCAGGUAUGGAUGUAUCUA	CUCCCUCCGUUCCGAAUUACUUGUCGCAGGUAUGGAUGUAUCUAGAUGUAUUUUAGUUGUAGAUACAUCCAUUUCCGUGACGAGUAAUUAGGAACGGAGGGAGUA	24	105	miR1136	tae-miR1136	STRG.41853.4, STRG.41853.3, STRG.41853.2	5'	-59.7	49.5726	1.02931	miR1136	Precursor EST	Yao et al., 2007	No
miR1137_1	UAGUACAAAGUUGAGUCAUC	UCCCUCCGUUUCAAAAUAGAUGACCCAACUUUAUACUAACUUUGUACUAAAGUUAGUACAAAGUUGAGUCAUCUAUUUCGGAACGGAGGGAGU	20	93	miR1137	tae-miR1137a	STRG.99490.1	3'	-59.7	49.5726	1.02931	miR1137	Precursor EST	Yao et al., 2007	No
miR1137_1	UAGUACAAAGUUGAGUCAUC	ACCCUCCGUUCCAAAAUAGAUGACUCAACUUUGUACUAAAGUUAGUACAAAGUUGAGUCAUCUAUUUUGGAAUGGAGGGAGU	20	82	miR1137	tae-miR1137a	STRG.61135.1, STRG.61135.4, STRG.61135.3	3'	-59.7	49.5726	1.02931	miR1137	Precursor EST	Yao et al., 2007	No
miR1137_1	UAGUACAAAGUUGAGUCAUC	UCCCUCCAUUCCAAAAUAGAUGACUCAACUUUGUACUAACUUUAGUACAAAGUUGAGUCAUCUAUUUUGGAACGGAGGGUGU	20	82	miR1137	tae-miR1137a	STRG.61135.1, STRG.61135.4, STRG.61135.3	3'	-59.7	49.5726	1.02931	miR1137	Precursor EST	Yao et al., 2007	No
miR1137_1	UAGUACAAAGUUGAGUCAUC	CCGUUCCAAAAUAGAUGACUCAACUUUAUACUAAAGUUAGUACAAAGUUGAGUCAUCUAGAGUACUUUGUAAUGUAC	20	77	miR1137	tae-miR1137a	STRG.60510.1	3'	-59.7	49.5726	1.02931	miR1137	Precursor EST	Yao et al., 2007	No
miR1137_2	UAGUAUAAAGUUGAGUCAUC	ACAUUACAAAGUACUCUAGAUGACUCAACUUUGUACUAACUUUAGUAUAAAGUUGAGUCAUCUAUUUUGGAACGG	20	75	miR1137	tae-miR1137a	STRG.60510.1	3'	-59.7	49.5726	1.02931	-	-	-	No
miR166_3	UCGGACCAGGCUUCAUUCC	GCGUCAUGGUUGUCGAGGGGAAUGACGCCGGGUCCGAAAGAGAGACGCGCGCAUGGUGUGCGUGUGGCGCGUUUCGGACCAGGCUUCAUUCCCCAUGACUCCAUCAUGGUUC	19	112	miR166	mes-miR166j, vvi-miR166a, hbr-miR166a, vvi-miR166b, pde-miR166b, pde-miR166a	STRG.72439.1, STRG.72438.1	3'	-59.7	49.5726	1.02931	-	-	-	No
miR166_3	UCGGACCAGGCUUCAUUCC	GCGUCAUGGUUGUCGAGGGGAAUGACGCCGGGUCCGAAAGAGAGACGCAUGGCGUGCGUGUGGCGCGUUUCGGACCAGGCUUCAUUCCCCAUGACACCAUCAUGGUUC	19	108	miR166	mes-miR166j, vvi-miR166a, hbr-miR166a, vvi-miR166b, pde-miR166b, pde-miR166a	STRG.64697.1, STRG.64696.1	3'	-59.7	49.5726	1.02931	-	-	-	No
miR166_3	UCGGACCAGGCUUCAUUCC	GGUGCAUGGCAGUUGAGGGGAAUGUUGUCUGGUUGGAGACCUGGCUCGCACGACGGCCGGACCCCGGAUCGAUCGACGGCGUGCGUGCGCGGUUUCGGACCAGGCUUCAUUCCCCCCAACUCAACCCUUCUUC	19	133	miR166	mes-miR166j, vvi-miR166a, hbr-miR166a, vvi-miR166b, pde-miR166b, pde-miR166a	STRG.46530.1	3'	-59.7	49.5726	1.02931	-	-	-	No
miR166_4	UCGGACCAGGCUUCAAUCC	GUUGAAGUUAGGUUAAGGGGGUUGUUGUCUGGUUCAAGGUCUCCACAUACAUCAUAUACAUGGAGAGCAUGAUAUGGAUUGUACGGUUUGGUGAUCUCGGACCAGGCUUCAAUCCCUUUAACCAGCAUCCGCACA	19	135	miR166	mes-miR166j, vvi-miR166a, hbr-miR166a, vvi-miR166b, pde-miR166b, pde-miR166a	STRG.70530.1	3'	-59.7	49.5726	1.02931	-	-	-	No
miR1436_1	ACAUUAUGGGACGGAGGGAGU	UCACUACUUUAUGCUUAUACUCCCUCCGUCCCGCAAUGUAAGACGUUUUUUGACACUACAAUAGAGUCAAAAAACGCCUUACAUUAUGGGACGGAGGGAGUAUAUAUUUAUUAUGAGGGUA	21	121	miR1436	osa-miR1436, hvu-miR1436	STRG.44655.1	3'	-59.7	49.5726	1.02931	-	-	-	No
miR1436_1	ACAUUAUGGGACGGAGGGAGU	UUCAGACCCUUAGUUUGUACUCCCUCCGUCCCAUAAUAUAAGAAUGUUUUUGACACUAGUGUAGUGUCACACUAGUGCCAAGAACGUUCUUACAUUAUGGGACGGAGGGAGUAUUCAGUUAUAUUCAGUUAC	21	132	miR1436	osa-miR1436, hvu-miR1436	STRG.40092.1	3'	-59.7	49.5726	1.02931	-	-	-	No
miR1436_2	ACAUUAUGGGACGGAGGGAGC	UAGGUUCCGUUAAGUGUUACUCCCUCCGUCCCAUAAUGUAAGACAUUUUUCAACACUACAUUAGUGUUGGAAAACGUCUUACAUUAUGGGACGGAGGGAGCAGCUGUUAUGUGUGGAUCGA	21	121	miR1436	osa-miR1436, hvu-miR1436	STRG.12669.1	3'	-59.7	49.5726	1.02931	-	-	-	No
miR1436_3	ACAUUAUGGAACGGAGGGAGU	GCAGAUUACCAAACACAUACUCCCUCCGUUCCACAAUGUAGCGCAUAUAGAUUUUUCUAGAAGUCAAACUUUAUAAACUUUGACCAAGUUUGUAGAGAAAAUCAUAUACAUCUAGAAUACCAAAUACGUGUGCUUAGAUACAUCACAACACAUACUUUCAUAUUAUAUACAUUUGGUAUUGUAGAUAUAAAUAGUUUUCUCUAUAAACUUGGUCAAAGUUUAUAAAGUUUGACUUUGUAGAAAAUCUAUAUGCGCUACAUUAUGGAACGGAGGGAGUAUAAACCAGUAAUUCAUUUC	21	297	miR1436	osa-miR1436, hvu-miR1436	STRG.102660.1	3'	-59.7	49.5726	1.02931	-	-	-	No
miR1436_4	ACAUUAUGGGACGGAUGGAGU	AUCCCUUGUUUAUACAGUACUCCCUCUGUCCCAUAAUGUAAGAUGUUUUUUGACACUAGUCUAGUGUCAAAAAACGUCCUACAUUAUGGGACGGAUGGAGUAGCUUUUAACCUUUCAUCUC	21	121	miR1436	osa-miR1436, hvu-miR1436	STRG.95376.2	3'	-59.7	49.5726	1.02931	-	-	-	No
miR1436_5	ACAUUAUGGGACAGAGGGAGU	GAUGAAAGGUUAAAAGCUACUCCAUCCGUCCCAUAAUGUAGGACGUUUUUUGACACUAGACUAGUGUCAAAAAACAUCUUACAUUAUGGGACAGAGGGAGUACUGUAUAAACAAGGGAUGG	21	121	miR1436	osa-miR1436, hvu-miR1436	STRG.95376.2	3'	-59.7	49.5726	1.02931	-	-	-	No
miR1436_5	ACAUUAUGGGACAGAGGGAGU	AGAAAACCAACAUAUUAUACUACCUCCGUCUCAUAAUGUAAGACGUUUUUUGACAAUACUUACAUUAUGGGACAGAGGGAGUACCAUUUAAACUCUAGAAGA	21	102	miR1436	osa-miR1436, hvu-miR1436	STRG.62444.4	3'	-59.7	49.5726	1.02931	-	-	-	No
miR166_5	GAAUGACGCCGGGUCCGAAAG	CGCGUCAUGGUUGUCGAGGGGAAUGACGCCGGGUCCGAAAGAGAGACGCGCGCAUGGUGUGCGUGUGGCGCGUUUCGGACCAGGCUUCAUUCCCCAUGACUCCAUCAUGGUUCA	21	114	miR166	bdi-miR166a-5p	STRG.72439.1, STRG.72438.1	5'	-59.7	49.5726	1.02931	-	-	-	Liu et al., 2020a
miR166_5	GAAUGACGCCGGGUCCGAAAG	CGCGUCAUGGUUGUCGAGGGGAAUGACGCCGGGUCCGAAAGAGAGACGCAUGGCGUGCGUGUGGCGCGUUUCGGACCAGGCUUCAUUCCCCAUGACACCAUCAUGGUUCA	21	110	miR166	bdi-miR166a-5p	STRG.64697.1, STRG.64696.1	5'	-59.7	49.5726	1.02931	-	-	-	Liu et al., 2020a
miR528_2	CCUCUGCCUGCCUCUUCCAUU	UUUGGCCGGAGCAGCAGCGGUGGAAGGGGCAUGCAGAGGAGCGGCCAUGGCCCGUGGGAGCUUUGCUUGCCUUGUCUCUCGCUCUCUCCUCUGCCUGCCUCUUCCAUUCCUGCGGCUAAUGGCCGUGC	21	128	miR528	bdi-miR528-3p, zma-miR528b-3p, ata-miR528-3p, zma-miR528a-3p	STRG.58532.1	3'	-59.7	49.5726	1.02931	-	-	-	Liu et al., 2020a; Ragupathy et al., 2016
miR160_3	GCCUGGCUCCCUGUAUGCCAC	GAUAUGAUAUGAUAUGAUGUGCCUGGCUCCCUGUAUGCCACUCAUCCAGAGCAACACCUUUUGCAAUAAGGUUGCCUGCGAUGGAUGGCGUGCACGGAUCCAAGCAUAUCGAACCCUCUCCCUCUCC	21	127	miR160	csi-miR160a-5p	STRG.99082.1	5'	-59.7	49.5726	1.02931	-	-	-	No
miR160_3	GCCUGGCUCCCUGUAUGCCAC	GCUGGGAUAUGAUAUGAUGUGCCUGGCUCCCUGUAUGCCACUCAUCCAGAGCAACAUCUUUUGCAAUAAGGUUGCCUGCGAUGGAUGGCGUGCACGGAUCCAAGCAUAUCGAACCCUCUCCCUCUCG	21	127	miR160	csi-miR160a-5p	STRG.92231.1	5'	-59.7	49.5726	1.02931	-	-	-	No
miR166_6	UCGGACCAGGCUUCAUUCCCCC	UCCGGUGCAUGGCAGUUGAGGGGAAUGUUGUCUGGUUGGAGACCUGGCUCGCACGACGGCCGGACCCCGGAUCGAUCGACGGCGUGCGUGCGCGGUUUCGGACCAGGCUUCAUUCCCCCCAACUCAACCCUUCUUCUAU	22	139	miR166	cas-miR166d, cas-miR166f-3p, ctr-miR166, csi-miR166a-3p, lus-miR166i, lus-miR166k, cas-miR166c-3p, hbr-miR166b	STRG.46530.1	3'	-59.7	49.5726	1.02931	-	-	-	No
miR166_7	UCGGACCAGGCUUCAUUCCCCA	UCCGCGUCAUGGUUGUCGAGGGGAAUGACGCCGGGUCCGAAAGAGAGACGCGCGCAUGGUGUGCGUGUGGCGCGUUUCGGACCAGGCUUCAUUCCCCAUGACUCCAUCAUGGUUCAGG	22	118	miR166	cas-miR166d, cas-miR166f-3p, ctr-miR166, csi-miR166a-3p, lus-miR166i, lus-miR166k, cas-miR166c-3p, hbr-miR166b	STRG.72439.1, STRG.72438.1	3'	-59.7	49.5726	1.02931	-	-	-	No
miR166_7	UCGGACCAGGCUUCAUUCCCCA	UCCGCGUCAUGGUUGUCGAGGGGAAUGACGCCGGGUCCGAAAGAGAGACGCAUGGCGUGCGUGUGGCGCGUUUCGGACCAGGCUUCAUUCCCCAUGACACCAUCAUGGUUCAGG	22	114	miR166	cas-miR166d, cas-miR166f-3p, ctr-miR166, csi-miR166a-3p, lus-miR166i, lus-miR166k, cas-miR166c-3p, hbr-miR166b	STRG.64697.1, STRG.64696.1	3'	-59.7	49.5726	1.02931	-	-	-	No
miR166_8	UCGGACCAGGCUUCAUUCCCUU	UAUGCCUGGAUUAGGUUAAGGGGUAUGUUGUCUGGCUCGGUGCCCCCGGUCGAGAUUGAUAGUCGUCGACUCUCCGACGGGAGACGUCGAUUGAUCGGGGACGUCGGACCAGGCUUCAUUCCCUUUAACCGUGCGGCAUUCAGUC	22	145	miR166	crt-miR166b	STRG.79641.1	3'	-59.7	49.5726	1.02931	-	-	-	No
miR166_9	UCGGACCAGGCUUCAAUCCCUU	CAGGUUGAAGUUAGGUUAAGGGGGUUGUUGUCUGGUUCAAGGUCUCCACAUACAUCAUAUACAUGGAGAGCAUGAUAUGGAUUGUACGGUUUGGUGAUCUCGGACCAGGCUUCAAUCCCUUUAACCAGCAUCCGCACAAUC	22	141	miR166	crt-miR166b	STRG.70530.1	3'	-59.7	49.5726	1.02931	-	-	-	No
miR169_8	AGCCAAGGAUGACUUGCCGG	CGAGGCAGAGAACGGGAUGCAGCCAAGGAUGACUUGCCGGCUCCUGGUGUUGGGAGUUCGUUGAGCCUUAAGAGUUAGCCGGCAAGUUGUCCUUGGCUACACCUAGUUCUCUUCUUCUGG	20	120	miR169	gma-miR169e	STRG.28169.1	5'	-59.7	49.5726	1.02931	-	-	-	No
miR166_10	GGGAAUGUUGUCUGGUUGGAG	UCCGGUGCAUGGCAGUUGAGGGGAAUGUUGUCUGGUUGGAGACCUGGCUCGCACGACGGCCGGACCCCGGAUCGAUCGACGGCGUGCGUGCGCGGUUUCGGACCAGGCUUCAUUCCCCCCAACUCAACCCUUCUUCUAU	21	139	miR166	csi-miR166c-5p	STRG.46530.1	5'	-59.7	49.5726	1.02931	-	-	-	No
miR393_5	UUCCAAAGGGAUCGCAUUGAUC	UUCAGGAAGCUAGUGGAGGAUUCCAAAGGGAUCGCAUUGAUCCAUCUCUCCGUAACCGGCGCUCAAGAUCGAUGGAUCAGUGCAAUCCCUCUGGAAUUCUCCCCUUGCCUCCGCCUCC	22	118	miR393	csi-miR393b-5p, gma-miR393j, gma-miR393i, gma-miR393k, csi-miR393a, gma-miR393h	STRG.21587.1	5'	-59.7	49.5726	1.02931	-	-	-	Ragupathy et al., 2016
miR1120_2	ACGUUCUUAUAUUAUGGGACGGAG	GAAUUUGUCUGCUACUCCCCCUGUCCCAAAAUAUAAGAACGUUUUUAACACUACACUAAUGUCGAAAACGUUCUUAUAUUAUGGGACGGAGGGAGUACAUGUUAAUCUUGC	24	111	miR1120	hvu-miR1120	STRG.90959.4, STRG.90959.1, STRG.90959.3	3'	-59.7	49.5726	1.02931	-	-	-	No
miR1120_3	ACAUUCUUAUAUUAUGGGACAGAG	UAGAUAGUCUACUACUCCCUCCGUCCCAUAAUAUAAGAACCUUUUUAACACUACACUAGUGUUAAAAACAUUCUUAUAUUAUGGGACAGAGGGAGUAGUUGAUACAAUUUC	24	111	miR1120	hvu-miR1120	STRG.71094.1	3'	-59.7	49.5726	1.02931	-	-	-	No
miR1120_2	ACGUUCUUAUAUUAUGGGACGGAG	AAGUUUCCGAACUACUCCCUCUGUCCCAAAAUAUAAGAACGUUUUUAACACUACACUAGUGUAAAAAACGUUCUUAUAUUAUGGGACGGAGGGAGUAGUAAAAAGAGAGAA	24	111	miR1120	hvu-miR1120	STRG.31085.1, STRG.31084.2	3'	-59.7	49.5726	1.02931	-	-	-	No
miR160_4	UGCCUGGCUCCCUGUAUGCC	GGAUAUGAUAUGAUAUGAUGUGCCUGGCUCCCUGUAUGCCACUCAUCCAGAGCAACACCUUUUGCAAUAAGGUUGCCUGCGAUGGAUGGCGUGCACGGAUCCAAGCAUAUCGAACCCUCUCCCUCUCCC	20	129	miR160	gma-miR160e, gma-miR160d, bdi-miR160f, cas-miR160a, htu-miR160a, gma-miR160c, gma-miR160b, cas-miR160b-5p	STRG.99082.1	5'	-59.7	49.5726	1.02931	-	-	-	Ragupathy et al., 2016
miR160_4	UGCCUGGCUCCCUGUAUGCC	UGCUGGGAUAUGAUAUGAUGUGCCUGGCUCCCUGUAUGCCACUCAUCCAGAGCAACAUCUUUUGCAAUAAGGUUGCCUGCGAUGGAUGGCGUGCACGGAUCCAAGCAUAUCGAACCCUCUCCCUCUCGU	20	129	miR160	gma-miR160e, gma-miR160d, bdi-miR160f, cas-miR160a, htu-miR160a, gma-miR160c, gma-miR160b, cas-miR160b-5p	STRG.92231.1	5'	-59.7	49.5726	1.02931	-	-	-	Ragupathy et al., 2016
miR166_11	UCUCGGACCAGGCUUCAAUCC	GUUGAAGUUAGGUUAAGGGGGUUGUUGUCUGGUUCAAGGUCUCCACAUACAUCAUAUACAUGGAGAGCAUGAUAUGGAUUGUACGGUUUGGUGAUCUCGGACCAGGCUUCAAUCCCUUUAACCAGCAUCCGCACA	21	135	miR166	csi-miR166g-3p, bdi-miR166f, gma-miR166h-3p, csi-miR166b-3p, gma-miR166k, pab-miR166e, aof-miR166a, atr-miR166b, csi-miR166d-3p	STRG.70530.1	3'	-59.7	49.5726	1.02931	-	-	-	No
miR166_12	UUCGGACCAGGCUUCAUUCCC	CGCGUCAUGGUUGUCGAGGGGAAUGACGCCGGGUCCGAAAGAGAGACGCGCGCAUGGUGUGCGUGUGGCGCGUUUCGGACCAGGCUUCAUUCCCCAUGACUCCAUCAUGGUUCA	21	114	miR166	bdi-miR166e-3p	STRG.72439.1, STRG.72438.1	3'	-59.7	49.5726	1.02931	-	-	-	Liu et al., 2020a; Liu et al., 2020b; Meng et al., 2013
miR166_12	UUCGGACCAGGCUUCAUUCCC	CGCGUCAUGGUUGUCGAGGGGAAUGACGCCGGGUCCGAAAGAGAGACGCAUGGCGUGCGUGUGGCGCGUUUCGGACCAGGCUUCAUUCCCCAUGACACCAUCAUGGUUCA	21	110	miR166	bdi-miR166e-3p	STRG.64697.1, STRG.64696.1	3'	-59.7	49.5726	1.02931	-	-	-	Liu et al., 2020a; Liu et al., 2020b; Meng et al., 2013
miR166_12	UUCGGACCAGGCUUCAUUCCC	CGGUGCAUGGCAGUUGAGGGGAAUGUUGUCUGGUUGGAGACCUGGCUCGCACGACGGCCGGACCCCGGAUCGAUCGACGGCGUGCGUGCGCGGUUUCGGACCAGGCUUCAUUCCCCCCAACUCAACCCUUCUUCU	21	135	miR166	bdi-miR166e-3p	STRG.46530.1	3'	-59.7	49.5726	1.02931	-	-	-	Liu et al., 2020a; Liu et al., 2020b; Meng et al., 2013
miR166_13	CUCGGACCAGGCUUCAAUCCC	GGUUGAAGUUAGGUUAAGGGGGUUGUUGUCUGGUUCAAGGUCUCCACAUACAUCAUAUACAUGGAGAGCAUGAUAUGGAUUGUACGGUUUGGUGAUCUCGGACCAGGCUUCAAUCCCUUUAACCAGCAUCCGCACAA	21	137	miR166	bdi-miR166e-3p	STRG.70530.1	3'	-59.7	49.5726	1.02931	-	-	-	No
miR169_9	GGCAGUCACCUUGGCUAGC	UGCAAGGGCCUUACCUCUGAUAGCCAAGGAUGACUUGCCUAUGUCUUCAUCCAUGUUCAAUGCUUCAUUAGCCUUGGCGUGGGUUCUCAUGGGCAGUCACCUUGGCUAGCCUGAGUGGCUCUUGCUGCUC	19	130	miR169	ata-miR169c-3p, ata-miR169i-3p, bdi-miR169h-3p, bdi-miR169e-3p	STRG.98050.1	3'	-59.7	49.5726	1.02931	-	-	-	No
miR396_2	GUUCAAGAAAGCCCAUGGAAA	AAAGGUGCGCGGGCAUGCUCUCCACAGGCUUUCUUGAACUGUGAACUCGCGGGCGGAUUGUGGCGCUCCCGCCUUCUCUUCGGCCGCCUCCGCCUGUUGAUGGUUCAAGAAAGCCCAUGGAAACCAUGCCCGCCUCCUGUGUC	21	143	miR396	ata-miR396d-3p, bdi-miR396b-3p	STRG.21445.1	3'	-59.7	49.5726	1.02931	miR396	sRNA evidence+, precursor EST, Conserved	Han et al., 2014	Li et al., 2019; Meng et al., 2013
miR5181_1	UCCGAUCCAAAAUAAGUGUCG	AAUCUCUUAAAUGCUCUCCCUCCGAUCCAAAAUAAGUGUCGUGGUUUUUGAACUAAAACAACGACACUUAAUUUUGAUCGGAAGGAGUAUAAUACACAGGUCCA	21	104	miR5181	ata-miR5181-5p, bdi-miR5181b	STRG.55876.2, STRG.25952.4, STRG.55876.1, STRG.25952.2, STRG.55876.5, STRG.55876.4	5'	-59.7	49.5726	1.02931	-	-	-	No
miR5181_2	UCCUAUCCAUAAUAAGUGUCG	UGGCAAGACUUGCUACUACCUCCUAUCCAUAAUAAGUGUCGUUGUUUUGUUUAGCCCAGUUCAAAACUGCGGCACUUAUUUUGGAUCGGAGGGAGUACUUGAUAUAUUCCUG	21	112	miR5181	bdi-miR5181b	STRG.22536.1	5'	-59.7	49.5726	1.02931	-	-	-	No
miR166_14	UCUGGUUCAAGGUCUCCACAU	UUAGGUUAAGGGGGUUGUUGUCUGGUUCAAGGUCUCCACAUACAUCAUAUACAUGGAGAGCAUGAUAUGGAUUGUACGGUUUGGUGAUCUCGGACCAGGCUUCAAUCCCUUUAACCAGCAU	21	121	miR166	bdi-miR166g-5p	STRG.70530.1	5'	-59.7	49.5726	1.02931	-	-	-	No
miR5175_1	AAGAAUUUUGGAACGGAGGGA	GAUUGGCUUUCAAAGUACUCCCUCUGUCCCAAAUUUUUUGUCUUAGAUUUGUCUAAAUACAGAUGUAUCAAGUCAUGCUUUAGUAUUGGAUACAUCCGUAUCUAGACUAAUGUAAGACAAGAAUUUUGGAACGGAGGGACUACAUUGAAAGAGCUAUCU	21	159	miR5175	bdi-miR5175a	STRG.51479.1	3'	-59.7	49.5726	1.02931	-	-	-	No
miR5175_1	AAGAAUUUUGGAACGGAGGGA	CCCUCUGUUCCUAAAUACUCCCUCCGUCCCAAAAAUUUUGGCUUACAUUUGUCUAAAUACGUAUGUAUCAAGUCAUGUUUUAGUAUUAGAUACAUCCGUAUCUAGACUAAUCUAAGACAAGAAUUUUGGAACGGAGGGAGUAUAAGUCUUUUUAGAGAU	21	159	miR5175	bdi-miR5175a	STRG.44441.2, STRG.44441.1, STRG.44442.1, STRG.44441.3	3'	-59.7	49.5726	1.02931	-	-	-	No
miR5175_2	AAGUAUUUAGGAACGGAGGGA	CACACGAGAUUGACCUACUCCCUCCGUUCCCAAAUACUUGUCCUUCUAGGCAUUUCAAAUGGACUCAACAUACGGAUGUAUGUAGACAUAUUUUAAAGUGUAGAUUCAUUCAUUUUGUGCCGUAUGUAGUCACUUGUUGAAAUCUCUAAAAAGACAAGUAUUUAGGAACGGAGGGAGUAGAUGUCAAUUAGCAUGA	21	196	miR5175	bdi-miR5175a	STRG.1047.1	3'	-59.7	49.5726	1.02931	-	-	-	No
miR1128_2	AACUACUCCCUCCGUCCCAAA	UACCGUGGACAAAAACACAUAACUACUCCCUCCGUCCCAAAAUAUAAAGUUAGUACAAAGUUGAGAUAUUUAUUUUGGGACGAAGGGAGUAUGUCAUAUCAGUGGUAAGUCCAAGUCCC	21	119	miR1128	ssp-miR1128	STRG.9586.1	5'	-59.7	49.5726	1.02931	-	-	-	No
miR1128_3	UAAUACUCCCUCCGUCCCAAA	AACAAGUUCUUGUUCUUGGGUAAUACUCCCUCCGUCCCAAAAUAAGUGUCUCAACUUUGUACUAAUCUUAAUAUAAAGUUGUACUAACCUUAAGACAAUUAUUUUGGGACGGAGGGAGUACCAUACUCCACCUUGUUUCAUGUGGUU	21	147	miR1128	ssp-miR1128	STRG.100090.1	5'	-59.7	49.5726	1.02931	-	-	-	No
miR5200_1	UGUAGAUACUCCCUAAGGCUU	AAGCUUUAAGCACUAAUUAAGCCUUAGUGAAUAUCUACACUAGUAAGUUUUUCUUCAUGUUUGAAAUGCUUAGCAUUGUAGAUACUCCCUAAGGCUUGGGUGGUAUUGCGUUGUGUG	21	117	miR5200	bdi-miR5200c, bdi-miR5200b-3p, tae-miR5200, ata-miR5200-3p, bdi-miR5200a-3p	STRG.95793.1	3'	-59.7	49.5726	1.02931	miR5200	Precursor EST, Expression	Wei et al., 2009	Jin et al., 2020; Li et al., 2019; Liu et al., 2020a; Liu et al., 2020b; Ragupathy et al., 2016
miR5200_1	UGUAGAUACUCCCUAAGGCUU	CAAAGCUUUAAAGCAGUCGAGCCUUAGUGAAUAUCUACACCAGUAAGUUUUUUUCUUCAUGCCAGAAAUACUUAACAGUGUAGAUACUCCCUAAGGCUUGGUGGUAUUGCAUUGUUGUG	21	119	miR5200	bdi-miR5200c, bdi-miR5200b-3p, tae-miR5200, ata-miR5200-3p, bdi-miR5200a-3p	STRG.95793.1	3'	-59.7	49.5726	1.02931	miR5200	Precursor EST, Expression	Wei et al., 2009	Jin et al., 2020; Li et al., 2019; Liu et al., 2020a; Liu et al., 2020b; Ragupathy et al., 2016
miR5200_1	UGUAGAUACUCCCUAAGGCUU	AUAAAGCUUUAAGCACUAAAGCCUUAGUGAAUAUCUACACUAGUAAGAUUUUCUUCAUGUUGGAAAUGCUUAGCAUUGUAGAUACUCCCUAAGGCUUGGGUGGUAUUGUGUUGUUGU	21	117	miR5200	bdi-miR5200c, bdi-miR5200b-3p, tae-miR5200, ata-miR5200-3p, bdi-miR5200a-3p	STRG.95793.1	3'	-59.7	49.5726	1.02931	miR5200	Precursor EST, Expression	Wei et al., 2009	Jin et al., 2020; Li et al., 2019; Liu et al., 2020a; Liu et al., 2020b; Ragupathy et al., 2016
miR5054_1	UCCCCACGGUGGGCGCCA	GGUAGCGCAGUAGUAGUACCUCCCCACGGUGGGCGCCAACUGUCGUGGUAUUCCUCACGGGGGGCUUGCGAGUCGACAGAUGCCACAAGGGCUUAGUGUGUGGGUAGGACUACUGCUGAUAGGACCGG	18	128	miR5054	bdi-miR5054	STRG.30435.1	5'	-59.7	49.5726	1.02931	-	-	-	No
miR166_15	CGGACCAGGCUUCAUUCCCC	CCGCGUCAUGGUUGUCGAGGGGAAUGACGCCGGGUCCGAAAGAGAGACGCGCGCAUGGUGUGCGUGUGGCGCGUUUCGGACCAGGCUUCAUUCCCCAUGACUCCAUCAUGGUUCAG	20	116	miR166	gma-miR166m	STRG.72439.1, STRG.72438.1	3'	-59.7	49.5726	1.02931	-	-	-	No
miR166_15	CGGACCAGGCUUCAUUCCCC	CCGCGUCAUGGUUGUCGAGGGGAAUGACGCCGGGUCCGAAAGAGAGACGCAUGGCGUGCGUGUGGCGCGUUUCGGACCAGGCUUCAUUCCCCAUGACACCAUCAUGGUUCAG	20	112	miR166	gma-miR166m	STRG.64697.1, STRG.64696.1	3'	-59.7	49.5726	1.02931	-	-	-	No
miR166_15	CGGACCAGGCUUCAUUCCCC	CCGGUGCAUGGCAGUUGAGGGGAAUGUUGUCUGGUUGGAGACCUGGCUCGCACGACGGCCGGACCCCGGAUCGAUCGACGGCGUGCGUGCGCGGUUUCGGACCAGGCUUCAUUCCCCCCAACUCAACCCUUCUUCUA	20	137	miR166	gma-miR166m	STRG.46530.1	3'	-59.7	49.5726	1.02931	-	-	-	No
miR166_16	CGGACCAGGCUUCAUUCCCU	AUGCCUGGAUUAGGUUAAGGGGUAUGUUGUCUGGCUCGGUGCCCCCGGUCGAGAUUGAUAGUCGUCGACUCUCCGACGGGAGACGUCGAUUGAUCGGGGACGUCGGACCAGGCUUCAUUCCCUUUAACCGUGCGGCAUUCAGU	20	143	miR166	gma-miR166m	STRG.79641.1	3'	-59.7	49.5726	1.02931	-	-	-	No
miR167_3	UGAAGCUGCCAGCAUGAUCU	NNNNNNNNNAGAUGAAGCUGCCAGCAUGAUCUGAAAGCUAUGCUGCGUGUUGAUCUUGAUGGUCAUCUCCAUCAAGAUUGAAGAACAUGGCUGCAAUCAGGUCAUGUGGCAGCUUCAUUUUCUAAUGGUAGUACACCCA	20	139	miR167	lja-miR167c, fve-miR167b, fve-miR167a, gma-miR167l, bna-miR167d, fve-miR167c, lja-miR167a, lja-miR167b, mes-miR167b	STRG.57961.1	5'	-59.7	49.5726	1.02931	-	-	-	Ragupathy et al., 2016
miR5049_1	AGACAAUUAUUUUGGGACGGAGG	UGUUCUUGGGUAAUACUCCCUCCGUCCCAAAAUAAGUGUCUCAACUUUGUACUAAUCUUAAUAUAAAGUUGUACUAACCUUAAGACAAUUAUUUUGGGACGGAGGGAGUACCAUACUCCACCUUG	23	125	miR5049	hvu-miR5049c	STRG.100090.1	3'	-59.7	49.5726	1.02931	-	-	-	No
miR5049_2	AGACACUUAUUUUGGGACGGAGG	AGGUGGAGUAUGGUACUCCCUCCGUCCCAAAAUAAUUGUCUUAAGGUUAGUACAACUUUAUAUUAAGAUUAGUACAAAGUUGAGACACUUAUUUUGGGACGGAGGGAGUAUUACCCAAGAACAAG	23	125	miR5049	hvu-miR5049c	STRG.100090.1	3'	-59.7	49.5726	1.02931	-	-	-	No
miR5049_2	AGACACUUAUUUUGGGACGGAGG	UACUAUAAUAAUGCACUUCCUCCAUCCCAAAAUAAGUGUCUCAACUUUAGUACAAAGUCGAGACACUUAUUUUGGGACGGAGGGCAUAGCUAAAAAGAAUAUA	23	103	miR5049	hvu-miR5049c	STRG.90959.4, STRG.20176.1	3'	-59.7	49.5726	1.02931	-	-	-	No
miR5049_2	AGACACUUAUUUUGGGACGGAGG	CGGUGCUCUUUAGUACUCCCUCUGUCCCAAAAUAACUGUCUCAAAUCUUAGUAUAAAUGUGUAUUAAAGUUAGUACAAAGUUGAGACACUUAUUUUGGGACGGAGGGAGUAUUCAUCUAAGCAUGA	23	126	miR5049	hvu-miR5049c	STRG.18390.1	3'	-59.7	49.5726	1.02931	-	-	-	No
miR5049_2	AGACACUUAUUUUGGGACGGAGG	UCAAUAAAAAAUAUACUCCCUCUGUCGCAAAAUAAGUGUCUCAACUUUAAGUGGAGACAAGUUGAGACACUUAUUUUGGGACGGAGGCAUAUAAUUUACUAAUGUUA	23	107	miR5049	hvu-miR5049c	STRG.12642.8	3'	-59.7	49.5726	1.02931	-	-	-	No
miR5049_3	AAUUAAUAUGGAUGGGAGGGA	UAAAGCAAAAUUAUGUACUCCCUCCGAUUCAUAUUAAUUGUCGCAGCUUUGGUACAACGUUGUACUAAAGUUACAACAAUUAAUAUGGAUGGGAGGGAGUAACAAACUACAGGAUGCA	21	118	miR5049	hvu-miR5049f	STRG.28652.1	3'	-59.7	49.5726	1.02931	-	-	-	No
miR5049_4	AAUUAAUAUGAAUCGGAGGGA	CAUCCUGUAGUUUGUUACUCCCUCCCAUCCAUAUUAAUUGUUGUAACUUUAGUACAACGUUGUACCAAAGCUGCGACAAUUAAUAUGAAUCGGAGGGAGUACAUAAUUUUGCUUUAUC	21	118	miR5049	hvu-miR5049f	STRG.28652.1	3'	-59.7	49.5726	1.02931	-	-	-	No
miR5049_5	AAUUAAUUUGGAUCGGAGGGA	UUGACUUAAUAGAUGUACUCCCUCCGAUUCAUAUUAGUUGACGCACACUUGGUACAACUUUGUAUUAAAGUUGUACUAAGUGUGUGUCAAUUAAUUUGGAUCGGAGGGAGUAUGACUCUUUCAAACCAA	21	129	miR5049	hvu-miR5049f	STRG.15665.1	3'	-59.7	49.5726	1.02931	-	-	-	No
miR5049_6	AAUUAAUAUGGAUCGAAGGGA	GCUCUGCUUACUCUAUACUCCCUCUAAUCAUAUUAAUUGUCGCUGAUUUAGUACAAUUAAUAUGGAUCGAAGGGAGUAAUA	21	81	miR5049	hvu-miR5049f	STRG.13223.1	3'	-59.7	49.5726	1.02931	-	-	-	No
miR166_17	UCUCGGACCAGGCUUCAAUC	UUGAAGUUAGGUUAAGGGGGUUGUUGUCUGGUUCAAGGUCUCCACAUACAUCAUAUACAUGGAGAGCAUGAUAUGGAUUGUACGGUUUGGUGAUCUCGGACCAGGCUUCAAUCCCUUUAACCAGCAUCCGCAC	20	133	miR166	gma-miR166u	STRG.70530.1	3'	-59.7	49.5726	1.02931	-	-	-	No
miR169_10	UAGCCAAGGAUGACUUGCC	UGCAAGGGCCUUACCUCUGAUAGCCAAGGAUGACUUGCCUAUGUCUUCAUCCAUGUUCAAUGCUUCAUUAGCCUUGGCGUGGGUUCUCAUGGGCAGUCACCUUGGCUAGCCUGAGUGGCUCUUGCUGCUC	19	130	miR169	gma-miR169v	STRG.98050.1	5'	-59.7	49.5726	1.02931	-	-	-	No
miR5174_1	AUUAUGGAACGGAGGGAGUAG	AUCCAUCUCGGAGAAAAGGUACUCCCUCCAUCCCAUAAUGUAAGAGAAUUUUGACAAUACACUAGUGUCAAAAAAUGUCUUCCAUUUGUCAAAGAAUGUCUUAUAUUAUGGAACGGAGGGAGUAGGUUAGUACCUUCAUGGUGAA	21	145	miR5174	bdi-miR5174e-3p.2	STRG.22561.1	3'	-59.7	49.5726	1.02931	-	-	-	No
miR399_3	UCUGCCAAAGGAGAGUUGCCC	UUAAGCAAUCCAGUUUCAGGGCUCCUCUUUAUUGGCAGGGAGCGUGUGAGGCCAUGUAGCUCCAUUCAGCGCUCUGCCAAAGGAGAGUUGCCCUGUAACUGGAAAUAGCUUAA	21	113	miR399	ppe-miR399b	STRG.27657.1	3'	-59.7	49.5726	1.02931	-	-	-	No
miR166_18	GGACCAGGCUUCAUUCCCC	CCGCGUCAUGGUUGUCGAGGGGAAUGACGCCGGGUCCGAAAGAGAGACGCGCGCAUGGUGUGCGUGUGGCGCGUUUCGGACCAGGCUUCAUUCCCCAUGACUCCAUCAUGGUUCAG	19	116	miR166	cpa-miR166e	STRG.72439.1, STRG.72438.1	3'	-59.7	49.5726	1.02931	-	-	-	No
miR166_18	GGACCAGGCUUCAUUCCCC	CCGCGUCAUGGUUGUCGAGGGGAAUGACGCCGGGUCCGAAAGAGAGACGCAUGGCGUGCGUGUGGCGCGUUUCGGACCAGGCUUCAUUCCCCAUGACACCAUCAUGGUUCAG	19	112	miR166	cpa-miR166e	STRG.64697.1, STRG.64696.1	3'	-59.7	49.5726	1.02931	-	-	-	No
miR166_19	GGACCAGGCUUCAUUCCCU	AUGCCUGGAUUAGGUUAAGGGGUAUGUUGUCUGGCUCGGUGCCCCCGGUCGAGAUUGAUAGUCGUCGACUCUCCGACGGGAGACGUCGAUUGAUCGGGGACGUCGGACCAGGCUUCAUUCCCUUUAACCGUGCGGCAUUCAGU	19	143	miR166	cpa-miR166e	STRG.79641.1	3'	-59.7	49.5726	1.02931	-	-	-	No
miR5200_2	GCCUUAGUGAAUAUCUACACU	AAGCUUUAAGCACUAAUUAAGCCUUAGUGAAUAUCUACACUAGUAAGUUUUUCUUCAUGUUUGAAAUGCUUAGCAUUGUAGAUACUCCCUAAGGCUUGGGUGGUAUUGCGUUGUGUG	21	117	miR5200	bdi-miR5200a-5p	STRG.95793.1	5'	-59.7	49.5726	1.02931	-	-	-	No
miR5200_3	GCCUUAGGGAGUAUCUACACU	CAACAAUGCAAUACCACCAAGCCUUAGGGAGUAUCUACACUGUUAAGUAUUUCUGGCAUGAAGAAAAAAACUUACUGGUGUAGAUAUUCACUAAGGCUCGACUGCUUUAAAGCUUUGCG	21	119	miR5200	bdi-miR5200a-5p, bdi-miR5200b-5p	STRG.95793.1	5'	-59.7	49.5726	1.02931	-	-	-	No
miR1122_6	AGACUUAUAUUUAGGAACGGA	GCUACUACUUAUACUCCCUUUGUUCCUAAAUAUAAGUCUCUUAGAGAUUCCAAUACGGACUACAUAUGGAGCAAAAUGAGUGAAUCUACACUCUAAAACAUGUCUAUAUACAUCCGUAUGUAGUCCGCAUUGAAAUCUCUAAAAAGACUUAUAUUUAGGAACGGAGGGAGUAUAAUAUAACUUUG	21	185	miR1122	tae-miR1122b-3p	STRG.24819.3	3'	-59.7	49.5726	1.02931	-	-	-	Li et al., 2019; Liu et al., 2020a; Liu et al., 2020b
miR1127_3	ACAAGUAUUUCCGGACGGAGG	CUUGGUUCUGUUGUACUCCCUCCGUCUGAAAAUACUUGUCAUCGAAAUGGAUAGAAAAGGAUGUAUCUAAAACUAAAAUACAUCUAGAUACAUCCCCUUUUAUUCAUUUUGAUGACAAGUAUUUCCGGACGGAGGAAUACUUUACAAUUUGUAUU	21	155	miR1127	tae-miR1127b-3p	STRG.99749.1	3'	-59.7	49.5726	1.02931	-	-	-	Jin et al., 2020; Liu et al., 2020a; Liu et al., 2020b
miR1127_3	ACAAGUAUUUCCGGACGGAGG	UUACUAAUUAUAGUACUCCCUCCGUCCGAAAAUACUUGUCGCGAAAAUGGGUAAAAGUGGAUGCAUCUAAAACUAAAAUACGACUAGAUACAUCCAUUCAUCCGACAAGUAUUUCCGGACGGAGGGAGUACUAAACUGGCAUAUG	21	145	miR1127	tae-miR1127b-3p	STRG.98437.1, STRG.98437.2	3'	-59.7	49.5726	1.02931	-	-	-	Jin et al., 2020; Liu et al., 2020a; Liu et al., 2020b
miR1127_3	ACAAGUAUUUCCGGACGGAGG	GAUGAUUCUAUACUACUCCCUCCGUCCCAAAAUACUUAUCGAAGAAAUGGAUAAAAUUGGAUAUAUCUAUAACUAAAAUACAUCUAGAUUCAUCCGUUUCUCCGACAAGUAUUUCCGGACGGAGGGAGUAUCAUUUUGGAUGAAC	21	145	miR1127	tae-miR1127b-3p	STRG.96598.3, STRG.96598.1	3'	-59.7	49.5726	1.02931	-	-	-	Jin et al., 2020; Liu et al., 2020a; Liu et al., 2020b
miR1127_3	ACAAGUAUUUCCGGACGGAGG	CAGUGAAGUUAUAUACUCCCUCCGUCCGGAAAUACUUGUCCUAGAAAUGGUGUUAGACUUAUUUUAGUUAUAGAUACAUGCAUUUUAUCCAUGUCUAAGACAAGUAUUUCCGGACGGAGGGAGUAGUAUUUACUCAGACU	21	140	miR1127	tae-miR1127b-3p	STRG.88824.1	3'	-59.7	49.5726	1.02931	-	-	-	Jin et al., 2020; Liu et al., 2020a; Liu et al., 2020b
miR1127_3	ACAAGUAUUUCCGGACGGAGG	UCAUGAAAACAAGUACUCCCUCCAUCCCAAAAUACUGGUCAUCAAAAUGGAUAAAAAGGGAUGUAUUUAGAACUAAAAUACGUCUACAUACAUCUCGUUUUAUCCAUUUUGAUGACAAGUAUUUCCGGACGGAGGGAGUAUUUGAUAUGUUCACA	21	155	miR1127	tae-miR1127b-3p	STRG.83908.4	3'	-59.7	49.5726	1.02931	-	-	-	Jin et al., 2020; Liu et al., 2020a; Liu et al., 2020b
miR1127_3	ACAAGUAUUUCCGGACGGAGG	CAAUAUUUAAUAAUACUCCCUCCGUCCGAAAAUACUUGUCGGAGAAAUGGAUAAAUAUGGAUGUAUCUAGAACUAAAAUACACCUAGAUACAUUCAUUUCUACGACAAGUAUUUCCGGACGGAGGAAGUAUAUGGUUGCAUGCAU	21	145	miR1127	tae-miR1127b-3p	STRG.66038.1	3'	-59.7	49.5726	1.02931	-	-	-	Jin et al., 2020; Liu et al., 2020a; Liu et al., 2020b
miR1127_3	ACAAGUAUUUCCGGACGGAGG	ACACAACAACACGUACUCCCUCCGUCUGAGAAUACUUGUCAUCAAAAUGAAUAAAAAAAUAUGUACCUACAACUAAAAUACAACUAGGUAUAUCCUCUUUUAUUCAUUUUGAUGACAAGUAUUUCCGGACGGAGGGAGUACGUACUUAGAAUUUG	21	155	miR1127	tae-miR1127b-3p	STRG.43411.1	3'	-59.7	49.5726	1.02931	-	-	-	Jin et al., 2020; Liu et al., 2020a; Liu et al., 2020b
miR1127_3	ACAAGUAUUUCCGGACGGAGG	GCCAGUUAUUUUGUACUCCAUCUGUCCAGAAAUACUUGUCAAAAAAAUGGAUAAAAAUGAAUGUAUCUAGAACUAAAAUAGGUCUAGAUACAUACAUUUCUCCGACAAGUAUUUCCGGACGGAGGGAGUAUCUAAAACAUCCUAU	21	145	miR1127	tae-miR1127b-3p	STRG.25841.1	3'	-59.7	49.5726	1.02931	-	-	-	Jin et al., 2020; Liu et al., 2020a; Liu et al., 2020b
miR1127_3	ACAAGUAUUUCCGGACGGAGG	GUCGCUUUCUUUCUACUUCCUCCGUCCGGAAAUACUUGUCAUGAAAAUGGAUGUAUCUAGACGUAUUUUAGUUCUAGAUACAUCCAAUUUUAUCUAUUUGGGCGACAAGUAUUUCCGGACGGAGGGAGUACCAGGCCAAGAGAAG	21	145	miR1127	tae-miR1127b-3p	STRG.12754.1	3'	-59.7	49.5726	1.02931	-	-	-	Jin et al., 2020; Liu et al., 2020a; Liu et al., 2020b
miR1127_3	ACAAGUAUUUCCGGACGGAGG	AGAUAUAAUUUCCUACUCCCUCCGUUCGGAAAUACUUGUCGCAGAGAUGGAUAUAUCUAGACGUAUUUAAGUUCUAGAUACAUUUAUUUUUAUCUAUUUCCCCAACAAGUAUUUCCGGACGGAGGGAGUACAAUACAUUUGUUGC	21	145	miR1127	tae-miR1127b-3p	STRG.8423.2	3'	-59.7	49.5726	1.02931	-	-	-	Jin et al., 2020; Liu et al., 2020a; Liu et al., 2020b
miR1130_miR1122_1	UCUUAUAUUAUGGGACGGAGG	CACCAGUAAGUUCUACUCCCUCCAUCCCAUAAUAUAAGAGGGGUUUUGACACCAGUGGUGUCAAAAACCCUCUUAUAUUAUGGGACGGAGGGAGUAAUUUGUCUCGACCUG	21	111	miR1130, miR1122	tae-miR1122c-3p, tae-miR1130b-3p	STRG.75586.3	3'	-59.7	49.5726	1.02931	miR1130	sRNA evidence+, precursor EST	Han et al., 2014	No
miR1130_miR1122_1	UCUUAUAUUAUGGGACGGAGG	AAGGUUGUAUUCCUACUCCCUCCGUCACAUAAUAUAAGAUGCUAUUACAUCCAAUAUGUGGGUAUAUUGGAUGUAAUAACUUCUUAUAUUAUGGGACGGAGGGAGUAUUUGUCAAGACCUUC	21	122	miR1122	tae-miR1122c-3p	STRG.13394.2, STRG.13394.1	3'	-59.7	49.5726	1.02931	miR1130	sRNA evidence+, precursor EST	Han et al., 2014	No
miR1130_miR1122_1	UCUUAUAUUAUGGGACGGAGG	GAAUAUAACUGAAUACUCCCUCCGUCCCAUAAUGUAAGAACGUUCUUGGCACUAGUGUGACACUACACUAGUGUCAAAAACAUUCUUAUAUUAUGGGACGGAGGGAGUACAAACUAAGGGUCUG	21	124	miR1130, miR1122	tae-miR1122c-3p, tae-miR1130b-3p	STRG.40092.1	3'	-59.7	49.5726	1.02931	miR1130	sRNA evidence+, precursor EST	Han et al., 2014	No
miR1130_miR1122_1	UCUUAUAUUAUGGGACGGAGG	AAAGUUUCCGAACUACUCCCUCUGUCCCAAAAUAUAAGAACGUUUUUAACACUACACUAGUGUAAAAAACGUUCUUAUAUUAUGGGACGGAGGGAGUAGUAAAAAGAGAGAAA	21	113	miR1122	tae-miR1122c-3p	STRG.31085.1	3'	-59.7	49.5726	1.02931	miR1130	sRNA evidence+, precursor EST	Han et al., 2014	No
miR9672_1	CCACGACUGUCAUUAAGCAUC	CCUGUUUGAAGUGAAGAUGAUGCUUAAUGACAGUCGUGGUAUCUUAGAAGAGCCAGGCGACUAUGUCUAUGCUGGCCAUUAAGCAUCGUCUUCGCCUAGGACACCACGACUGUCAUUAAGCAUCGCCUUCACCUCAAACAGGGC	21	144	miR9672	tae-miR9672a-3p	STRG.70882.7	3'	-59.7	49.5726	1.02931	miR9672	sRNA evidence+, precursor EST	Han et al., 2014	Li et al., 2019; Liu et al., 2020a; Liu et al., 2020b
miR5175_3	UUCCAAAUUACUCAUCGUGGU	AUUAUCUAGUACUCCCUCCGUUCCAAAUUACUCAUCGUGGUUUUAGUUUUAGUUCUUGAACUAAAACCACGACGAGUAAUUUGGAACGGAGGGAGUAUUAUGUUACCU	21	108	miR5175	tae-miR5175-5p	STRG.20389.1	5'	-59.7	49.5726	1.02931	-	-	-	No
miR1120_4	UUCUUAUAUUAUGGGACAGAG	UAGAUAGUCUACUACUCCCUCCGUCCCAUAAUAUAAGAACCUUUUUAACACUACACUAGUGUUAAAAACAUUCUUAUAUUAUGGGACAGAGGGAGUAGUUGAUACAAUUUC	21	111	miR1120	tae-miR1120b-3p	STRG.71094.1	3'	-59.7	49.5726	1.02931	-	-	-	Chu et al., 2016
miR1120_5	UUCUUAUAUUUUGGGACAGAG	CUCUCUUUUUACUACUCCCUCCGUCCCAUAAUAUAAGAACGUUUUUUACACUAGUGUAGUGUUAAAAACGUUCUUAUAUUUUGGGACAGAGGGAGUAGUUCGGAAACUUUG	21	111	miR1120	tae-miR1120b-3p	STRG.31085.1, STRG.31084.2	3'	-59.7	49.5726	1.02931	-	-	-	No
miR1120_4	UUCUUAUAUUAUGGGACAGAG	ACCGAUGUGAACUGCUCCCUCCGUCCCAUAAUAUAAGAACGUUUUUGAUGUAGUGCCAAAAACGUUCUUAUAUUAUGGGACAGAGGGAGUAUUACAGAUUAUGUG	21	105	miR1120	tae-miR1120b-3p	STRG.22220.2, STRG.22220.1	3'	-59.7	49.5726	1.02931	-	-	-	Chu et al., 2016
miR1130_2	UCUUAUAUUAUGGGACAGAGG	CUAGAUAGUCUACUACUCCCUCCGUCCCAUAAUAUAAGAACCUUUUUAACACUACACUAGUGUUAAAAACAUUCUUAUAUUAUGGGACAGAGGGAGUAGUUGAUACAAUUUCA	21	113	miR1130	tae-miR1130b-3p	STRG.71094.1	3'	-59.7	49.5726	1.02931	-	-	-	No
miR1130_3	UCUUACAUUAUGGGACGGAGG	GACCCUUAGUUUGUACUCCCUCCGUCCCAUAAUAUAAGAAUGUUUUUGACACUAGUGUAGUGUCACACUAGUGCCAAGAACGUUCUUACAUUAUGGGACGGAGGGAGUAUUCAGUUAUAUUCAG	21	124	miR1130	tae-miR1130b-3p	STRG.40092.1	3'	-59.7	49.5726	1.02931	-	-	-	Li et al., 2019; Liu et al., 2020a; Liu et al., 2020b
miR1120_6	UAAUAUAAGAACGUUUUUGAU	GAACUGCUCCCUCCGUCCCAUAAUAUAAGAACGUUUUUGAUGUAGUGCCAAAAACGUUCUUAUAUUAUGGGACAGAGGGAGUAUUACAG	21	89	miR1120	tae-miR1120c-5p	STRG.22220.2, STRG.22220.1	5'	-59.7	49.5726	1.02931	-	-	-	No
miR1120_7	UAAUAUAAGAAUGUUUUUGAC	UUUGUACUCCCUCCGUCCCAUAAUAUAAGAAUGUUUUUGACACUAGUGUAGUGUCACACUAGUGCCAAGAACGUUCUUACAUUAUGGGACGGAGGGAGUAUUCAGU	21	106	miR1120	tae-miR1120c-5p	STRG.40092.1	5'	-59.7	49.5726	1.02931	-	-	-	No
miR1120_8	UAAUAUAAGAACGUUUCUGAC	CUUAUACUCCAUAUGUCCCAUAAUAUAAGAACGUUUCUGACACUAGUGUAGUGUCAAAAAAUUUCUUAUAUUAUGGGACGGAGGGAGUAUUUGUU	21	95	miR1120	tae-miR1120c-5p	STRG.16298.1	5'	-59.7	49.5726	1.02931	-	-	-	No
miR5049_7	AAUAUGAAUCGGAGGGAGUAC	AAUGCAUCCUGUAGUUUGUUACUCCCUCCCAUCCAUAUUAAUUGUUGUAACUUUAGUACAACGUUGUACCAAAGCUGCGACAAUUAAUAUGAAUCGGAGGGAGUACAUAAUUUUGCUUUAUCCAAA	21	126	miR5049	tae-miR5049-3p	STRG.28652.1	3'	-59.7	49.5726	1.02931	-	-	-	No
miR5049_7	AAUAUGAAUCGGAGGGAGUAC	CUUUGGUUUGAAAGAGUCAUACUCCCUCCGAUCCAAAUUAAUUGACACACACUUAGUACAACUUUAAUACAAAGUUGUACCAAGUGUGCGUCAACUAAUAUGAAUCGGAGGGAGUACAUCUAUUAAGUCAAGAUAUA	21	137	miR5049	tae-miR5049-3p	STRG.15665.1	3'	-59.7	49.5726	1.02931	-	-	-	No
miR319_1	UGGACUGAAGGGAGCUCCCUC	GAGAUGAUGUAUUAGUUUGAGGGAGCUCACUUCAGUCCACUCAUGGGAGGUAGCGGGGAUUGAACGAGCUGCCGACUCAUUCACUCGAGCACACAGUGGAUAUGAGACUAGUUCAGGGCAUAACAGUAUGUAACAAUAUUUACUGUGCGAAUGAGCGAAUGCAGCGGGAGAUUGUUCUCUCUUUCCUCCUCCAUGCUUGGACUGAAGGGAGCUCCCUCAUCUCUCAUCAGCUUCAUCA	21	238	miR319	gma-miR319q	STRG.49879.2, STRG.49879.1	3'	-59.7	49.5726	1.02931	miR319	Precursor EST, Conserved	Wei et al., 2009	Liu et al., 2020a; Liu et al., 2020b
miR9772_1	UGAGAUGAGAUUACCCCAUAC	UUUCUCUCUGUAGCGGCCGUUGAGAUGAGAUUACCCCAUACCCUAUAGCGGCAGCUCGACUCCGCACACGCGUAGGGGGCAAUCUCACCUCAACAGCUGCUCUCAGUGAGCUUU	21	114	miR9772	ata-miR9772b-5p, ata-miR9772a-5p, tae-miR9772	STRG.73684.1	5'	-59.7	49.5726	1.02931	miR9772	Precursor EST, Expression	Wei et al., 2009	Jin et al., 2020; Li et al., 2019; Meng et al., 2013
miR9772_1	UGAGAUGAGAUUACCCCAUAC	UUUCUCUCUGCAGCGGCCGUUGAGAUGAGAUUACCCCAUACCCUAUAGCGGCAGCUUGACUCCGUGCACGCGUAGGGGGCAAUCUCACCUCAACAGCCGCUCCCAGUGAGCUUU	21	114	miR9772	ata-miR9772b-5p, ata-miR9772a-5p, tae-miR9772	STRG.65837.1	5'	-59.7	49.5726	1.02931	miR9772	Precursor EST, Expression	Wei et al., 2009	Jin et al., 2020; Li et al., 2019; Meng et al., 2013
miR9772_1	UGAGAUGAGAUUACCCCAUAC	UUGCUCUCGGUAGCAGCCGUUGAGAUGAGAUUACCCCAUACCCUGGAGCGUCAGCUCGAUGCCGUACACGCGUAUGGGGUAAUCUCACCUCAACAGCCGCUCCCUGUGAGCUUU	21	114	miR9772	ata-miR9772b-5p, ata-miR9772a-5p, tae-miR9772	STRG.51479.1	5'	-59.7	49.5726	1.02931	miR9772	Precursor EST, Expression	Wei et al., 2009	Jin et al., 2020; Li et al., 2019; Meng et al., 2013
miR9776_1	UUGGACGAGGAUGUGCAGCUG	GCACGAUCUAGCUAGAGUUUGGACGAGGAUGUGCAGCUGCGGUAGGGCGUUCAGCCACGACCAGCAGCUGCACAUCCGCGUCCAAGCGCUAGCUAGGAUCGUCAACA	21	107	miR9776	tae-miR9776	STRG.28602.1	5'	-59.7	49.5726	1.02931	-	-	-	No
miR9782_1	GUAUUAGGUUGGUCAAAUUGACGA	CCUACGCGUAUACCUAGGUUGUCAAUUUGAUCACCCUAAUAUAAACUAUAUAACACAAAAAUUAUAUCUUUUGGAAAUAGAACAUCUGAAGUUUAUAUUGGUAUAUUUUUUAUAAUAUAUUACUUGUAUUAGGUUGGUCAAAUUGACGAUCUAGGGGUACGUGCAUGCC	24	169	miR9782	tae-miR9782	STRG.69776.2	3'	-59.7	49.5726	1.02931	miR9782	Precursor EST, Expression	Wei et al., 2009	Li et al., 2019
miR9783_1	AUAAGCACCGGUGGUUAAGAA	GAAAAAUAAACCGAUUUUUUCUGAAGCAUCGGUGCCUAUUUCUGCAGAAGAGACACCUAAUUAAGUGUCUACUCUGUAUAAAUAAGCACCGGUGGUUAAGAAAAGUUUGAUUUAUUUCUCUG	21	122	miR9783	tae-miR9783	STRG.15295.1	3'	-59.7	49.5726	1.02931	-	-	-	No
miR393_6	UUCCAAAGGGAUCGCAUUGAU	UUCAGGAAGCUAGUGGAGGAUUCCAAAGGGAUCGCAUUGAUCCAUCUCUCCGUAACCGGCGCUCAAGAUCGAUGGAUCAGUGCAAUCCCUCUGGAAUUCUCCCCUUGCCUCCGCCUCC	21	118	miR393	ata-miR393-5p	STRG.21587.1	5'	-59.7	49.5726	1.02931	-	-	-	Jin et al., 2020; Li et al., 2019; Liu et al., 2020a; Liu et al., 2020b; Meng et al., 2013; Ragupathy et al., 2016
miR393_7	CAGUGCAAUCCCUCUGGAAUU	UUCAGGAAGCUAGUGGAGGAUUCCAAAGGGAUCGCAUUGAUCCAUCUCUCCGUAACCGGCGCUCAAGAUCGAUGGAUCAGUGCAAUCCCUCUGGAAUUCUCCCCUUGCCUCCGCCUCC	21	118	miR393	ata-miR393-3p	STRG.21587.1	3'	-59.7	49.5726	1.02931	-	-	-	No
miR9772_2	AGGGGGCAAUCUCACCUCAAC	UUUCUCUCUGUAGCGGCCGUUGAGAUGAGAUUACCCCAUACCCUAUAGCGGCAGCUCGACUCCGCACACGCGUAGGGGGCAAUCUCACCUCAACAGCUGCUCUCAGUGAGCUUU	21	114	miR9772	ata-miR9772a-3p, ata-miR9772b-3p	STRG.73684.1	3'	-59.7	49.5726	1.02931	-	-	-	Jin et al., 2020; Li et al., 2019; Meng et al., 2013
miR9772_2	AGGGGGCAAUCUCACCUCAAC	UUUCUCUCUGCAGCGGCCGUUGAGAUGAGAUUACCCCAUACCCUAUAGCGGCAGCUUGACUCCGUGCACGCGUAGGGGGCAAUCUCACCUCAACAGCCGCUCCCAGUGAGCUUU	21	114	miR9772	ata-miR9772a-3p, ata-miR9772b-3p	STRG.65837.1	3'	-59.7	49.5726	1.02931	-	-	-	Jin et al., 2020; Li et al., 2019; Meng et al., 2013
miR166_20	GGGAAUGACGCCGGGUCCGAAA	UCCGCGUCAUGGUUGUCGAGGGGAAUGACGCCGGGUCCGAAAGAGAGACGCGCGCAUGGUGUGCGUGUGGCGCGUUUCGGACCAGGCUUCAUUCCCCAUGACUCCAUCAUGGUUCAGG	22	118	miR166	ata-miR166b-5p	STRG.72439.1, STRG.72438.1	5'	-59.7	49.5726	1.02931	-	-	-	No
miR166_20	GGGAAUGACGCCGGGUCCGAAA	UCCGCGUCAUGGUUGUCGAGGGGAAUGACGCCGGGUCCGAAAGAGAGACGCAUGGCGUGCGUGUGGCGCGUUUCGGACCAGGCUUCAUUCCCCAUGACACCAUCAUGGUUCAGG	22	114	miR166	ata-miR166b-5p	STRG.64697.1, STRG.64696.1	5'	-59.7	49.5726	1.02931	-	-	-	No
miR5200_4	AAGCCUUAGUGAAUAUCUACA	CAAAGCUUUAAGCACUAAUUAAGCCUUAGUGAAUAUCUACACUAGUAAGUUUUUCUUCAUGUUUGAAAUGCUUAGCAUUGUAGAUACUCCCUAAGGCUUGGGUGGUAUUGCGUUGUGUGGC	21	121	miR5200	ata-miR5200-5p	STRG.95793.1	5'	-59.7	49.5726	1.02931	-	-	-	Li et al., 2019; Liu et al., 2020a
miR5200_5	GAGCCUUAGUGAAUAUCUACA	CGCAAAGCUUUAAAGCAGUCGAGCCUUAGUGAAUAUCUACACCAGUAAGUUUUUUUCUUCAUGCCAGAAAUACUUAACAGUGUAGAUACUCCCUAAGGCUUGGUGGUAUUGCAUUGUUGUGGC	21	123	miR5200	ata-miR5200-5p	STRG.95793.1	5'	-59.7	49.5726	1.02931	-	-	-	Liu et al., 2020a
miR5181_3	CACUUAUUUUGGAACGGAGGG	GAUCACUAAUCUUCUCCUCCCUCCGUCCCAAAAUAGGUGUCUCAACUUUGUACUAACUAAGCCUAAGACACUUAUUUUGGAACGGAGGGAGUAUUUACCUUCAGCUGGU	21	109	miR5181	ata-miR5181-3p	STRG.22982.1	3'	-59.7	49.5726	1.02931	-	-	-	No
miR5181_4	CACUUAUUUUGGAUCGGAGGG	AUGGCAAGACUUGCUACUACCUCCUAUCCAUAAUAAGUGUCGUUGUUUUGUUUAGCCCAGUUCAAAACUGCGGCACUUAUUUUGGAUCGGAGGGAGUACUUGAUAUAUUCCUGG	21	114	miR5181	ata-miR5181-3p	STRG.22536.1	3'	-59.7	49.5726	1.02931	-	-	-	No
miR5181_4	CACUUAUUUUGGAUCGGAGGG	AAAUAUUUUCUUUCUACUACCUCCAAUCCAAAAUAAGUGUCGCAGUUUUGAGCCCGGGUUCGUUCAAAACUGCCACACUUAUUUUGGAUCGGAGGGAGUAAUAUUUAGUUUUCUUC	21	116	miR5181	ata-miR5181-3p	STRG.65283.1	3'	-59.7	49.5726	1.02931	-	-	-	No
miR5181_4	CACUUAUUUUGGAUCGGAGGG	GGACCUGUGUAUUAUACUCCUUCCGAUCAAAAUUAAGUGUCGUUGUUUUAGUUCAAAAACCACGACACUUAUUUUGGAUCGGAGGGAGAGCAUUUAAGAGAUUCCU	21	106	miR5181	ata-miR5181-3p	STRG.55876.2, STRG.25952.4, STRG.55876.1, STRG.25952.2, STRG.55876.5, STRG.55876.4	3'	-59.7	49.5726	1.02931	-	-	-	No
miR9674_1	GGUGCUUUGGAUAAAUUCAAC	AGGGAGCCAGUUAAUCCGGUUUAAUUUGUCCAUAGCAUCAGCGAUCCCGCCAUUCUGUGGUCAAUGCUGCCCUAUGGCACGAUGCGGGAUAGCUGGUGCUUUGGAUAAAUGCUGGUGCUUUGGAUAAAUUCAACCCGAUGGCUGUGCAUGCCCG	21	154	miR9674	ata-miR9674c-3p	STRG.36349.1	3'	-59.7	49.5726	1.02931	-	-	-	No
miR394_2	AGGUGGGCAUACUGCCAAUGG	GGGCGCUUACCGAGAGCUCUUUGGCAUUCUGUCCACCUCCUUGUGAAUCUUGCGGGGGAGAUCUCACGAUCUGUCGUGCUUGCAGGUUGCUUGGAGGUGGGCAUACUGCCAAUGGAGCUGUGUAGGCCUCCCUUU	21	135	miR394	ata-miR394-3p	STRG.85185.1	3'	-59.7	49.5726	1.02931	-	-	-	Li et al., 2019
miR394_2	AGGUGGGCAUACUGCCAAUGG	GGGCGCUUACCGGGAGCUCUUUGGCAUUCUGUCCACCUCCUUGUGAAUCUUGCGGGGGAGAUCUCACGAUCUGCCGAGCUUGCGGGUUGCUUGGAGGUGGGCAUACUGCCAAUGGAGCUGUGUAGGCCUCCCUUU	21	135	miR394	ata-miR394-3p	STRG.78595.1	3'	-59.7	49.5726	1.02931	-	-	-	Li et al., 2019
miR169_11	GCAAGUUGUUCUUGGCUAGC	CGAGAUAGAGGGCAGAAUGUAGCCAAGGAUGACUUGCCGGGUAUGUGUAUGUAUGCUUCAUGGUGAGGGUAUGCAUCCCUGCUUUGAAUCCAUGCUGAUAUUUUCCGGCAAGUUGUUCUUGGCUAGCAUCUUGUCCUUUUUCUCUCA	20	147	miR169	ata-miR169h-3p	STRG.101654.1	3'	-59.7	49.5726	1.02931	-	-	-	Ragupathy et al., 2016
miR167_4	UGAAGCUGCCACAUGACCUGA	GGUGUACUACCAUUAGAAAAUGAAGCUGCCACAUGACCUGAUUGCAGCCAUGUUCUUCAAUCUUGAUGGAGAUGACCAUCAAGAUCAACACGCAGCAUAGCUUUCAGAUCAUGCUGGCAGCUUCAUCUNNNNNNNNN	21	137	miR167	eun-miR167d-5p	STRG.57961.1	5'	-59.7	49.5726	1.02931	-	-	-	No
miR166_21	GUUUCGGACCAGGCUUCAUUCCCC	CCGGUGCAUGGCAGUUGAGGGGAAUGUUGUCUGGUUGGAGACCUGGCUCGCACGACGGCCGGACCCCGGAUCGAUCGACGGCGUGCGUGCGCGGUUUCGGACCAGGCUUCAUUCCCCCCAACUCAACCCUUCUUCUA	24	137	miR166	lja-miR166-3p	STRG.46530.1	3'	-59.7	49.5726	1.02931	-	-	-	No
miR160_5	GUGCCUGGCUCCCUGUAUGCC	GGGAUAUGAUAUGAUAUGAUGUGCCUGGCUCCCUGUAUGCCACUCAUCCAGAGCAACACCUUUUGCAAUAAGGUUGCCUGCGAUGGAUGGCGUGCACGGAUCCAAGCAUAUCGAACCCUCUCCCUCUCCCU	21	131	miR160	pab-miR160f, pab-miR160e, pab-miR160c	STRG.99082.1	5'	-59.7	49.5726	1.02931	-	-	-	Jin et al., 2020
miR160_5	GUGCCUGGCUCCCUGUAUGCC	CUGCUGGGAUAUGAUAUGAUGUGCCUGGCUCCCUGUAUGCCACUCAUCCAGAGCAACAUCUUUUGCAAUAAGGUUGCCUGCGAUGGAUGGCGUGCACGGAUCCAAGCAUAUCGAACCCUCUCCCUCUCGUC	21	131	miR160	pab-miR160f, pab-miR160e, pab-miR160c	STRG.92231.1	5'	-59.7	49.5726	1.02931	-	-	-	Jin et al., 2020
miR394_3	UUUGGCAUUCUGUCCACCUCC	GGGGCGCUUACCGAGAGCUCUUUGGCAUUCUGUCCACCUCCUUGUGAAUCUUGCGGGGGAGAUCUCACGAUCUGUCGUGCUUGCAGGUUGCUUGGAGGUGGGCAUACUGCCAAUGGAGCUGUGUAGGCCUCCCUUUG	21	137	miR394	cas-miR394	STRG.85185.1	5'	-59.7	49.5726	1.02931	-	-	-	No
miR394_3	UUUGGCAUUCUGUCCACCUCC	GGGGCGCUUACCGGGAGCUCUUUGGCAUUCUGUCCACCUCCUUGUGAAUCUUGCGGGGGAGAUCUCACGAUCUGCCGAGCUUGCGGGUUGCUUGGAGGUGGGCAUACUGCCAAUGGAGCUGUGUAGGCCUCCCUUUG	21	137	miR394	cas-miR394	STRG.78595.1	5'	-59.7	49.5726	1.02931	-	-	-	No
miR166_22	UUGUUGUCUGGUUCAAGG	UUGAAGUUAGGUUAAGGGGGUUGUUGUCUGGUUCAAGGUCUCCACAUACAUCAUAUACAUGGAGAGCAUGAUAUGGAUUGUACGGUUUGGUGAUCUCGGACCAGGCUUCAAUCCCUUUAACCAGCAUCCGCAC	18	133	miR166	csi-miR166d-5p	STRG.70530.1	5'	-59.7	49.5726	1.02931	-	-	-	No

## Sheet: lncRNAs containing multiple miR
	Number of putative lncRNAs
miRNA families	CDC Fortitude	Kofa	Langdon	LDN-GB-3B	Pithless	W9262-260D3
miR1122, miR5175	5	5	3	4	5	4
miR1127, miR1128	2	.	1	1	2	1
miR165_miR166, miR166	2	3	2	1	2	5
miR319, miR7742	2	.	1	3	2	.
miR1120, miR1122_miR1130	2	5	4	4	4	1
miR1117, miR1131	2	4	4	3	3	1
miR384_miR394, miR394	1	1	1	1	2	2
miR1120, miR1130	1	.	1	1	.	1
miR1439, miR5049, miR5181	1	1	.	.	.	.
miR5175, miR9772	1	1	1	1	.	1
miR1127, miR1135	1	2	1	2	2	2
miR1439, miR5181	1	.	.	.	.	.
miR1128, miR5049	1	.	.	.	.	1
miR1118, miR1436	.	4	.	.	.	.
miR1130, miR5049	.	1	.	.	.	.
miR1122, miR6191	.	.	1	.	.	.
miR1117, miR9654	.	.	.	1	.	.
miR1137, miR1439	.	.	.	1	.	.
miR1120, miR1122_miR1130, miR1436	.	.	.	1	.	.
miR165_miR166, miR166, miR166_miR5168	.	.	.	.	1	1
miR1128, miR1439	.	.	.	.	1	.
miR1120, miR5049	.	.	.	.	.	1
miR166, miR166_miR5168	.	.	.	.	.	1
miR1120, miR1122_miR1130, miR1130, miR1436	.	.	.	.	.	1
Total number of putative lncRNAs containing precursors for >1 miRNA families	22	27	20	24	24	23

## Sheet: Precursors-vs-targets
Genotype	LncRNA	miRNA precursors the lncRNA carries	miRNAs targeting the lncRNA
CDC Fortitude	STRG.100246.1	-	miR9668_1
CDC Fortitude	STRG.100250.5	-	miR1128_2, miR1439_1, miR5174_1
CDC Fortitude	STRG.100441.1	-	miR5200_1
CDC Fortitude	STRG.100996.1	-	miR1128_2, miR1128_3
CDC Fortitude	STRG.101331.1	miR1127_3	-
CDC Fortitude	STRG.101338.1	-	miR1122_5
CDC Fortitude	STRG.101612.1	-	miR1127_3, miR1127_4
CDC Fortitude	STRG.102002.1	-	miR172_1
CDC Fortitude	STRG.10210.1	-	miR2118_2
CDC Fortitude	STRG.10240.1	-	miR1120_3, miR1130_1, miR1436_4
CDC Fortitude	STRG.10240.2	-	miR1120_3, miR1130_1, miR1436_4
CDC Fortitude	STRG.102429.1	-	miR1127_2, miR1439_1, miR5049_5, miR5175_1, miR5175_2
CDC Fortitude	STRG.102595.1	-	miR160_1, miR160_5, miR160_6, miR160_7
CDC Fortitude	STRG.102636.1	-	miR1122_5, miR1439_1
CDC Fortitude	STRG.102642.1	-	miR1128_2
CDC Fortitude	STRG.102788.1	-	miR1127_3
CDC Fortitude	STRG.103023.3	miR1436_3, miR1436_4	-
CDC Fortitude	STRG.103139.1	miR1436_1	-
CDC Fortitude	STRG.103218.1	miR1127_3	miR1127_2
CDC Fortitude	STRG.103404.1	-	miR5181_1, miR5181_2, miR5181_3
CDC Fortitude	STRG.103498.1	miR5200_1, miR5200_2, miR5200_3, miR5200_4, miR5200_5	-
CDC Fortitude	STRG.103670.1	-	miR5049_2
CDC Fortitude	STRG.103670.2	-	miR5049_2
CDC Fortitude	STRG.104367.1	miR1127_3	miR1436_2, miR1439_1, miR5174_1, miR5175_1, miR5175_2
CDC Fortitude	STRG.104377.1	-	miR1120_5, miR1120_6, miR1120_7, miR1128_3
CDC Fortitude	STRG.104377.2	-	miR1120_5, miR1120_6, miR1120_7, miR1128_3
CDC Fortitude	STRG.104474.1	-	miR1122_1, miR1122_2, miR1122_4, miR1122_5, miR1439_1, miR5174_1, miR5175_2
CDC Fortitude	STRG.104784.1	-	miR1128_2, miR1439_1, miR5175_1
CDC Fortitude	STRG.104997.1	miR1117_3, miR1131_1	-
CDC Fortitude	STRG.105127.1	-	miR1127_1, miR1127_2
CDC Fortitude	STRG.105260.1	-	miR1130_1, miR1130_miR1122_1, miR1436_1, miR1436_2, miR1436_3
CDC Fortitude	STRG.105657.3	-	miR394_1, miR394_2
CDC Fortitude	STRG.105657.4	-	miR394_1, miR394_2
CDC Fortitude	STRG.105874.1	miR169_1, miR169_3, miR169_4, miR169_6, miR169_7, miR169_8, miR169_9	-
CDC Fortitude	STRG.105895.1	-	miR5181_1
CDC Fortitude	STRG.105895.3	-	miR5181_1
CDC Fortitude	STRG.105895.4	-	miR5181_1
CDC Fortitude	STRG.105895.5	-	miR5181_1
CDC Fortitude	STRG.105895.6	-	miR5181_1
CDC Fortitude	STRG.105995.1	-	miR1127_4
CDC Fortitude	STRG.106112.1	-	miR1117_1, miR1117_2, miR1117_3, miR1131_2
CDC Fortitude	STRG.106169.1	-	miR1439_1, miR5174_1
CDC Fortitude	STRG.106253.1	miR1127_3	-
CDC Fortitude	STRG.106691.2	-	miR1122_5, miR1439_1, miR5174_1
CDC Fortitude	STRG.106691.3	-	miR1122_5, miR1439_1, miR5174_1
CDC Fortitude	STRG.106691.4	-	miR1122_5, miR1439_1, miR5174_1
CDC Fortitude	STRG.106691.6	-	miR1122_5, miR1439_1, miR5174_1
CDC Fortitude	STRG.10670.9	-	miR1128_3
CDC Fortitude	STRG.106838.1	-	miR1439_1
CDC Fortitude	STRG.106885.1	miR160_1, miR160_3, miR160_4, miR160_5, miR160_7	-
CDC Fortitude	STRG.10693.1	-	miR1122_1, miR1122_2, miR1122_4, miR1439_1, miR5174_1, miR5175_2
CDC Fortitude	STRG.10693.2	-	miR1122_1, miR1122_2, miR1122_4, miR1439_1, miR5174_1, miR5175_2
CDC Fortitude	STRG.10693.3	-	miR1122_1, miR1122_2, miR1122_4, miR1439_1, miR5174_1, miR5175_2
CDC Fortitude	STRG.10693.5	-	miR1122_1, miR1122_2, miR1122_4, miR1439_1, miR5174_1, miR5175_2
CDC Fortitude	STRG.10693.6	-	miR1122_1, miR1122_2, miR1122_4, miR1439_1, miR5174_1, miR5175_2
CDC Fortitude	STRG.10693.7	-	miR1122_1, miR1122_2, miR1122_4, miR1439_1, miR5174_1, miR5175_2
CDC Fortitude	STRG.106990.1	-	miR1128_1, miR1128_2, miR1128_3
CDC Fortitude	STRG.107443.1	-	miR1118_1, miR1120_5, miR1120_6, miR1128_3, miR1130_1, miR1436_1, miR1436_2, miR1436_3, miR1436_4, miR5174_1
CDC Fortitude	STRG.107599.1	-	miR1122_5
CDC Fortitude	STRG.107602.1	miR1127_3	-
CDC Fortitude	STRG.107637.2	-	miR1122_5, miR1128_3, miR5175_2
CDC Fortitude	STRG.107651.1	-	miR1118_3, miR1439_1
CDC Fortitude	STRG.107677.1	-	miR1439_1, miR5174_1, miR5181_2, miR5181_3
CDC Fortitude	STRG.107969.1	miR1128_3, miR5049_1, miR5049_2	-
CDC Fortitude	STRG.108133.1	-	miR1439_1, miR5181_2, miR5181_3
CDC Fortitude	STRG.108134.1	-	miR1439_1, miR5181_2, miR5181_3
CDC Fortitude	STRG.108134.2	-	miR1439_1, miR5181_2, miR5181_3
CDC Fortitude	STRG.108175.1	-	miR1137_1, miR1439_1, miR5174_1, miR5181_2, miR5181_3
CDC Fortitude	STRG.108605.5	-	miR1439_1, miR5174_1
CDC Fortitude	STRG.108819.1	-	miR5174_1
CDC Fortitude	STRG.108897.1	-	miR1436_1, miR1439_1, miR5174_1, miR5175_1
CDC Fortitude	STRG.108897.2	-	miR1436_1, miR1439_1, miR5174_1, miR5175_1
CDC Fortitude	STRG.108897.3	-	miR1436_1, miR1439_1, miR5174_1, miR5175_1
CDC Fortitude	STRG.108897.4	-	miR1436_1, miR1439_1, miR5174_1, miR5175_1
CDC Fortitude	STRG.108941.2	-	miR5175_2
CDC Fortitude	STRG.109057.1	-	miR1127_3
CDC Fortitude	STRG.109075.1	-	miR1118_1
CDC Fortitude	STRG.109142.1	-	miR1128_2, miR1128_3
CDC Fortitude	STRG.109288.1	-	miR1436_1, miR1436_2, miR1436_3, miR1439_1, miR5049_7, miR5174_1, miR5175_1
CDC Fortitude	STRG.109573.2	-	miR5200_4
CDC Fortitude	STRG.109573.3	-	miR5200_4
CDC Fortitude	STRG.109930.1	-	miR7742_1
CDC Fortitude	STRG.109968.1	-	miR1436_1, miR1436_2, miR1439_1, miR5049_7, miR5174_1
CDC Fortitude	STRG.109999.4	miR1127_3	-
CDC Fortitude	STRG.110119.1	-	miR5175_2
CDC Fortitude	STRG.110241.1	-	miR1439_1, miR5049_1, miR5049_3, miR5174_1, miR5175_2, miR5181_2, miR5181_3
CDC Fortitude	STRG.110452.1	-	miR1439_1, miR5174_1
CDC Fortitude	STRG.110754.1	-	miR1128_1, miR1128_2, miR1128_3
CDC Fortitude	STRG.110827.1	-	miR1128_1, miR1128_2
CDC Fortitude	STRG.114.1	-	miR172_1, miR172_2
CDC Fortitude	STRG.11626.1	-	miR5049_1, miR5049_2, miR5049_3
CDC Fortitude	STRG.11626.2	-	miR5049_1, miR5049_2, miR5049_3
CDC Fortitude	STRG.1210.1	miR5175_2	miR1439_1, miR5174_1, miR5175_1, miR5175_2
CDC Fortitude	STRG.12115.1	-	miR1128_1
CDC Fortitude	STRG.12115.2	-	miR1128_1
CDC Fortitude	STRG.12328.1	-	miR1128_2
CDC Fortitude	STRG.12439.1	-	miR9781_1
CDC Fortitude	STRG.12446.1	miR164_1, miR164_2, miR164_3, miR164_4	miR164_1, miR164_2, miR164_4
CDC Fortitude	STRG.12629.1	-	miR1122_5, miR1439_1, miR5174_1, miR5175_2
CDC Fortitude	STRG.12900.1	-	miR1439_1
CDC Fortitude	STRG.13391.4	-	miR1130_miR1122_1
CDC Fortitude	STRG.13750.1	-	miR5084_1
CDC Fortitude	STRG.13762.1	miR1127_3	-
CDC Fortitude	STRG.14207.1	miR1117_1	-
CDC Fortitude	STRG.14299.1	-	miR1136_2
CDC Fortitude	STRG.14439.1	miR5049_6	-
CDC Fortitude	STRG.14619.1	-	miR1127_1, miR1127_2
CDC Fortitude	STRG.14731.1	-	miR1439_1, miR5174_1, miR5175_2
CDC Fortitude	STRG.1475.3	miR1120_7	-
CDC Fortitude	STRG.14774.1	-	miR1439_1, miR5174_1
CDC Fortitude	STRG.14815.3	-	miR5049_1, miR5049_3
CDC Fortitude	STRG.15005.1	-	miR1128_2
CDC Fortitude	STRG.15118.3	-	miR1122_5
CDC Fortitude	STRG.15118.5	-	miR1122_5
CDC Fortitude	STRG.15495.2	-	miR1127_1, miR1127_2
CDC Fortitude	STRG.15844.2	-	miR1136_1
CDC Fortitude	STRG.15844.4	-	miR1136_1
CDC Fortitude	STRG.1666.1	-	miR164_3
CDC Fortitude	STRG.16664.1	-	miR1120_1, miR1120_3, miR1130_1, miR1130_miR1122_1, miR1436_1, miR1436_2, miR1436_3, miR1436_4, miR5174_1
CDC Fortitude	STRG.16828.1	miR5049_5, miR5049_8	-
CDC Fortitude	STRG.17810.1	-	miR156_2
CDC Fortitude	STRG.18157.1	-	miR1128_1
CDC Fortitude	STRG.18605.1	-	miR1122_5, miR1439_1, miR5175_2
CDC Fortitude	STRG.18615.1	-	miR1125_1
CDC Fortitude	STRG.19245.1	-	miR1127_4
CDC Fortitude	STRG.19245.2	-	miR1127_4
CDC Fortitude	STRG.19816.1	miR5049_2	miR1122_1, miR1122_2, miR1122_3, miR1122_4, miR1436_1, miR1436_2, miR1436_3, miR1436_4, miR1439_1
CDC Fortitude	STRG.1991.1	-	miR1120_5, miR1120_6
CDC Fortitude	STRG.19989.1	-	miR1128_2
CDC Fortitude	STRG.20123.1	miR1127_4	miR1127_3, miR1127_4
CDC Fortitude	STRG.20163.1	-	miR1118_1, miR1118_2, miR1118_3, miR1128_2, miR1128_3, miR1436_1, miR1436_2, miR1436_3, miR1436_4, miR1439_1, miR5174_1
CDC Fortitude	STRG.20820.2	-	miR9670_1
CDC Fortitude	STRG.20825.1	-	miR1439_1
CDC Fortitude	STRG.22314.1	-	miR1130_miR1122_1, miR1436_1, miR1439_1, miR5049_7, miR5049_8, miR5174_1
CDC Fortitude	STRG.23412.3	-	miR164_1, miR164_2, miR164_4
CDC Fortitude	STRG.23602.1	-	miR1128_2
CDC Fortitude	STRG.24006.1	-	miR1128_2
CDC Fortitude	STRG.24007.1	-	miR1439_1
CDC Fortitude	STRG.24179.1	miR9782_1	miR1436_1, miR1436_2, miR1436_3, miR1436_4, miR5174_1, miR9782_1
CDC Fortitude	STRG.24257.1	-	miR1131_2
CDC Fortitude	STRG.24257.2	-	miR1131_2
CDC Fortitude	STRG.24257.3	-	miR1131_2
CDC Fortitude	STRG.24308.1	miR5174_1	-
CDC Fortitude	STRG.24333.2	-	miR1436_4
CDC Fortitude	STRG.24809.1	miR5181_2	-
CDC Fortitude	STRG.25091.1	-	miR1117_1, miR1117_2, miR1117_3, miR1131_2
CDC Fortitude	STRG.25148.1	-	miR5049_7, miR5049_8
CDC Fortitude	STRG.25519.1	-	miR164_1, miR164_2, miR164_4
CDC Fortitude	STRG.25519.2	-	miR164_1, miR164_2, miR164_4
CDC Fortitude	STRG.25519.3	-	miR164_1, miR164_2, miR164_4
CDC Fortitude	STRG.26103.1	miR1122_5	miR5181_2
CDC Fortitude	STRG.2612.1	-	miR164_1, miR164_2, miR164_4
CDC Fortitude	STRG.26306.1	-	miR1436_1, miR1436_2, miR1439_1, miR5049_7, miR5174_1, miR5175_1
CDC Fortitude	STRG.26318.1	miR1436_1	-
CDC Fortitude	STRG.26327.1	-	miR9674_1
CDC Fortitude	STRG.26627.3	-	miR1127_3, miR1127_4
CDC Fortitude	STRG.26634.1	-	miR1436_1
CDC Fortitude	STRG.26707.4	miR1122_5	miR1122_5, miR1439_1
CDC Fortitude	STRG.26749.1	-	miR1120_4
CDC Fortitude	STRG.26950.2	-	miR1130_miR1122_1
CDC Fortitude	STRG.26983.6	-	miR1130_miR1122_1
CDC Fortitude	STRG.27287.1	-	miR1122_5, miR1439_1
CDC Fortitude	STRG.27367.1	-	miR1127_1, miR1127_2, miR1127_3
CDC Fortitude	STRG.27621.1	miR1135_1	-
CDC Fortitude	STRG.27621.2	miR1135_1	-
CDC Fortitude	STRG.27779.1	-	miR1122_5, miR1439_1, miR5174_1, miR5175_2
CDC Fortitude	STRG.278.1	-	miR172_2
CDC Fortitude	STRG.27934.5	miR5181_1, miR5181_3	-
CDC Fortitude	STRG.27953.1	-	miR5049_2, miR5181_2, miR5181_3
CDC Fortitude	STRG.27964.1	-	miR5181_1
CDC Fortitude	STRG.28319.1	-	miR1439_1, miR5174_1
CDC Fortitude	STRG.2835.1	miR1118_2	miR1118_1, miR1118_2, miR1439_1, miR5174_1
CDC Fortitude	STRG.3019.1	-	miR1125_1
CDC Fortitude	STRG.30297.2	-	miR319_1
CDC Fortitude	STRG.30567.1	-	miR1118_1, miR1439_1, miR5174_1
CDC Fortitude	STRG.30780.1	miR9776_1	-
CDC Fortitude	STRG.30786.1	-	miR1127_1, miR1127_2, miR1127_3
CDC Fortitude	STRG.30792.1	miR5084_1	-
CDC Fortitude	STRG.30792.2	miR5084_1	-
CDC Fortitude	STRG.30873.1	miR171_1	-
CDC Fortitude	STRG.30936.2	-	miR1127_3, miR1127_4
CDC Fortitude	STRG.30936.5	-	miR1127_3, miR1127_4
CDC Fortitude	STRG.30984.3	-	miR9670_1
CDC Fortitude	STRG.3156.1	-	miR5181_3
CDC Fortitude	STRG.3164.1	-	miR1127_3, miR1127_4, miR5049_1, miR5049_3
CDC Fortitude	STRG.31893.1	-	miR9781_1
CDC Fortitude	STRG.32067.1	miR396_1, miR396_2	-
CDC Fortitude	STRG.3229.1	miR1120_7	-
CDC Fortitude	STRG.3229.2	miR1120_7	-
CDC Fortitude	STRG.3229.3	miR1120_7	-
CDC Fortitude	STRG.3229.4	miR1120_7	-
CDC Fortitude	STRG.32569.1	-	miR1439_1, miR5175_2
CDC Fortitude	STRG.32579.1	-	miR156_2
CDC Fortitude	STRG.32845.1	miR5054_1	-
CDC Fortitude	STRG.33179.1	miR1117_1, miR1131_2	-
CDC Fortitude	STRG.3332.1	-	miR1122_5
CDC Fortitude	STRG.33539.2	miR1120_1, miR1120_4, miR1130_miR1122_1	-
CDC Fortitude	STRG.33540.1	miR1120_1, miR1120_4, miR1130_miR1122_1	-
CDC Fortitude	STRG.33545.1	-	miR444_1
CDC Fortitude	STRG.33869.1	-	miR1127_4
CDC Fortitude	STRG.34031.1	-	miR1118_2, miR1439_1, miR5174_1
CDC Fortitude	STRG.34089.1	-	miR5049_2, miR5049_5, miR5181_2, miR5181_3
CDC Fortitude	STRG.34371.1	-	miR1120_1, miR1120_3, miR1130_1, miR1130_miR1122_1
CDC Fortitude	STRG.34378.3	miR1122_5	miR1122_5, miR1439_1, miR5174_1, miR5175_2
CDC Fortitude	STRG.34430.1	-	miR172_1
CDC Fortitude	STRG.34518.1	-	miR1137_1, miR5181_1
CDC Fortitude	STRG.34518.2	-	miR1137_1, miR5181_1
CDC Fortitude	STRG.35045.1	-	miR9781_1
CDC Fortitude	STRG.35045.2	-	miR9781_1
CDC Fortitude	STRG.35045.3	-	miR9781_1
CDC Fortitude	STRG.35047.1	-	miR9781_1
CDC Fortitude	STRG.35495.1	-	miR2118_2
CDC Fortitude	STRG.35495.2	-	miR2118_2
CDC Fortitude	STRG.35495.4	-	miR2118_2
CDC Fortitude	STRG.35495.5	-	miR2118_2
CDC Fortitude	STRG.35553.1	-	miR394_1, miR394_2
CDC Fortitude	STRG.35554.1	-	miR394_1, miR394_2
CDC Fortitude	STRG.35668.1	-	miR1130_1, miR1130_miR1122_1
CDC Fortitude	STRG.35738.1	-	miR1127_1, miR1127_3
CDC Fortitude	STRG.35820.1	miR1127_2	miR156_1, miR156_3, miR156_4, miR156_6
CDC Fortitude	STRG.35820.2	miR1127_2	-
CDC Fortitude	STRG.35992.1	-	miR1436_1
CDC Fortitude	STRG.35992.2	-	miR1436_1
CDC Fortitude	STRG.35993.1	-	miR1436_1
CDC Fortitude	STRG.36114.1	-	miR5175_2
CDC Fortitude	STRG.36510.1	miR1135_2	-
CDC Fortitude	STRG.36832.1	-	miR319_1
CDC Fortitude	STRG.36843.1	-	miR1128_2
CDC Fortitude	STRG.37030.1	-	miR1439_1, miR5174_1, miR5175_1, miR5175_2
CDC Fortitude	STRG.37046.1	-	miR5181_1
CDC Fortitude	STRG.3727.1	-	miR1120_5, miR1120_6, miR5174_1
CDC Fortitude	STRG.3727.3	-	miR1120_5, miR1120_6, miR5174_1
CDC Fortitude	STRG.3727.7	-	miR1120_5, miR1120_6, miR5174_1
CDC Fortitude	STRG.3727.8	-	miR1120_5, miR1120_6, miR5174_1
CDC Fortitude	STRG.3736.1	-	miR1122_5
CDC Fortitude	STRG.3736.2	-	miR1122_5
CDC Fortitude	STRG.3736.3	-	miR1122_5
CDC Fortitude	STRG.3736.4	-	miR1122_5
CDC Fortitude	STRG.3736.5	-	miR1122_5
CDC Fortitude	STRG.3736.6	-	miR1122_5
CDC Fortitude	STRG.3748.1	-	miR1127_2
CDC Fortitude	STRG.37716.1	-	miR1118_1, miR1439_1, miR5174_1, miR5181_2
CDC Fortitude	STRG.38861.1	-	miR1122_5, miR1439_1, miR5174_1, miR5175_2
CDC Fortitude	STRG.38861.3	-	miR1122_5, miR1439_1, miR5174_1, miR5175_2
CDC Fortitude	STRG.39112.1	-	miR156_1, miR156_3, miR156_4
CDC Fortitude	STRG.39306.1	miR9674_1	-
CDC Fortitude	STRG.39600.1	-	miR1120_5
CDC Fortitude	STRG.39850.1	-	miR156_2
CDC Fortitude	STRG.39921.1	-	miR9674_1
CDC Fortitude	STRG.40752.1	miR172_1, miR172_2, miR172_3	miR172_1, miR172_2, miR172_3
CDC Fortitude	STRG.41195.1	-	miR1120_1, miR1120_2, miR1120_3, miR1120_4, miR1130_1, miR1130_miR1122_1, miR1436_1, miR1436_2, miR1436_3, miR5174_1
CDC Fortitude	STRG.42506.1	-	miR1122_5, miR1128_2, miR1128_3, miR1439_1, miR5174_1
CDC Fortitude	STRG.42546.1	-	miR1127_2
CDC Fortitude	STRG.42850.1	-	miR1122_5
CDC Fortitude	STRG.42850.2	-	miR1122_5
CDC Fortitude	STRG.42850.3	-	miR1122_5
CDC Fortitude	STRG.42850.4	-	miR1122_5
CDC Fortitude	STRG.4302.1	-	miR1439_1, miR5049_7, miR5049_8, miR5174_1
CDC Fortitude	STRG.43024.1	-	miR1439_1, miR5174_1
CDC Fortitude	STRG.43354.1	-	miR1128_2, miR1128_3
CDC Fortitude	STRG.43354.2	-	miR1128_2, miR1128_3
CDC Fortitude	STRG.44268.1	-	miR1122_5, miR1128_2, miR1128_3, miR1439_1
CDC Fortitude	STRG.44474.1	-	miR5175_2
CDC Fortitude	STRG.44804.2	miR1118_3	miR1118_1, miR1118_2, miR1118_3, miR1436_1
CDC Fortitude	STRG.44804.3	miR1118_3	miR1118_1, miR1118_2, miR1118_3, miR1436_1
CDC Fortitude	STRG.44806.1	miR1118_3	miR1118_1, miR1118_2, miR1118_3, miR1436_1, miR1436_2, miR5174_1
CDC Fortitude	STRG.45019.1	-	miR1127_3, miR1127_4
CDC Fortitude	STRG.45076.1	-	miR1128_1
CDC Fortitude	STRG.45213.2	miR1136_1	-
CDC Fortitude	STRG.45213.3	miR1136_1	-
CDC Fortitude	STRG.45213.4	miR1136_1	-
CDC Fortitude	STRG.45391.5	-	miR1122_5
CDC Fortitude	STRG.45494.1	-	miR1122_5, miR1439_1
CDC Fortitude	STRG.4551.1	-	miR1125_1
CDC Fortitude	STRG.45746.1	miR5049_7	-
CDC Fortitude	STRG.45846.1	-	miR1120_5, miR1120_6
CDC Fortitude	STRG.45846.2	-	miR1120_5, miR1120_6
CDC Fortitude	STRG.45972.1	miR1439_1, miR5181_2	-
CDC Fortitude	STRG.46509.1	-	miR5174_1
CDC Fortitude	STRG.47169.1	-	miR1128_1
CDC Fortitude	STRG.47466.9	-	miR1122_5, miR1439_1, miR5174_1, miR5175_2
CDC Fortitude	STRG.47503.1	-	miR1125_1
CDC Fortitude	STRG.47532.2	miR1120_5, miR1120_6	-
CDC Fortitude	STRG.47582.2	-	miR164_1, miR164_2, miR164_4
CDC Fortitude	STRG.47664.1	miR1127_1, miR1135_1	-
CDC Fortitude	STRG.47878.1	-	miR394_1, miR394_2
CDC Fortitude	STRG.47905.1	-	miR1128_3, miR5181_1
CDC Fortitude	STRG.47908.1	-	miR1128_1, miR1128_2, miR1128_3
CDC Fortitude	STRG.47939.1	miR1122_1, miR5175_1	miR1128_3, miR1439_1, miR5175_2
CDC Fortitude	STRG.47939.2	miR1122_1, miR5175_1	miR1128_3, miR1439_1, miR5175_2
CDC Fortitude	STRG.47939.3	miR1122_1, miR5175_1	miR1128_3, miR1439_1, miR5175_2
CDC Fortitude	STRG.47939.4	miR1122_1, miR5175_1	miR1128_3, miR1439_1, miR5175_2
CDC Fortitude	STRG.47940.1	miR1122_1, miR5175_1	miR1128_2, miR1128_3, miR1439_1, miR5174_1, miR5175_1, miR5175_2
CDC Fortitude	STRG.48061.1	-	miR1122_5
CDC Fortitude	STRG.4829.1	-	miR1436_2, miR1439_1, miR5174_1, miR5175_1
CDC Fortitude	STRG.48644.1	-	miR1127_4
CDC Fortitude	STRG.48929.1	miR1130_miR1122_1	-
CDC Fortitude	STRG.48996.3	-	miR1128_1, miR1128_2, miR1128_3
CDC Fortitude	STRG.49085.1	-	miR1128_2
CDC Fortitude	STRG.49396.1	-	miR156_2, miR156_5
CDC Fortitude	STRG.49494.1	miR1436_1	-
CDC Fortitude	STRG.49501.2	-	miR1120_4, miR5049_1, miR5049_2, miR5049_3, miR5181_2, miR5181_3
CDC Fortitude	STRG.49702.1	-	miR1118_1, miR1118_2, miR1436_1, miR1436_2, miR1436_3, miR1436_4, miR5174_1
CDC Fortitude	STRG.49988.2	-	miR156_2, miR156_5
CDC Fortitude	STRG.49988.3	-	miR156_2, miR156_5
CDC Fortitude	STRG.50054.1	-	miR1127_1, miR1127_2, miR1128_2, miR5175_3
CDC Fortitude	STRG.50233.1	-	miR166_2, miR166_7
CDC Fortitude	STRG.50241.5	-	miR1127_3
CDC Fortitude	STRG.50241.6	-	miR1127_3
CDC Fortitude	STRG.50349.1	-	miR1136_1
CDC Fortitude	STRG.50510.1	-	miR1128_1, miR1128_2, miR1128_3
CDC Fortitude	STRG.51268.1	-	miR1439_1, miR5174_1, miR5181_2, miR5181_3
CDC Fortitude	STRG.51841.1	-	miR5049_5
CDC Fortitude	STRG.5197.1	-	miR164_1, miR164_2, miR164_4
CDC Fortitude	STRG.52137.1	-	miR1120_3, miR1130_1, miR1130_miR1122_1, miR1436_1, miR1436_2, miR1436_3, miR1436_4, miR5174_1
CDC Fortitude	STRG.52272.4	-	miR1122_5
CDC Fortitude	STRG.52304.1	-	miR1122_5, miR1439_1
CDC Fortitude	STRG.52356.1	miR1118_2	miR1118_1, miR1118_2, miR1118_3, miR1439_1, miR5174_1, miR5175_2
CDC Fortitude	STRG.52470.1	-	miR5049_4
CDC Fortitude	STRG.52856.1	-	miR5175_2
CDC Fortitude	STRG.53027.1	-	miR5049_1, miR5049_2, miR5049_3
CDC Fortitude	STRG.53027.2	-	miR5049_1, miR5049_2, miR5049_3
CDC Fortitude	STRG.53027.3	-	miR5049_1, miR5049_2, miR5049_3
CDC Fortitude	STRG.53027.4	-	miR5049_1, miR5049_2, miR5049_3
CDC Fortitude	STRG.53027.5	-	miR5049_1, miR5049_2, miR5049_3
CDC Fortitude	STRG.53027.6	-	miR5049_1, miR5049_2, miR5049_3
CDC Fortitude	STRG.53027.7	-	miR5049_1, miR5049_2, miR5049_3
CDC Fortitude	STRG.53027.8	-	miR5049_1, miR5049_2, miR5049_3
CDC Fortitude	STRG.53489.2	-	miR9772_1
CDC Fortitude	STRG.53920.1	miR319_1	miR319_1
CDC Fortitude	STRG.53920.2	miR319_1	miR319_1
CDC Fortitude	STRG.54023.1	-	miR1128_3
CDC Fortitude	STRG.54827.1	-	miR5049_5
CDC Fortitude	STRG.54933.1	-	miR1127_3, miR1127_4, miR9668_1
CDC Fortitude	STRG.55061.3	-	miR1128_1, miR1128_2, miR1128_3
CDC Fortitude	STRG.55615.1	miR5175_1, miR9772_1	miR1439_1
CDC Fortitude	STRG.56155.1	miR2118_1, miR2118_2	-
CDC Fortitude	STRG.56220.5	-	miR1135_1
CDC Fortitude	STRG.56442.1	-	miR5181_3
CDC Fortitude	STRG.56586.1	-	miR172_1
CDC Fortitude	STRG.56610.4	-	miR1128_1, miR1128_2, miR1128_3
CDC Fortitude	STRG.56625.1	-	miR1137_1
CDC Fortitude	STRG.56930.1	miR5175_3	-
CDC Fortitude	STRG.57327.1	-	miR1122_5, miR5175_2
CDC Fortitude	STRG.57858.1	miR9668_1	-
CDC Fortitude	STRG.58199.3	-	miR1128_2, miR1128_3
CDC Fortitude	STRG.58199.4	-	miR1128_2, miR1128_3
CDC Fortitude	STRG.58348.1	-	miR1122_5, miR1439_1
CDC Fortitude	STRG.58481.1	-	miR1436_1, miR1436_2, miR1436_3, miR1436_4, miR1439_1, miR5174_1
CDC Fortitude	STRG.58678.1	-	miR156_1, miR156_3, miR156_4
CDC Fortitude	STRG.58971.1	-	miR172_3
CDC Fortitude	STRG.59099.1	miR169_2, miR169_5	miR169_1, miR169_2, miR169_4, miR169_5, miR169_9
CDC Fortitude	STRG.59214.1	miR5049_4, miR5049_5, miR5049_7	-
CDC Fortitude	STRG.59393.1	miR319_1, miR7742_1	miR319_1
CDC Fortitude	STRG.59393.2	miR319_1, miR7742_1	miR319_1
CDC Fortitude	STRG.59399.1	-	miR5049_4, miR5049_5, miR5049_6, miR5049_7
CDC Fortitude	STRG.59617.1	-	miR164_3
CDC Fortitude	STRG.59637.1	-	miR5049_2
CDC Fortitude	STRG.59645.1	-	miR1439_1, miR5174_1, miR5181_2, miR5181_3
CDC Fortitude	STRG.59764.2	-	miR1128_2
[truncated: 3,851 more rows]
