# Supplementary material for: Wheat Long Noncoding RNAs from Organelle and Nuclear Genomes Carry Conserved microRNA Precursors Which May Together Comprise Intricate Networks in Insect Responses
Source: Int J Mol Sci. 2023 Jan 23;24(3):2226. doi: 10.3390/ijms24032226 (PMC9917100; doi:10.3390/ijms24032226)
Supplement: Supplementary file 1 [file ijms-24-02226-s001.zip › lncRNA-MS_SupplementaryTableS2_revised.xlsx]

## Sheet: 6218 Control
Supplementary Table S2. Putative lncRNAs that contain predicted miRNA precursors, and the miRNAs they contain, in bread wheat varieties/conditions.
												Validated set support			sRNA set support
Unique miRNA ID	Mature miRNA sequence	Pre-miRNA sequence	Mature miRNA length	Pre-miRNA length	miRNA family	Homolog miRNAs	Transcripts	Hairpin location	MFE	GC%	MFEI	miRNA family reported in miRBase	Additional evidence	References	Previously reported in a sRNA sequencing study?
miR160_1	UGCCUGGCUCCCUGUAUGCCA	UGCUGGGAUAUGAUAUGAUGUGCCUGGCUCCCUGUAUGCCACUCAUCCAGAGCAACACCUUUUGCAAUAAGGUUGCCUGCGAUGGAUGGCGUGCACGGAUCCAAGCAUAUCGAACCCUCUCCCUCUCCC	21	129	miR160	atr-miR160, bdi-miR160e-5p, cme-miR160d, zma-miR160b-5p, ppt-miR160b, mdm-miR160e, lus-miR160a, bdi-miR160c-5p, sbi-miR160b, zma-miR160c-5p, ata-miR160b-5p, aly-miR160a-5p, dpr-miR160, rco-miR160c, nta-miR160c, cca-miR160a, stu-miR160b, ata-miR160a-5p, aqc-miR160a, lus-miR160c, vun-miR160, lus-miR160h, vvi-miR160c, mdm-miR160a, sbi-miR160d, bna-miR160c, mtr-miR160a, ptc-miR160c-5p, pab-miR160b, n…	STRG.152031.1	5'	-62.4	47.619	1.04	miR160	sRNA evidence+, precursor EST, Conserved	Yao et al., 2007; Wei et al., 2009; Han et al., 2014	Jin et al., 2020; Li et al., 2019; Liu et al., 2020a; Liu et al., 2020b; Meng et al., 2013; Ragupathy et al., 2016
miR164_1	UGGAGAAGCAGGGCACGUGCA	GUUGGUGAGGAGGUCCCUGUUGGAGAAGCAGGGCACGUGCAAAUUAUGAUCGUAGCACGCUUCGUGCUUGUAUAGUACGUGCAUGCAUGGAUCGUCGUGCACGCGCUCCCCUUCUCCACCAUGGCCUUCUCACCUAGCCU	21	140	miR164	mdm-miR164c, csi-miR164c-5p, ath-miR164a, vvi-miR164d, gma-miR164j, ppe-miR164a, ata-miR164c-5p, csi-miR164d-5p, ptc-miR164c, nta-miR164a, bdi-miR164b, ath-miR164c-5p, mdm-miR164e, cpa-miR164a, zma-miR164a-5p, sbi-miR164b, ptc-miR164b, atr-miR164a, cln-miR164, mdm-miR164d, aly-miR164c-5p, osa-miR164f, mdm-miR164f, ssl-miR164a, ptc-miR164a, aly-miR164a-5p, csi-miR164a-5p, zma-miR164b-5p, gma-miR16…	STRG.17630.1	5'	-62.4	47.619	1.04	miR164	sRNA evidence+, precursor EST, Conserved	Yao et al., 2007; Wei et al., 2009; Han et al., 2014	Jin et al., 2020; Li et al., 2019; Liu et al., 2020a; Liu et al., 2020b; Meng et al., 2013
miR164_1	UGGAGAAGCAGGGCACGUGCA	GAAUGGCGAGGCGCGCGAGGUGGAGAAGCAGGGCACGUGCAUUCAUUUCCAGGUCGCUUCCCGGCGUCCGGCCGGCACGCACCGCCGCGGCGGCCUUGCUUGGUCAGUGUGUCGCUCGAUCCGGCCGUGCGCCGGCAGCCGGCCCAUGCAUGCAUGUGCCUUUCUUCUCCACCGUGCACACCUCGCCUGCGUG	21	193	miR164	mdm-miR164c, csi-miR164c-5p, ath-miR164a, vvi-miR164d, gma-miR164j, ppe-miR164a, ata-miR164c-5p, csi-miR164d-5p, ptc-miR164c, nta-miR164a, bdi-miR164b, ath-miR164c-5p, mdm-miR164e, cpa-miR164a, zma-miR164a-5p, sbi-miR164b, ptc-miR164b, atr-miR164a, cln-miR164, mdm-miR164d, aly-miR164c-5p, osa-miR164f, mdm-miR164f, ssl-miR164a, ptc-miR164a, aly-miR164a-5p, csi-miR164a-5p, zma-miR164b-5p, gma-miR16…	STRG.11863.1	5'	-62.4	47.619	1.04	miR164	sRNA evidence+, precursor EST, Conserved	Yao et al., 2007; Wei et al., 2009; Han et al., 2014	Jin et al., 2020; Li et al., 2019; Liu et al., 2020a; Liu et al., 2020b; Meng et al., 2013
miR166_miR165_1	UCGGACCAGGCUUCAUUCCCC	AAGCUAUUUUGCUUCUGGGUGGAAUGUUGUCUGGUUCAAGGUCUCGCUCUGGUUUGAGGAUGGAAACCUUUCAUUUCUCUCAGCUUCCUGCGAUCUCGGACCAGGCUUCAUUCCCCUCAGAGAUAGCUUCAACCAU	21	136	miR166, miR165	vvi-miR166f, ptc-miR166k, ppe-miR166e, osa-miR166d-3p, rco-miR166b, cas-miR166e, bdi-miR166c-3p, ath-miR166d, smo-miR166c, ath-miR165b, cme-miR166f, cpa-miR166b, csi-miR166f-3p, hvu-miR166b, sly-miR166b, stu-miR166c-3p, aof-miR166c, pab-miR166f, ptc-miR166a, ptc-miR166l, gma-miR166i-3p, ptc-miR166m, ptc-miR166e, mes-miR166a, ppt-miR166d, pta-miR166b, fve-miR166a, gma-miR166g, lus-miR166g, ath-miR…	STRG.17033.1	3'	-62.4	47.619	1.04	miR166	sRNA evidence+, precursor EST, Conserved	Wei et al., 2009; Han et al., 2014	Chu et al., 2016; Jin et al., 2020; Liu et al., 2020a; Liu et al., 2020b; Meng et al., 2013
miR167_1	UGAAGCUGCCAGCAUGAUCUA	CGAGUGCCCAAGAGAAAGCGUGAAGCUGCCAGCAUGAUCUAACUCUUGAAGCUGGCCGCGUGGUGCUGGUUAGAUCGUGCUGUGACAGUUUCACUCUUUCCCUGUUGGGCACAUG	21	115	miR167	sbi-miR167e, mdm-miR167d, osa-miR167i-5p, ata-miR167a-5p, lus-miR167e, aof-miR167a, sly-miR167a, mtr-miR167a, sbi-miR167d, osa-miR167d-5p, ghr-miR167b, zma-miR167j-5p, lja-miR167, gma-miR167f, cme-miR167a, dpr-miR167b, bdi-miR167a, mdm-miR167b, zma-miR167c-5p, cme-miR167b, aly-miR167b-5p, zma-miR167g-5p, sbi-miR167a, sbi-miR167g, csi-miR167a-5p, gma-miR167j, zma-miR167f-5p, sbi-miR167b, lus-miR16…	STRG.101854.1	5'	-62.4	47.619	1.04	miR167	sRNA evidence+, precursor EST, Conserved	Yao et al., 2007; Wei et al., 2009; Han et al., 2014	Jin et al., 2020; Ragupathy et al., 2016
miR167_1	UGAAGCUGCCAGCAUGAUCUA	GGACUGCCCAAGGGAACGAGUGAAGCUGCCAGCAUGAUCUAGCUCCGAGUGAUCAAACAAGAAACGCUCGUGGAUUCGAGCUCUUGUGGUCAUGCCUUGCUAGGUCAUGCUGCGGCAGCCUCACUUCUUCCCGCCGUUGGGCACA	21	145	miR167	sbi-miR167e, mdm-miR167d, osa-miR167i-5p, ata-miR167a-5p, lus-miR167e, aof-miR167a, sly-miR167a, mtr-miR167a, sbi-miR167d, osa-miR167d-5p, ghr-miR167b, zma-miR167j-5p, lja-miR167, gma-miR167f, cme-miR167a, dpr-miR167b, bdi-miR167a, mdm-miR167b, zma-miR167c-5p, cme-miR167b, aly-miR167b-5p, zma-miR167g-5p, sbi-miR167a, sbi-miR167g, csi-miR167a-5p, gma-miR167j, zma-miR167f-5p, sbi-miR167b, lus-miR16…	STRG.94315.1	5'	-62.4	47.619	1.04	miR167	sRNA evidence+, precursor EST, Conserved	Yao et al., 2007; Wei et al., 2009; Han et al., 2014	Jin et al., 2020; Ragupathy et al., 2016
miR167_2	UGAAGCUGCCAGCAUGAUCUG	CAAGGUGCACCACAAGCUGGUGAAGCUGCCAGCAUGAUCUGAUGACCUAAGUCAUGGAUCAGAAUCCAUGUCAAUCAGGUCAUGCUGGAGUUUCAUCUGCUGGUCGGAGCACAACGA	21	117	miR167	sbi-miR167e, mdm-miR167d, osa-miR167i-5p, ata-miR167a-5p, lus-miR167e, aof-miR167a, sly-miR167a, mtr-miR167a, sbi-miR167d, osa-miR167d-5p, ghr-miR167b, zma-miR167j-5p, lja-miR167, gma-miR167f, cme-miR167a, dpr-miR167b, bdi-miR167a, mdm-miR167b, zma-miR167c-5p, cme-miR167b, aly-miR167b-5p, zma-miR167g-5p, sbi-miR167a, sbi-miR167g, csi-miR167a-5p, gma-miR167j, zma-miR167f-5p, sbi-miR167b, lus-miR16…	STRG.105010.1	5'	-62.4	47.619	1.04	miR167	Precursor EST, Conserved	Yao et al., 2007; Wei et al., 2009	Ragupathy et al., 2016
miR169_1	GGCAAGUUGUCCUUGGCUAC	AGAGGCAGAGAACGGGAUGCAGCCAAGGAUGACUUGCCGGCUCCUGGUGUUGGGAGUUCACUGAGCUUUAGAGUUAGCCGGCAAGUUGUCCUUGGCUACACCUAGUUCUCUUCUUCUGG	20	119	miR169	ath-miR169a-3p, bdi-miR169c-3p	STRG.43092.1	3'	-62.4	47.619	1.04	-	-	-	Meng et al., 2013; Ragupathy et al., 2016
miR169_1	GGCAAGUUGUCCUUGGCUAC	CGAGGCAGAGAACGGGAUGCAGCCAAGGAUGACUUGCCGGCUCCUGGUGUUGGGAGUUCGUUGAGCCUUAAGAGUUAGCCGGCAAGUUGUCCUUGGCUACACCUAGUUCUCUUCUUCUGG	20	120	miR169	ath-miR169a-3p, bdi-miR169c-3p	STRG.35185.1	3'	-62.4	47.619	1.04	-	-	-	Meng et al., 2013; Ragupathy et al., 2016
miR171_1	UGAUUGAGCCGCGCCAAUAUC	AAAUGAAAUCGCAGCUGCGGUAUUGGCUCGGCUCACUCAGGUCAUCGUGUUGCAGAAGCAUAUGCUUCUCGGUAUAAUCUGAUUGAGCCGCGCCAAUAUCUCAGUGCCAUUUCAUCAGUA	21	120	miR171	rco-miR171g, vvi-miR171c, cme-miR171a, mes-miR171j, stu-miR171e, csi-miR171f-3p, tcc-miR171f, osa-miR171f-3p, mtr-miR171d, gma-miR171f, sbi-miR171g, zma-miR171e-3p, mes-miR171k, fve-miR171e, tcc-miR171g, osa-miR171e-3p, rco-miR171f, lja-miR171a, ppe-miR171g, osa-miR171c-3p, sbi-miR171j, vvi-miR171h, lus-miR171f, lus-miR171g, bdi-miR171e, mdm-miR171g, ppe-miR171c, cpa-miR171b, mdm-miR171e, nta-miR…	STRG.17336.1, STRG.10495.1	3'	-62.4	47.619	1.04	miR171	Conserved	Wei et al., 2009	Chu et al., 2016; Jin et al., 2020; Li et al., 2019; Liu et al., 2020a; Liu et al., 2020b; Meng et al., 2013
miR160_2	GCGUGCACGGAUCCAAGCAUA	UGCUGGGAUAUGAUAUGAUGUGCCUGGCUCCCUGUAUGCCACUCAUCCAGAGCAACACCUUUUGCAAUAAGGUUGCCUGCGAUGGAUGGCGUGCACGGAUCCAAGCAUAUCGAACCCUCUCCCUCUCCC	21	129	miR160	ata-miR160b-3p, osa-miR160c-3p, bdi-miR160d-3p	STRG.152031.1	3'	-62.4	47.619	1.04	-	-	-	No
miR166_1	GGAAUGUUGUCUGGUUCAAGG	AAGCUAUUUUGCUUCUGGGUGGAAUGUUGUCUGGUUCAAGGUCUCGCUCUGGUUUGAGGAUGGAAACCUUUCAUUUCUCUCAGCUUCCUGCGAUCUCGGACCAGGCUUCAUUCCCCUCAGAGAUAGCUUCAACCAU	21	136	miR166	zma-miR166b-5p, osa-miR166a-5p, zma-miR166d-5p, bdi-miR166c-5p, ata-miR166a-5p, osa-miR166l-5p, osa-miR166e-5p	STRG.17033.1	5'	-62.4	47.619	1.04	-	-	-	Liu et al., 2020b
miR167_3	GGUCAUGCUGCGGCAGCCUCACU	GGACUGCCCAAGGGAACGAGUGAAGCUGCCAGCAUGAUCUAGCUCCGAGUGAUCAAACAAGAAACGCUCGUGGAUUCGAGCUCUUGUGGUCAUGCCUUGCUAGGUCAUGCUGCGGCAGCCUCACUUCUUCCCGCCGUUGGGCACA	23	145	miR167	zma-miR167d-3p, ata-miR167e-3p, osa-miR167c-3p	STRG.94315.1	3'	-62.4	47.619	1.04	-	-	-	No
miR167_4	UGAAGCUGCCAGCAUGAUCUGA	CAAGGUGCACCACAAGCUGGUGAAGCUGCCAGCAUGAUCUGAUGACCUAAGUCAUGGAUCAGAAUCCAUGUCAAUCAGGUCAUGCUGGAGUUUCAUCUGCUGGUCGGAGCACAACGA	22	117	miR167	rco-miR167c, bdi-miR167d-5p, gma-miR167g, bdi-miR167g, ata-miR167b-5p, vca-miR167a-5p, aly-miR167d-5p, ata-miR167d-5p, mes-miR167e, ath-miR167d, ccl-miR167b, pab-miR167b, eun-miR167b-5p, aof-miR167b, mes-miR167d, nta-miR167b, cpa-miR167d, ppe-miR167c, nta-miR167a, ctr-miR167, nta-miR167c, cca-miR167, bdi-miR167e-5p, tae-miR167c-5p, bdi-miR167c-5p, eun-miR167a-5p, ata-miR167f-5p, ccl-miR167a, mes-…	STRG.105010.1	5'	-62.4	47.619	1.04	miR167	sRNA evidence+, precursor EST, Conserved	Han et al., 2014	Chu et al., 2016; Jin et al., 2020; Li et al., 2019; Liu et al., 2020a; Liu et al., 2020b; Meng et al., 2013; Ragupathy et al., 2016
miR169_2	UAGCCAAGGAUGACUUGCCUG	AUAAGAGUUUUUAUCUCUGAUAGCCAAGGAUGACUUGCCUGUGGACUCUUCCUCUCAUCAAGGCUUAGCUUAGCCUUGGUGUGUGGGUAUAUCACAGGUGGUCUCCAUGGCUAGCCCGAGUGACUCUUAUCGUUC	21	135	miR169	ssl-miR169, mes-miR169aa, mes-miR169o, aly-miR169l-5p, ata-miR169c-5p, zma-miR169k-5p, lus-miR169k, sbi-miR169f, ptc-miR169o, bna-miR169c, tcc-miR169d, ghb-miR169a, vvi-miR169x, cme-miR169n, bna-miR169e, mes-miR169q, sly-miR169b, aly-miR169m-5p, osa-miR169l, nta-miR169t, osa-miR169r-5p, zma-miR169g, aly-miR169i-5p, sbi-miR169o, aqc-miR169a, mes-miR169y, osa-miR169i-5p.1, mes-miR169s, bdi-miR169e-…	STRG.151116.1	5'	-62.4	47.619	1.04	miR169	Conserved	Yao et al., 2007; Wei et al., 2009	No
miR169_2	UAGCCAAGGAUGACUUGCCUG	AUAAGAGUUUUUACCUCUGAUAGCCAAGGAUGACUUGCCUGUGGAUUCUUCCUCUCAUCAAGGCUUAGCUUAGCCUUGGUGUGUGGGUAUAUCAUAGGUGGUCUCCUUGGCUAGCCCGAGUGACUCUUAUCGUUC	21	135	miR169	ssl-miR169, mes-miR169aa, mes-miR169o, aly-miR169l-5p, ata-miR169c-5p, zma-miR169k-5p, lus-miR169k, sbi-miR169f, ptc-miR169o, bna-miR169c, tcc-miR169d, ghb-miR169a, vvi-miR169x, cme-miR169n, bna-miR169e, mes-miR169q, sly-miR169b, aly-miR169m-5p, osa-miR169l, nta-miR169t, osa-miR169r-5p, zma-miR169g, aly-miR169i-5p, sbi-miR169o, aqc-miR169a, mes-miR169y, osa-miR169i-5p.1, mes-miR169s, bdi-miR169e-…	STRG.142603.1	5'	-62.4	47.619	1.04	miR169	Conserved	Yao et al., 2007; Wei et al., 2009	No
miR396_1	UUCCACAGCUUUCUUGAACUG	GUGUGGCCCUCUUUGCUGUCUUCCACAGCUUUCUUGAACUGCAUCUGCAAUUGGUGGAUGCUAGCUUCUACCGGCAAGAUCUGCAGUUCAAUAAAGCUGUGGGAAAUUGCAGAGAGAGACCAAUUG	21	126	miR396	pta-miR396, tcc-miR396a, ath-miR396a-5p, sof-miR396, osa-miR396b-5p, mes-miR396c, zma-miR396a-5p, eun-miR396a-5p, zma-miR396f-5p, atr-miR396b, bgy-miR396b, bgy-miR396a, cpa-miR396, gma-miR396b-5p, bdi-miR396d-5p, vvi-miR396d, bcy-miR396b, ssl-miR396, nta-miR396c, fve-miR396a-5p, bdi-miR396c-5p, pab-miR396a-5p, aqc-miR396a, mdm-miR396d, aof-miR396a, ath-miR396b-5p, cme-miR396a, sbi-miR396b, bra-mi…	STRG.133220.1	5'	-62.4	47.619	1.04	miR396	Conserved	Yao et al., 2007	Chu et al., 2016; Jin et al., 2020; Liu et al., 2020a; Liu et al., 2020b; Meng et al., 2013; Ragupathy et al., 2016
miR396_2	GUUCAAUAAAGCUGUGGGAAA	GUGUGGCCCUCUUUGCUGUCUUCCACAGCUUUCUUGAACUGCAUCUGCAAUUGGUGGAUGCUAGCUUCUACCGGCAAGAUCUGCAGUUCAAUAAAGCUGUGGGAAAUUGCAGAGAGAGACCAAUUG	21	126	miR396	ath-miR396a-3p, vca-miR396-3p, bdi-miR396d-3p, sly-miR396a-3p, fve-miR396c-3p, zma-miR396b-3p, bdi-miR396c-3p, gma-miR396i-3p, zma-miR396a-3p, fve-miR396a-3p, ata-miR396e-3p, mtr-miR396b-3p, aly-miR396a-3p, eun-miR396a-3p, csi-miR396b-3p, cca-miR396a-3p	STRG.133220.1	3'	-62.4	47.619	1.04	-	-	-	Liu et al., 2020b; Meng et al., 2013
miR396_3	GUUCAAUAAAGCUGUGGGAA	UGUGGCCCUCUUUGCUGUCUUCCACAGCUUUCUUGAACUGCAUCUGCAAUUGGUGGAUGCUAGCUUCUACCGGCAAGAUCUGCAGUUCAAUAAAGCUGUGGGAAAUUGCAGAGAGAGACCAAUU	20	124	miR396	osa-miR396b-3p, osa-miR396a-3p	STRG.133220.1	3'	-62.4	47.619	1.04	-	-	-	No
miR166_miR5168_1	UCGGACCAGGCUUCAAUCCCU	AGGUUGAAGUUAGGUUAAGGGGGUUGUUGUCUGGUUCAAGGUCUCCACAUACAUCAUAUACAUGGAGAGCAUGAUAUGGAUUGUACGGUUUGGUGAUCUCGGACCAGGCUUCAAUCCCUUUAACCAGCAUCCGCACAAU	21	139	miR166, miR5168	zma-miR166n-3p, osa-miR166l-3p, osa-miR166m, ata-miR5168-3p, sbi-miR166g, cas-miR166e, bdi-miR166h-3p, sbi-miR166e, zma-miR166k-3p, zma-miR166j-3p, csi-miR166f-3p, osa-miR166k-3p	STRG.99809.1	3'	-62.4	47.619	1.04	miR166	Conserved	Wei et al., 2009	Jin et al., 2020; Liu et al., 2020a; Liu et al., 2020b; Meng et al., 2013
miR166_miR5168_2	GGGUUGUUGUCUGGUUCAAGG	AGGUUGAAGUUAGGUUAAGGGGGUUGUUGUCUGGUUCAAGGUCUCCACAUACAUCAUAUACAUGGAGAGCAUGAUAUGGAUUGUACGGUUUGGUGAUCUCGGACCAGGCUUCAAUCCCUUUAACCAGCAUCCGCACAAU	21	139	miR166, miR5168	ata-miR5168-5p, osa-miR166l-5p	STRG.99809.1	5'	-62.4	47.619	1.04	-	-	-	Li et al., 2019; Liu et al., 2020a
miR169_3	UAGCCAAGAAUGACUUGCCUA	GAGAGCCUCCUUUCAUCCGGUAGCCAAGAAUGACUUGCCUAUGCAAUGCCUCUGCUAACUGAUCCAUCUCACCAUCGGCUGGGAAGCCCCUGUGAUGGAUGCAGUUUGUGUGGUUGCAUGGGUGGGUCUUCUUGGCUAGCCAGAGUGGCUCUCAUCCACCA	21	161	miR169	bna-miR169d, bdi-miR169d, ssl-miR169, mes-miR169ab, zma-miR169f-5p, ata-miR169c-5p, sbi-miR169m, sbi-miR169i, bna-miR169c, tcc-miR169d, sbi-miR169c, vvi-miR169x, zma-miR169m-5p, ptc-miR169r, bna-miR169e, zma-miR169q-5p, bdi-miR169h-5p, osa-miR169o, zma-miR169h, bna-miR169f, zma-miR169o-5p, sbi-miR169n, zma-miR169g, sbi-miR169q, zma-miR169n-5p, sbi-miR169h, osa-miR169f.1, sly-miR169d, osa-miR169n,…	STRG.77732.1	5'	-62.4	47.619	1.04	miR169	Conserved	Wei et al., 2009	Li et al., 2019
miR167_5	GAUCGUGCUGUGACAGUUUCACU	CGAGUGCCCAAGAGAAAGCGUGAAGCUGCCAGCAUGAUCUAACUCUUGAAGCUGGCCGCGUGGUGCUGGUUAGAUCGUGCUGUGACAGUUUCACUCUUUCCCUGUUGGGCACAUG	23	115	miR167	ata-miR167a-3p, zma-miR167b-3p	STRG.101854.1	3'	-62.4	47.619	1.04	-	-	-	No
miR166_miR165_2	UCGGACCAGGCUUCAUUCCC	AGCUAUUUUGCUUCUGGGUGGAAUGUUGUCUGGUUCAAGGUCUCGCUCUGGUUUGAGGAUGGAAACCUUUCAUUUCUCUCAGCUUCCUGCGAUCUCGGACCAGGCUUCAUUCCCCUCAGAGAUAGCUUCAACCA	20	134	miR166, miR165	sbi-miR166k, gma-miR166r, tcc-miR166b, zma-miR166b-3p, sbi-miR166i, aqc-miR166c, sbi-miR166c, zma-miR166h-3p, gma-miR166s, sbi-miR166d, zma-miR166c-3p, sbi-miR166a, zma-miR166d-3p, zma-miR166g-3p, sbi-miR166b, zma-miR166f, gma-miR166q, sbi-miR166h, sbi-miR166j, zma-miR166e, cme-miR166g, zma-miR166i-3p, aly-miR165a-3p, aly-miR165b-3p, gma-miR166t, csi-miR166c-3p, gma-miR166p	STRG.17033.1	3'	-62.4	47.619	1.04	miR166	Conserved	Yao et al., 2007; Wei et al., 2009	Meng et al., 2013
miR166_2	UCGGACCAGGCUUCAAUCCC	GGUUGAAGUUAGGUUAAGGGGGUUGUUGUCUGGUUCAAGGUCUCCACAUACAUCAUAUACAUGGAGAGCAUGAUAUGGAUUGUACGGUUUGGUGAUCUCGGACCAGGCUUCAAUCCCUUUAACCAGCAUCCGCACAA	20	137	miR166	gma-miR166r, tcc-miR166b, zma-miR166b-3p, sbi-miR166i, sbi-miR166c, zma-miR166h-3p, gma-miR166s, sbi-miR166d, zma-miR166c-3p, sbi-miR166a, zma-miR166d-3p, zma-miR166g-3p, sbi-miR166b, zma-miR166f, gma-miR166q, sbi-miR166h, sbi-miR166j, zma-miR166e, cme-miR166g, zma-miR166i-3p, gma-miR166t, csi-miR166c-3p, gma-miR166p	STRG.99809.1	3'	-62.4	47.619	1.04	miR166	Conserved	Yao et al., 2007	No
miR171_2	UGAUUGAGCCGCGCCAAUAU	AAUGAAAUCGCAGCUGCGGUAUUGGCUCGGCUCACUCAGGUCAUCGUGUUGCAGAAGCAUAUGCUUCUCGGUAUAAUCUGAUUGAGCCGCGCCAAUAUCUCAGUGCCAUUUCAUCAGU	20	118	miR171	zma-miR171a-3p, htu-miR171a	STRG.17336.1, STRG.10495.1	3'	-62.4	47.619	1.04	-	-	-	No
miR169_4	UAGCCAAGGAUGACUUGCCU	AUAAGAGUUUUUAUCUCUGAUAGCCAAGGAUGACUUGCCUGUGGACUCUUCCUCUCAUCAAGGCUUAGCUUAGCCUUGGUGUGUGGGUAUAUCACAGGUGGUCUCCAUGGCUAGCCCGAGUGACUCUUAUCGUUC	20	135	miR169	csi-miR169j-5p, atr-miR169c, mes-miR169ac, csi-miR169b-5p, csi-miR169f-5p, aof-miR169c, stu-miR169h, stu-miR169e-5p, csi-miR169h-5p, stu-miR169c-5p, atr-miR169a, stu-miR169b-5p, fve-miR169c, bdi-miR169m, stu-miR169d-5p, csi-miR169e-5p, csi-miR169l-5p, csi-miR169d-5p, fve-miR169d, csi-miR169c-5p, mdm-miR169o, csi-miR169i-5p, stu-miR169g, stu-miR169a-5p, csi-miR169p-5p, sbi-miR169d-5p, fve-miR169b,…	STRG.151116.1	5'	-62.4	47.619	1.04	-	-	-	No
miR169_4	UAGCCAAGGAUGACUUGCCU	AUAAGAGUUUUUACCUCUGAUAGCCAAGGAUGACUUGCCUGUGGAUUCUUCCUCUCAUCAAGGCUUAGCUUAGCCUUGGUGUGUGGGUAUAUCAUAGGUGGUCUCCUUGGCUAGCCCGAGUGACUCUUAUCGUUC	20	135	miR169	csi-miR169j-5p, atr-miR169c, mes-miR169ac, csi-miR169b-5p, csi-miR169f-5p, aof-miR169c, stu-miR169h, stu-miR169e-5p, csi-miR169h-5p, stu-miR169c-5p, atr-miR169a, stu-miR169b-5p, fve-miR169c, bdi-miR169m, stu-miR169d-5p, csi-miR169e-5p, csi-miR169l-5p, csi-miR169d-5p, fve-miR169d, csi-miR169c-5p, mdm-miR169o, csi-miR169i-5p, stu-miR169g, stu-miR169a-5p, csi-miR169p-5p, sbi-miR169d-5p, fve-miR169b,…	STRG.142603.1	5'	-62.4	47.619	1.04	-	-	-	No
miR169_5	UAGCCAAGAAUGACUUGCCU	GAGAGCCUCCUUUCAUCCGGUAGCCAAGAAUGACUUGCCUAUGCAAUGCCUCUGCUAACUGAUCCAUCUCACCAUCGGCUGGGAAGCCCCUGUGAUGGAUGCAGUUUGUGUGGUUGCAUGGGUGGGUCUUCUUGGCUAGCCAGAGUGGCUCUCAUCCACCA	20	161	miR169	csi-miR169j-5p, atr-miR169c, mes-miR169ac, csi-miR169b-5p, csi-miR169f-5p, aof-miR169c, stu-miR169h, stu-miR169e-5p, csi-miR169h-5p, stu-miR169c-5p, atr-miR169a, stu-miR169b-5p, fve-miR169c, stu-miR169d-5p, csi-miR169e-5p, csi-miR169l-5p, csi-miR169d-5p, fve-miR169d, csi-miR169c-5p, csi-miR169i-5p, stu-miR169g, stu-miR169a-5p, csi-miR169p-5p, sbi-miR169d-5p, fve-miR169b, fve-miR169a, csi-miR169q-…	STRG.77732.1	5'	-62.4	47.619	1.04	-	-	-	No
miR396_4	UCCACAGGCUUUCUUGAACUG	AAAGGUGCGCGGGCAUGCUCUCCACAGGCUUUCUUGAACUGUGAACUCGCGGGCGGAUUGUGGCGCUCCCGCCUUCUCUUCGGCCGCCUCCGCCUGUUGAUGGUUCAAGAAAGCCCAUGGAAACCAUGCCCGCCUCCUGUGUC	21	143	miR396	bdi-miR396a-5p, ata-miR396a-5p, vca-miR396b-5p, bdi-miR396b-5p, ata-miR396d-5p, ata-miR396b-5p, osa-miR396e-5p, far-miR396	STRG.28300.1	5'	-62.4	47.619	1.04	miR396	sRNA evidence+, precursor EST, Conserved	Wei et al., 2009; Han et al., 2014	Chu et al., 2016; Jin et al., 2020; Liu et al., 2020a; Liu et al., 2020b; Meng et al., 2013; Ragupathy et al., 2016
miR444_1	UGCAGUUGCUGUCUCAAGCUU	AUUGCAUGUGGUGGCACCAAGCAUGAGGCGACAACUGCAUUACUUGCAAGGAAGUUACAAAAUCUAUGGGUCAUCAUAAUCGUGACUUUCUUGCAAGUUGUGCAGUUGCUGUCUCAAGCUUGCUGACUCCGUUUGCCAGAC	21	141	miR444	bdi-miR444b, osa-miR444a-3p.2, osa-miR444c.2, osa-miR444d.2, ssp-miR444c-3p, hvu-miR444b, zma-miR444a, bdi-miR444c, bdi-miR444d, zma-miR444b, osa-miR444e, osa-miR444b.2	STRG.134298.3, STRG.134298.1, STRG.134298.4, STRG.134298.5, STRG.134298.2	3'	-62.4	47.619	1.04	miR444	Precursor EST, Conserved, Expression	Wei et al., 2009	Liu et al., 2020a; Liu et al., 2020b; Meng et al., 2013
miR396_5	UUCAAUAAAGCUGUGGGAAA	GUGUGGCCCUCUUUGCUGUCUUCCACAGCUUUCUUGAACUGCAUCUGCAAUUGGUGGAUGCUAGCUUCUACCGGCAAGAUCUGCAGUUCAAUAAAGCUGUGGGAAAUUGCAGAGAGAGACCAAUUG	20	126	miR396	gma-miR396a-3p	STRG.133220.1	3'	-62.4	47.619	1.04	-	-	-	No
miR169_6	GCAGCCAAGGAUGACUUGCCG	UAAGAGGCAGAGAACGGGAUGCAGCCAAGGAUGACUUGCCGGCUCCUGGUGUUGGGAGUUCACUGAGCUUUAGAGUUAGCCGGCAAGUUGUCCUUGGCUACACCUAGUUCUCUUCUUCUGGUG	21	123	miR169	ptc-miR169s	STRG.43092.1	5'	-62.4	47.619	1.04	-	-	-	No
miR169_6	GCAGCCAAGGAUGACUUGCCG	UACGAGGCAGAGAACGGGAUGCAGCCAAGGAUGACUUGCCGGCUCCUGGUGUUGGGAGUUCGUUGAGCCUUAAGAGUUAGCCGGCAAGUUGUCCUUGGCUACACCUAGUUCUCUUCUUCUGGUG	21	124	miR169	ptc-miR169s	STRG.35185.1	5'	-62.4	47.619	1.04	-	-	-	No
miR171_3	UGAUUGAGCCGCGCCAAUAUCU	GAAAUGAAAUCGCAGCUGCGGUAUUGGCUCGGCUCACUCAGGUCAUCGUGUUGCAGAAGCAUAUGCUUCUCGGUAUAAUCUGAUUGAGCCGCGCCAAUAUCUCAGUGCCAUUUCAUCAGUAU	22	122	miR171	bna-miR171g, cas-miR171a-3p	STRG.17336.1	3'	-62.4	47.619	1.04	-	-	-	No
miR171_3	UGAUUGAGCCGCGCCAAUAUCU	GAAAUGAAAUCGCAGCUGCGGUAUUGGCUCGGCUCACUCAGGUCAUCGUGUUGCAGAAGCAUAUGCUUCUCGGUAUAAUCUGAUUGAGCCGCGCCAAUAUCUCAGUGCCAUUUCAUCAGUAC	22	122	miR171	bna-miR171g, cas-miR171a-3p	STRG.10495.1	3'	-62.4	47.619	1.04	-	-	-	No
miR1118_1	CACUACAUUAUGGAACGGAGGGA	UUAGUUCUUAAAAUGUACUCCCUCCAUUCCACAAUGUAGUGCCUAUAGAUUUUUGUGAAAGUCAAACUUUGCCAACUUUGACCAAGUGUAUAGAGAAAACUAUCUACAUCUACAAUAUCAAACAUAUACAUUCUGAAAAUAUAACUCGCGAUGUAUCCGGUGAUGUCCAUUUGGUAUUCUAGAUGUAUCUACUUUUCUCUAUAGAUAUGGUCAAAGUUUGUAAUGUUUGACUUUUGCAAAAAUCUAUAGGCACUACAUUAUGGAACGGAGGGAGUAAGAAAUAUGGAUAAAAU	23	293	miR1118	tae-miR1118	STRG.36193.2	3'	-62.4	47.619	1.04	-	-	-	No
miR1120_1	ACAUUCUUAUAUUAUGGGACGGAG	CUCUUUAACAAGUACUCCCUCCGUUUCAAAAUAUAAGAACAUUUUUAACACUAAACUGAUGUCAAAAACAUUCUUAUAUUAUGGGACGGAGGGAGUAGAUAUUGGAUGCA	24	110	miR1120	tae-miR1120a, hvu-miR1120	STRG.78969.1	3'	-62.4	47.619	1.04	-	-	-	No
miR1122_1	UAGAUACAUCCGUAUCUAGA	AUUCUUGUCUUAGAUUUUUCUAAAUACGAAUGUAUCAAGUCACAUUUUAGUAUUAGAUACAUCCGUAUCUAGACAAAGCUACGACAAGAAUUU	20	93	miR1122	tae-miR1122a, far-miR1122	STRG.145232.3, STRG.145232.4, STRG.145232.2	3'	-62.4	47.619	1.04	miR1122	Precursor EST, Expression	Yao et al., 2007	No
miR1122_1	UAGAUACAUCCGUAUCUAGA	GAUUUGACUAAAUACGGAUGAAUCAAGUCACGUUUUAGUAUUAGAUACAUCCGUAUCUAGACAAAUUUAAGACAAGAAUUU	20	81	miR1122	tae-miR1122a, far-miR1122	STRG.139581.1	3'	-62.4	47.619	1.04	miR1122	Precursor EST, Expression	Yao et al., 2007	No
miR1122_1	UAGAUACAUCCGUAUCUAGA	AUUCUUGUCUUAGAAUUGUCUAGAUAUGGAUGCAUCAAGUCACGUUUUAGUAUUAGAUACAUCCGUAUCUAGACAAAUUUAAGACAAGAAUUU	20	93	miR1122	tae-miR1122a, far-miR1122	STRG.2409.1, STRG.2409.2	3'	-62.4	47.619	1.04	miR1122	Precursor EST, Expression	Yao et al., 2007	No
miR1122_1	UAGAUACAUCCGUAUCUAGA	AUUCUUGUCUUACAUUUGUCUAAAUACGGAUGUAUCUGGUUACGUUUUAGUAUUAGAUACAUCCGUAUCUAGACAAAUCUAAGACAAGAAUUU	20	93	miR1122	tae-miR1122a, far-miR1122	STRG.134061.1	3'	-62.4	47.619	1.04	miR1122	Precursor EST, Expression	Yao et al., 2007	No
miR1122_1	UAGAUACAUCCGUAUCUAGA	UUACUUGUCUUGGAUUUAUCUAGAUACGGAGGUAUCUAGCACUAAAAUGAGUCUAGAUACAUCCGUAUCUAGACAAAUCCAAGACAAGUAAUU	20	93	miR1122	tae-miR1122a, far-miR1122	STRG.21697.1	3'	-62.4	47.619	1.04	miR1122	Precursor EST, Expression	Yao et al., 2007	No
miR1122_2	UAGAUACCUCCGUAUCUAGA	UUACUUGUCUUGGAUUUGUCUAGAUACGGAUGUAUCUAGACUCAUUUUAGUGCUAGAUACCUCCGUAUCUAGAUAAAUCCAAGACAAGUAAUU	20	93	miR1122	tae-miR1122a, far-miR1122	STRG.21697.1	3'	-62.4	47.619	1.04	-	-	-	No
miR1122_3	UAGGUACAUCCGUAUCUAGA	AUUCCUGUCUUAGAUUUGUCUAAAUACAGAUGUAUCAAGUCACGUUUUAGUAUUAGGUACAUCCGUAUCUAGACAAAUGUAAGACAAGAAUUU	20	93	miR1122	tae-miR1122a, far-miR1122	STRG.62107.1	3'	-62.4	47.619	1.04	-	-	-	No
miR1122_4	UAUAUACAUCCGUAUCUAGA	AAGCUUGUCUUAGAUUUGUCUAAAUACAGAUGUAUCUAGACACAUUUUUGUGAUAUAUACAUCCGUAUCUAGAUAAAUCUAAGAUAAGCUUUU	20	93	miR1122	tae-miR1122a, far-miR1122	STRG.146017.1	3'	-62.4	47.619	1.04	-	-	-	No
miR1122_5	UAGAUACAUCUGUAUCUAGA	AUUCUUGUCUUAGAUUUGUCUAAAUACGGAUGUAUCAAGUCACAUUUUAGUAUUAGAUACAUCUGUAUCUAGACAAAUUUAAGACAAGAAUUU	20	93	miR1122	tae-miR1122a, far-miR1122	STRG.117553.1	3'	-62.4	47.619	1.04	-	-	-	No
miR1127_1	UCCUUCCGUUCGGAAUUAC	CUACUAGUAUUAAUAUCUACUCCUUCCGUUCGGAAUUACUUGUCGUAGAAAUGAAUGUAUUUAAAUGUAUUUUAGUUUUAAAUACAUCUAUUACCGAGACAAGUAAUUCCGAACGAAGGGAGUACAAAGGAACCACGGCCUCC	19	143	miR1127	tae-miR1127a	STRG.59414.1	5'	-62.4	47.619	1.04	miR1127	Precursor EST	Yao et al., 2007	No
miR1127_2	UCCCUCCGUUCGGAAUUAC	UCCAAAGAGGACUCAAGUACUCCCUCCGUUCGGAAUUACUCGUCCUAGAAAUGAAUGUAUCUAAAUGUAUUUUAAUUGUAGAUACAUCCAUUUUUAUCCACUUUUGUGACAAGUAAUUCCGAAAGGACUCAAGUACAAUAGUAGUAGAAAAAGA	19	154	miR1127	tae-miR1127a	STRG.29639.1	5'	-62.4	47.619	1.04	-	-	-	No
miR1128_1	UACUACUCCCUCCGUCCCAAA	UUUGAAAUGCAUUAGCCAUUUACUACUCCCUCCGUCCCAAAAUAUAAGAACGUUUUUCAAGCUAUGUUAGCUUGAAAAUGUUCUUAUAUUAUGGGACGGAGAGAGUAAUGAAUAGAGUAGGGAAACUCAAAG	21	132	miR1128	ssp-miR1128, tae-miR1128	STRG.64673.1	5'	-62.4	47.619	1.04	-	-	-	No
miR1130_1	CCUCCGUCCCGUAAUGUAAGACG	UACUCUCGAAGAAAUUACUCCCUCCGUCCCGUAAUGUAAGACGUUUUUUGACUCAACGUCUACAUUAUGGGACGGAGGAAGUAUUUGUCAUAAUAUAUGA	23	100	miR1130	tae-miR1130a	STRG.12913.1	5'	-62.4	47.619	1.04	-	-	-	No
miR1133_1	CAUAUACUCCCUCCGUCCGAAA	GUUGCUACCUGUUCUGUGAACAUAUACUCCCUCCGUCCGAAAAAGCUUUUUCGGACGGAGGGAGUACUAUGUAACCAAAGGAGUAUUAUAUAU	22	93	miR1133	tae-miR1133	STRG.61409.1, STRG.61409.2	5'	-62.4	47.619	1.04	miR1133	Precursor EST	Yao et al., 2007	No
miR1135_1	CUACGACAAGUAAUUCCGAACGGA	UGGUUCCUUUGUACUCCCUUCGUUCGGAAUUACUUGUCUCGGUAAUAGAUGUAUUUAAAACUAAAAUACAUUUAAAUACAUUCAUUUCUACGACAAGUAAUUCCGAACGGAAGGAGUAGAUAUUAAUACUA	24	131	miR1135	tae-miR1135	STRG.59414.1	3'	-62.4	47.619	1.04	-	-	-	No
miR1137_1	UAGUACAAAGUUGAGUCAUC	AUUAAGCGUUCCAAAAUGGAUGACCCAAGUUUGUACUAAAGUUAGUACAAAGUUGAGUCAUCUAUUCUGGAACGGAGGGAGU	20	82	miR1137	tae-miR1137a	STRG.139350.1	3'	-62.4	47.619	1.04	miR1137	Precursor EST	Yao et al., 2007	No
miR1137_1	UAGUACAAAGUUGAGUCAUC	UCCCUCCGUUCCAAAAUAGAUAACUCAACUUUGUAUUAAAGUUAGUACAAAGUUGAGUCAUCUAUUUUGGAAUGGAGGGAGU	20	82	miR1137	tae-miR1137a	STRG.116884.1	3'	-62.4	47.619	1.04	miR1137	Precursor EST	Yao et al., 2007	No
miR1137_1	UAGUACAAAGUUGAGUCAUC	UCCCUCCGUUCCAAAAUAGAUGACUCAACUUUAUACUAAAGUUAGUACAAAGUUGAGUCAUCUAGAGUACUUUGUAAUGUAC	20	82	miR1137	tae-miR1137a	STRG.88806.1	3'	-62.4	47.619	1.04	miR1137	Precursor EST	Yao et al., 2007	No
miR1137_2	UAGUAUAAAGUUGAGUCAUC	ACAUUACAAAGUACUCUAGAUGACUCAACUUUGUACUAACUUUAGUAUAAAGUUGAGUCAUCUAUUUUGGAACGGAGGGAGU	20	82	miR1137	tae-miR1137a	STRG.88806.1	3'	-62.4	47.619	1.04	-	-	-	No
miR1137_3	UAGUACAAAGUUGAGUCAUG	UCCCUCCGUUCCAAAAUAGAUGACUCAAUUUUGUACUAAGUUAGUACAAAGUUGAGUCAUGUAUUUUGGAACGGAGGAUGU	20	81	miR1137	tae-miR1137a	STRG.20748.1	3'	-62.4	47.619	1.04	-	-	-	No
miR1137_4	UAGUACAAAAUUGAGUCAUC	AUCCUCCGUUCCAAAAUACAUGACUCAACUUUGUACUAACUUAGUACAAAAUUGAGUCAUCUAUUUUGGAACGGAGGGAGU	20	81	miR1137	tae-miR1137a	STRG.20748.1	3'	-62.4	47.619	1.04	-	-	-	No
miR1137_5	UAUUACAAAGUUGAGUCAUC	UCCCUCCGUUUCAAAAUAGAUUACCCAACUUUGUACUAACUUUAUACUAUAGUUAUUACAAAGUUGAGUCAUCUAUUUUGGAACGGAGGGAAU	20	93	miR1137	tae-miR1137a	STRG.151065.1	3'	-62.4	47.619	1.04	-	-	-	No
miR1137_2	UAGUAUAAAGUUGAGUCAUC	UUCCUCCGUUCCAAAAUAGAUGACUUAAUUUAUACUAACUUUAGUAUAAAGUUGAGUCAUCUAUUUUAGAACCGAGGGAGU	20	81	miR1137	tae-miR1137a	STRG.106327.1	3'	-62.4	47.619	1.04	-	-	-	No
miR1137_2	UAGUAUAAAGUUGAGUCAUC	UCCCUCCGUUCCAAAAUAAAUGACUCAACUUUAUACUAAUUUUAGUAUAAAGUUGAGUCAUCUAUUUUGGAACGGAGAGAGU	20	82	miR1137	tae-miR1137a	STRG.30075.1	3'	-62.4	47.619	1.04	-	-	-	No
miR169_7	UAGCCAAGGAUGACUUGCCUGU	AUAAGAGUUUUUAUCUCUGAUAGCCAAGGAUGACUUGCCUGUGGACUCUUCCUCUCAUCAAGGCUUAGCUUAGCCUUGGUGUGUGGGUAUAUCACAGGUGGUCUCCAUGGCUAGCCCGAGUGACUCUUAUCGUUC	22	135	miR169	bdi-miR169k-5p, ppe-miR169j, ppe-miR169i, ppe-miR169f, bna-miR169l, ppe-miR169h, bna-miR169h, vvi-miR169e, ppe-miR169g, bna-miR169k, bna-miR169j, bna-miR169g, bna-miR169i	STRG.151116.1	5'	-62.4	47.619	1.04	-	-	-	Li et al., 2019
miR169_7	UAGCCAAGGAUGACUUGCCUGU	AUAAGAGUUUUUACCUCUGAUAGCCAAGGAUGACUUGCCUGUGGAUUCUUCCUCUCAUCAAGGCUUAGCUUAGCCUUGGUGUGUGGGUAUAUCAUAGGUGGUCUCCUUGGCUAGCCCGAGUGACUCUUAUCGUUC	22	135	miR169	bdi-miR169k-5p, ppe-miR169j, ppe-miR169i, ppe-miR169f, bna-miR169l, ppe-miR169h, bna-miR169h, vvi-miR169e, ppe-miR169g, bna-miR169k, bna-miR169j, bna-miR169g, bna-miR169i	STRG.142603.1	5'	-62.4	47.619	1.04	-	-	-	Li et al., 2019
miR167_6	UGAAGCUGCCAGCAUGAUCUAA	CGAGUGCCCAAGAGAAAGCGUGAAGCUGCCAGCAUGAUCUAACUCUUGAAGCUGGCCGCGUGGUGCUGGUUAGAUCGUGCUGUGACAGUUUCACUCUUUCCCUGUUGGGCACAUG	22	115	miR167	bna-miR167a, bna-miR167b	STRG.101854.1	5'	-62.4	47.619	1.04	-	-	-	Liu et al., 2020a; Liu et al., 2020b
miR167_7	UGAAGCUGCCAGCAUGAUCUAG	GGACUGCCCAAGGGAACGAGUGAAGCUGCCAGCAUGAUCUAGCUCCGAGUGAUCAAACAAGAAACGCUCGUGGAUUCGAGCUCUUGUGGUCAUGCCUUGCUAGGUCAUGCUGCGGCAGCCUCACUUCUUCCCGCCGUUGGGCACA	22	145	miR167	bna-miR167a, bna-miR167b	STRG.94315.1	5'	-62.4	47.619	1.04	-	-	-	No
miR166_3	UCGGACCAGGCUUCAUUCC	GCUAUUUUGCUUCUGGGUGGAAUGUUGUCUGGUUCAAGGUCUCGCUCUGGUUUGAGGAUGGAAACCUUUCAUUUCUCUCAGCUUCCUGCGAUCUCGGACCAGGCUUCAUUCCCCUCAGAGAUAGCUUCAACC	19	132	miR166	vvi-miR166b, mes-miR166j, hbr-miR166a, pde-miR166a, vvi-miR166a, pde-miR166b	STRG.17033.1	3'	-62.4	47.619	1.04	-	-	-	No
miR166_4	UCGGACCAGGCUUCAAUCC	GUUGAAGUUAGGUUAAGGGGGUUGUUGUCUGGUUCAAGGUCUCCACAUACAUCAUAUACAUGGAGAGCAUGAUAUGGAUUGUACGGUUUGGUGAUCUCGGACCAGGCUUCAAUCCCUUUAACCAGCAUCCGCACA	19	135	miR166	vvi-miR166b, mes-miR166j, hbr-miR166a, pde-miR166a, vvi-miR166a, pde-miR166b	STRG.99809.1	3'	-62.4	47.619	1.04	-	-	-	No
miR396_6	UUCCACAGCUUUCUUGAACU	GUGUGGCCCUCUUUGCUGUCUUCCACAGCUUUCUUGAACUGCAUCUGCAAUUGGUGGAUGCUAGCUUCUACCGGCAAGAUCUGCAGUUCAAUAAAGCUGUGGGAAAUUGCAGAGAGAGACCAAUUG	20	126	miR396	csi-miR396e-5p, vca-miR396-5p, vvi-miR396b	STRG.133220.1	5'	-62.4	47.619	1.04	-	-	-	No
miR1436_1	ACAUUAUGGGACGGAGGGAGU	UGAACAAACUUCAAUCUUACUCCCUCCGUCCCAUAAUGUAAGACGUUUUUUGACACACAUUAUGGGACGGAGGGAGUAGUUUUUAGUCUCCAAAGAG	21	97	miR1436	osa-miR1436, hvu-miR1436	STRG.146955.1	3'	-62.4	47.619	1.04	-	-	-	No
miR1436_1	ACAUUAUGGGACGGAGGGAGU	CUUUGGAGACUAAAAACUACUCCCUCCGUCCCAUAAUGUGUGUCAAAAAACGUCUUACAUUAUGGGACGGAGGGAGUAAGAUUGAAGUUUGUUCAGC	21	97	miR1436	osa-miR1436, hvu-miR1436	STRG.146955.1	3'	-62.4	47.619	1.04	-	-	-	No
miR1436_2	ACAUUAUGGGACGGAUGGAGU	AUCCCUUGUUUAUACAGUACUCCCUCUGUCCCAUAAUGUAAGAUGUUUUUUGACACUAGUCUAGUGUCAAAAAACGUCCUACAUUAUGGGACGGAUGGAGUAGCUUUUAACCUUUCAUCUC	21	121	miR1436	osa-miR1436, hvu-miR1436	STRG.139774.3	3'	-62.4	47.619	1.04	-	-	-	No
miR1436_3	ACAUUAUGGGACAGAGGGAGU	GAUGAAAGGUUAAAAGCUACUCCAUCCGUCCCAUAAUGUAGGACGUUUUUUGACACUAGACUAGUGUCAAAAAACAUCUUACAUUAUGGGACAGAGGGAGUACUGUAUAAACAAGGGAUGG	21	121	miR1436	osa-miR1436, hvu-miR1436	STRG.139774.3	3'	-62.4	47.619	1.04	-	-	-	No
miR1436_4	ACAUUAUGGAACGGAGGGAGU	UACUCCCUCUGUUCCACAAUGUAGUGCAUAUAGAUUUUUCUAAAAGUCAAACUUUAUAAACUUUGACCAAGUUUGUAGAGAAAAUCAUAUACAUCUAGAAUACCAAACACAUGUGCUUAGAUACAUCACAAGACAUACUUUCAUAUUAUGUACAUUUGGUAUUGUAGAUAUAAAUAGUUUUCUCUAUAAACUUGGUCAAACUUUAUAAAGUUUGACUUUGCAGAAAAUCUAUAUGCGCUACAUUAUGGAACGGAGGGAGUAU	21	262	miR1436	osa-miR1436, hvu-miR1436	STRG.133353.1	3'	-62.4	47.619	1.04	-	-	-	No
miR1436_3	ACAUUAUGGGACAGAGGGAGU	AGAAAACCAACAUAUUAUACUACCUCCGUCUCAUAAUGUAAGACGUUUUUUGACAAUACUUACAUUAUGGGACAGAGGGAGUACCAUUUAAACUCUAGAAGA	21	102	miR1436	osa-miR1436, hvu-miR1436	STRG.90829.5, STRG.90829.1	3'	-62.4	47.619	1.04	-	-	-	No
miR1436_5	ACAUUAUUGGACGGAGGGAGU	GACUUGAUCAAUGAUAGUACUCCCUCUGUCCCAUAAUGUAAGACAUUUUUUGACUGUAGUGUAGCGUCAAAAAAAGUCUUACAUUAUUGGACGGAGGGAGUAAUAUAUAAUGGCAUAUCAC	21	121	miR1436	osa-miR1436, hvu-miR1436	STRG.84449.1	3'	-62.4	47.619	1.04	-	-	-	No
miR1436_3	ACAUUAUGGGACAGAGGGAGU	GAUAUGCCAUUAUAUAUUACUCCCUCCGUCCAAUAAUGUAAGACUUUUUUUGACGCUACACUACAGUCAAAAAAUGUCUUACAUUAUGGGACAGAGGGAGUACUAUCAUUGAUCAAGUCAU	21	121	miR1436	osa-miR1436, hvu-miR1436	STRG.84449.1	3'	-62.4	47.619	1.04	-	-	-	No
miR1436_3	ACAUUAUGGGACAGAGGGAGU	CUCAAUGGGCUAACAAAUACUCCCUCCGUCCCAUAAUAUAGGACGUUUUUUGACACUAGUGUAGUGUCAAAAAACAUCUUACAUUAUGGGACAGAGGGAGUAGUAAACAAUACUUGCCUGC	21	121	miR1436	osa-miR1436, hvu-miR1436	STRG.79898.2	3'	-62.4	47.619	1.04	-	-	-	No
miR2118_1	UUCCCGAUGCCUCCCAUUCCUA	UAGAGGGCCUUAGAGUAGUGGGAAUGGGAACAUGGAGGAAAGCCUAACUUGCUCGGUUUUUACCUCUAGUGUUGGAGGUGAGAAUUCAGUUUGGUGUUUCCCGAUGCCUCCCAUUCCUAUUAUUCUAAAGCACUCCUUC	22	139	miR2118	osa-miR2118b, bdi-miR2118b, osa-miR2118j, osa-miR2118q, zma-miR2118b, osa-miR2118m, osa-miR2118a, osa-miR2118f, ata-miR2118b-5p, bdi-miR2118a, osa-miR2118c, osa-miR2118p, osa-miR2118n	STRG.33392.1	3'	-62.4	47.619	1.04	-	-	-	No
miR164_2	CACGCGCUCCCCUUCUCCACC	GUUGGUGAGGAGGUCCCUGUUGGAGAAGCAGGGCACGUGCAAAUUAUGAUCGUAGCACGCUUCGUGCUUGUAUAGUACGUGCAUGCAUGGAUCGUCGUGCACGCGCUCCCCUUCUCCACCAUGGCCUUCUCACCUAGCCU	21	140	miR164	zma-miR164g-3p	STRG.17630.1	3'	-62.4	47.619	1.04	-	-	-	No
miR396_7	UCCCACAGCUUUAUUGAACUG	AUUGGUCUCUCUCUGCAAUUUCCCACAGCUUUAUUGAACUGCAGAUCUUGCCGGUAGAAGCUAGCAUCCACCAAUUGCAGAUGCAGUUCAAGAAAGCUGUGGAAGACAGCAAAGAGGGCCACACAC	21	126	miR396	zma-miR396g-5p, lus-miR396d, zma-miR396h, cca-miR396b	STRG.133220.1	5'	-62.4	47.619	1.04	-	-	-	No
miR396_8	GUUCAAGAAAGCUGUGGAAGA	AUUGGUCUCUCUCUGCAAUUUCCCACAGCUUUAUUGAACUGCAGAUCUUGCCGGUAGAAGCUAGCAUCCACCAAUUGCAGAUGCAGUUCAAGAAAGCUGUGGAAGACAGCAAAGAGGGCCACACAC	21	126	miR396	zma-miR396g-3p	STRG.133220.1	3'	-62.4	47.619	1.04	-	-	-	No
miR160_3	GCCUGGCUCCCUGUAUGCCAC	GCUGGGAUAUGAUAUGAUGUGCCUGGCUCCCUGUAUGCCACUCAUCCAGAGCAACACCUUUUGCAAUAAGGUUGCCUGCGAUGGAUGGCGUGCACGGAUCCAAGCAUAUCGAACCCUCUCCCUCUCC	21	127	miR160	csi-miR160a-5p	STRG.152031.1	5'	-62.4	47.619	1.04	-	-	-	No
miR166_5	UCGGACCAGGCUUCAAUCCCUU	CAGGUUGAAGUUAGGUUAAGGGGGUUGUUGUCUGGUUCAAGGUCUCCACAUACAUCAUAUACAUGGAGAGCAUGAUAUGGAUUGUACGGUUUGGUGAUCUCGGACCAGGCUUCAAUCCCUUUAACCAGCAUCCGCACAAUC	22	141	miR166	crt-miR166b	STRG.99809.1	3'	-62.4	47.619	1.04	-	-	-	No
miR169_8	AGCCAAGGAUGACUUGCCGG	AGAGGCAGAGAACGGGAUGCAGCCAAGGAUGACUUGCCGGCUCCUGGUGUUGGGAGUUCACUGAGCUUUAGAGUUAGCCGGCAAGUUGUCCUUGGCUACACCUAGUUCUCUUCUUCUGG	20	119	miR169	gma-miR169e	STRG.43092.1	5'	-62.4	47.619	1.04	-	-	-	No
miR169_8	AGCCAAGGAUGACUUGCCGG	CGAGGCAGAGAACGGGAUGCAGCCAAGGAUGACUUGCCGGCUCCUGGUGUUGGGAGUUCGUUGAGCCUUAAGAGUUAGCCGGCAAGUUGUCCUUGGCUACACCUAGUUCUCUUCUUCUGG	20	120	miR169	gma-miR169e	STRG.35185.1	5'	-62.4	47.619	1.04	-	-	-	No
miR396_9	UUCCACAGCUUUCUUGAACUGC	GUGUGGCCCUCUUUGCUGUCUUCCACAGCUUUCUUGAACUGCAUCUGCAAUUGGUGGAUGCUAGCUUCUACCGGCAAGAUCUGCAGUUCAAUAAAGCUGUGGGAAAUUGCAGAGAGAGACCAAUUG	22	126	miR396	gma-miR396e	STRG.133220.1	5'	-62.4	47.619	1.04	-	-	-	No
miR1120_2	ACAUUCUUAUAUUACGGGACGGAG	UAGUUACAGAGGUACUUCCUCCGUCCCACAAUAUAAGAUCGUUUCUCAAGCUAACAUAUUUUGAAAAACAUUCUUAUAUUACGGGACGGAGGUAGUAUCUUACAAGCCAUG	24	111	miR1120	hvu-miR1120	STRG.137186.1	3'	-62.4	47.619	1.04	-	-	-	No
miR1120_3	ACGUUCUUAUAUUAUGGGACGGAG	GAAUUUGUCUGCUACUCCCCCUGUCCCAAAAUAUAAGAACGUUUUUAACACUACACUAAUGUCAAAAACGUUCUUAUAUUAUGGGACGGAGGGAGUACAUGUUAAUCUUGC	24	111	miR1120	hvu-miR1120	STRG.135124.5, STRG.135124.4	3'	-62.4	47.619	1.04	-	-	-	No
miR1120_4	ACACUCUUAUAUUAUGGGACGGAG	AUGGCAGUUUACUACUCCCUCCGUCCCAUAAUAUAAGAACCUUUUUGACACUAAUGUAGUGUAAAAAACACUCUUAUAUUAUGGGACGGAGGGAGUAUGUUGCUGUUUUCU	24	111	miR1120	hvu-miR1120	STRG.63479.1	3'	-62.4	47.619	1.04	-	-	-	No
miR1120_3	ACGUUCUUAUAUUAUGGGACGGAG	AUCCUUGACAAGUACUCCCUCCGCACCAUAAUAUAAAAACGUUUUUGACACUAGUGUUGUGUCAAAAACGUUCUUAUAUUAUGGGACGGAGGGAGUAAAAUAGACCAAACA	24	111	miR1120	hvu-miR1120	STRG.130172.2, STRG.130172.1	3'	-62.4	47.619	1.04	-	-	-	No
miR1120_3	ACGUUCUUAUAUUAUGGGACGGAG	AUACUAGGUAGCUACUACCUCCAUCCCAUAAUAUAGGAACGUUUUUGACACUACACUAGUGUAAAAAACGUUCUUAUAUUAUGGGACGGAGGGAGUAGCUAGCAAUGGCAG	24	111	miR1120	hvu-miR1120	STRG.110537.1	3'	-62.4	47.619	1.04	-	-	-	No
miR160_4	UGCCUGGCUCCCUGUAUGCC	UGCUGGGAUAUGAUAUGAUGUGCCUGGCUCCCUGUAUGCCACUCAUCCAGAGCAACACCUUUUGCAAUAAGGUUGCCUGCGAUGGAUGGCGUGCACGGAUCCAAGCAUAUCGAACCCUCUCCCUCUCCC	20	129	miR160	htu-miR160a, cas-miR160b-5p, gma-miR160d, cas-miR160a, gma-miR160c, gma-miR160e, bdi-miR160f, gma-miR160b	STRG.152031.1	5'	-62.4	47.619	1.04	-	-	-	Ragupathy et al., 2016
miR164_3	UGGAGAAGCAGGGCACGUGC	GUUGGUGAGGAGGUCCCUGUUGGAGAAGCAGGGCACGUGCAAAUUAUGAUCGUAGCACGCUUCGUGCUUGUAUAGUACGUGCAUGCAUGGAUCGUCGUGCACGCGCUCCCCUUCUCCACCAUGGCCUUCUCACCUAGCCU	20	140	miR164	gma-miR164b, gma-miR164c, gma-miR164d	STRG.17630.1	5'	-62.4	47.619	1.04	-	-	-	Chu et al., 2016; Liu et al., 2020a; Liu et al., 2020b
miR164_3	UGGAGAAGCAGGGCACGUGC	GAAUGGCGAGGCGCGCGAGGUGGAGAAGCAGGGCACGUGCAUUCAUUUCCAGGUCGCUUCCCGGCGUCCGGCCGGCACGCACCGCCGCGGCGGCCUUGCUUGGUCAGUGUGUCGCUCGAUCCGGCCGUGCGCCGGCAGCCGGCCCAUGCAUGCAUGUGCCUUUCUUCUCCACCGUGCACACCUCGCCUGCGUG	20	193	miR164	gma-miR164b, gma-miR164c, gma-miR164d	STRG.11863.1	5'	-62.4	47.619	1.04	-	-	-	Chu et al., 2016; Liu et al., 2020a; Liu et al., 2020b
miR166_6	UCUCGGACCAGGCUUCAUUCC	GCUAUUUUGCUUCUGGGUGGAAUGUUGUCUGGUUCAAGGUCUCGCUCUGGUUUGAGGAUGGAAACCUUUCAUUUCUCUCAGCUUCCUGCGAUCUCGGACCAGGCUUCAUUCCCCUCAGAGAUAGCUUCAACC	21	132	miR166	bdi-miR166f, gma-miR166k, csi-miR166g-3p, aof-miR166b, aof-miR166a, csi-miR166d-3p, pab-miR166e, csi-miR166k-3p, atr-miR166b, gma-miR166h-3p, csi-miR166b-3p, csi-miR166i-3p	STRG.17033.1	3'	-62.4	47.619	1.04	-	-	-	No
miR166_7	UCUCGGACCAGGCUUCAAUCC	GUUGAAGUUAGGUUAAGGGGGUUGUUGUCUGGUUCAAGGUCUCCACAUACAUCAUAUACAUGGAGAGCAUGAUAUGGAUUGUACGGUUUGGUGAUCUCGGACCAGGCUUCAAUCCCUUUAACCAGCAUCCGCACA	21	135	miR166	bdi-miR166f, gma-miR166k, csi-miR166g-3p, aof-miR166a, csi-miR166d-3p, pab-miR166e, atr-miR166b, gma-miR166h-3p, csi-miR166b-3p	STRG.99809.1	3'	-62.4	47.619	1.04	-	-	-	No
miR5070_1	AACUAAGUAGGGUCGGAGGGU	AUUGGGAACCUAAAGGGUACCUUCUGACCCUUCUUAGUUCAACCAAAUAAACUAAUUUUUCCUAAUUUAGUUCAUUCAGUUGAACUAAGUAGGGUCGGAGGGUACCCUGGAGGUGCCAAAUUU	21	123	miR5070	bdi-miR5070	STRG.104040.1	3'	-62.4	47.619	1.04	-	-	-	No
miR166_8	CUCGGACCAGGCUUCAUUCCC	AGCUAUUUUGCUUCUGGGUGGAAUGUUGUCUGGUUCAAGGUCUCGCUCUGGUUUGAGGAUGGAAACCUUUCAUUUCUCUCAGCUUCCUGCGAUCUCGGACCAGGCUUCAUUCCCCUCAGAGAUAGCUUCAACCA	21	134	miR166	bdi-miR166e-3p	STRG.17033.1	3'	-62.4	47.619	1.04	-	-	-	No
miR166_9	CUCGGACCAGGCUUCAAUCCC	GGUUGAAGUUAGGUUAAGGGGGUUGUUGUCUGGUUCAAGGUCUCCACAUACAUCAUAUACAUGGAGAGCAUGAUAUGGAUUGUACGGUUUGGUGAUCUCGGACCAGGCUUCAAUCCCUUUAACCAGCAUCCGCACAA	21	137	miR166	bdi-miR166e-3p	STRG.99809.1	3'	-62.4	47.619	1.04	-	-	-	No
miR164_4	CAUGUGCCUUUCUUCUCCACC	GAAUGGCGAGGCGCGCGAGGUGGAGAAGCAGGGCACGUGCAUUCAUUUCCAGGUCGCUUCCCGGCGUCCGGCCGGCACGCACCGCCGCGGCGGCCUUGCUUGGUCAGUGUGUCGCUCGAUCCGGCCGUGCGCCGGCAGCCGGCCCAUGCAUGCAUGUGCCUUUCUUCUCCACCGUGCACACCUCGCCUGCGUG	21	193	miR164	ata-miR164b-3p, bdi-miR164a-3p	STRG.11863.1	3'	-62.4	47.619	1.04	-	-	-	Li et al., 2019; Liu et al., 2020b; Meng et al., 2013
miR396_10	GUUCAAGAAAGCCCAUGGAAA	AAAGGUGCGCGGGCAUGCUCUCCACAGGCUUUCUUGAACUGUGAACUCGCGGGCGGAUUGUGGCGCUCCCGCCUUCUCUUCGGCCGCCUCCGCCUGUUGAUGGUUCAAGAAAGCCCAUGGAAACCAUGCCCGCCUCCUGUGUC	21	143	miR396	bdi-miR396b-3p, ata-miR396d-3p	STRG.28300.1	3'	-62.4	47.619	1.04	miR396	sRNA evidence+, precursor EST, Conserved	Han et al., 2014	Li et al., 2019; Meng et al., 2013
miR5181_1	UCCGAUCCAAAAUAAGUGUCG	CUCGAUUGAAUACUACUCCCUCCGAUCCAAAAUAAGUGUCGCAGUUUUGAACUAAGGUUGAACUAACCUUGGUUCAAAGCCGCGAUACUUAAUUUGGAUUGGAGGGAGUAACUUCUAAAUACAAU	21	125	miR5181	ata-miR5181-5p, bdi-miR5181b	STRG.128101.1	5'	-62.4	47.619	1.04	-	-	-	No
miR5181_1	UCCGAUCCAAAAUAAGUGUCG	AAUCUCUUAAAUGCUCUCCCUCCGAUCCAAAAUAAGUGUCGUGGUUUUUGAACUAAAACAACGACACUUAAUUUUGAUCGGAAGGAGUAUAAUACACAGGUCCA	21	104	miR5181	ata-miR5181-5p, bdi-miR5181b	STRG.32935.4, STRG.32935.1, STRG.78939.1, STRG.32935.3	5'	-62.4	47.619	1.04	-	-	-	No
miR5181_2	UCCUAUCCAUAAUAAGUGUCG	UGGCAAGACUUGCUACUACCUCCUAUCCAUAAUAAGUGUCGUUGUUUUGUUUAGCCCAGUUCAAAACUGCGGCACUUAUUUUGGAUCGGAGGGAGUACUUGAUAUAUUCCUG	21	112	miR5181	bdi-miR5181b	STRG.29382.1	5'	-62.4	47.619	1.04	-	-	-	No
miR166_10	UCUGGUUCAAGGUCUCCACAU	UGUUGUCUGGUUCAAGGUCUCCACAUACAUCAUAUACAUGGAGAGCAUGGUAUAUGGAUUGUAUGAUUUGGUGAUCUCGGACCAGGCUUCAAUCCCUUUAACCAGCAU	21	108	miR166	bdi-miR166g-5p	STRG.107721.1	5'	-62.4	47.619	1.04	-	-	-	No
miR166_10	UCUGGUUCAAGGUCUCCACAU	UUAGGUUAAGGGGGUUGUUGUCUGGUUCAAGGUCUCCACAUACAUCAUAUACAUGGAGAGCAUGAUAUGGAUUGUACGGUUUGGUGAUCUCGGACCAGGCUUCAAUCCCUUUAACCAGCAU	21	121	miR166	bdi-miR166g-5p	STRG.99809.1	5'	-62.4	47.619	1.04	-	-	-	No
miR5180_1	UAAGUGUCGCAGUUUUGAACU	CUACUCCCUCCGAUCCAAAAUAAGUGUCGCAGUUUUGAACUAAGGUUGAACUAACCUUGGUUCAAAGCCGCGAUACUUAAUUUGGAUUGGAGGGAGUAACU	21	101	miR5180	bdi-miR5180a, bdi-miR5180b	STRG.128101.1	5'	-62.4	47.619	1.04	-	-	-	No
miR1128_2	UACUACUCCCUCCGUUCCAAA	CAAGGCUUGUUCAUGUCAUAUACUACUCCCUCCGUUCCAAAUUACUCGUUGUGGUUUUAGUUCAAUAAUUUGGAACGGAGGGAGUAGUAGCAAGCAUUACUAAGUACUGUG	21	111	miR1128	ssp-miR1128	STRG.112619.1	5'	-62.4	47.619	1.04	-	-	-	No
miR396_11	UCCACAGCUUUCUUGAACUG	UGUGGCCCUCUUUGCUGUCUUCCACAGCUUUCUUGAACUGCAUCUGCAAUUGGUGGAUGCUAGCUUCUACCGGCAAGAUCUGCAGUUCAAUAAAGCUGUGGGAAAUUGCAGAGAGAGACCAAUU	20	124	miR396	gma-miR396h	STRG.133220.1	5'	-62.4	47.619	1.04	-	-	-	No
miR160_5	UGGCAUACAGGGAGCCAGGCA	GAGGCAUGUAUGUACGCAUGCUUGGCUCCUUGCACGCCACCCACAGCAUCCAAUCACGCCGCGGGUUGGGCUACAUGAGUGGCAUACAGGGAGCCAGGCACACAAGCACGCACGCACGGC	21	120	miR160	aau-miR160	STRG.145961.1, STRG.154202.1	3'	-62.4	47.619	1.04	-	-	-	No
miR164_5	UGGAGAAGGGGAGCGCGUGCA	GCUAGGUGAGAAGGCCAUGGUGGAGAAGGGGAGCGCGUGCACGACGAUCCAUGCAUGCACGUACUAUACAAGCACGAAGCGUGCUACGAUCAUAAUUUGCACGUGCCCUGCUUCUCCAACAGGGACCUCCUCACCAACUU	21	140	miR164	vun-miR164, cpa-miR164d, cpa-miR164e	STRG.17630.1	5'	-62.4	47.619	1.04	-	-	-	No
miR167_8	UGAAGCUGCCAGCAUGAUCU	CAAGGUGCACCACAAGCUGGUGAAGCUGCCAGCAUGAUCUGAUGACCUAAGUCAUGGAUCAGAAUCCAUGUCAAUCAGGUCAUGCUGGAGUUUCAUCUGCUGGUCGGAGCACAACGA	20	117	miR167	fve-miR167b, lja-miR167a, lja-miR167c, bna-miR167d, gma-miR167l, lja-miR167b, fve-miR167a, mes-miR167b, fve-miR167c	STRG.105010.1	5'	-62.4	47.619	1.04	-	-	-	Ragupathy et al., 2016
miR167_8	UGAAGCUGCCAGCAUGAUCU	CGAGUGCCCAAGAGAAAGCGUGAAGCUGCCAGCAUGAUCUAACUCUUGAAGCUGGCCGCGUGGUGCUGGUUAGAUCGUGCUGUGACAGUUUCACUCUUUCCCUGUUGGGCACAUG	20	115	miR167	fve-miR167b, lja-miR167a, lja-miR167c, bna-miR167d, gma-miR167l, lja-miR167b, fve-miR167a, mes-miR167b, fve-miR167c	STRG.101854.1	5'	-62.4	47.619	1.04	-	-	-	Ragupathy et al., 2016
miR167_8	UGAAGCUGCCAGCAUGAUCU	GGACUGCCCAAGGGAACGAGUGAAGCUGCCAGCAUGAUCUAGCUCCGAGUGAUCAAACAAGAAACGCUCGUGGAUUCGAGCUCUUGUGGUCAUGCCUUGCUAGGUCAUGCUGCGGCAGCCUCACUUCUUCCCGCCGUUGGGCACA	20	145	miR167	fve-miR167b, lja-miR167a, lja-miR167c, bna-miR167d, gma-miR167l, lja-miR167b, fve-miR167a, mes-miR167b, fve-miR167c	STRG.94315.1	5'	-62.4	47.619	1.04	-	-	-	Ragupathy et al., 2016
miR1130_2	UCUGUAACUUAAUAUAAGACG	UUGCUUUAUUUAUUACUACCUCUGUAACUUAAUAUAAGACGUUUUUUGACUCUACGACAGUGUAAAAACCCGUCUUAUAUUUUUUACGGAGGGAGUAUUAUGUUUUUUAUCU	21	112	miR1130	hvu-miR1130	STRG.49807.1	5'	-62.4	47.619	1.04	-	-	-	No
miR5049_1	AGACACUUAUUUUGGGACGGAGG	UACUAUAAUAAUGCACUUCCUCCAUCCCAAAAUAAGUGUCUCAACUUUAGUACAAAGUCGAGACACUUAUUUUGGGACGGAGGGCAUAGCUAAAAAGAAUAUA	23	103	miR5049	hvu-miR5049c	STRG.135124.5	3'	-62.4	47.619	1.04	-	-	-	No
miR5049_1	AGACACUUAUUUUGGGACGGAGG	UUAUGCACCAAUAUACUCCCUCCGUACAAAAUAAAUGUCUCAACCUUAGUACAACUUUGUAUUAAAGUUAGUACAAAGUUGAGACACUUAUUUUGGGACGGAGGGAGUAAUAAUCAUCAUGCUC	23	124	miR5049	hvu-miR5049c	STRG.131308.1	3'	-62.4	47.619	1.04	-	-	-	No
miR5049_1	AGACACUUAUUUUGGGACGGAGG	UGGCCCUAGAAAAUACUCCCUCCAUCUCAAAAUAAGUGUCUCAACUUUGUACUAGCUCUAGUACAAAUUUGUACUAAGUUCAAGACACUUAUUUUGGGACGGAGGGAGUAAGAAGCAAGGUGCUG	23	125	miR5049	hvu-miR5049c	STRG.125600.1	3'	-62.4	47.619	1.04	-	-	-	No
miR5049_1	AGACACUUAUUUUGGGACGGAGG	CUAAUUUAGAAUGUACUCCCUCCGUCCCAAAAUAACUGUCUCAACUUUGUACUAUCUCUAGUACAAAUUUGUACUAAGCUCAAGACACUUAUUUUGGGACGGAGGGAGUAGAAAGUUAACGGUUC	23	125	miR5049	hvu-miR5049c	STRG.119819.1	3'	-62.4	47.619	1.04	-	-	-	No
miR5049_2	AGACAGUUAUUUUGGGACGGAGG	ACCGUUAACUUUCUACUCCCUCCGUCCCAAAAUAAGUGUCUUGAGCUUAGUACAAAUUUGUACUAGAGAUAGUACAAAGUUGAGACAGUUAUUUUGGGACGGAGGGAGUACAUUCUAAAUUAGGA	23	125	miR5049	hvu-miR5049c	STRG.119819.1	3'	-62.4	47.619	1.04	-	-	-	No
miR5049_1	AGACACUUAUUUUGGGACGGAGG	CGGUGCUCUUUAGUACUCCCUCUGUCCCAAAAUAACUGUCUCAAAUCUUAGUAUAAAUGUGUAUUAAAGUUAGUACAAAGUUGAGACACUUAUUUUGGGACGGAGGGAGUAUUCAUCUAAGCAUGA	23	126	miR5049	hvu-miR5049c	STRG.25235.1	3'	-62.4	47.619	1.04	-	-	-	No
miR5049_1	AGACACUUAUUUUGGGACGGAGG	AACACAAACAAUGUGCUCCCUCCGUCCAAAAAUUUAUGUCUCAACUUUGGUACAACUUUGUACUAGAGUUAGUACAAAGUUGAGACACUUAUUUUGGGACGGAGGGAGUAUAAGAUAACAAAACA	23	125	miR5049	hvu-miR5049c	STRG.2994.1	3'	-62.4	47.619	1.04	-	-	-	No
miR5049_3	AAUUAAUAUGGAUCGGAGGGA	UAACUAAGAAUGUAAUGCUCCCUCCAAUCCAUAUUAAUUAUCAGUGAUACUAAAUCAGUGACAAUUAAUAUGGAUCGGAGGGAGUACCUUUUUCAGAUAAUAA	21	103	miR5049	hvu-miR5049f	STRG.59751.1	3'	-62.4	47.619	1.04	-	-	-	No
miR5049_3	AAUUAAUAUGGAUCGGAGGGA	CUUGUAAUCUCUCCGAUCCAUAGUUGUACCAAAUCAGCGACAAUUAAUAUGGAUCGGAGGGAAAUACAAGAAAUAGACAUUU	21	82	miR5049	hvu-miR5049f	STRG.48951.1	3'	-62.4	47.619	1.04	-	-	-	No
miR166_11	UCUCGGACCAGGCUUCAUUC	CUAUUUUGCUUCUGGGUGGAAUGUUGUCUGGUUCAAGGUCUCGCUCUGGUUUGAGGAUGGAAACCUUUCAUUUCUCUCAGCUUCCUGCGAUCUCGGACCAGGCUUCAUUCCCCUCAGAGAUAGCUUCAAC	20	130	miR166	gma-miR166u	STRG.17033.1	3'	-62.4	47.619	1.04	-	-	-	No
miR166_12	UCUCGGACCAGGCUUCAAUC	UUGAAGUUAGGUUAAGGGGGUUGUUGUCUGGUUCAAGGUCUCCACAUACAUCAUAUACAUGGAGAGCAUGAUAUGGAUUGUACGGUUUGGUGAUCUCGGACCAGGCUUCAAUCCCUUUAACCAGCAUCCGCAC	20	133	miR166	gma-miR166u	STRG.99809.1	3'	-62.4	47.619	1.04	-	-	-	No
miR169_9	UAGCCAAGGAUGACUUGCC	AUAAGAGUUUUUAUCUCUGAUAGCCAAGGAUGACUUGCCUGUGGACUCUUCCUCUCAUCAAGGCUUAGCUUAGCCUUGGUGUGUGGGUAUAUCACAGGUGGUCUCCAUGGCUAGCCCGAGUGACUCUUAUCGUUC	19	135	miR169	gma-miR169v	STRG.151116.1	5'	-62.4	47.619	1.04	-	-	-	No
miR169_9	UAGCCAAGGAUGACUUGCC	AUAAGAGUUUUUACCUCUGAUAGCCAAGGAUGACUUGCCUGUGGAUUCUUCCUCUCAUCAAGGCUUAGCUUAGCCUUGGUGUGUGGGUAUAUCAUAGGUGGUCUCCUUGGCUAGCCCGAGUGACUCUUAUCGUUC	19	135	miR169	gma-miR169v	STRG.142603.1	5'	-62.4	47.619	1.04	-	-	-	No
miR166_13	GGACCAGGCUUCAUUCCCC	AAGCUAUUUUGCUUCUGGGUGGAAUGUUGUCUGGUUCAAGGUCUCGCUCUGGUUUGAGGAUGGAAACCUUUCAUUUCUCUCAGCUUCCUGCGAUCUCGGACCAGGCUUCAUUCCCCUCAGAGAUAGCUUCAACCAU	19	136	miR166	cpa-miR166e	STRG.17033.1	3'	-62.4	47.619	1.04	-	-	-	No
miR1122_6	AGACUUAUAUUUAGGAACGGA	AAUAAAACAACUACUUCCUCCGUUCCUAAAUAAGUCUUUGUAGAGAUUCCACUAUGGAUUAGAUAAGGAGCAAAAUGAGUGAAUCUACACUCUAAAUACAUCUAUAUACAUCCGCAUGUGGUUCAUAGUGGAAUCUCUACAAAGACUUAUAUUUAGGAACGGACGGAGUAUUUCUUAAGUAUG	21	183	miR1122	tae-miR1122b-3p	STRG.41412.3	3'	-62.4	47.619	1.04	-	-	-	Li et al., 2019; Liu et al., 2020a; Liu et al., 2020b
miR1122_6	AGACUUAUAUUUAGGAACGGA	CAACUCAAAACUACUCCCUCUAUUCCUAAACAUAAGUCUUCUUAGAAAUUUCAAUAUGCACUACAUACGGAUGUAUAUAGACUUAUUUUAGAGUGUAGAUUCACUCAUUUUGCUUCGUAUGUAGUCCAUAUAUGAAUCUCUAAAAAGACUUAUAUUUAGGAACGGAGGGAGUAAAAAUUUGCAGGU	21	186	miR1122	tae-miR1122b-3p	STRG.33440.1	3'	-62.4	47.619	1.04	-	-	-	Li et al., 2019; Liu et al., 2020a; Liu et al., 2020b
miR9657_1	CGUGCUUCCUCGUCGAACGGU	GCAUAGCGGCGUGCUGACUCCGUUCGUCGGAGAAGCAUGUUGCGGACCAGCGCCGCGUGCUUCCUCGUCGAACGGUGGCGACCACGUUGCACGCGC	21	96	miR9657	tae-miR9657a-3p, tae-miR9657c-3p, tae-miR9657b-3p	STRG.132458.1	3'	-62.4	47.619	1.04	miR9657	sRNA evidence+, precursor EST	Han et al., 2014	Li et al., 2019; Meng et al., 2013
miR1127_3	ACAAGUAUUUCCGGACGGAGG	GAUGAUUCUAUACUACUCCCUCCGUCCCAAAAUACUUAUCGAAGAAAUGGAUAAAAUUGGAUAUAUCUAUAACUAAAAUACAUCUAGAUUCAUCCGUUUCUCCGACAAGUAUUUCCGGACGGAGGGAGUAUCAUUUUGGAUGAAC	21	145	miR1127	tae-miR1127b-3p	STRG.141172.2	3'	-62.4	47.619	1.04	-	-	-	Jin et al., 2020; Liu et al., 2020a; Liu et al., 2020b
miR1127_3	ACAAGUAUUUCCGGACGGAGG	AUGGACAAAUUGAUACUCUCUCCGUCCGAAAAUACUUGUCAUCAAAAUGGACAAAAAUGGAUGUAUUUAGAACUAAAAUAAAUUUAGAUACAUUCCCUUUUAUUCAUUUUGAGUACAAGUAUUUCCGGACGGAGGGAGUACUUCUUUUUCUCUUU	21	155	miR1127	tae-miR1127b-3p	STRG.114731.1, STRG.114731.2	3'	-62.4	47.619	1.04	-	-	-	Jin et al., 2020; Liu et al., 2020a; Liu et al., 2020b
miR1127_3	ACAAGUAUUUCCGGACGGAGG	ACCGGAAACUACAUACUCCCUCCAUCCGAAAAUACUUGUCGAAGAAAUGGAUGUAUCUAGACAUAUUUUAAUUCUAAAUACGACCAUUUUAUCUAUCUUUUCGACAAGUAUUUCCGGACGGAGGAAGUACAUCUCAGAAAUCAA	21	144	miR1127	tae-miR1127b-3p	STRG.5019.1	3'	-62.4	47.619	1.04	-	-	-	Jin et al., 2020; Liu et al., 2020a; Liu et al., 2020b
miR1127_4	ACAAGUAUUUUUGGACGGAGG	AAAACAUAAUAUGUACUCCCUCCGUCCGGAAAUACUCGUCGGAGAAAUGGAUGUAUCUAAUCAUAUUUUAGUUCUAGAUACAUCCAUUUCUAUCAAUUUCUCCGACAAGUAUUUUUGGACGGAGGGAGUACACGUCAGUUCAGCA	21	145	miR1127	tae-miR1127b-3p	STRG.144728.1, STRG.144728.2	3'	-62.4	47.619	1.04	-	-	-	No
miR1127_5	ACAAGUAAUUCUGGACGGAGG	AUUCCAAUCCAUAUACUCCCUUUGUCUGGAAUUACUCGUCGCAGAAAUGGACGUAUCUAGAUUUAUAUACAUCCAUUUCCGCAACAAGUAAUUCUGGACGGAGGGAGUAGCAAGUUGUCCAAGA	21	124	miR1127	tae-miR1127b-3p	STRG.124079.1	3'	-62.4	47.619	1.04	-	-	-	No
miR1127_3	ACAAGUAUUUCCGGACGGAGG	AAACUCUAACAAGUACUCCCUCGGUCCGAAAAUGCUUGUCAUUAAAAUGGAUAAAACGAGAUGUAUUUAAAACUAAAGUACAUCUAGAUACAUCCUUUUUAUCCAUUUUGAUAACAAGUAUUUCCGGACGGAGGAAGUACUGUACUAACAUAUC	21	154	miR1127	tae-miR1127b-3p	STRG.34470.1	3'	-62.4	47.619	1.04	-	-	-	Jin et al., 2020; Liu et al., 2020a; Liu et al., 2020b
miR1127_3	ACAAGUAUUUCCGGACGGAGG	AAUGGAUAUAUAGUACUCCCUCCGUCCUAAAAUACUUGUCGGAAAAAUGAAUAAAAAUGGAUGUAUCUAAAACUAAGAUAUGUCUAGAUACAUCCAUUCCUUCGACAAGUAUUUCCGGACGGAGGGAGUAGUUGCUAAUUAUAUU	21	145	miR1127	tae-miR1127b-3p	STRG.5508.1	3'	-62.4	47.619	1.04	-	-	-	Jin et al., 2020; Liu et al., 2020a; Liu et al., 2020b
miR1137_6	UCCGUUCCAGAAUAGAUGACU	AGCGCUACGCUACUACUCCCUCCGUUCCAGAAUAGAUGACUCAACUUAAUAAACCCAGCUCUAGUCUCAUCUAUUUUGGAACAGAGGGAGUAUAUACUACCUUGAUA	21	107	miR1137	tae-miR1137b-5p	STRG.6340.1	5'	-62.4	47.619	1.04	-	-	-	Liu et al., 2020a
miR1122_miR1130_1	UCUUAUAUUAUGGGACGGAGG	GCGAGCUAAGUACUACUCCCUCCGUCCAAUAAUAUAAGAGCGUUUAAAACGCUCUUAUAUUAUGGGACGGAGGGGGUAGUUCGGAAAGUUUGC	21	93	miR1122, miR1130	tae-miR1122c-3p, tae-miR1130b-3p	STRG.152721.1	3'	-62.4	47.619	1.04	miR1130	sRNA evidence+, precursor EST	Han et al., 2014	No
miR1122_miR1130_1	UCUUAUAUUAUGGGACGGAGG	GUUGGCAGUAUAGUACUCCGUCCAUCCUAUAAUUUAAGAGCGUUUUUGACACUACACUAGUGUAAAAAACGCUCUUAUAUUAUGGGACGGAGGGAGUAUUUCCCAAAAGCUUG	21	113	miR1122, miR1130	tae-miR1122c-3p, tae-miR1130b-3p	STRG.121433.1	3'	-62.4	47.619	1.04	miR1130	sRNA evidence+, precursor EST	Han et al., 2014	No
miR1122_miR1130_1	UCUUAUAUUAUGGGACGGAGG	ACAAAUUGCUUCUUACUCCCUCCGUGCCAUAAUAUAAGAGUGUAAAAAACGCUCUUAUAUUAUGGGACGGAGGGAGCACUUUCGAUUGAAUGC	21	93	miR1130	tae-miR1130b-3p	STRG.156648.1	3'	-62.4	47.619	1.04	miR1130	sRNA evidence+, precursor EST	Han et al., 2014	No
miR1130_3	UCUUAUAUUAUGGCACGGAGG	AUUCAAUCGAAAGUGCUCCCUCCGUCCCAUAAUAUAAGAGCGUUUUUUACACUCUUAUAUUAUGGCACGGAGGGAGUAAGAAGCAAUUUGUUG	21	93	miR1130	tae-miR1130b-3p	STRG.156648.1	3'	-62.4	47.619	1.04	-	-	-	No
miR1130_4	UCUUAUAUUAUUGGACGGAGG	AAACUUUCCGAACUACCCCCUCCGUCCCAUAAUAUAAGAGCGUUUUAAACGCUCUUAUAUUAUUGGACGGAGGGAGUAGUACUUAGCUCGCUU	21	93	miR1130	tae-miR1130b-3p	STRG.152721.1	3'	-62.4	47.619	1.04	-	-	-	No
miR1122_miR1130_1	UCUUAUAUUAUGGGACGGAGG	GAUCCUUGACAAGUACUCCCUCCGCACCAUAAUAUAAAAACGUUUUUGACACUAGUGUUGUGUCAAAAACGUUCUUAUAUUAUGGGACGGAGGGAGUAAAAUAGACCAAACAC	21	113	miR1130	tae-miR1130b-3p	STRG.130172.2, STRG.130172.1	3'	-62.4	47.619	1.04	miR1130	sRNA evidence+, precursor EST	Han et al., 2014	No
miR1120_5	UAAUAUAAAAACGUUUUUGAC	CAAGUACUCCCUCCGCACCAUAAUAUAAAAACGUUUUUGACACUAGUGUUGUGUCAAAAACGUUCUUAUAUUAUGGGACGGAGGGAGUAAAAUAG	21	95	miR1120	tae-miR1120c-5p	STRG.130172.2, STRG.130172.1	5'	-62.4	47.619	1.04	-	-	-	No
miR1120_6	UAAUAUAAGAGCGUUUUUGAC	CGUGUACUCCAUCUGUCCUAUAAUAUAAGAGCGUUUUUGACACUACACUAAUGUCAAAAACACUAUUAUGUUAUGGGACGGAGGGAGUAGCAUCG	21	95	miR1120	tae-miR1120c-5p	STRG.64813.1	5'	-62.4	47.619	1.04	-	-	-	No
miR1120_6	UAAUAUAAGAGCGUUUUUGAC	CUCUGCCCAUACUCUGCCCAUAAUAUAAGAGCGUUUUUGACACAAGUGUAGUGUCAAAAAUACUAUUAUAUUAUGGGACGGAGGGAGUAGCAUUU	21	95	miR1120	tae-miR1120c-5p	STRG.57675.1	5'	-62.4	47.619	1.04	-	-	-	No
miR1120_7	UAAUAUAAGAACGUUUUUUAC	UUUACACUUCCUCCGUCCCAUAAUAUAAGAACGUUUUUUACACUAAUGUAGUGUAAAAACCGUUGUUAUAUUAUGGGACGGAGGGAGUAGAGACG	21	95	miR1120	tae-miR1120c-5p	STRG.37101.1	5'	-62.4	47.619	1.04	-	-	-	Meng et al., 2013
miR5049_4	AAUAUGGAUCGGAGGGAGUAC	AGAAUAACUAAGAAUGUAAUGCUCCCUCCAAUCCAUAUUAAUUAUCAGUGAUACUAAAUCAGUGACAAUUAAUAUGGAUCGGAGGGAGUACCUUUUUCAGAUAAUAAAGAA	21	111	miR5049	tae-miR5049-3p	STRG.59751.1	3'	-62.4	47.619	1.04	miR5049	sRNA evidence+, precursor EST	Han et al., 2014	Meng et al., 2013; Ragupathy et al., 2016
miR5049_5	AAUAUGGAUCGGAGGGAAUAC	UCUUAAGCUUGGCAUUUAGUACUCCCUUCGAUUCAUAUUAGUUGUCGCUCAAGUUUCAGUGACAACUAAUAUGGAUCGGAGGGAAUACUACUAAUUCGUUGUGUGAUC	21	108	miR5049	tae-miR5049-3p	STRG.93338.1	3'	-62.4	47.619	1.04	-	-	-	No
miR164_6	UGGAGAAGCAGGGCACGUGCAU	GAAUGGCGAGGCGCGCGAGGUGGAGAAGCAGGGCACGUGCAUUCAUUUCCAGGUCGCUUCCCGGCGUCCGGCCGGCACGCACCGCCGCGGCGGCCUUGCUUGGUCAGUGUGUCGCUCGAUCCGGCCGUGCGCCGGCAGCCGGCCCAUGCAUGCAUGUGCCUUUCUUCUCCACCGUGCACACCUCGCCUGCGUG	22	193	miR164	bra-miR164e-5p	STRG.11863.1	5'	-62.4	47.619	1.04	-	-	-	No
miR531_1	CGCUCGCCGGAGCAGCGUGCA	ACAUGGCGACGCGGUAGCUUCGCUCGCCGGAGCAGCGUGCACAAGGACUUGGUCCGGCGCGCUCCUCCGUCGAGCGUAGCUCCGGAGACGCGACCACG	21	98	miR531	tae-miR531	STRG.33223.1	5'	-62.4	47.619	1.04	miR531	Precursor EST, Expression	Wei et al., 2009	Meng et al., 2013
miR531_1	CGCUCGCCGGAGCAGCGUGCA	ACAUGGCGACGCGGUAGCUUCGCUCGCCGGAGCAGCGUGCAAAUGGACUUUGUCCCGUGCGCUCCUCCGUCGAGCGUAGCUCCGGUGACGCGACGACG	21	98	miR531	tae-miR531	STRG.117043.1	5'	-62.4	47.619	1.04	miR531	Precursor EST, Expression	Wei et al., 2009	Meng et al., 2013
miR9772_1	UGAGAUGAGAUUACCCCAUAC	UUUCUCUCUGUAGCGGCCGUUGAGAUGAGAUUACCCCAUACCCUAUAGCGGCAGCUCGACUCCGCACACGCGUAGGGGGCAAUCUCACCUCAACAGCUGCUCUCAGUGAGCUUU	21	114	miR9772	tae-miR9772, ata-miR9772a-5p, ata-miR9772b-5p	STRG.103124.1	5'	-62.4	47.619	1.04	miR9772	Precursor EST, Expression	Wei et al., 2009	Jin et al., 2020; Li et al., 2019; Meng et al., 2013
miR9772_1	UGAGAUGAGAUUACCCCAUAC	UUUCUCUCUGCAGCGGCCGUUGAGAUGAGAUUACCCCAUACCCUAUAGCGGCAGCUUGACUCCGUGCACGCGUAGGGGGCAAUCUCACCUCAACAGCCGCUCCCAGUGAGCUUU	21	114	miR9772	tae-miR9772, ata-miR9772a-5p, ata-miR9772b-5p	STRG.94806.1	5'	-62.4	47.619	1.04	miR9772	Precursor EST, Expression	Wei et al., 2009	Jin et al., 2020; Li et al., 2019; Meng et al., 2013
miR9772_1	UGAGAUGAGAUUACCCCAUAC	UUUCUCUCUGCAGCGGCCGUUGAGAUGAGAUUACCCCAUACCCUGUAGCGGCAGCUCGACUCCGUGCAUGCGUAGGGGGCAAUCUCACCUCAACAGCUGCUCCCAGUGAGCUUU	21	114	miR9772	tae-miR9772, ata-miR9772a-5p, ata-miR9772b-5p	STRG.110689.1	5'	-62.4	47.619	1.04	miR9772	Precursor EST, Expression	Wei et al., 2009	Jin et al., 2020; Li et al., 2019; Meng et al., 2013
miR9772_1	UGAGAUGAGAUUACCCCAUAC	UUGCUCUCGGUAGCAGCCGUUGAGAUGAGAUUACCCCAUACCCUGCAGAGAGCGUCAGCCCGACGCCGCACAUGCGUAUAGGGUAAUCUUACCUCAACAGCCGCUCCCUGUGAGCUUU	21	118	miR9772	tae-miR9772, ata-miR9772a-5p, ata-miR9772b-5p	STRG.103866.1	5'	-62.4	47.619	1.04	miR9772	Precursor EST, Expression	Wei et al., 2009	Jin et al., 2020; Li et al., 2019; Meng et al., 2013
miR9772_1	UGAGAUGAGAUUACCCCAUAC	UUGCUCUCGGUAGCAGCCGUUGAGAUGAGAUUACCCCAUACCCUGGAGCGUCAGCUCGAUGCCGUACACGCGUAUGGGGUAAUCUCACCUCAACAGCCGCUCCCUGUGAGCUUU	21	114	miR9772	tae-miR9772, ata-miR9772a-5p, ata-miR9772b-5p	STRG.74158.1, STRG.74159.1	5'	-62.4	47.619	1.04	miR9772	Precursor EST, Expression	Wei et al., 2009	Jin et al., 2020; Li et al., 2019; Meng et al., 2013
miR9776_1	UUGGACGAGGAUGUGCAGCUG	CGUACGAUCCUAGUUAGAGUUUGGACGAGGAUGUGCAGCUGCGGUAGGACGUUCAGCUACGACCGGCAGCUGCACAUCCACUUCCAAGCGCUAGCUAGGAUCGUCAACA	21	109	miR9776	tae-miR9776	STRG.35625.1	5'	-62.4	47.619	1.04	-	-	-	No
miR9782_1	GUAUUAGGUUGGUCAAAUUGACGA	CCUGCACGUAUACCUAGGUUGUCAAUUUUAUCAUCCUAAUAUAAACUAUAUAACACAAAAAUUAUACCUUUUGAAAGUAAAAACUCCAAAGUUUAUGUUGGUAUAUUUUUUGUAAUAUAUGACUUGUAUUAGGUUGGUCAAAUUGACGACCUAGAGGUACGCCCACGCC	24	169	miR9782	tae-miR9782	STRG.88447.1	3'	-62.4	47.619	1.04	miR9782	Precursor EST, Expression	Wei et al., 2009	Li et al., 2019
miR9782_1	GUAUUAGGUUGGUCAAAUUGACGA	CCUGCACGUAUACCUAGGUUGCCAAUUUUAUCACCCUAAUAUAAAUUAUAUAACACAAAAAUUAUACCGUUUGAAAUUAGGACAUCUGAAGUUUAUAUUGGUAUAUUUUUUGUAAUAUAUGACUUGUAUUAGGUUGGUCAAAUUGACGACCUAGGGGUACACGCAUGCC	24	169	miR9782	tae-miR9782	STRG.84413.1, STRG.84412.1	3'	-62.4	47.619	1.04	miR9782	Precursor EST, Expression	Wei et al., 2009	Li et al., 2019
miR9782_1	GUAUUAGGUUGGUCAAAUUGACGA	CCUGCAUGUAUAUCUAGGUUGUCAAUUUUAUCACCCUAAUAUAAACUAUAUAACACAAAAUUAUACUGUUUGAAAAUAGAACAUUGGAAGUUUAUAUUGGUAUAUUUUUUGUAAGAUAUGACUUGUAUUAGGUUGGUCAAAUUGACGACCUAGGGGUACACGCACGCC	24	168	miR9782	tae-miR9782	STRG.58690.2, STRG.58690.3, STRG.58690.5	3'	-62.4	47.619	1.04	miR9782	Precursor EST, Expression	Wei et al., 2009	Li et al., 2019
miR9782_2	GUAUUAGGUGGGUCAAAUUGACGA	CCUACGUGUAUAUCUAGGUUGCCAAUUUUAUCACCCUAAUAUAAAUUAUAUAACACAAACUAUAUGUUUUGAAAAUUUUAUAAUAUAUGACUUGUAUUAGGUGGGUCAAAUUGACGAUGUAGGGGCUGAGAGAGCUG	24	137	miR9782	tae-miR9782	STRG.120707.1	3'	-62.4	47.619	1.04	-	-	-	No
miR9783_1	AUAAGCACCGGUGUUUAAGAA	AGAAAAAUAAAUCGGAUUUUCUAAAGCACCGGUGCCUAUUUCUACAGAAGAGACGCCUAAUUAAACGUCUAUCCUGUGCAAAUAAGCACCGGUGUUUAAGAAAAAUUCGGUUUAUUUUUUCA	21	122	miR9783	tae-miR9783	STRG.50348.1	3'	-62.4	47.619	1.04	-	-	-	No
miR5070_2	UCUGACCCUUCUUAGUUCAAC	UGGGAACCUAAAGGGUACCUUCUGACCCUUCUUAGUUCAACCAAAUAAACUAAUUUUUCCUAAUUUAGUUCAUUCAGUUGAACUAAGUAGGGUCGGAGGGUACCCUGGAGGUGCCAAAU	21	119	miR5070	ata-miR5070-5p	STRG.104040.1	5'	-62.4	47.619	1.04	-	-	-	No
miR5070_3	UUGAACUAAGUAGGGUCGGAG	GGGAACCUAAAGGGUACCUUCUGACCCUUCUUAGUUCAACCAAAUAAACUAAUUUUUCCUAAUUUAGUUCAUUCAGUUGAACUAAGUAGGGUCGGAGGGUACCCUGGAGGUGCCAAA	21	117	miR5070	ata-miR5070-3p	STRG.104040.1	3'	-62.4	47.619	1.04	-	-	-	Jin et al., 2020; Li et al., 2019
miR9772_2	AGGGGGCAAUCUCACCUCAAC	UUUCUCUCUGUAGCGGCCGUUGAGAUGAGAUUACCCCAUACCCUAUAGCGGCAGCUCGACUCCGCACACGCGUAGGGGGCAAUCUCACCUCAACAGCUGCUCUCAGUGAGCUUU	21	114	miR9772	ata-miR9772a-3p, ata-miR9772b-3p	STRG.103124.1	3'	-62.4	47.619	1.04	-	-	-	Jin et al., 2020; Li et al., 2019; Meng et al., 2013
miR9772_2	AGGGGGCAAUCUCACCUCAAC	UUUCUCUCUGCAGCGGCCGUUGAGAUGAGAUUACCCCAUACCCUAUAGCGGCAGCUUGACUCCGUGCACGCGUAGGGGGCAAUCUCACCUCAACAGCCGCUCCCAGUGAGCUUU	21	114	miR9772	ata-miR9772a-3p, ata-miR9772b-3p	STRG.94806.1	3'	-62.4	47.619	1.04	-	-	-	Jin et al., 2020; Li et al., 2019; Meng et al., 2013
miR9772_2	AGGGGGCAAUCUCACCUCAAC	UUUCUCUCUGCAGCGGCCGUUGAGAUGAGAUUACCCCAUACCCUGUAGCGGCAGCUCGACUCCGUGCAUGCGUAGGGGGCAAUCUCACCUCAACAGCUGCUCCCAGUGAGCUUU	21	114	miR9772	ata-miR9772a-3p, ata-miR9772b-3p	STRG.110689.1	3'	-62.4	47.619	1.04	-	-	-	Jin et al., 2020; Li et al., 2019; Meng et al., 2013
miR169_10	UAGCCAAGGAUGACUUGCCUGUG	AUAAGAGUUUUUAUCUCUGAUAGCCAAGGAUGACUUGCCUGUGGACUCUUCCUCUCAUCAAGGCUUAGCUUAGCCUUGGUGUGUGGGUAUAUCACAGGUGGUCUCCAUGGCUAGCCCGAGUGACUCUUAUCGUUC	23	135	miR169	ata-miR169j-5p, ata-miR169a-5p, ata-miR169b-5p	STRG.151116.1	5'	-62.4	47.619	1.04	-	-	-	No
miR169_10	UAGCCAAGGAUGACUUGCCUGUG	AUAAGAGUUUUUACCUCUGAUAGCCAAGGAUGACUUGCCUGUGGAUUCUUCCUCUCAUCAAGGCUUAGCUUAGCCUUGGUGUGUGGGUAUAUCAUAGGUGGUCUCCUUGGCUAGCCCGAGUGACUCUUAUCGUUC	23	135	miR169	ata-miR169j-5p, ata-miR169a-5p, ata-miR169b-5p	STRG.142603.1	5'	-62.4	47.619	1.04	-	-	-	No
miR5181_3	CACUUAUUUUGGAACGGAGGG	CAAGAGAUGUCUAAUAUUCCCUCUGACCCAAAUUAAGUGUUGAAGUUGUACUAAAGUUGAAACACUUAUUUUGGAACGGAGGGAGUAUUAGAAUUCUU	21	98	miR5181	ata-miR5181-3p	STRG.83998.1	3'	-62.4	47.619	1.04	-	-	-	No
miR5181_3	CACUUAUUUUGGAACGGAGGG	GAUCACUAAUCUUCUCCUCCCUCCGUCCCAAAAUAGGUGUCUCAACUUUGUACUAACUAAGCCUAAGACACUUAUUUUGGAACGGAGGGAGUAUUUACCUUCAGCUGGU	21	109	miR5181	ata-miR5181-3p	STRG.29791.6, STRG.29791.3	3'	-62.4	47.619	1.04	-	-	-	No
miR5181_4	CACUUAUUUUGGAUCGGAGGG	AAAUAUUUUCUUUCUACUACCUCCAAUCCAAAGUAAGUGUCGCAGUUUUGAGCCCGGGUUCGUUCAAAACUGCCACACUUAUUUUGGAUCGGAGGGAAUAAUAUUUAGUUUUCUUC	21	116	miR5181	ata-miR5181-3p	STRG.89036.1	3'	-62.4	47.619	1.04	-	-	-	No
miR5181_4	CACUUAUUUUGGAUCGGAGGG	GGACCUGUGUAUUAUACUCCUUCCGAUCAAAAUUAAGUGUCGUUGUUUUAGUUCAAAAACCACGACACUUAUUUUGGAUCGGAGGGAGAGCAUUUAAGAGAUUCCU	21	106	miR5181	ata-miR5181-3p	STRG.32935.4, STRG.32935.1, STRG.78939.1, STRG.32935.3	3'	-62.4	47.619	1.04	-	-	-	No
miR5181_4	CACUUAUUUUGGAUCGGAGGG	GGACCUGUGUAUUAUGCUUCCUCUGAUCCAAAUUAAGUGUCGUGGUUUUAGUUCAAAAACCACCACACUUAUUUUGGAUCGGAGGGAGUAGUAUUUAAGAGAUUCC	21	106	miR5181	ata-miR5181-3p	STRG.60214.1	3'	-62.4	47.619	1.04	-	-	-	No
miR5181_4	CACUUAUUUUGGAUCGGAGGG	AUGGCAAGACUUGCUACUACCUCCUAUCCAUAAUAAGUGUCGUUGUUUUGUUUAGCCCAGUUCAAAACUGCGGCACUUAUUUUGGAUCGGAGGGAGUACUUGAUAUAUUCCUGG	21	114	miR5181	ata-miR5181-3p	STRG.29382.1	3'	-62.4	47.619	1.04	-	-	-	No
miR2118_2	GGGAAUGGGAACAUGGAGGAA	AUAGAGGGCCUUAGAGUAGUGGGAAUGGGAACAUGGAGGAAAGCCUAACUUGCUCGGUUUUUACCUCUAGUGUUGGAGGUGAGAAUUCAGUUUGGUGUUUCCCGAUGCCUCCCAUUCCUAUUAUUCUAAAGCACUCCUUCC	21	141	miR2118	ata-miR2118a-3p, ata-miR2118b-3p	STRG.33392.1	5'	-62.4	47.619	1.04	-	-	-	No
miR166_14	AUCUCGGACCAGGCUUCAUUCCCC	AAGCUAUUUUGCUUCUGGGUGGAAUGUUGUCUGGUUCAAGGUCUCGCUCUGGUUUGAGGAUGGAAACCUUUCAUUUCUCUCAGCUUCCUGCGAUCUCGGACCAGGCUUCAUUCCCCUCAGAGAUAGCUUCAACCAU	24	136	miR166	lja-miR166-3p	STRG.17033.1	3'	-62.4	47.619	1.04	-	-	-	No
miR160_6	GUGCCUGGCUCCCUGUAUGCC	CUGCUGGGAUAUGAUAUGAUGUGCCUGGCUCCCUGUAUGCCACUCAUCCAGAGCAACACCUUUUGCAAUAAGGUUGCCUGCGAUGGAUGGCGUGCACGGAUCCAAGCAUAUCGAACCCUCUCCCUCUCCCU	21	131	miR160	pab-miR160c, pab-miR160f, pab-miR160e	STRG.152031.1	5'	-62.4	47.619	1.04	-	-	-	Jin et al., 2020
miR166_15	UUGUUGUCUGGUUCAAGG	UUGAAGUUAGGUUAAGGGGGUUGUUGUCUGGUUCAAGGUCUCCACAUACAUCAUAUACAUGGAGAGCAUGAUAUGGAUUGUACGGUUUGGUGAUCUCGGACCAGGCUUCAAUCCCUUUAACCAGCAUCCGCAC	18	133	miR166	csi-miR166d-5p	STRG.99809.1	5'	-62.4	47.619	1.04	-	-	-	No
miR166_16	AUGUUGUCUGGUUCAAGG	CUAUUUUGCUUCUGGGUGGAAUGUUGUCUGGUUCAAGGUCUCGCUCUGGUUUGAGGAUGGAAACCUUUCAUUUCUCUCAGCUUCCUGCGAUCUCGGACCAGGCUUCAUUCCCCUCAGAGAUAGCUUCAAC	18	130	miR166	csi-miR166d-5p	STRG.17033.1	5'	-62.4	47.619	1.04	-	-	-	No

## Sheet: 6218 Infested
												Validated set support			sRNA set support
Unique miRNA ID	Mature miRNA sequence	Pre-miRNA sequence	Mature miRNA length	Pre-miRNA length	miRNA family	Homolog miRNAs	Transcripts	Hairpin location	MFE	GC%	MFEI	miRNA family reported in miRBase	Additional evidence	References	Previously reported in a sRNA sequencing study?
miR164_1	UGGAGAAGCAGGGCACGUGCA	GAAUGGCGAGGCGCGCGAGGUGGAGAAGCAGGGCACGUGCAUUCAUUUCCAGGUCGCUUCCCGGCGUCCGGCCGGCACGCACCGCCGCGGCGGCCUUGCUUGGUCAGUGUGUCGCUCGAUCCGGCCGUGCGCCGGCAGCCGGCCCAUGCAUGCAUGUGCCUUUCUUCUCCACCGUGCACACCUCGCCUGCGUG	21	193	miR164	bra-miR164a, mtr-miR164a, mdm-miR164e, ssl-miR164a, ghr-miR164, cln-miR164, cpa-miR164a, aly-miR164a-5p, cme-miR164c, rco-miR164c, ath-miR164a, zma-miR164a-5p, gma-miR164e, gma-miR164f, mes-miR164b, mdm-miR164b, mdm-miR164f, ppe-miR164a, gma-miR164i, vvi-miR164a, ptc-miR164d, sbi-miR164a, zma-miR164f-5p, bna-miR164a, osa-miR164d, gma-miR164g, ptc-miR164a, cpa-miR164c, gma-miR164j, ath-miR164b-5p,…	STRG.10059.1	5'	-54.2	42.9907	1.17826	miR164	sRNA evidence+, precursor EST, Conserved	Yao et al., 2007; Wei et al., 2009; Han et al., 2014	Jin et al., 2020; Li et al., 2019; Liu et al., 2020a; Liu et al., 2020b; Meng et al., 2013
miR167_1	UGAAGCUGCCAGCAUGAUCUG	CAAGGUGCACCACGAGCUGGUGAAGCUGCCAGCAUGAUCUGAUGACCUAACUCAUGGAUCAGAGUCCAUGUCAAUCAGGUCAUGCUGGAGUUUCAUCUGCUGGUCGGAGCACCACGA	21	117	miR167	osa-miR167h-5p, vvi-miR167b, sbi-miR167b, ptc-miR167h-5p, aof-miR167c, ptc-miR167g-5p, cme-miR167b, ssp-miR167b, osa-miR167g, sbi-miR167f, lus-miR167h, sbi-miR167a, gma-miR167a, sly-miR167a, cme-miR167a, mtr-miR167b-5p, ptc-miR167e, rco-miR167a, osa-miR167d-5p, mdm-miR167c, gma-miR167d, ath-miR167a-5p, sof-miR167b, bra-miR167c, mes-miR167h, osa-miR167b, gma-miR167e, stu-miR167b-5p, ghr-miR167a, s…	STRG.89738.1	5'	-54.2	42.9907	1.17826	miR167	Precursor EST, Conserved	Yao et al., 2007; Wei et al., 2009	Ragupathy et al., 2016
miR167_1	UGAAGCUGCCAGCAUGAUCUG	CAAGGUGCACCACAAGCUGGUGAAGCUGCCAGCAUGAUCUGAUGACCUAACUCAUGGAUCAGAAUCCAUGUCAAUCAGGUCAUGCUGGAGUUUCAUCUGCUGGUCGGAGCACAACGA	21	117	miR167	osa-miR167h-5p, vvi-miR167b, sbi-miR167b, ptc-miR167h-5p, aof-miR167c, ptc-miR167g-5p, cme-miR167b, ssp-miR167b, osa-miR167g, sbi-miR167f, lus-miR167h, sbi-miR167a, gma-miR167a, sly-miR167a, cme-miR167a, mtr-miR167b-5p, ptc-miR167e, rco-miR167a, osa-miR167d-5p, mdm-miR167c, gma-miR167d, ath-miR167a-5p, sof-miR167b, bra-miR167c, mes-miR167h, osa-miR167b, gma-miR167e, stu-miR167b-5p, ghr-miR167a, s…	STRG.82076.1	5'	-54.2	42.9907	1.17826	miR167	Precursor EST, Conserved	Yao et al., 2007; Wei et al., 2009	Ragupathy et al., 2016
miR169_1	GGCAAGUUGUCCUUGGCUAC	AGAGGCAGAGAACGGGAUGCAGCCAAGGAUGACUUGCCGGCUCCUGGUGUUGGGAGUUCACUGAGCUUUAGAGUUAGCCGGCAAGUUGUCCUUGGCUACACCUAGUUCUCUUCUUCUGG	20	119	miR169	ath-miR169a-3p, bdi-miR169c-3p	STRG.39588.2	3'	-54.2	42.9907	1.17826	-	-	-	Meng et al., 2013; Ragupathy et al., 2016
miR169_1	GGCAAGUUGUCCUUGGCUAC	CGAGGCAGAGAACGGGAUGCAGCCAAGGAUGACUUGCCGGCUCCUGGUGUUGGGAGUUCGUUGAGCCUUAAGAGUUAGCCGGCAAGUUGUCCUUGGCUACACCUAGUUCUCUUCUUCUGG	20	120	miR169	ath-miR169a-3p, bdi-miR169c-3p	STRG.32060.1	3'	-54.2	42.9907	1.17826	-	-	-	Meng et al., 2013; Ragupathy et al., 2016
miR171_1	UGAUUGAGCCGCGCCAAUAUC	AAAUGAAAUCGCAGCUGCGGUAUUGGCUCGGCUCACUCAGGUCAUCGUGUUGCAGAAGCAUAUGCUUCUCGGUAUAAUCUGAUUGAGCCGCGCCAAUAUCUCAGUGCCAUUUCAUCAGUA	21	120	miR171	aof-miR171a, fve-miR171d, lus-miR171j, ata-miR171b-3p, cme-miR171f, aqc-miR171d, fve-miR171c-3p, ptc-miR171k, ptc-miR171i, vvi-miR171j, gma-miR171e, ata-miR171d-3p, crt-miR171, ath-miR171a-3p, osa-miR171b, ptc-miR171f, ptc-miR171h-3p, mes-miR171g, mes-miR171j, gma-miR171j-3p, bdi-miR171b, vvi-miR171c, cme-miR171c, sbi-miR171a, cca-miR171, lja-miR171b, lus-miR171a, tcc-miR171a, bdi-miR171e, vvi-mi…	STRG.15219.1	3'	-54.2	42.9907	1.17826	miR171	Conserved	Wei et al., 2009	Chu et al., 2016; Jin et al., 2020; Li et al., 2019; Liu et al., 2020a; Liu et al., 2020b; Meng et al., 2013
miR167_2	UGAAGCUGCCAGCAUGAUCUGA	CAAGGUGCACCACGAGCUGGUGAAGCUGCCAGCAUGAUCUGAUGACCUAACUCAUGGAUCAGAGUCCAUGUCAAUCAGGUCAUGCUGGAGUUUCAUCUGCUGGUCGGAGCACCACGA	22	117	miR167	ctr-miR167, aly-miR167d-5p, cca-miR167, nta-miR167c, nta-miR167a, ppe-miR167c, ata-miR167d-5p, vca-miR167a-5p, bdi-miR167d-5p, ata-miR167f-5p, ccl-miR167b, mes-miR167d, ata-miR167b-5p, nta-miR167b, ath-miR167d, vca-miR167b-5p, ccl-miR167a, eun-miR167a-5p, bdi-miR167c-5p, gma-miR167g, aof-miR167b, rco-miR167c, cpa-miR167d, eun-miR167b-5p, mes-miR167e, bdi-miR167g, pab-miR167b, mes-miR167f, bdi-miR…	STRG.89738.1	5'	-54.2	42.9907	1.17826	miR167	sRNA evidence+, precursor EST, Conserved	Han et al., 2014	Chu et al., 2016; Jin et al., 2020; Li et al., 2019; Liu et al., 2020a; Liu et al., 2020b; Meng et al., 2013; Ragupathy et al., 2016
miR167_2	UGAAGCUGCCAGCAUGAUCUGA	CAAGGUGCACCACAAGCUGGUGAAGCUGCCAGCAUGAUCUGAUGACCUAACUCAUGGAUCAGAAUCCAUGUCAAUCAGGUCAUGCUGGAGUUUCAUCUGCUGGUCGGAGCACAACGA	22	117	miR167	ctr-miR167, aly-miR167d-5p, cca-miR167, nta-miR167c, nta-miR167a, ppe-miR167c, ata-miR167d-5p, vca-miR167a-5p, bdi-miR167d-5p, ata-miR167f-5p, ccl-miR167b, mes-miR167d, ata-miR167b-5p, nta-miR167b, ath-miR167d, vca-miR167b-5p, ccl-miR167a, eun-miR167a-5p, bdi-miR167c-5p, gma-miR167g, aof-miR167b, rco-miR167c, cpa-miR167d, eun-miR167b-5p, mes-miR167e, bdi-miR167g, pab-miR167b, mes-miR167f, bdi-miR…	STRG.82076.1	5'	-54.2	42.9907	1.17826	miR167	sRNA evidence+, precursor EST, Conserved	Han et al., 2014	Chu et al., 2016; Jin et al., 2020; Li et al., 2019; Liu et al., 2020a; Liu et al., 2020b; Meng et al., 2013; Ragupathy et al., 2016
miR169_2	UAGCCAAGGAUGACUUGCCUG	AUAAGAGUUUUUAUCUCUGAUAGCCAAGGAUGACUUGCCUGUGGACUCUUCCUCUCAUCAAGGCUUAGCUUAGCCUUGGUGUGUGGGUAUAUCACAGGUGGUCUCCAUGGCUAGCCCGAGUGACUCUUAUCGUUC	21	135	miR169	osa-miR169f.1, ptc-miR169q, osa-miR169l, sbi-miR169f, osa-miR169j, ata-miR169i-5p, ptc-miR169o, bdi-miR169g, osa-miR169h, ptc-miR169r, bna-miR169e, mdm-miR169k, osa-miR169r-5p, ssl-miR169, sly-miR169b, lus-miR169c, tcc-miR169h, sbi-miR169o, aly-miR169k-5p, zma-miR169g, cas-miR169g-5p, zma-miR169h, cme-miR169o, ptc-miR169k, tcc-miR169j, cme-miR169e, osa-miR169i-5p.1, mdm-miR169n, ptc-miR169m, aly-…	STRG.140723.1	5'	-54.2	42.9907	1.17826	miR169	Conserved	Yao et al., 2007; Wei et al., 2009	No
miR169_2	UAGCCAAGGAUGACUUGCCUG	AUAAGAGUUUUUACCUCUGAUAGCCAAGGAUGACUUGCCUGUGGAUUCUUCCUCUCAUCAAGGCUUAGCUUAGCCUUGGUGUGUGGGUAUAUCAUAGGUGGUCUCCUUGGCUAGCCCGAGUGACUCUUAUCGUUC	21	135	miR169	osa-miR169f.1, ptc-miR169q, osa-miR169l, sbi-miR169f, osa-miR169j, ata-miR169i-5p, ptc-miR169o, bdi-miR169g, osa-miR169h, ptc-miR169r, bna-miR169e, mdm-miR169k, osa-miR169r-5p, ssl-miR169, sly-miR169b, lus-miR169c, tcc-miR169h, sbi-miR169o, aly-miR169k-5p, zma-miR169g, cas-miR169g-5p, zma-miR169h, cme-miR169o, ptc-miR169k, tcc-miR169j, cme-miR169e, osa-miR169i-5p.1, mdm-miR169n, ptc-miR169m, aly-…	STRG.132728.1	5'	-54.2	42.9907	1.17826	miR169	Conserved	Yao et al., 2007; Wei et al., 2009	No
miR393_1	UCCAAAGGGAUCGCAUUGAUCC	AUAAGUGGCUCAAGAAUGCAUCCAAAGGGAUCGCAUUGAUCCAUUCUUCCUCAGUGGUAAGAAAGGAUCAUGCGAUCCUUUAGGAUGUCUACUCAAGCCAUUUUCUC	22	107	miR393	gma-miR393c-5p, ghr-miR393, aof-miR393b, ath-miR393b-5p, fve-miR393b, cas-miR393-5p, mdm-miR393b, mes-miR393d, htu-miR393b, gma-miR393d, zma-miR393a-5p, mes-miR393c, cpa-miR393, gma-miR393f, ath-miR393a-5p, mdm-miR393a, tcc-miR393a, aly-miR393b-5p, osa-miR393b-5p, cca-miR393, zma-miR393b-5p, zma-miR393c-5p, htu-miR393a, gma-miR393g, atr-miR393, gma-miR393e, mdm-miR393c, stu-miR393-5p, mes-miR393b…	STRG.37416.1	5'	-54.2	42.9907	1.17826	miR393	Conserved	Wei et al., 2009	No
miR393_2	UCCAAAGGGAUCGCAUUGAUC	AUAAGUGGCUCAAGAAUGCAUCCAAAGGGAUCGCAUUGAUCCAUUCUUCCUCAGUGGUAAGAAAGGAUCAUGCGAUCCUUUAGGAUGUCUACUCAAGCCAUUUUCUC	21	107	miR393	fve-miR393a, cme-miR393a, mtr-miR393b-5p, bna-miR393, vca-miR393-5p, cme-miR393c, ptc-miR393a-5p, rco-miR393, lus-miR393b, mtr-miR393a, lus-miR393c, vvi-miR393b, ptc-miR393b-5p, cme-miR393b, vvi-miR393a, bdi-miR393b-5p, ppe-miR393b, lus-miR393d, mes-miR393a, csi-miR393c-5p, tcc-miR393b, lus-miR393a, sbi-miR393b, ptc-miR393c, osa-miR393a, gma-miR393a, bdi-miR393a, sbi-miR393a	STRG.37416.1	5'	-54.2	42.9907	1.17826	miR393	Conserved	Yao et al., 2007; Wei et al., 2009	Chu et al., 2016; Ragupathy et al., 2016
miR171_2	UGAUUGAGCCGCGCCAAUAU	AAUGAAAUCGCAGCUGCGGUAUUGGCUCGGCUCACUCAGGUCAUCGUGUUGCAGAAGCAUAUGCUUCUCGGUAUAAUCUGAUUGAGCCGCGCCAAUAUCUCAGUGCCAUUUCAUCAGU	20	118	miR171	htu-miR171a, zma-miR171a-3p	STRG.15219.1	3'	-54.2	42.9907	1.17826	-	-	-	No
miR169_3	UAGCCAAGGAUGACUUGCCU	AUAAGAGUUUUUAUCUCUGAUAGCCAAGGAUGACUUGCCUGUGGACUCUUCCUCUCAUCAAGGCUUAGCUUAGCCUUGGUGUGUGGGUAUAUCACAGGUGGUCUCCAUGGCUAGCCCGAGUGACUCUUAUCGUUC	20	135	miR169	fve-miR169a, csi-miR169c-5p, stu-miR169d-5p, fve-miR169d, csi-miR169l-5p, csi-miR169i-5p, csi-miR169h-5p, stu-miR169c-5p, stu-miR169a-5p, bdi-miR169m, csi-miR169b-5p, csi-miR169j-5p, csi-miR169q-5p, fve-miR169c, csi-miR169f-5p, mdm-miR169o, stu-miR169f-5p, mes-miR169ac, sbi-miR169d-5p, csi-miR169d-5p, csi-miR169p-5p, stu-miR169h, stu-miR169g, stu-miR169e-5p, aof-miR169c, atr-miR169c, csi-miR169e-…	STRG.140723.1	5'	-54.2	42.9907	1.17826	-	-	-	No
miR169_3	UAGCCAAGGAUGACUUGCCU	AUAAGAGUUUUUACCUCUGAUAGCCAAGGAUGACUUGCCUGUGGAUUCUUCCUCUCAUCAAGGCUUAGCUUAGCCUUGGUGUGUGGGUAUAUCAUAGGUGGUCUCCUUGGCUAGCCCGAGUGACUCUUAUCGUUC	20	135	miR169	fve-miR169a, csi-miR169c-5p, stu-miR169d-5p, fve-miR169d, csi-miR169l-5p, csi-miR169i-5p, csi-miR169h-5p, stu-miR169c-5p, stu-miR169a-5p, bdi-miR169m, csi-miR169b-5p, csi-miR169j-5p, csi-miR169q-5p, fve-miR169c, csi-miR169f-5p, mdm-miR169o, stu-miR169f-5p, mes-miR169ac, sbi-miR169d-5p, csi-miR169d-5p, csi-miR169p-5p, stu-miR169h, stu-miR169g, stu-miR169e-5p, aof-miR169c, atr-miR169c, csi-miR169e-…	STRG.132728.1	5'	-54.2	42.9907	1.17826	-	-	-	No
miR437_1	AAAGUUAAAGAAGUUUGACUU	AUGUUCUAGGUCUGUCCUAAGUCAAAACUUCUUUAAGUUUGACCGUGUACAGGAAAUUUUGCUAAUAUCUACAACAUCAAACAUCUAUACUAUGAAAAUAUAUUUUAUGGUUAAGCUAAUGAACUAAUGUGGUGCUGUAAAUGUCUGUAUAGUUUUAUGUAGACUUGGUCAAAAGUUAAAGAAGUUUGACUUAGGACAAACUUUGAACUUCA	21	212	miR437	sbi-miR437q, sbi-miR437u, sbi-miR437a, sbi-miR437l, osa-miR437, sbi-miR437p, sbi-miR437t, sbi-miR437r, sbi-miR437c, sbi-miR437s, sbi-miR437e, sbi-miR437i, sbi-miR437g, sbi-miR437b, sbi-miR437f, sbi-miR437k, sbi-miR437o, sbi-miR437d, sbi-miR437w, sbi-miR437j, sbi-miR437v, sbi-miR437n, ssp-miR437a, sbi-miR437m	STRG.99752.1	3'	-54.2	42.9907	1.17826	-	-	-	No
miR396_1	UCCACAGGCUUUCUUGAACUG	AAAGAUGCGCGGGCAUGCUCUCCACAGGCUUUCUUGAACUGUGAACUCGCGGGGAUGGGGAUUCCCUGGAUUGUGGCGCUCCUGCCUUCUCUUCGGCCGUCUCCGCCUGUUGAUGGUUCAAGAAAGCCCAUGGAAACCAUGCCCGCCUCUUGUGUC	21	156	miR396	bdi-miR396b-5p, far-miR396, ata-miR396d-5p, vca-miR396b-5p, osa-miR396e-5p, bdi-miR396a-5p, ata-miR396b-5p, ata-miR396a-5p	STRG.41015.1	5'	-54.2	42.9907	1.17826	miR396	sRNA evidence+, precursor EST, Conserved	Wei et al., 2009; Han et al., 2014	Chu et al., 2016; Jin et al., 2020; Liu et al., 2020a; Liu et al., 2020b; Meng et al., 2013; Ragupathy et al., 2016
miR444_1	UGCAGUUGCUGUCUCAAGCUU	AUUGCAUGUGGUGGCACCAAGCAUGAGGCGACAACUGCAUUACUUGCAAGGAAGUUACAAAAUCUAUGGGUCAUCAUAAUCGUGACUUUCUUGCAAGUUGUGCAGUUGCUGUCUCAAGCUUGCUGACUCCGUUUGCCAGAC	21	141	miR444	zma-miR444b, osa-miR444e, zma-miR444a, osa-miR444d.2, osa-miR444b.2, bdi-miR444b, bdi-miR444c, ssp-miR444c-3p, bdi-miR444d, hvu-miR444b, osa-miR444a-3p.2, osa-miR444c.2	STRG.125098.2, STRG.125098.1, STRG.125098.3	3'	-54.2	42.9907	1.17826	miR444	Precursor EST, Conserved, Expression	Wei et al., 2009	Liu et al., 2020a; Liu et al., 2020b; Meng et al., 2013
miR169_4	GCAGCCAAGGAUGACUUGCCG	UACGAGGCAGAGAACGGGAUGCAGCCAAGGAUGACUUGCCGGCUCCUGGUGUUGGGAGUUCGUUGAGCCUUAAGAGUUAGCCGGCAAGUUGUCCUUGGCUACACCUAGUUCUCUUCUUCUGGUG	21	124	miR169	ptc-miR169s	STRG.32060.1	5'	-54.2	42.9907	1.17826	-	-	-	No
miR169_4	GCAGCCAAGGAUGACUUGCCG	AAAGAGGCAGAGAGUGGAAUGCAGCCAAGGAUGACUUGCCGACAGCACACAACAAGGUGGUAGUAAUCUUGCCGGCAAGUCCGUCCUUGGCUACACCUUGCUCUCUACCUCUACUG	21	116	miR169	ptc-miR169s	STRG.24280.1	5'	-54.2	42.9907	1.17826	-	-	-	No
miR169_4	GCAGCCAAGGAUGACUUGCCG	AAAGAGGCAGAGAGUGGAAUGCAGCCAAGGAUGACUUGCCGACAGCACACAACAAGGUGGUAGUAAUCUUGCCGGCAAGUCCGUCCUUGGCUACACCUUGCUCUCUACCUCUGCUG	21	116	miR169	ptc-miR169s	STRG.39589.1	5'	-54.2	42.9907	1.17826	-	-	-	No
miR169_4	GCAGCCAAGGAUGACUUGCCG	UAAGAGGCAGAGAACGGGAUGCAGCCAAGGAUGACUUGCCGGCUCCUGGUGUUGGGAGUUCACUGAGCUUUAGAGUUAGCCGGCAAGUUGUCCUUGGCUACACCUAGUUCUCUUCUUCUGGUG	21	123	miR169	ptc-miR169s	STRG.39588.2	5'	-54.2	42.9907	1.17826	-	-	-	No
miR171_3	UGAUUGAGCCGCGCCAAUAUCU	GAAAUGAAAUCGCAGCUGCGGUAUUGGCUCGGCUCACUCAGGUCAUCGUGUUGCAGAAGCAUAUGCUUCUCGGUAUAAUCUGAUUGAGCCGCGCCAAUAUCUCAGUGCCAUUUCAUCAGUAU	22	122	miR171	cas-miR171a-3p, bna-miR171g	STRG.15219.1	3'	-54.2	42.9907	1.17826	-	-	-	No
miR1117_1	UAGUACCGGUUCGUGGCAUGAACC	GCAGGCUGACACAGCCUCUUUAGUACCGGUUCGUGGCAUGAACCGGUACUAAAGGUUCGCCACGAACCGGUACUAUUGAUCGCCGCCACGAACCGGU	24	97	miR1117	tae-miR1117	STRG.24987.1	5'	-54.2	42.9907	1.17826	-	-	-	No
miR1122_1	UAGAUACAUCCGUAUCUAGA	UUCUCUGUCUUAGAUUUGUCUAAAUACGGAUGUAUCAAGUCAUCUUUUAGUACUAGAUACAUCCGUAUCUAGACGAGUCUAAGAUAAAAAAAU	20	93	miR1122	tae-miR1122a, far-miR1122	STRG.143639.1	3'	-54.2	42.9907	1.17826	miR1122	Precursor EST, Expression	Yao et al., 2007	No
miR1122_1	UAGAUACAUCCGUAUCUAGA	AUUCUUGUCUUAGAUUUUUCUAAAUACGAAUGUAUCAAGUCACAUUUUAGUAUUAGAUACAUCCGUAUCUAGACAAAGCUACGACAAGAAUUU	20	93	miR1122	tae-miR1122a, far-miR1122	STRG.135274.4, STRG.135274.3	3'	-54.2	42.9907	1.17826	miR1122	Precursor EST, Expression	Yao et al., 2007	No
miR1122_1	UAGAUACAUCCGUAUCUAGA	AUUCUUGUGCUGGAUUUGUCUAGAUAUGGAUGUAUCUAAAACAUGGCUAGAUACAUCCGUAUCUAGACAAAUCUAAGACAAGAAUUU	20	87	miR1122	tae-miR1122a, far-miR1122	STRG.81583.2	3'	-54.2	42.9907	1.17826	miR1122	Precursor EST, Expression	Yao et al., 2007	No
miR1122_2	UAGAUACAUCCAUAUCUAGA	AUUCUUGUCUUAGAUUUGUCUAGAUACGGAUGUAUCUAGCCAUGUUUUAGAUACAUCCAUAUCUAGACAAAUCCAGCACAAGAAUUU	20	87	miR1122	tae-miR1122a, far-miR1122	STRG.81583.2	3'	-54.2	42.9907	1.17826	-	-	-	No
miR1122_1	UAGAUACAUCCGUAUCUAGA	AUUCUUGUCUUAGAAUUGUCUAGAUAUGGAUGCAUCAAGUCACGUUUUAGUAUUAGAUACAUCCGUAUCUAGACAAAUUUAAGACAAGAAUUU	20	93	miR1122	tae-miR1122a, far-miR1122	STRG.2181.1, STRG.2182.1	3'	-54.2	42.9907	1.17826	miR1122	Precursor EST, Expression	Yao et al., 2007	No
miR1122_1	UAGAUACAUCCGUAUCUAGA	UUACUUGUCUUGGAUUUAUCUAGAUACGGAGGUAUCUAGCACUAAAAUGAGUCUAGAUACAUCCGUAUCUAGACAAAUCCAAGACAAGUAAUU	20	93	miR1122	tae-miR1122a, far-miR1122	STRG.19433.1	3'	-54.2	42.9907	1.17826	miR1122	Precursor EST, Expression	Yao et al., 2007	No
miR1122_3	UAGAUACCUCCGUAUCUAGA	UUACUUGUCUUGGAUUUGUCUAGAUACGGAUGUAUCUAGACUCAUUUUAGUGCUAGAUACCUCCGUAUCUAGAUAAAUCCAAGACAAGUAAUU	20	93	miR1122	tae-miR1122a, far-miR1122	STRG.19433.1	3'	-54.2	42.9907	1.17826	-	-	-	No
miR1122_3	UAGAUACCUCCGUAUCUAGA	UUACUUGUCUUAGAUUUGUCUAGAUACGGACGUAUCUAGACUCAUUUUAGUGCUAGAUACCUCCGUAUCUAGACAAAUUUAAGACAAGUAAUU	20	93	miR1122	tae-miR1122a, far-miR1122	STRG.44479.1	3'	-54.2	42.9907	1.17826	-	-	-	No
miR1122_4	UAGAUACGUCCGUAUCUAGA	UUACUUGUCUUAAAUUUGUCUAGAUACGGAGGUAUCUAGCACUAAAAUGAGUCUAGAUACGUCCGUAUCUAGACAAAUCUAAGACAAGUAAUU	20	93	miR1122	tae-miR1122a, far-miR1122	STRG.44479.1	3'	-54.2	42.9907	1.17826	-	-	-	No
miR1122_2	UAGAUACAUCCAUAUCUAGA	AUUCUUGUCUUAAAUUUGUCUAAAUACGGAUGUAUCAAGUCAUGUUUUAAUAUUAGAUACAUCCAUAUCUAGACGAAUCCAAGACAAGAAUUU	20	93	miR1122	tae-miR1122a, far-miR1122	STRG.112802.1	3'	-54.2	42.9907	1.17826	-	-	-	No
miR1127_1	UCCUUCCGUUCGGAAUUAC	CUACUAGUAUUAAUAUCUACUCCUUCCGUUCGGAAUUACUUGUCGUAGAAAUGAAUGUAUUUAAAUGUAUUUUAGUUUUAAAUACAUCUAUUACCGAGACAAGUAAUUCCGAACGAAGGGAGUACAAAGGAACCACGGCCUCC	19	143	miR1127	tae-miR1127a	STRG.54855.1	5'	-54.2	42.9907	1.17826	miR1127	Precursor EST	Yao et al., 2007	No
miR1127_2	UCCCUCCGUUCGGAAUUAC	UAUGUACUAUAUAUUAGUACUCCCUCCGUUCGGAAUUACUUAUCACAGAAAUGGAUGCAUCUAGACGUAUUUUAGUUGUAAAUACAUUCAUUUUUAUCUAUUUUUGAGACAAGUAAUUUAGAAUGGAGGGAGUAGAUCCAUUAUGGUUGAUCG	19	153	miR1127	tae-miR1127a	STRG.80460.1	5'	-54.2	42.9907	1.17826	-	-	-	No
miR1128_1	UACUACUCCCUCCGUCCGGAA	UUGCAAUCAGUCUGAGUAAAUACUACUCCCUCCGUCCGGAAAUACUUGUCUUAGACAUGGAUAAAAUGCAUGUAUCUAUAACUAAAAUAAGUCUAACACCAUUUCUAGGACAAGUAUUUCCGGACGGAGGGAGUAUAUAACUUCACUGAUUUCACAAUA	21	159	miR1128	tae-miR1128	STRG.123775.1	5'	-54.2	42.9907	1.17826	-	-	-	No
miR1128_2	UAUUACUCCCUCCGUCCGAAA	UAGGCUACAUGCCGAUUAGUUAUUACUCCCUCCGUCCGAAAAUACUUGUCGAAGAAAUGGAUAUAAAUGGAUGUAUUUAGAACUAAAAUAUAUCUAGAUACAUCCAUUUUUAGGACAAGUAUUUUCGGACGGAGGGAGUAGAUCGUUGAUUUAAUCACAAGAGACA	21	166	miR1128	tae-miR1128	STRG.76058.1	5'	-54.2	42.9907	1.17826	-	-	-	No
miR1128_3	UACUACUCCCUCCGUCCCAAA	UUUGAAAUGCAUUAGCCAUUUACUACUCCCUCCGUCCCAAAAUAUAAGAACGUUUUUCAAGCUAUGUUAGCUUGAAAAUGUUCUUAUAUUAUGGGACGGAGAGAGUAAUGAAUAGAGUAGGGAAACUCAAAG	21	132	miR1128	tae-miR1128, ssp-miR1128	STRG.59676.1	5'	-54.2	42.9907	1.17826	-	-	-	No
miR1130_1	CCUCCGUCUCAUAAUGUAAGACG	UGAAUACCACUGUUCUACUCCCUCCGUCUCAUAAUGUAAGACGUUUUUUGUCACUAUAAGACGGAGGGAGUAGUAAAGAAAUGAGAAAA	23	89	miR1130	tae-miR1130a	STRG.14417.1	5'	-54.2	42.9907	1.17826	-	-	-	No
miR1131_1	UAGUACCGGUUCGUGGCGAACC	CGGUUCGUGGCGGCGAUCAAUAGUACCGGUUCGUGGCGAACCUUUAGUACCGGUUCAUGCCACGAACCGGUACUAAAGAGGCUGUGUCAGCCUGCGG	22	97	miR1131	tae-miR1131	STRG.24987.1	5'	-54.2	42.9907	1.17826	-	-	-	No
miR1133_1	CAUAUACUCCCUCCGUCCGAAA	GUUGCUACCUGUUCUGUGAACAUAUACUCCCUCCGUCCGAAAAAGCUUUUUCGGACGGAGGGAGUACUAUGUAACCAAAGGAGUAUUAUAUAU	22	93	miR1133	tae-miR1133	STRG.56717.1	5'	-54.2	42.9907	1.17826	miR1133	Precursor EST	Yao et al., 2007	No
miR1135_1	CUACGACAAGUAAUUCCGAACGGA	UGGUUCCUUUGUACUCCCUUCGUUCGGAAUUACUUGUCUCGGUAAUAGAUGUAUUUAAAACUAAAAUACAUUUAAAUACAUUCAUUUCUACGACAAGUAAUUCCGAACGGAAGGAGUAGAUAUUAAUACUA	24	131	miR1135	tae-miR1135	STRG.54855.1	3'	-54.2	42.9907	1.17826	-	-	-	No
miR1137_1	UAGUACAAAGUUGAGUCAUC	UCCCUCCGUUCCAAAAUGGAUGACCCAAGUUUGUACUAAAGUUAGUACAAAGUUGAGUCAUCUAUUCUGGAACGGAGGGAGU	20	82	miR1137	tae-miR1137a	STRG.129722.3	3'	-54.2	42.9907	1.17826	miR1137	Precursor EST	Yao et al., 2007	No
miR1137_1	UAGUACAAAGUUGAGUCAUC	UCCCUCCGUUCCAAAAUAGAUAACUCAACUUUGUAUUAAAGUUAGUACAAAGUUGAGUCAUCUAUUUUGGAAUGGAGGGAGU	20	82	miR1137	tae-miR1137a	STRG.26101.1, STRG.125332.1	3'	-54.2	42.9907	1.17826	miR1137	Precursor EST	Yao et al., 2007	No
miR1137_1	UAGUACAAAGUUGAGUCAUC	UCCCUCCGUUCCAAAAUAGAUGACUCAACUUUAUACUAAAGUUAGUACAAAGUUGAGUCAUCUAGAGUACUUUGUAAUGUAC	20	82	miR1137	tae-miR1137a	STRG.82426.1	3'	-54.2	42.9907	1.17826	miR1137	Precursor EST	Yao et al., 2007	No
miR1137_2	UAGUAUAAAGUUGAGUCAUC	ACAUUACAAAGUACUCUAGAUGACUCAACUUUGUACUAACUUUAGUAUAAAGUUGAGUCAUCUAUUUUGGAACGGAGGGAGU	20	82	miR1137	tae-miR1137a	STRG.82426.1	3'	-54.2	42.9907	1.17826	-	-	-	No
miR1137_3	UAUUACAAAGUUGAGUCAUC	UCCCUCCGUUUCAAAAUAGAUUACCCAACUUUGUACUAACUUUAUACUAUAGUUAUUACAAAGUUGAGUCAUCUAUUUUGGAACGGAGGGAAU	20	93	miR1137	tae-miR1137a	STRG.140657.1	3'	-54.2	42.9907	1.17826	-	-	-	No
miR169_5	UAGCCAAGGAUGACUUGCCUGU	AUAAGAGUUUUUAUCUCUGAUAGCCAAGGAUGACUUGCCUGUGGACUCUUCCUCUCAUCAAGGCUUAGCUUAGCCUUGGUGUGUGGGUAUAUCACAGGUGGUCUCCAUGGCUAGCCCGAGUGACUCUUAUCGUUC	22	135	miR169	ppe-miR169j, bdi-miR169k-5p, bna-miR169k, bna-miR169i, ppe-miR169g, ppe-miR169f, bna-miR169l, ppe-miR169i, bna-miR169j, vvi-miR169e, bna-miR169g, bna-miR169h, ppe-miR169h	STRG.140723.1	5'	-54.2	42.9907	1.17826	-	-	-	Li et al., 2019
miR169_5	UAGCCAAGGAUGACUUGCCUGU	AUAAGAGUUUUUACCUCUGAUAGCCAAGGAUGACUUGCCUGUGGAUUCUUCCUCUCAUCAAGGCUUAGCUUAGCCUUGGUGUGUGGGUAUAUCAUAGGUGGUCUCCUUGGCUAGCCCGAGUGACUCUUAUCGUUC	22	135	miR169	ppe-miR169j, bdi-miR169k-5p, bna-miR169k, bna-miR169i, ppe-miR169g, ppe-miR169f, bna-miR169l, ppe-miR169i, bna-miR169j, vvi-miR169e, bna-miR169g, bna-miR169h, ppe-miR169h	STRG.132728.1	5'	-54.2	42.9907	1.17826	-	-	-	Li et al., 2019
miR1436_1	ACAUUAUGGGACGGAGGGAGU	AUAAUCAUCAUGAAAAGCACUCCCUCUAUCCCGUAAUGUAAGACAAAAAACAUCUUACAUUAUGGGACGGAGGGAGUAGUUAUUAUAUGUCUUGUGC	21	97	miR1436	osa-miR1436, hvu-miR1436	STRG.144385.1	3'	-54.2	42.9907	1.17826	-	-	-	No
miR1436_1	ACAUUAUGGGACGGAGGGAGU	UGAACAAACUUCAAUCUUACUCCCUCCGUCCCAUAAUGUAAGACGUUUUUUGACACACAUUAUGGGACGGAGGGAGUAGUUUUUAGUCUCCAAAGAG	21	97	miR1436	osa-miR1436, hvu-miR1436	STRG.136848.1	3'	-54.2	42.9907	1.17826	-	-	-	No
miR1436_1	ACAUUAUGGGACGGAGGGAGU	CUUUGGAGACUAAAAACUACUCCCUCCGUCCCAUAAUGUGUGUCAAAAAACGUCUUACAUUAUGGGACGGAGGGAGUAAGAUUGAAGUUUGUUCAGC	21	97	miR1436	osa-miR1436, hvu-miR1436	STRG.136848.1	3'	-54.2	42.9907	1.17826	-	-	-	No
miR1436_2	ACAUUAUGAGACGGAGGGAGU	UGAGCUUGCGUUGCAAAUACUACCACUCCGUCCCAUAAUGUAAGACGUUUUUGCAAAGACUUUUUUUUACAGACUAACAUAGCUUAUAAAAACGUCUUACAUUAUGAGACGGAGGGAGUAUAAGACAUUUACAAUGACU	21	139	miR1436	osa-miR1436, hvu-miR1436	STRG.142295.1	3'	-54.2	42.9907	1.17826	-	-	-	No
miR1436_3	ACAUUAUGGGACGGAUGGAGU	AUCCCUUGUUUAUACAGUACUCCCUCUGUCCCAUAAUGUAAGAUGUUUUUUGACACUAGUCUAGUGUCAAAAAACGUCCUACAUUAUGGGACGGAUGGAGUAGCUUUUAACCUUUCAUCUC	21	121	miR1436	osa-miR1436, hvu-miR1436	STRG.130072.1	3'	-54.2	42.9907	1.17826	-	-	-	No
miR1436_4	ACAUUAUGGGACAGAGGGAGU	GAUGAAAGGUUAAAAGCUACUCCAUCCGUCCCAUAAUGUAGGACGUUUUUUGACACUAGACUAGUGUCAAAAAACAUCUUACAUUAUGGGACAGAGGGAGUACUGUAUAAACAAGGGAUGG	21	121	miR1436	osa-miR1436, hvu-miR1436	STRG.130072.1	3'	-54.2	42.9907	1.17826	-	-	-	No
miR1436_4	ACAUUAUGGGACAGAGGGAGU	AGAAAACCAACAUAUUAUACUACCUCCGUCUCAUAAUGUAAGACGUUUUUUGACAAUACUUACAUUAUGGGACAGAGGGAGUACCAUUUAAACUCUAGAAGA	21	102	miR1436	osa-miR1436, hvu-miR1436	STRG.84297.4, STRG.84297.2	3'	-54.2	42.9907	1.17826	-	-	-	No
miR2118_1	UUCCUGAUGCCUCCCAUGCCUA	AUGAGUAUCUCAGAGCGGUGGGCAUGGGAACAUGGAGGAAAGCCUAGCUUUCUUGGCGUCUUAAUUUAGGGGCAAAGAUUGUUUUAUGUUUUCCUGAUGCCUCCCAUGCCUAUUGUUCUUAGGUAUUCCUUU	22	132	miR2118	zma-miR2118d, osa-miR2118p, osa-miR2118f, sbi-miR2118-3p, ata-miR2118c-3p, ata-miR2118d-3p, osa-miR2118d, osa-miR2118j, bdi-miR2118b, osa-miR2118m	STRG.89139.1	3'	-54.2	42.9907	1.17826	-	-	-	No
miR2275_1	UUUGUUUUUCUCCAAUAUCUCA	UUGUGUAGGCACUGAAAGUGAGUGUUCGAGGAAAGCAAACUGGAAAAAUCCAUCUCAAAGUGCUGAUGUUUCCAGUUUGUUUUUCUCCAAUAUCUCAUUUUCGGUAGAUUUACCUGA	22	117	miR2275	ata-miR2275a-3p, osa-miR2275d, zma-miR2275a-3p	STRG.17642.1	3'	-54.2	42.9907	1.17826	-	-	-	Liu et al., 2020b
miR2275_2	UUCAGUUUCCUCUAAUAUCUCA	UACAUGUGCCACAUGAAGUGAGAGUUAGAUGGAACUGAACCACCUCCGGUCGACCGCCUGUUGGUUUGGGUGUUGUUCAGUUUCCUCUAAUAUCUCACUUUGAAUGGUCCAUCUGCC	22	117	miR2275	zma-miR2275c-3p, zma-miR2275b-3p, bdi-miR2275b	STRG.17642.1	3'	-54.2	42.9907	1.17826	-	-	-	No
miR169_6	AGCCAAGGAUGACUUGCCGG	AGAGGCAGAGAACGGGAUGCAGCCAAGGAUGACUUGCCGGCUCCUGGUGUUGGGAGUUCACUGAGCUUUAGAGUUAGCCGGCAAGUUGUCCUUGGCUACACCUAGUUCUCUUCUUCUGG	20	119	miR169	gma-miR169e	STRG.39588.2	5'	-54.2	42.9907	1.17826	-	-	-	No
miR169_6	AGCCAAGGAUGACUUGCCGG	CGAGGCAGAGAACGGGAUGCAGCCAAGGAUGACUUGCCGGCUCCUGGUGUUGGGAGUUCGUUGAGCCUUAAGAGUUAGCCGGCAAGUUGUCCUUGGCUACACCUAGUUCUCUUCUUCUGG	20	120	miR169	gma-miR169e	STRG.32060.1	5'	-54.2	42.9907	1.17826	-	-	-	No
miR169_7	AGCCAAGGAUGACUUGCCGA	AGAGGCAGAGAGUGGAAUGCAGCCAAGGAUGACUUGCCGACAGCACACAACAAGGUGGUAGUAAUCUUGCCGGCAAGUCCGUCCUUGGCUACACCUUGCUCUCUACCUCUGC	20	112	miR169	gma-miR169e	STRG.39589.1	5'	-54.2	42.9907	1.17826	-	-	-	No
miR169_7	AGCCAAGGAUGACUUGCCGA	AGAGGCAGAGAGUGGAAUGCAGCCAAGGAUGACUUGCCGACAGCACACAACAAGGUGGUAGUAAUCUUGCCGGCAAGUCCGUCCUUGGCUACACCUUGCUCUCUACCUCUAC	20	112	miR169	gma-miR169e	STRG.24280.1	5'	-54.2	42.9907	1.17826	-	-	-	No
miR393_3	AUCCAAAGGGAUCGCAUUGAUC	CAUAAGUGGCUCAAGAAUGCAUCCAAAGGGAUCGCAUUGAUCCAUUCUUCCUCAGUGGUAAGAAAGGAUCAUGCGAUCCUUUAGGAUGUCUACUCAAGCCAUUUUCUCG	22	109	miR393	gma-miR393i, gma-miR393h, csi-miR393b-5p, gma-miR393k, csi-miR393a, gma-miR393j	STRG.37416.1	5'	-54.2	42.9907	1.17826	-	-	-	No
miR1120_1	ACGUUCUUAUAUUAUGGGACGGAG	AUCCUUGACAAGUACUCCCUCCGCACCAUAAUAUAAAAACGUUUUUGACACUAGUGUUGUGUCAAAAACGUUCUUAUAUUAUGGGACGGAGGGAGUAAAAUAGACCAAACA	24	111	miR1120	hvu-miR1120	STRG.121263.1, STRG.121264.2	3'	-54.2	42.9907	1.17826	-	-	-	No
miR1120_1	ACGUUCUUAUAUUAUGGGACGGAG	UACCUUCCCUUCUACUCCCUCCUGCCCACAAUAUAAGAACAUUUUUCAAACUAACAUAGAUUGAAAAACGUUCUUAUAUUAUGGGACGGAGGGAGUAUAAUUGUAAUCAUG	24	111	miR1120	hvu-miR1120	STRG.113043.1	3'	-54.2	42.9907	1.17826	-	-	-	No
miR1120_1	ACGUUCUUAUAUUAUGGGACGGAG	GCGGAUAUUAAAUACUCCCUUCGUCCCAUAAUAUAAAAACGUUAGUGUCAAAAACGUUCUUAUAUUAUGGGACGGAGAGAGUAUGAUAUUAUUUACG	24	97	miR1120	hvu-miR1120	STRG.73478.1	3'	-54.2	42.9907	1.17826	-	-	-	No
miR1120_2	ACACUCUUAUAUUAUGGGACGGAG	AUGGCAGUUUACUACUCCCUCCGUCCCAUAAUAUAAGAACCUUUUUGACACUAAUGUAGUGUAAAAAACACUCUUAUAUUAUGGGACGGAGGGAGUAUGUUGCUGUUUUCU	24	111	miR1120	hvu-miR1120	STRG.58551.1	3'	-54.2	42.9907	1.17826	-	-	-	No
miR1120_1	ACGUUCUUAUAUUAUGGGACGGAG	GCGGUUAGCAGUUACUCCCUCUGUCUCAAAAUAUAAGAAUGUUUUUAACACUACACUAUUGUCAAAAACGUUCUUAUAUUAUGGGACGGAGGGAGUAUCUGAGUACGAUAU	24	111	miR1120	hvu-miR1120	STRG.9973.1	3'	-54.2	42.9907	1.17826	-	-	-	No
miR1120_2	ACACUCUUAUAUUAUGGGACGGAG	CUACAACAAAAAUACUCCCUCCAUCCCAUAAUAUAAGAGCAUUUUUGACACUAGUGUAGAGUCGAAAACACUCUUAUAUUAUGGGACGGAGGGAUUAGUAAACAAGGGGCA	24	111	miR1120	hvu-miR1120	STRG.1555.1	3'	-54.2	42.9907	1.17826	-	-	-	No
miR1120_1	ACGUUCUUAUAUUAUGGGACGGAG	GCUAAAGCAUUCUACUCCCUCUGUCCCAUAAUAUAAAAACGUUUUUGGCACUAGUGUAGUGUCAGAAACGUUCUUAUAUUAUGGGACGGAGGGAGUAUCUUUUAACAUGUG	24	111	miR1120	hvu-miR1120	STRG.92734.1	3'	-54.2	42.9907	1.17826	-	-	-	No
miR164_2	UGGAGAAGCAGGGCACGUGC	GAAUGGCGAGGCGCGCGAGGUGGAGAAGCAGGGCACGUGCAUUCAUUUCCAGGUCGCUUCCCGGCGUCCGGCCGGCACGCACCGCCGCGGCGGCCUUGCUUGGUCAGUGUGUCGCUCGAUCCGGCCGUGCGCCGGCAGCCGGCCCAUGCAUGCAUGUGCCUUUCUUCUCCACCGUGCACACCUCGCCUGCGUG	20	193	miR164	gma-miR164d, gma-miR164b, gma-miR164c	STRG.10059.1	5'	-54.2	42.9907	1.17826	-	-	-	Chu et al., 2016; Liu et al., 2020a; Liu et al., 2020b
miR5067_1	CCAGCGACAACUAAUAUGGAU	CUCUUAGUACCCCCUCUGAUCCAAAUUAGUUGCCCCUCGAACUUAUGUAUCUAGAAAUACGUCUACACAUUCAUUCCAGCGACAACUAAUAUGGAUCAGAGGGAAUAUCAAAAAAC	21	116	miR5067	bdi-miR5067	STRG.53769.1	3'	-54.2	42.9907	1.17826	-	-	-	No
miR5070_1	AAUUAAGUAGGGUCAGAGGGU	UUCUCCUUCGUAUUUCCCACCUUCUGACCCCUUUUAGUUCGGCCAAAUGAACUAAGUUUUCAAAAUCGCAUCACUUUCAGAAAUUUUGUUCAUUUGGUUGAAUUAAGUAGGGUCAGAGGGUACCCUAAGAACAAUCAAUUU	21	141	miR5070	bdi-miR5070	STRG.4445.1	3'	-54.2	42.9907	1.17826	-	-	-	No
miR164_3	CAUGUGCCUUUCUUCUCCACC	GAAUGGCGAGGCGCGCGAGGUGGAGAAGCAGGGCACGUGCAUUCAUUUCCAGGUCGCUUCCCGGCGUCCGGCCGGCACGCACCGCCGCGGCGGCCUUGCUUGGUCAGUGUGUCGCUCGAUCCGGCCGUGCGCCGGCAGCCGGCCCAUGCAUGCAUGUGCCUUUCUUCUCCACCGUGCACACCUCGCCUGCGUG	21	193	miR164	bdi-miR164a-3p, ata-miR164b-3p	STRG.10059.1	3'	-54.2	42.9907	1.17826	-	-	-	Li et al., 2019; Liu et al., 2020b; Meng et al., 2013
miR396_2	GUUCAAGAAAGCCCAUGGAAA	AAAGAUGCGCGGGCAUGCUCUCCACAGGCUUUCUUGAACUGUGAACUCGCGGGGAUGGGGAUUCCCUGGAUUGUGGCGCUCCUGCCUUCUCUUCGGCCGUCUCCGCCUGUUGAUGGUUCAAGAAAGCCCAUGGAAACCAUGCCCGCCUCUUGUGUC	21	156	miR396	ata-miR396d-3p, bdi-miR396b-3p	STRG.41015.1	3'	-54.2	42.9907	1.17826	miR396	sRNA evidence+, precursor EST, Conserved	Han et al., 2014	Li et al., 2019; Meng et al., 2013
miR5181_1	UCCGAUCCAAAAUAAGUGUCG	UCAACAUCUAUAAUACUCCGUCCGAUCCAAAAUAAGUGUCGUAGUUUUGAACUGAGGUUAGUUUAAAUUGUGACACUUAUUAUGAAUCGGAGGGAGUACAAAAUAAAUAUCAU	21	113	miR5181	bdi-miR5181b, ata-miR5181-5p	STRG.134976.1	5'	-54.2	42.9907	1.17826	-	-	-	No
miR5181_1	UCCGAUCCAAAAUAAGUGUCG	CUCGAUUGAAUACUACUCCCUCCGAUCCAAAAUAAGUGUCGCAGUUUUGAACUAAGGUUGAACUAACCUUGGUUCAAAGCCGCGAUACUUAAUUUGGAUUGGAGGGAGUAACUUCUAAAUACAAU	21	125	miR5181	bdi-miR5181b, ata-miR5181-5p	STRG.119290.3	5'	-54.2	42.9907	1.17826	-	-	-	No
miR5180_1	UAAGUGUCGCAGUUUUGAACU	CUACUCCCUCCGAUCCAAAAUAAGUGUCGCAGUUUUGAACUAAGGUUGAACUAACCUUGGUUCAAAGCCGCGAUACUUAAUUUGGAUUGGAGGGAGUAACU	21	101	miR5180	bdi-miR5180b, bdi-miR5180a	STRG.119290.3	5'	-54.2	42.9907	1.17826	-	-	-	No
miR5175_1	CCUCUGUUCCAAAAUUCUUGU	UCUGUGUCUAGCAACUACUCCCUCUGUUCCAAAAUUCUUGUCUUACAUUUGUCUAAAUGCGCAUGUAUGAAGUCACAUUUUAGUAUUAGAUACAUCUGUAUCAAGACAAAUCUAAGACAAGAAUUUUGGGACGGACGGAGUACUUACGACAUUGUCUAA	21	159	miR5175	bdi-miR5175b	STRG.57023.1	5'	-54.2	42.9907	1.17826	-	-	-	No
miR1128_4	UAAUACUCCCUCCGUCCCAAA	GCCCAUCCAUUUUUACAAUAUAAUACUCCCUCCGUCCCAAAAUAAGUGACUCAACUUUGUACUAACUUUAAGUGACUUAUUUUGGAACGUAGGGAGUAGUAUAGAAGAUCAUACAUAUAUUUC	21	123	miR1128	ssp-miR1128	STRG.91335.1	5'	-54.2	42.9907	1.17826	-	-	-	No
miR1128_5	UAGUACUCCCUCCGUCCCAAA	CAAAUCCUGAGCACUCUGUCUAGUACUCCCUCCGUCCCAAAGUAAGUGUCUCAACUUUGUACUAACUUUAGUACAAGUUGUACUAAAGUUAAGACACUUAUUUUGGGACGGAGGGAGUACGAGACAAACUCUUAAGAAUUCAAU	21	144	miR1128	ssp-miR1128	STRG.103941.1	5'	-54.2	42.9907	1.17826	-	-	-	No
miR5181_2	ACUUAUUAUGGAUCGGAGGGA	AGUAAUUAUUUGAAUUACUCCCUCCAAUCCAUAAUAGGUGUCCUGGUUUUAGUUCAAAUUUGAACUAAAACUACUACACUUAUUAUGGAUCGGAGGGAGUCCAUCUCAAAUAAUCUUU	21	118	miR5181	bdi-miR5181d	STRG.100644.1	3'	-54.2	42.9907	1.17826	-	-	-	Meng et al., 2013; Ragupathy et al., 2016
miR167_3	UGAAGCUGCCAGCAUGAUCU	CAAGGUGCACCACGAGCUGGUGAAGCUGCCAGCAUGAUCUGAUGACCUAACUCAUGGAUCAGAGUCCAUGUCAAUCAGGUCAUGCUGGAGUUUCAUCUGCUGGUCGGAGCACCACGA	20	117	miR167	lja-miR167b, lja-miR167c, fve-miR167c, fve-miR167a, mes-miR167b, fve-miR167b, gma-miR167l, bna-miR167d, lja-miR167a	STRG.89738.1	5'	-54.2	42.9907	1.17826	-	-	-	Ragupathy et al., 2016
miR167_3	UGAAGCUGCCAGCAUGAUCU	CAAGGUGCACCACAAGCUGGUGAAGCUGCCAGCAUGAUCUGAUGACCUAACUCAUGGAUCAGAAUCCAUGUCAAUCAGGUCAUGCUGGAGUUUCAUCUGCUGGUCGGAGCACAACGA	20	117	miR167	lja-miR167b, lja-miR167c, fve-miR167c, fve-miR167a, mes-miR167b, fve-miR167b, gma-miR167l, bna-miR167d, lja-miR167a	STRG.82076.1	5'	-54.2	42.9907	1.17826	-	-	-	Ragupathy et al., 2016
miR5049_1	AGACACUUAUUUUGGGACGGAGG	CUAAUUUAGAAUGUACUCCCUCCGUCCCAAAAUAACUGUCUCAACUUUGUACUAUCUCUAGUACAAAUUUGUACUAAGCUCAAGACACUUAUUUUGGGACGGAGGGAGUAGAAAGUUAACGGUUC	23	125	miR5049	hvu-miR5049c	STRG.111562.1	3'	-54.2	42.9907	1.17826	-	-	-	No
miR5049_2	AGACAGUUAUUUUGGGACGGAGG	ACCGUUAACUUUCUACUCCCUCCGUCCCAAAAUAAGUGUCUUGAGCUUAGUACAAAUUUGUACUAGAGAUAGUACAAAGUUGAGACAGUUAUUUUGGGACGGAGGGAGUACAUUCUAAAUUAGGA	23	125	miR5049	hvu-miR5049c	STRG.111562.1	3'	-54.2	42.9907	1.17826	-	-	-	No
miR5049_1	AGACACUUAUUUUGGGACGGAGG	AUCUGAAAUAUAGUACUCCCCCGUCCCAAAAUAAGUGUCUUAAACUUAGUACAACUUUACACUAAAGUUAGUACAAAGUUGAGACACUUAUUUUGGGACGGAGGGAGUACAUAUUGUUGUUUGC	23	124	miR5049	hvu-miR5049c	STRG.72304.1	3'	-54.2	42.9907	1.17826	-	-	-	No
miR5049_1	AGACACUUAUUUUGGGACGGAGG	UGUUACUGCAUUGUACUCCCUUCGUCCCGAACUAAGUGUCUCAACUUUGUACUAAAGUUAGUACAAAGUUGUACUAAGCUUGAGACACUUAUUUUGGGACGGAGGGAGUACUACUGAUAGUUUUA	23	125	miR5049	hvu-miR5049c	STRG.5020.1	3'	-54.2	42.9907	1.17826	-	-	-	No
miR5049_1	AGACACUUAUUUUGGGACGGAGG	GCACUCUGUCUAGUACUCCCUCCGUCCCAAAGUAAGUGUCUCAACUUUGUACUAACUUUAGUACAAGUUGUACUAAAGUUAAGACACUUAUUUUGGGACGGAGGGAGUACGAGACAAACUCUUA	23	124	miR5049	hvu-miR5049c	STRG.103941.1	3'	-54.2	42.9907	1.17826	-	-	-	No
miR5049_1	AGACACUUAUUUUGGGACGGAGG	UUUGCUAUUCUUCUACUCCAUCCAUCCCAAAAUAAGUGUCUCAACUUUGUACUAGCUCUAGUAUAAAUUUGUAUUAAGCUCAAGACACUUAUUUUGGGACGGAGGAAGUAUUUAACAACCUUCGU	23	125	miR5049	hvu-miR5049c	STRG.48938.1	3'	-54.2	42.9907	1.17826	-	-	-	No
miR5049_1	AGACACUUAUUUUGGGACGGAGG	AUUACAAAUUAGUUUUACCCUCUGUCCCAAAAUAAGUGUCUCAGCUUUGUACUAAAGACACUUAUUUUGGGACGGAGGAAGUAUUUCCUAUGGAUACU	23	98	miR5049	hvu-miR5049c	STRG.33249.1	3'	-54.2	42.9907	1.17826	-	-	-	No
miR5049_1	AGACACUUAUUUUGGGACGGAGG	CGGUGCUCUUUAGUACUCCCUCUGUCCCAAAAUAACUGUCUCAAAUCUUAGUAUAAAUGUGUAUUAAAGUUAGUACAAAGUUGAGACACUUAUUUUGGGACGGAGGGAGUAUUCAUCUAAGCAUGA	23	126	miR5049	hvu-miR5049c	STRG.22659.1	3'	-54.2	42.9907	1.17826	-	-	-	No
miR6197_1	UCUGUUUCUAAAUGUAAGACG	AAAAACAACAUGGUACUAACUCUGUUUCUAAAUGUAAGACGUUGAACUGCAAAAACGUGUUGCAUUUAGGAACAGAGGAUGUACAACUUAAGUGACUG	21	98	miR6197	hvu-miR6197	STRG.125865.1	5'	-54.2	42.9907	1.17826	-	-	-	No
miR5049_3	AAUUAAUAUGGAUCGGAAGGA	AGCAUUAGUAAAAUGUACUCCCUCCGAUCCAUAUUUAAUUAUCGCUGAUUUAGUACAACUUUGUAGUACUGAUUUAGUACAACUUUAUACUAAAUCAGUGACAAUUAAUAUGGAUCGGAAGGAGCAUAUUAAUUCAUAAACAA	21	143	miR5049	hvu-miR5049f	STRG.127802.1	3'	-54.2	42.9907	1.17826	-	-	-	No
miR5049_4	AACUAAUAUGGAUCGGAGGGA	GAAUUGUAUUUAUUGUGCUCCCUCUGAUCCAUAUUACUUGUUGCUCAAAUGGAUGUAUCUAGACAUAUUUCAGUGCUAGCUACAUCCGUUUGAGCGACAACUAAUAUGGAUCGGAGGGAGUACAUAUAUGUCAUGCUCG	21	139	miR5049	hvu-miR5049f	STRG.110532.1	3'	-54.2	42.9907	1.17826	-	-	-	No
miR5049_4	AACUAAUAUGGAUCGGAGGGA	GAAACACAAAAAUACUACUCCCUCCGAUCCAUAUUACUUGUCGCUCAAACAGAUGUAUUUCAAUGCUAUAUAUAUAUACAUCCAUUUAAACAACAACUAAUAUGGAUCGGAGGGAGCACUAAAAACCAAAUCAAA	21	135	miR5049	hvu-miR5049f	STRG.81781.1	3'	-54.2	42.9907	1.17826	-	-	-	No
miR5049_5	AAGUAAUAUGGAUCGGAGGGA	UGAUUUGGUUUUUAGUGCUCCCUCCGAUCCAUAUUAGUUGUUGUUUAAAUGGAUGUAUAUAUAUAUAGCAUUGAAAUACAUCUGUUUGAGCGACAAGUAAUAUGGAUCGGAGGGAGUAGUAUUUUUGUGUUUCUG	21	135	miR5049	hvu-miR5049f	STRG.81781.1	3'	-54.2	42.9907	1.17826	-	-	-	No
miR5049_6	AAUUAAUAUGGAUCGAAGGGA	CAUCUUAAUAAAAAGUAGUCCCUCUGAUCCAAAUUAAUUGACGCACACACAGUACAAUUUUAGUACAAAGUUGUACUAAGUGUGCGUCAAUUAAUAUGGAUCGAAGGGAGCACAUACUUUUAUUCCACA	21	129	miR5049	hvu-miR5049f	STRG.40261.1	3'	-54.2	42.9907	1.17826	-	-	-	No
miR5049_6	AAUUAAUAUGGAUCGAAGGGA	UUUAUCUUGUUUUCUUACUUCCUCCAAUUCAAAUUAAUUAACGUACAAUUAGUACAACUCUAUUGCGUAAAUUAAUAUGGAUCGAAGGGAGUAGUUUUCUGUUCUCAGUU	21	110	miR5049	hvu-miR5049f	STRG.30670.1	3'	-54.2	42.9907	1.17826	-	-	-	No
miR169_8	UAGCCAAGGAUGACUUGCC	AUAAGAGUUUUUAUCUCUGAUAGCCAAGGAUGACUUGCCUGUGGACUCUUCCUCUCAUCAAGGCUUAGCUUAGCCUUGGUGUGUGGGUAUAUCACAGGUGGUCUCCAUGGCUAGCCCGAGUGACUCUUAUCGUUC	19	135	miR169	gma-miR169v	STRG.140723.1	5'	-54.2	42.9907	1.17826	-	-	-	No
miR169_8	UAGCCAAGGAUGACUUGCC	AUAAGAGUUUUUACCUCUGAUAGCCAAGGAUGACUUGCCUGUGGAUUCUUCCUCUCAUCAAGGCUUAGCUUAGCCUUGGUGUGUGGGUAUAUCAUAGGUGGUCUCCUUGGCUAGCCCGAGUGACUCUUAUCGUUC	19	135	miR169	gma-miR169v	STRG.132728.1	5'	-54.2	42.9907	1.17826	-	-	-	No
miR5568_1	CAAAUUAUAAGAUGUUUUGGA	AAUUAGUACUACCUCCCUUCCAAAUUAUAAGAUGUUUUGGAUAUUUCAAUAUGGUCUACAUAGACUGAAAUGAGUGAACAAACACACUAAAACGCGUCUAUAUACAUCUGAUUCUCAUUUUUUUUAUAAGAUCUUAUAAUUUGGAAUGGAGGGAGUACAUUCUGG	21	165	miR5568	sbi-miR5568g-5p	STRG.105474.2	5'	-54.2	42.9907	1.17826	-	-	-	No
miR5568_2	AUCUUAUAAUUUGGAAUGGAG	GGUUCAAAUUAGUACUACCUCCCUUCCAAAUUAUAAGAUGUUUUGGAUAUUUCAAUAUGGUCUACAUAGACUGAAAUGAGUGAACAAACACACUAAAACGCGUCUAUAUACAUCUGAUUCUCAUUUUUUUUAUAAGAUCUUAUAAUUUGGAAUGGAGGGAGUACAUUCUGGUUGUAG	21	177	miR5568	sbi-miR5568f-3p	STRG.105474.2	3'	-54.2	42.9907	1.17826	-	-	-	No
miR5049_7	CAAGUAAUAUGGAUCGGAGGGAGU	UUUGAUUUGGUUUUUAGUGCUCCCUCCGAUCCAUAUUAGUUGUUGUUUAAAUGGAUGUAUAUAUAUAUAGCAUUGAAAUACAUCUGUUUGAGCGACAAGUAAUAUGGAUCGGAGGGAGUAGUAUUUUUGUGUUUCUGCC	24	139	miR5049	bdi-miR5049-3p	STRG.81781.1	3'	-54.2	42.9907	1.17826	-	-	-	No
miR393_4	CAUCCAAAGGGAUCGCAUUGA	ACAUAAGUGGCUCAAGAAUGCAUCCAAAGGGAUCGCAUUGAUCCAUUCUUCCUCAGUGGUAAGAAAGGAUCAUGCGAUCCUUUAGGAUGUCUACUCAAGCCAUUUUCUCGA	21	111	miR393	ppe-miR393a	STRG.37416.1	5'	-54.2	42.9907	1.17826	-	-	-	No
miR1122_5	AGACUUAUAUUUAGGAACGGA	GCAAUAUCAUGUACUCCCUUCGUUCCUAAAUAUACGUCUUUCUAGACAUUCCACUAAGAACUACAUACGGAUGUAUAUAGACAUGUUUUAGAGUGUAGAUUCGCUCAUUUUACUCCGUAUGUAGUCCGUAGUGGAAUCUCUAAAAAGACUUAUAUUUAGGAACGGAGGGAGUAGUUGAGAAAGCUU	21	186	miR1122	tae-miR1122b-3p	STRG.78860.1	3'	-54.2	42.9907	1.17826	-	-	-	Li et al., 2019; Liu et al., 2020a; Liu et al., 2020b
miR1122_5	AGACUUAUAUUUAGGAACGGA	GCAAUGCAGUGUACUCACUCCGUUCCCAAAUAUGAGUCUUUCUAGAGAUUCCAACAAGUGACUACAUACGGAGAAAAAGAGUGAAUCUACACUCUAAUAUAUGUCUACGUACAUCCAUAUGUUGUAGUCCAUUUGAAAUGUCUAAAAAGAGACUUAUAUUUAGGAACGGAGGGAGUAGAUGUCAUCGUCA	21	190	miR1122	tae-miR1122b-3p	STRG.62485.1	3'	-54.2	42.9907	1.17826	-	-	-	Li et al., 2019; Liu et al., 2020a; Liu et al., 2020b
miR1122_5	AGACUUAUAUUUAGGAACGGA	AAUAAAACAACUACUUCCUCCGUUCCUAAAUAAGUCUUUGUAGAGAUUCCACUAUGGAUUAGAUAAGGAGCAAAAUGAGUGAAUCUACACUCUAAAUACAUCUAUAUACAUCCGUAUGUGGUUCAUAGUGGAAUCUCUACAAAGACUUAUAUUUAGGAACGGAGGGAGUAUUUCUUAAGUAUG	21	183	miR1122	tae-miR1122b-3p	STRG.38244.4	3'	-54.2	42.9907	1.17826	-	-	-	Li et al., 2019; Liu et al., 2020a; Liu et al., 2020b
miR1127_3	ACAAGUAUUUCCGGACGGAGG	GAUGAUUCUAUACUACUCCCUCCGUCCCAAAAUACUUAUCGAAGAAAUGGAUAAAAUUGGAUAUAUCUAUAACUAAAAUACAUCUAGAUUCAUCCGUUUCUCCGACAAGUAUUUCCGGACGGAGGGAGUAUCAUUUUGGAUGAAC	21	145	miR1127	tae-miR1127b-3p	STRG.131366.4, STRG.131366.6, STRG.131366.2, STRG.131366.3	3'	-54.2	42.9907	1.17826	-	-	-	Jin et al., 2020; Liu et al., 2020a; Liu et al., 2020b
miR1127_3	ACAAGUAUUUCCGGACGGAGG	CAGUGAAGUUAUAUACUCCCUCCGUCCGGAAAUACUUGUCCUAGAAAUGGUGUUAGACUUAUUUUAGUUAUAGAUACAUGCAUUUUAUCCAUGUCUAAGACAAGUAUUUCCGGACGGAGGGAGUAGUAUUUACUCAGACU	21	140	miR1127	tae-miR1127b-3p	STRG.123775.1	3'	-54.2	42.9907	1.17826	-	-	-	Jin et al., 2020; Liu et al., 2020a; Liu et al., 2020b
miR396_3	AACUGUGAACUCGCGGGGAUG	GCUCUCCACAGGCUUUCUUGAACUGUGAACUCGCGGGGAUGGGGAUUCCCUGGAUUGUGGCGCUCCUGCCUUCUCUUCGGCCGUCUCCGCCUGUUGAUGGUUCAAGAAAGCCCAUGGAAACCAU	21	124	miR396	tae-miR396-5p	STRG.41015.1	5'	-54.2	42.9907	1.17826	miR396	sRNA evidence+, precursor EST	Han et al., 2014	Li et al., 2019; Ragupathy et al., 2016
miR1137_4	UCCGUUCCAGAAUAGAUGACU	GCAGACAAACAUAUACUCCCUCCGUUCCAGAAUAGAUGACUCAACUUUGUACUAACUUUAGUACAAACUUGGGUCAUCCAUUUUGGAACGGAGGGAGUACGAGUUGGUGUCCGU	21	114	miR1137	tae-miR1137b-5p	STRG.129722.3	5'	-54.2	42.9907	1.17826	-	-	-	Liu et al., 2020a
miR1130_miR1122_1	UCUUAUAUUAUGGGACGGAGG	GAUCCUUGACAAGUACUCCCUCCGCACCAUAAUAUAAAAACGUUUUUGACACUAGUGUUGUGUCAAAAACGUUCUUAUAUUAUGGGACGGAGGGAGUAAAAUAGACCAAACAC	21	113	miR1130, miR1122	tae-miR1130b-3p, tae-miR1122c-3p	STRG.121263.1, STRG.121264.2	3'	-54.2	42.9907	1.17826	miR1130	sRNA evidence+, precursor EST	Han et al., 2014	No
miR1130_miR1122_1	UCUUAUAUUAUGGGACGGAGG	GUUGGCAGUAUAGUACUCCGUCCAUCCUAUAAUUUAAGAGCGUUUUUGACACUACACUAGUGUAAAAAACGCUCUUAUAUUAUGGGACGGAGGGAGUAUUUCCCAAAAGCUUG	21	113	miR1130, miR1122	tae-miR1130b-3p, tae-miR1122c-3p	STRG.113055.4	3'	-54.2	42.9907	1.17826	miR1130	sRNA evidence+, precursor EST	Han et al., 2014	No
miR1130_miR1122_1	UCUUAUAUUAUGGGACGGAGG	AUACCUUCCCUUCUACUCCCUCCUGCCCACAAUAUAAGAACAUUUUUCAAACUAACAUAGAUUGAAAAACGUUCUUAUAUUAUGGGACGGAGGGAGUAUAAUUGUAAUCAUGC	21	113	miR1130, miR1122	tae-miR1130b-3p, tae-miR1122c-3p	STRG.113043.1	3'	-54.2	42.9907	1.17826	miR1130	sRNA evidence+, precursor EST	Han et al., 2014	No
miR1130_miR1122_1	UCUUAUAUUAUGGGACGGAGG	UAUGCAUCCUUUAUACUCCCUUUGUCCCAGAAUAUAAGGCGUUUUUGCAAGUUAUGUUAGCUUACAAAAAUGUCUUAUAUUAUGGGACGGAGGGAGUAUUACCAAGUAUGGCC	21	113	miR1130, miR1122	tae-miR1130b-3p, tae-miR1122c-3p	STRG.110082.1	3'	-54.2	42.9907	1.17826	miR1130	sRNA evidence+, precursor EST	Han et al., 2014	No
miR1130_miR1122_1	UCUUAUAUUAUGGGACGGAGG	UCCGACUAUUACAUACUCCAUCCGUCCCAUAAUAUAAGAGUGUUUUUGACACUACACUAGUAUAAAAACGCUCUUAUAUUAUGGGACGGAGGGAGUAAUAUACUUCUGAACU	21	112	miR1130, miR1122	tae-miR1130b-3p, tae-miR1122c-3p	STRG.108938.1	3'	-54.2	42.9907	1.17826	miR1130	sRNA evidence+, precursor EST	Han et al., 2014	No
miR1130_miR1122_1	UCUUAUAUUAUGGGACGGAGG	UAUGGCAGUUUACUACUCCCUCCGUCCCAUAAUAUAAGAACCUUUUUGACACUAAUGUAGUGUAAAAAACACUCUUAUAUUAUGGGACGGAGGGAGUAUGUUGCUGUUUUCUG	21	113	miR1122	tae-miR1122c-3p	STRG.58551.1	3'	-54.2	42.9907	1.17826	miR1130	sRNA evidence+, precursor EST	Han et al., 2014	No
miR9672_1	CCACGACUGUCAUUAAGCAUC	UCUAUUUGAAGUGAAGAUGAUGCUUAAUGACAGUCGUGGUAUCCUAGAAGAGCCAGGCGACUGUCUACGCUGGCCAUUAAGCAUCGUCUUCACCUAGGACACCACGACUGUCAUUAAGCAUCGCCUUCACCUCAAGCCCAGA	21	142	miR9672	tae-miR9672a-3p	STRG.100449.1	3'	-54.2	42.9907	1.17826	miR9672	sRNA evidence+, precursor EST	Han et al., 2014	Li et al., 2019; Liu et al., 2020a; Liu et al., 2020b
miR5175_2	UUCCAAAUUACUCGUCGUGGU	GUAUUCUGCUACUCCCUCCGUUCCAAAUUACUCGUCGUGGUUUUAGUUCAAAUUUGAACUAAAACCACGACAAGUAAUUUGGAACGGAGGGAGUACCAGUUUAGUA	21	106	miR5175	tae-miR5175-5p	STRG.47449.1	5'	-54.2	42.9907	1.17826	miR5175	sRNA evidence+, precursor EST	Han et al., 2014	Li et al., 2019; Ragupathy et al., 2016
miR1130_miR1122_1	UCUUAUAUUAUGGGACGGAGG	AGCUAAAGCAUUCUACUCCCUCUGUCCCAUAAUAUAAAAACGUUUUUGGCACUAGUGUAGUGUCAGAAACGUUCUUAUAUUAUGGGACGGAGGGAGUAUCUUUUAACAUGUGA	21	113	miR1130	tae-miR1130b-3p	STRG.92734.1	3'	-54.2	42.9907	1.17826	miR1130	sRNA evidence+, precursor EST	Han et al., 2014	No
miR1120_3	UAAUAUAAAAACGUUUUUGAC	CAAGUACUCCCUCCGCACCAUAAUAUAAAAACGUUUUUGACACUAGUGUUGUGUCAAAAACGUUCUUAUAUUAUGGGACGGAGGGAGUAAAAUAG	21	95	miR1120	tae-miR1120c-5p	STRG.121263.1, STRG.121264.2	5'	-54.2	42.9907	1.17826	-	-	-	No
miR1120_4	UAAUAUAAGAACGUUUCUGAC	AAGAUACUCCCUCCGUCCCAUAAUAUAAGAACGUUUCUGACACUACACUAGUGCCAAAAACGUUUUUAUAUUAUGGGACAGAGGGAGUAGAAUGC	21	95	miR1120	tae-miR1120c-5p	STRG.92734.1	5'	-54.2	42.9907	1.17826	-	-	-	No
miR1120_5	UAAUAUAAGAACAUUUUUGAC	GAACUACUCCCUCCGUCCCAUAAUAUAAGAACAUUUUUGACACUACACUAGUGUUAAAAACUUUUUUAUAUUAUGGGACAGAGAGAGUAGUACUG	21	95	miR1120	tae-miR1120c-5p	STRG.3525.1	5'	-54.2	42.9907	1.17826	-	-	-	No
miR9674_1	AUAGCAUCAUCCAUCCUACCC	UCCUCUGGUUGAACUUGUCCAUAGCAUCAUCCAUCCUACCCUACCCUUCAACGGCGGCCGCUGGUGCCCCACGGUGGGUAGGAUGGCUGGUGCUAUGGGUAGCUUCAACCCGAUGGUU	21	118	miR9674	ata-miR9674a-5p, tae-miR9674b-5p	STRG.117503.1	5'	-54.2	42.9907	1.17826	miR9674	sRNA evidence+, precursor EST	Han et al., 2014	Jin et al., 2020; Liu et al., 2020a; Liu et al., 2020b; Ragupathy et al., 2016
miR5049_8	AAUAUGGAUCGGAGGGAGUAC	AGUUGAAUUGUAUUUAUUGUGCUCCCUCUGAUCCAUAUUACUUGUUGCUCAAAUGGAUGUAUCUAGACAUAUUUCAGUGCUAGCUACAUCCGUUUGAGCGACAACUAAUAUGGAUCGGAGGGAGUACAUAUAUGUCAUGCUCGACAA	21	147	miR5049	tae-miR5049-3p	STRG.110532.1	3'	-54.2	42.9907	1.17826	miR5049	sRNA evidence+, precursor EST	Han et al., 2014	Meng et al., 2013; Ragupathy et al., 2016
miR5049_9	AAUAUGGAUCGGAGGGAGUAG	CCUUUGAUUUGGUUUUUAGUGCUCCCUCCGAUCCAUAUUAGUUGUUGUUUAAAUGGAUGUAUAUAUAUAUAGCAUUGAAAUACAUCUGUUUGAGCGACAAGUAAUAUGGAUCGGAGGGAGUAGUAUUUUUGUGUUUCUGCCAA	21	143	miR5049	tae-miR5049-3p	STRG.81781.1	3'	-54.2	42.9907	1.17826	-	-	-	Ragupathy et al., 2016
miR5049_10	AAUAUGGAUCGGAGGGAGUAA	CCUCGGAAGUCAAAAGCAAUACUCCCUCUGAUUCAUAUUAAUUGGCGCACACCUAGUACAACUUUAAGUGUGCGUCAAUUAAUAUGGAUCGGAGGGAGUAAAUAAGUGUACCAUUCUAAAU	21	121	miR5049	tae-miR5049-3p	STRG.57713.1	3'	-54.2	42.9907	1.17826	-	-	-	No
miR5049_11	AAUAUGGAUCAGAGGGAGUAC	UGUACUUCUUCAUAUAAUGUACUCCCUUUGAUCCAUUUUAAUUGUUGCUGAUUUAGUAAUGGCGAUAAUUAAUAUGGAUCAGAGGGAGUACUGAUUUUGCUGCUUUGAACA	21	111	miR5049	tae-miR5049-3p	STRG.2046.1	3'	-54.2	42.9907	1.17826	-	-	-	No
miR164_4	UGGAGAAGCAGGGCACGUGCAU	GAAUGGCGAGGCGCGCGAGGUGGAGAAGCAGGGCACGUGCAUUCAUUUCCAGGUCGCUUCCCGGCGUCCGGCCGGCACGCACCGCCGCGGCGGCCUUGCUUGGUCAGUGUGUCGCUCGAUCCGGCCGUGCGCCGGCAGCCGGCCCAUGCAUGCAUGUGCCUUUCUUCUCCACCGUGCACACCUCGCCUGCGUG	22	193	miR164	bra-miR164e-5p	STRG.10059.1	5'	-54.2	42.9907	1.17826	-	-	-	No
miR531_1	CGCUCGCCGGAGCAGCGUGCA	ACAUGGCGACGCGGUAGCUUCGCUCGCCGGAGCAGCGUGCACAAGGACUUGGUCCGGCGCGCUCCUCCGUCGAGCGUAGCUCCGGAGACGCGACCACG	21	98	miR531	tae-miR531	STRG.30159.1	5'	-54.2	42.9907	1.17826	miR531	Precursor EST, Expression	Wei et al., 2009	Meng et al., 2013
miR9772_1	UGAGAUGAGAUUACCCCAUAC	UUUCUCUCUGCAGCGGCCGUUGAGAUGAGAUUACCCCAUACCCUGUAGCGGCAGCUCGACUCCGUGCAUGCGUAGGGGGCAAUCUCACCUCAACAGCUGCUCCCAGUGAGCUUU	21	114	miR9772	ata-miR9772a-5p, ata-miR9772b-5p, tae-miR9772	STRG.103035.1	5'	-54.2	42.9907	1.17826	miR9772	Precursor EST, Expression	Wei et al., 2009	Jin et al., 2020; Li et al., 2019; Meng et al., 2013
miR9772_1	UGAGAUGAGAUUACCCCAUAC	UUUCUCUCUGUAGCGGCCGUUGAGAUGAGAUUACCCCAUACCCUAUAGCGGCAGCUCGACUCCGCACACGCGUAGGGGGCAAUCUCACCUCAACAGCUGCUCUCAGUGAGCUUU	21	114	miR9772	ata-miR9772a-5p, ata-miR9772b-5p, tae-miR9772	STRG.95905.1	5'	-54.2	42.9907	1.17826	miR9772	Precursor EST, Expression	Wei et al., 2009	Jin et al., 2020; Li et al., 2019; Meng et al., 2013
miR9772_1	UGAGAUGAGAUUACCCCAUAC	UUUCUCUCUGCAGCGGCCGUUGAGAUGAGAUUACCCCAUACCCUAUAGCGGCAGCUUGACUCCGUGCACGCGUAGGGGGCAAUCUCACCUCAACAGCCGCUCCCAGUGAGCUUU	21	114	miR9772	ata-miR9772a-5p, ata-miR9772b-5p, tae-miR9772	STRG.88097.1	5'	-54.2	42.9907	1.17826	miR9772	Precursor EST, Expression	Wei et al., 2009	Jin et al., 2020; Li et al., 2019; Meng et al., 2013
miR9772_1	UGAGAUGAGAUUACCCCAUAC	UUGCUCUCGGUAGCAGCUGUUGAGAUGAGAUUACCCCAUACCCUGCAGAGAGCGUCAGCUCGACGCCGUACACGCGUAUGGGGUAAUCUCAACUCAACAGCCGCUCCCUGUGAGGUUU	21	118	miR9772	ata-miR9772a-5p, ata-miR9772b-5p, tae-miR9772	STRG.103665.1	5'	-54.2	42.9907	1.17826	miR9772	Precursor EST, Expression	Wei et al., 2009	Jin et al., 2020; Li et al., 2019; Meng et al., 2013
miR9772_2	UGAGUUGAGAUUACCCCAUAC	ACCUCACAGGGAGCGGCUGUUGAGUUGAGAUUACCCCAUACGCGUGUACGGCGUCGAGCUGACGCUCUCUGCAGGGUAUGGGGUAAUCUCAUCUCAACAGCUGCUACCGAGAGCAAAA	21	118	miR9772	ata-miR9772a-5p, ata-miR9772b-5p, tae-miR9772	STRG.103665.1	5'	-54.2	42.9907	1.17826	-	-	-	No
miR9772_1	UGAGAUGAGAUUACCCCAUAC	UUGCUCUCGGUAGCAGCCGUUGAGAUGAGAUUACCCCAUACCCUGGAGCGUCAGCUCGAUGCCGUACACGCGUAUGGGGUAAUCUCACCUCAACAGCCGCUCCCUGUGAGCUUU	21	114	miR9772	ata-miR9772a-5p, ata-miR9772b-5p, tae-miR9772	STRG.68550.1	5'	-54.2	42.9907	1.17826	miR9772	Precursor EST, Expression	Wei et al., 2009	Jin et al., 2020; Li et al., 2019; Meng et al., 2013
miR9776_1	UUGGACGAGGAUGUGCAGCUG	CGUACGAUCCUAGUUAGAGUUUGGACGAGGAUGUGCAGCUGCGGUAGGACGUUCAGCUACGACCGGCAGCUGCACAUCCACUUCCAAGCGCUAGCUAGGAUCGUCAACA	21	109	miR9776	tae-miR9776	STRG.32458.1	5'	-54.2	42.9907	1.17826	-	-	-	No
miR9782_1	GUAUUAGGUUGGUCAAAUUGACGA	CCUGCACGUAUACCUAGGUUGCCAAUUUUAUCACCCUAAUAUAAAUUAUAUAACACAAAAAUUAUACCGUUUGAAAUUAGGACAUCUGAAGUUUAUAUUGGUAUAUUUUUUGUAAUAUAUGACUUGUAUUAGGUUGGUCAAAUUGACGACCUAGGGGUACACGCAUGCC	24	169	miR9782	tae-miR9782	STRG.78309.1	3'	-54.2	42.9907	1.17826	miR9782	Precursor EST, Expression	Wei et al., 2009	Li et al., 2019
miR9782_2	GUAUUAGGUUGGUUAAAUUGACGA	CCUACACGUAUAUCAAGAUUGUCAAUUUUAUCAUCCUAAUAUAAACUAUAUAACACAAAAAUUAUACGUUUAUAUUGAAUUUUUUUAUAAUAUAUGACUUGUAUUAGGUUGGUUAAAUUGACGACUUAAGAAUACGCGCACGCC	24	144	miR9782	tae-miR9782	STRG.42301.1	3'	-54.2	42.9907	1.17826	-	-	-	No
miR9782_3	GUAUUAGGUGGGUCAAAUUGACGA	CCUACGUGUAUAUCUAGGUUGCCAAUUUUAUCACCCUAAUAUAAAUUAUAUAACACAAACUAUAUGUUUUGAAAAUUUUAUAAUAUAUGACUUGUAUUAGGUGGGUCAAAUUGACGAUGUAGGGGCUGAGAGAGCUG	24	137	miR9782	tae-miR9782	STRG.112398.1	3'	-54.2	42.9907	1.17826	-	-	-	No
miR393_5	AUCCAAAGGGAUCGCAUUGAU	CAUAAGUGGCUCAAGAAUGCAUCCAAAGGGAUCGCAUUGAUCCAUUCUUCCUCAGUGGUAAGAAAGGAUCAUGCGAUCCUUUAGGAUGUCUACUCAAGCCAUUUUCUCG	21	109	miR393	ata-miR393-5p	STRG.37416.1	5'	-54.2	42.9907	1.17826	-	-	-	No
miR9772_3	AGGGGGCAAUCUCACCUCAAC	UUUCUCUCUGCAGCGGCCGUUGAGAUGAGAUUACCCCAUACCCUGUAGCGGCAGCUCGACUCCGUGCAUGCGUAGGGGGCAAUCUCACCUCAACAGCUGCUCCCAGUGAGCUUU	21	114	miR9772	ata-miR9772b-3p, ata-miR9772a-3p	STRG.103035.1	3'	-54.2	42.9907	1.17826	-	-	-	Jin et al., 2020; Li et al., 2019; Meng et al., 2013
miR9772_3	AGGGGGCAAUCUCACCUCAAC	UUUCUCUCUGUAGCGGCCGUUGAGAUGAGAUUACCCCAUACCCUAUAGCGGCAGCUCGACUCCGCACACGCGUAGGGGGCAAUCUCACCUCAACAGCUGCUCUCAGUGAGCUUU	21	114	miR9772	ata-miR9772b-3p, ata-miR9772a-3p	STRG.95905.1	3'	-54.2	42.9907	1.17826	-	-	-	Jin et al., 2020; Li et al., 2019; Meng et al., 2013
miR9772_3	AGGGGGCAAUCUCACCUCAAC	UUUCUCUCUGCAGCGGCCGUUGAGAUGAGAUUACCCCAUACCCUAUAGCGGCAGCUUGACUCCGUGCACGCGUAGGGGGCAAUCUCACCUCAACAGCCGCUCCCAGUGAGCUUU	21	114	miR9772	ata-miR9772b-3p, ata-miR9772a-3p	STRG.88097.1	3'	-54.2	42.9907	1.17826	-	-	-	Jin et al., 2020; Li et al., 2019; Meng et al., 2013
miR2275_3	UGAGUGUUCGAGGAAAGCAA	UGUUGUGUAGGCACUGAAAGUGAGUGUUCGAGGAAAGCAAACUGGAAAAAUCCAUCUCAAAGUGCUGAUGUUUCCAGUUUGUUUUUCUCCAAUAUCUCAUUUUCGGUAGAUUUACCUGAUG	20	121	miR2275	ata-miR2275a-5p	STRG.17642.1	5'	-54.2	42.9907	1.17826	-	-	-	No
miR169_9	UAGCCAAGGAUGACUUGCCUGUG	AUAAGAGUUUUUAUCUCUGAUAGCCAAGGAUGACUUGCCUGUGGACUCUUCCUCUCAUCAAGGCUUAGCUUAGCCUUGGUGUGUGGGUAUAUCACAGGUGGUCUCCAUGGCUAGCCCGAGUGACUCUUAUCGUUC	23	135	miR169	ata-miR169a-5p, ata-miR169j-5p, ata-miR169b-5p	STRG.140723.1	5'	-54.2	42.9907	1.17826	-	-	-	No
miR169_9	UAGCCAAGGAUGACUUGCCUGUG	AUAAGAGUUUUUACCUCUGAUAGCCAAGGAUGACUUGCCUGUGGAUUCUUCCUCUCAUCAAGGCUUAGCUUAGCCUUGGUGUGUGGGUAUAUCAUAGGUGGUCUCCUUGGCUAGCCCGAGUGACUCUUAUCGUUC	23	135	miR169	ata-miR169a-5p, ata-miR169j-5p, ata-miR169b-5p	STRG.132728.1	5'	-54.2	42.9907	1.17826	-	-	-	No
miR5181_3	CACUUAUUUUGGAUCGGAGGG	GGACCCGUGUAUUAUUCUCCCUCCGAUCAAAAUUAAGUGUCGUGGUUUUAGUUCAGAAACCAUGCAUGACACUUAUUUUGGAUCGGAGGGAGUAGUAUUUAAGAGAUUCC	21	110	miR5181	ata-miR5181-3p	STRG.78675.2, STRG.78675.1	3'	-54.2	42.9907	1.17826	-	-	-	No
miR6201_1	GUACGAGUGUCUCAGGGCCAA	CCUUCCGGCCACCGGCGUUUGACCUGAGGCACUCACACCGCCAGCUGGUUUAGAAUGCUAGCCCGUAUGAGUGCCUUUAGAAUGCUAGCGGUACGAGUGUCUCAGGGCCAAACUCCGAUGAUCGGAAAAAC	21	131	miR6201	ata-miR6201-3p	STRG.122579.1	3'	-54.2	42.9907	1.17826	-	-	-	No
miR2118_2	GGGCAUGGGAACAUGGAGGAA	CAUGAGUAUCUCAGAGCGGUGGGCAUGGGAACAUGGAGGAAAGCCUAGCUUUCUUGGCGUCUUAAUUUAGGGGCAAAGAUUGUUUUAUGUUUUCCUGAUGCCUCCCAUGCCUAUUGUUCUUAGGUAUUCCUUUC	21	134	miR2118	ata-miR2118a-3p, ata-miR2118b-3p	STRG.89139.1	5'	-54.2	42.9907	1.17826	-	-	-	No
miR9674_2	GGUGCUUUGGAUAAAUUCAAC	AGGGAGCCAGUUAAUCCGGUUUAAUUUGUCCAUAGCAUCAGCGAUCCCGCCAUUCUGUGGUCAAUGCUGCCCUAUGGCACGAUGCGGGAUAGCUGGUGCUUUGGAUAAAUGCUGGUGCUUUGGAUAAAUUCAACCCGAUGGCUGUGCAUGCCCG	21	154	miR9674	ata-miR9674c-3p	STRG.47336.1	3'	-54.2	42.9907	1.17826	-	-	-	No
miR9783_1	AUAAGCACCGGUGCUUAAGGA	AAAAAUAAACCGAGAUUUUCUGAAGCACCGGUGCCUAUUUCUACAGGAGAGACGCUUAGUUAAGCGUCUACCCUGUACAAAUAAGCACCGGUGCUUAAGGAAAGUCUGGUUUAUUUCUCUA	21	121	miR9783	ata-miR9783-3p	STRG.77945.1	3'	-54.2	42.9907	1.17826	-	-	-	No
miR169_10	GCAAGUUGUUCUUGGCUAGC	CGAGAUAGAGGGCAGAAUGUAGCCAAGGAUGACUUGCCGGGUAUGUGUAUGUAUGCUUCAUGGUGAGGGUAUGCAUCCCUGCUUUGAAUCCAUGCUGAUAUUUUCCGGCAAGUUGUUCUUGGCUAGCAUCUUGUCCUUUUUCUCUCA	20	147	miR169	ata-miR169h-3p	STRG.136358.1	3'	-54.2	42.9907	1.17826	-	-	-	Ragupathy et al., 2016

## Sheet: LX99 Control
												Validated set support			sRNA set support
Unique miRNA ID	Mature miRNA sequence	Pre-miRNA sequence	Mature miRNA length	Pre-miRNA length	miRNA family	Homolog miRNAs	Transcripts	Hairpin location	MFE	GC%	MFEI	miRNA family reported in miRBase	Additional evidence	References	Previously reported in a sRNA sequencing study?
miR165_miR166_1	UCGGACCAGGCUUCAUUCCCC	AAGCUAUUUUGCUUCUGGGUGGAAUGUUGUCUGGUUCAAGGUCUCGCUCUGGUUUGAGGAUGGAAACCUUUCAUUUCUCUCAGCUUCCUGCGAUCUCGGACCAGGCUUCAUUCCCCUCAGAGAUAGCUUCAACCAU	21	136	miR165, miR166	ptc-miR166i, osa-miR166c-3p, csi-miR166e-3p, aly-miR166f-3p, ppt-miR166h, ath-miR166g, cpa-miR166b, mes-miR166b, hvu-miR166b, ath-miR165a-3p, lus-miR166j, zma-miR166a-3p, aly-miR166e-3p, ath-miR166a-3p, pvu-miR166a, cme-miR166c, bna-miR166b, rco-miR166b, aly-miR166d-3p, vvi-miR166g, osa-miR166m, ata-miR166a-3p, mdm-miR166g, mtr-miR166a, ppt-miR166c, mes-miR166c, osa-miR166d-3p, ppt-miR166e, stu-m…	STRG.17607.1	3'	-60.9	54.3103	0.966667	miR166	sRNA evidence+, precursor EST, Conserved	Wei et al., 2009; Han et al., 2014	Chu et al., 2016; Jin et al., 2020; Liu et al., 2020a; Liu et al., 2020b; Meng et al., 2013
miR167_1	UGAAGCUGCCAGCAUGAUCUG	CAAGGUGCACCACAAGCUGGUGAAGCUGCCAGCAUGAUCUGAUGACCUAAGUCAUGGAUCAGAAUCCAUGUCAAUCAGGUCAUGCUGGAGUUUCAUCUGCUGGUCGGAGCACAACGA	21	117	miR167	ppe-miR167b, nta-miR167e, ptc-miR167a, vvi-miR167a, tcc-miR167c, lus-miR167d, cme-miR167b, ppe-miR167a, ath-miR167b, gso-miR167a, lja-miR167, zma-miR167e-5p, ghr-miR167b, mdm-miR167b, sbi-miR167d, vvi-miR167b, ptc-miR167b, nta-miR167d, gma-miR167d, ath-miR167a-5p, mdm-miR167g, mes-miR167c, lus-miR167a, sbi-miR167i, osa-miR167f, csi-miR167d-5p, ptc-miR167c, bna-miR167c, mdm-miR167f, csi-miR167c-5p…	STRG.107339.1	5'	-60.9	54.3103	0.966667	miR167	Precursor EST, Conserved	Yao et al., 2007; Wei et al., 2009	Ragupathy et al., 2016
miR167_1	UGAAGCUGCCAGCAUGAUCUG	CAAGGUGCACCACGAGCUGGUGAAGCUGCCAGCAUGAUCUGAUGACCUAACUCAUGGAUCAGAGUCCAUGUCAAUCAGGUCAUGCUGGAGUUUCAUCUGCUGGUCGGAGCACCACGA	21	117	miR167	ppe-miR167b, nta-miR167e, ptc-miR167a, vvi-miR167a, tcc-miR167c, lus-miR167d, cme-miR167b, ppe-miR167a, ath-miR167b, gso-miR167a, lja-miR167, zma-miR167e-5p, ghr-miR167b, mdm-miR167b, sbi-miR167d, vvi-miR167b, ptc-miR167b, nta-miR167d, gma-miR167d, ath-miR167a-5p, mdm-miR167g, mes-miR167c, lus-miR167a, sbi-miR167i, osa-miR167f, csi-miR167d-5p, ptc-miR167c, bna-miR167c, mdm-miR167f, csi-miR167c-5p…	STRG.98886.1	5'	-60.9	54.3103	0.966667	miR167	Precursor EST, Conserved	Yao et al., 2007; Wei et al., 2009	Ragupathy et al., 2016
miR169_1	GGCAAGUUGUCCUUGGCUAC	AGAGGCAGAGAACGGGAUGCAGCCAAGGAUGACUUGCCGGCUCCUGGUGUUGGGAGUUCACUGAGCUUUAGAGUUAGCCGGCAAGUUGUCCUUGGCUACACCUAGUUCUCUUCUUCUGG	20	119	miR169	ath-miR169a-3p, bdi-miR169c-3p	STRG.44191.1	3'	-60.9	54.3103	0.966667	-	-	-	Meng et al., 2013; Ragupathy et al., 2016
miR169_2	GGCAAGUUGUCUUUGGCUAC	AGAGGCAGAGAACGGGAUGCAGCCAAGGAUGACUUGCCGGCUCCUGGUGCUGGGAGUUCGUUGAGCUUUAGAGUUAGCCGGCAAGUUGUCUUUGGCUACACUUAGUUCUCUUCUUCUGG	20	119	miR169	ath-miR169a-3p	STRG.28008.1	3'	-60.9	54.3103	0.966667	-	-	-	Ragupathy et al., 2016
miR171_1	UGAUUGAGCCGCGCCAAUAUC	AAAUGAAAUCGCAGCUGCGGUAUUGGCUCGGCUCACUCAGGUCAUCGUGUUGCAGAAGCAUAUGCUUCUCGGUAUAAUCUGAUUGAGCCGCGCCAAUAUCUCAGUGCCAUUUCAUCAGUA	21	120	miR171	rco-miR171e, aqc-miR171a, cpa-miR171b, aof-miR171a, atr-miR171a, nta-miR171c, mdm-miR171d, gma-miR171f, sbi-miR171b, tcc-miR171h, cme-miR171h, mes-miR171g, atr-miR171c, sbi-miR171j, zma-miR171n-3p, ata-miR171b-3p, vvi-miR171d, bdi-miR171b, vvi-miR171i, ptc-miR171g-3p, mes-miR171k, tae-miR171a, mtr-miR171b, sbi-miR171g, crt-miR171, mes-miR171j, ppe-miR171c, ppe-miR171a, rco-miR171d, csi-miR171d-3p…	STRG.3678.1, STRG.17940.1	3'	-60.9	54.3103	0.966667	miR171	Conserved	Wei et al., 2009	Chu et al., 2016; Jin et al., 2020; Li et al., 2019; Liu et al., 2020a; Liu et al., 2020b; Meng et al., 2013
miR166_1	GGAAUGUUGUCUGGUUCAAGG	AAGCUAUUUUGCUUCUGGGUGGAAUGUUGUCUGGUUCAAGGUCUCGCUCUGGUUUGAGGAUGGAAACCUUUCAUUUCUCUCAGCUUCCUGCGAUCUCGGACCAGGCUUCAUUCCCCUCAGAGAUAGCUUCAACCAU	21	136	miR166	zma-miR166b-5p, osa-miR166e-5p, osa-miR166a-5p, zma-miR166d-5p, osa-miR166l-5p, ata-miR166a-5p, bdi-miR166c-5p	STRG.17607.1	5'	-60.9	54.3103	0.966667	-	-	-	Liu et al., 2020b
miR167_2	UGAAGCUGCCAGCAUGAUCUGA	CAAGGUGCACCACAAGCUGGUGAAGCUGCCAGCAUGAUCUGAUGACCUAAGUCAUGGAUCAGAAUCCAUGUCAAUCAGGUCAUGCUGGAGUUUCAUCUGCUGGUCGGAGCACAACGA	22	117	miR167	nta-miR167b, vca-miR167b-5p, gma-miR167g, bdi-miR167d-5p, rco-miR167c, bdi-miR167e-5p, ata-miR167f-5p, eun-miR167a-5p, ppe-miR167c, cpa-miR167d, eun-miR167b-5p, ctr-miR167, aof-miR167b, bdi-miR167g, mes-miR167e, tae-miR167c-5p, ccl-miR167b, cca-miR167, nta-miR167c, ccl-miR167a, ata-miR167d-5p, vca-miR167a-5p, pab-miR167b, bdi-miR167c-5p, aly-miR167d-5p, mes-miR167d, nta-miR167a, ata-miR167b-5p, a…	STRG.107339.1	5'	-60.9	54.3103	0.966667	miR167	sRNA evidence+, precursor EST, Conserved	Han et al., 2014	Chu et al., 2016; Jin et al., 2020; Li et al., 2019; Liu et al., 2020a; Liu et al., 2020b; Meng et al., 2013; Ragupathy et al., 2016
miR167_2	UGAAGCUGCCAGCAUGAUCUGA	CAAGGUGCACCACGAGCUGGUGAAGCUGCCAGCAUGAUCUGAUGACCUAACUCAUGGAUCAGAGUCCAUGUCAAUCAGGUCAUGCUGGAGUUUCAUCUGCUGGUCGGAGCACCACGA	22	117	miR167	nta-miR167b, vca-miR167b-5p, gma-miR167g, bdi-miR167d-5p, rco-miR167c, bdi-miR167e-5p, ata-miR167f-5p, eun-miR167a-5p, ppe-miR167c, cpa-miR167d, eun-miR167b-5p, ctr-miR167, aof-miR167b, bdi-miR167g, mes-miR167e, tae-miR167c-5p, ccl-miR167b, cca-miR167, nta-miR167c, ccl-miR167a, ata-miR167d-5p, vca-miR167a-5p, pab-miR167b, bdi-miR167c-5p, aly-miR167d-5p, mes-miR167d, nta-miR167a, ata-miR167b-5p, a…	STRG.98886.1	5'	-60.9	54.3103	0.966667	miR167	sRNA evidence+, precursor EST, Conserved	Han et al., 2014	Chu et al., 2016; Jin et al., 2020; Li et al., 2019; Liu et al., 2020a; Liu et al., 2020b; Meng et al., 2013; Ragupathy et al., 2016
miR393_1	UCCAAAGGGAUCGCAUUGAUCC	AACAAUGCCUUGGGGAAGCAUCCAAAGGGAUCGCAUUGAUCCUUCCAUCCAUGGUGCUGGUGGCCGUUAUCAAUCGACCGGCUCGACGGAUCAUGCGAUCCUUUUGGAAGCUUCCUCUAGCCAUUACUCC	22	130	miR393	zma-miR393a-5p, aly-miR393a-5p, ghr-miR393, cas-miR393-5p, ath-miR393a-5p, atr-miR393, aof-miR393b, fve-miR393b, ath-miR393b-5p, gma-miR393c-5p, gma-miR393f, gma-miR393e, tcc-miR393a, htu-miR393c, mes-miR393c, zma-miR393b-5p, htu-miR393a, mdm-miR393a, mdm-miR393c, stu-miR393-5p, cpa-miR393, mdm-miR393b, zma-miR393c-5p, gma-miR393g, aly-miR393b-5p, cca-miR393, mes-miR393b, htu-miR393b, gma-miR393d…	STRG.63467.1	5'	-60.9	54.3103	0.966667	miR393	Conserved	Wei et al., 2009	No
miR393_1	UCCAAAGGGAUCGCAUUGAUCC	AUAAGUGGCUCAAGAAUGCAUCCAAAGGGAUCGCAUUGAUCCAUUCUUCCUCAGUGGUAAGAAAGGAUCAUGCGAUCCUUUAGGAUGUCUACUCAAGCCAUUUUCUC	22	107	miR393	zma-miR393a-5p, aly-miR393a-5p, ghr-miR393, cas-miR393-5p, ath-miR393a-5p, atr-miR393, aof-miR393b, fve-miR393b, ath-miR393b-5p, gma-miR393c-5p, gma-miR393f, gma-miR393e, tcc-miR393a, htu-miR393c, mes-miR393c, zma-miR393b-5p, htu-miR393a, mdm-miR393a, mdm-miR393c, stu-miR393-5p, cpa-miR393, mdm-miR393b, zma-miR393c-5p, gma-miR393g, aly-miR393b-5p, cca-miR393, mes-miR393b, htu-miR393b, gma-miR393d…	STRG.41852.1	5'	-60.9	54.3103	0.966667	miR393	Conserved	Wei et al., 2009	No
miR393_1	UCCAAAGGGAUCGCAUUGAUCC	UCAGGAAGCUAGUGGAGGAUUCCAAAGGGAUCGCAUUGAUCCAUCUCUCCGUAACCGGCGCUCAAGAUCGAUGGAUCAGUGCAAUCCCUCUGGAAUUCUCCCCUUGCCUCCGCCUC	22	116	miR393	zma-miR393a-5p, aly-miR393a-5p, ghr-miR393, cas-miR393-5p, ath-miR393a-5p, atr-miR393, aof-miR393b, fve-miR393b, ath-miR393b-5p, gma-miR393c-5p, gma-miR393f, gma-miR393e, tcc-miR393a, htu-miR393c, mes-miR393c, zma-miR393b-5p, htu-miR393a, mdm-miR393a, mdm-miR393c, stu-miR393-5p, cpa-miR393, mdm-miR393b, zma-miR393c-5p, gma-miR393g, aly-miR393b-5p, cca-miR393, mes-miR393b, htu-miR393b, gma-miR393d…	STRG.29615.1	5'	-60.9	54.3103	0.966667	miR393	Conserved	Wei et al., 2009	No
miR393_2	UCCAAAGGGAUCGCAUUGAUC	AACAAUGCCUUGGGGAAGCAUCCAAAGGGAUCGCAUUGAUCCUUCCAUCCAUGGUGCUGGUGGCCGUUAUCAAUCGACCGGCUCGACGGAUCAUGCGAUCCUUUUGGAAGCUUCCUCUAGCCAUUACUCC	21	130	miR393	ptc-miR393c, mtr-miR393b-5p, ptc-miR393b-5p, lus-miR393d, vvi-miR393b, sbi-miR393a, sbi-miR393b, ptc-miR393a-5p, lus-miR393a, ppe-miR393b, vca-miR393-5p, gma-miR393a, cme-miR393b, cme-miR393a, rco-miR393, lus-miR393c, osa-miR393a, lus-miR393b, bna-miR393, tcc-miR393b, csi-miR393c-5p, bdi-miR393b-5p, fve-miR393a, bdi-miR393a, cme-miR393c, mtr-miR393a, vvi-miR393a, mes-miR393a	STRG.63467.1	5'	-60.9	54.3103	0.966667	miR393	Conserved	Yao et al., 2007; Wei et al., 2009	Chu et al., 2016; Ragupathy et al., 2016
miR393_2	UCCAAAGGGAUCGCAUUGAUC	AUAAGUGGCUCAAGAAUGCAUCCAAAGGGAUCGCAUUGAUCCAUUCUUCCUCAGUGGUAAGAAAGGAUCAUGCGAUCCUUUAGGAUGUCUACUCAAGCCAUUUUCUC	21	107	miR393	ptc-miR393c, mtr-miR393b-5p, ptc-miR393b-5p, lus-miR393d, vvi-miR393b, sbi-miR393a, sbi-miR393b, ptc-miR393a-5p, lus-miR393a, ppe-miR393b, vca-miR393-5p, gma-miR393a, cme-miR393b, cme-miR393a, rco-miR393, lus-miR393c, osa-miR393a, lus-miR393b, bna-miR393, tcc-miR393b, csi-miR393c-5p, bdi-miR393b-5p, fve-miR393a, bdi-miR393a, cme-miR393c, mtr-miR393a, vvi-miR393a, mes-miR393a	STRG.41852.1	5'	-60.9	54.3103	0.966667	miR393	Conserved	Yao et al., 2007; Wei et al., 2009	Chu et al., 2016; Ragupathy et al., 2016
miR393_2	UCCAAAGGGAUCGCAUUGAUC	UCAGGAAGCUAGUGGAGGAUUCCAAAGGGAUCGCAUUGAUCCAUCUCUCCGUAACCGGCGCUCAAGAUCGAUGGAUCAGUGCAAUCCCUCUGGAAUUCUCCCCUUGCCUCCGCCUC	21	116	miR393	ptc-miR393c, mtr-miR393b-5p, ptc-miR393b-5p, lus-miR393d, vvi-miR393b, sbi-miR393a, sbi-miR393b, ptc-miR393a-5p, lus-miR393a, ppe-miR393b, vca-miR393-5p, gma-miR393a, cme-miR393b, cme-miR393a, rco-miR393, lus-miR393c, osa-miR393a, lus-miR393b, bna-miR393, tcc-miR393b, csi-miR393c-5p, bdi-miR393b-5p, fve-miR393a, bdi-miR393a, cme-miR393c, mtr-miR393a, vvi-miR393a, mes-miR393a	STRG.29615.1	5'	-60.9	54.3103	0.966667	miR393	Conserved	Yao et al., 2007; Wei et al., 2009	Chu et al., 2016; Ragupathy et al., 2016
miR166_miR5168_1	UCGGACCAGGCUUCAAUCCCU	AGGUUGAAGUUAGGUUAAGGGGGUUGUUGUCUGGUUCAAGGUCUCCACAUACAUCAUAUACAUGGAGAGCAUGGUAUAUGGAUUGUAUGAUUUGGUGAUCUCGGACCAGGCUUCAAUCCCUUUAACCAGCAUCUGCACAAU	21	141	miR166, miR5168	osa-miR166m, ata-miR5168-3p, osa-miR166l-3p, zma-miR166n-3p, zma-miR166j-3p, cas-miR166e, bdi-miR166h-3p, sbi-miR166e, zma-miR166k-3p, osa-miR166k-3p, csi-miR166f-3p, sbi-miR166g	STRG.110157.1	3'	-60.9	54.3103	0.966667	miR166	Conserved	Wei et al., 2009	Jin et al., 2020; Liu et al., 2020a; Liu et al., 2020b; Meng et al., 2013
miR166_miR5168_2	GGGUUGUUGUCUGGUUCAAGG	AGGUUGAAGUUAGGUUAAGGGGGUUGUUGUCUGGUUCAAGGUCUCCACAUACAUCAUAUACAUGGAGAGCAUGGUAUAUGGAUUGUAUGAUUUGGUGAUCUCGGACCAGGCUUCAAUCCCUUUAACCAGCAUCUGCACAAU	21	141	miR166, miR5168	ata-miR5168-5p, osa-miR166l-5p	STRG.110157.1	5'	-60.9	54.3103	0.966667	-	-	-	Li et al., 2019; Liu et al., 2020a
miR169_3	UAGCCAAGAAUGACUUGCCUA	GAGAGCCUCCCUUCAUCUGGUAGCCAAGAAUGACUUGCCUAUGCAAUGCCUCUGCUAACUGAUCCAUCUCACCAUCGGCUGGGAAGCCCCUGUGAUGGAUGCAGUGAGUGUGGCUGCAUGGGUGGGUCUUCUUGGCUAGCCAGAGUGGCUCUCAUCCACCA	21	161	miR169	far-miR169, ata-miR169c-5p, zma-miR169o-5p, bna-miR169c, zma-miR169f-5p, ssl-miR169, tcc-miR169d, bna-miR169f, sly-miR169d, zma-miR169q-5p, sbi-miR169i, osa-miR169g, zma-miR169m-5p, sbi-miR169p, osa-miR169n, osa-miR169f.1, bna-miR169d, bdi-miR169n, ptc-miR169r, osa-miR169o, zma-miR169g, aqc-miR169a, sbi-miR169c, bna-miR169e, bdi-miR169d, sbi-miR169m, vvi-miR169x, sbi-miR169h, zma-miR169h, bdi-miR…	STRG.85697.1	5'	-60.9	54.3103	0.966667	miR169	Conserved	Wei et al., 2009	Li et al., 2019
miR393_3	UCAGUGCAAUCCCUCUGGAAU	UCAGGAAGCUAGUGGAGGAUUCCAAAGGGAUCGCAUUGAUCCAUCUCUCCGUAACCGGCGCUCAAGAUCGAUGGAUCAGUGCAAUCCCUCUGGAAUUCUCCCCUUGCCUCCGCCUC	21	116	miR393	bdi-miR393b-3p, osa-miR393b-3p	STRG.29615.1	3'	-60.9	54.3103	0.966667	-	-	-	Jin et al., 2020; Li et al., 2019; Liu et al., 2020a; Liu et al., 2020b; Ragupathy et al., 2016
miR166_miR165_1	UCGGACCAGGCUUCAUUCCC	AGCUAUUUUGCUUCUGGGUGGAAUGUUGUCUGGUUCAAGGUCUCGCUCUGGUUUGAGGAUGGAAACCUUUCAUUUCUCUCAGCUUCCUGCGAUCUCGGACCAGGCUUCAUUCCCCUCAGAGAUAGCUUCAACCA	20	134	miR166, miR165	gma-miR166r, zma-miR166h-3p, csi-miR166c-3p, sbi-miR166h, zma-miR166e, sbi-miR166i, zma-miR166g-3p, zma-miR166d-3p, gma-miR166q, zma-miR166i-3p, gma-miR166p, gma-miR166t, sbi-miR166d, tcc-miR166b, zma-miR166c-3p, aly-miR165b-3p, sbi-miR166c, zma-miR166b-3p, cme-miR166g, sbi-miR166b, sbi-miR166a, aly-miR165a-3p, gma-miR166s, zma-miR166f, sbi-miR166k, aqc-miR166c, sbi-miR166j	STRG.17607.1	3'	-60.9	54.3103	0.966667	miR166	Conserved	Yao et al., 2007; Wei et al., 2009	Meng et al., 2013
miR166_2	UCGGACCAGGCUUCAAUCCC	GGUUGAAGUUAGGUUAAGGGGGUUGUUGUCUGGUUCAAGGUCUCCACAUACAUCAUAUACAUGGAGAGCAUGGUAUAUGGAUUGUAUGAUUUGGUGAUCUCGGACCAGGCUUCAAUCCCUUUAACCAGCAUCUGCACAA	20	139	miR166	gma-miR166r, zma-miR166h-3p, csi-miR166c-3p, sbi-miR166h, zma-miR166e, sbi-miR166i, zma-miR166g-3p, zma-miR166d-3p, gma-miR166q, zma-miR166i-3p, gma-miR166p, gma-miR166t, sbi-miR166d, tcc-miR166b, zma-miR166c-3p, sbi-miR166c, zma-miR166b-3p, cme-miR166g, sbi-miR166b, sbi-miR166a, gma-miR166s, zma-miR166f, sbi-miR166j	STRG.110157.1	3'	-60.9	54.3103	0.966667	miR166	Conserved	Yao et al., 2007	No
miR171_2	UGAUUGAGCCGCGCCAAUAU	AAUGAAAUCGCAGCUGCGGUAUUGGCUCGGCUCACUCAGGUCAUCGUGUUGCAGAAGCAUAUGCUUCUCGGUAUAAUCUGAUUGAGCCGCGCCAAUAUCUCAGUGCCAUUUCAUCAGU	20	118	miR171	htu-miR171a, zma-miR171a-3p	STRG.3678.1, STRG.17940.1	3'	-60.9	54.3103	0.966667	-	-	-	No
miR169_4	UAGCCAAGAAUGACUUGCCU	GAGAGCCUCCCUUCAUCUGGUAGCCAAGAAUGACUUGCCUAUGCAAUGCCUCUGCUAACUGAUCCAUCUCACCAUCGGCUGGGAAGCCCCUGUGAUGGAUGCAGUGAGUGUGGCUGCAUGGGUGGGUCUUCUUGGCUAGCCAGAGUGGCUCUCAUCCACCA	20	161	miR169	fve-miR169a, stu-miR169b-5p, csi-miR169i-5p, csi-miR169p-5p, stu-miR169e-5p, stu-miR169c-5p, csi-miR169f-5p, csi-miR169d-5p, fve-miR169b, csi-miR169e-5p, csi-miR169l-5p, sbi-miR169d-5p, csi-miR169j-5p, stu-miR169a-5p, stu-miR169h, atr-miR169c, csi-miR169b-5p, atr-miR169a, csi-miR169c-5p, aof-miR169c, stu-miR169d-5p, csi-miR169h-5p, csi-miR169q-5p, fve-miR169c, stu-miR169g, fve-miR169d, mes-miR169…	STRG.85697.1	5'	-60.9	54.3103	0.966667	-	-	-	No
miR396_1	UCCACAGGCUUUCUUGAACUG	AAAGAUGCGCGGGCAUGCUCUCCACAGGCUUUCUUGAACUGUGAACUCGCGGGGAUUGUGGCGCUGCUGCCUUCUCUUCGGCCGCCUCCGCCUGUUGAUGGUUCAAGAAAGCCCAUGGAAACCAUGCCCGCCUCCUGUGUC	21	141	miR396	bdi-miR396a-5p, vca-miR396b-5p, far-miR396, bdi-miR396b-5p, ata-miR396a-5p, ata-miR396d-5p, osa-miR396e-5p, ata-miR396b-5p	STRG.37725.1	5'	-60.9	54.3103	0.966667	miR396	sRNA evidence+, precursor EST, Conserved	Wei et al., 2009; Han et al., 2014	Chu et al., 2016; Jin et al., 2020; Liu et al., 2020a; Liu et al., 2020b; Meng et al., 2013; Ragupathy et al., 2016
miR444_1	UGCAGUUGCUGUCUCAAGCUU	AUUGCAUGUGGUGGCACCAAGCAUGAGGCGACAACUGCAUUACUUGCAAGGAAGUUACAAAAUCUAUGGGUCAUCAUAAGCGUGACUUUCUUGCAAGUUGUGCAGUUGCUGUCUCAAGCUUGCUGACUCCGUUUGCCAGAC	21	141	miR444	zma-miR444a, osa-miR444e, ssp-miR444c-3p, osa-miR444b.2, bdi-miR444d, zma-miR444b, bdi-miR444b, hvu-miR444b, osa-miR444d.2, osa-miR444a-3p.2, bdi-miR444c, osa-miR444c.2	STRG.153219.3	3'	-60.9	54.3103	0.966667	miR444	Precursor EST, Conserved, Expression	Wei et al., 2009	Liu et al., 2020a; Liu et al., 2020b; Meng et al., 2013
miR444_1	UGCAGUUGCUGUCUCAAGCUU	AUUGCAUGUGGUGGCACCAAGCAUGAGGCGACAACUGCAUUACUUGCAAGGAAGUUACAAAAUCUAUGGGUCAUCAUAAUCGUGACUUUCUCGCAAGUUGUGCAGUUGCUGUCUCAAGCUUGCUGACUCCGUUUGCCAGAC	21	141	miR444	zma-miR444a, osa-miR444e, ssp-miR444c-3p, osa-miR444b.2, bdi-miR444d, zma-miR444b, bdi-miR444b, hvu-miR444b, osa-miR444d.2, osa-miR444a-3p.2, bdi-miR444c, osa-miR444c.2	STRG.144385.3, STRG.144385.2, STRG.144385.1, STRG.144385.4	3'	-60.9	54.3103	0.966667	miR444	Precursor EST, Conserved, Expression	Wei et al., 2009	Liu et al., 2020a; Liu et al., 2020b; Meng et al., 2013
miR444_1	UGCAGUUGCUGUCUCAAGCUU	AUUGCAUGUGGUGGCACCAAGCAUGAGGCGACAACUGCAUUACUUGCAAGGAAGUUACAAAAUCUAUGGGUCAUCAUAAUCGUGACUUUCUUGCAAGUUGUGCAGUUGCUGUCUCAAGCUUGCUGACUCCGUUUGCCAGAC	21	141	miR444	zma-miR444a, osa-miR444e, ssp-miR444c-3p, osa-miR444b.2, bdi-miR444d, zma-miR444b, bdi-miR444b, hvu-miR444b, osa-miR444d.2, osa-miR444a-3p.2, bdi-miR444c, osa-miR444c.2	STRG.136998.1, STRG.136998.4, STRG.136998.3, STRG.136998.2	3'	-60.9	54.3103	0.966667	miR444	Precursor EST, Conserved, Expression	Wei et al., 2009	Liu et al., 2020a; Liu et al., 2020b; Meng et al., 2013
miR444_2	UUGCUGCCUCAAGCUUGCUGC	CAGGUUUUCCAUUUGGAGGCAGUAAACUGGAGGCAGCAACUGCAUAACUUGCGAGAUGCUCGUUGGAUGAUGAUCAUGCCGAUGAGUUUACCGCAAGUUAUGCAGUUGCUGCCUCAAGCUUGCUGCAUCCCAAUGUCAAACCAGUG	21	146	miR444	tae-miR444a, hvu-miR444a, tae-miR444b, bdi-miR444a, osa-miR444a-3p.1, osa-miR444d.1	STRG.129614.1	3'	-60.9	54.3103	0.966667	miR444	Precursor EST	Yao et al., 2007	No
miR444_2	UUGCUGCCUCAAGCUUGCUGC	CAGGUUUUGCAUUUGGAGGCAGUAAACUGGAGGCAACAACUGCAUAACUUGCGAGAUGCUCGUUGGAUGAUGAUCGUGCCGAUGAUUUUACCGCAAGUUAUGCAGUUGCUGCCUCAAGCUUGCUGCAUCCCAAUGCCAAACCAGUG	21	146	miR444	tae-miR444a, hvu-miR444a, tae-miR444b, bdi-miR444a, osa-miR444a-3p.1, osa-miR444d.1	STRG.122175.1	3'	-60.9	54.3103	0.966667	miR444	Precursor EST	Yao et al., 2007	No
miR393_4	AUCAGUGCAAUCCCUCUGGAAU	UCAGGAAGCUAGUGGAGGAUUCCAAAGGGAUCGCAUUGAUCCAUCUCUCCGUAACCGGCGCUCAAGAUCGAUGGAUCAGUGCAAUCCCUCUGGAAUUCUCCCCUUGCCUCCGCCUC	22	116	miR393	zma-miR393a-3p	STRG.29615.1	3'	-60.9	54.3103	0.966667	-	-	-	No
miR169_5	GCAGCCAAGGAUGACUUGCCG	AAAGAGGCAGAGAGUGGAAUGCAGCCAAGGAUGACUUGCCGACAGUACACAACAAGGUGGUAGUAAUCUUGCCGGCAAGUCCGUCCUUGGCUACACCUUGCUCUCUACCUCUGCUG	21	116	miR169	ptc-miR169s	STRG.36395.1	5'	-60.9	54.3103	0.966667	-	-	-	No
miR169_5	GCAGCCAAGGAUGACUUGCCG	UAAGAGGCAGAGAACGGGAUGCAGCCAAGGAUGACUUGCCGGCUCCUGGUGUUGGGAGUUCACUGAGCUUUAGAGUUAGCCGGCAAGUUGUCCUUGGCUACACCUAGUUCUCUUCUUCUGGUG	21	123	miR169	ptc-miR169s	STRG.44191.1	5'	-60.9	54.3103	0.966667	-	-	-	No
miR169_5	GCAGCCAAGGAUGACUUGCCG	UAAGAGGCAGAGAACGGGAUGCAGCCAAGGAUGACUUGCCGGCUCCUGGUGCUGGGAGUUCGUUGAGCUUUAGAGUUAGCCGGCAAGUUGUCUUUGGCUACACUUAGUUCUCUUCUUCUGGUG	21	123	miR169	ptc-miR169s	STRG.28008.1	5'	-60.9	54.3103	0.966667	-	-	-	No
miR171_3	UGAUUGAGCCGCGCCAAUAUCU	GAAAUGAAAUCGCAGCUGCGGUAUUGGCUCGGCUCACUCAGGUCAUCGUGUUGCAGAAGCAUAUGCUUCUCGGUAUAAUCUGAUUGAGCCGCGCCAAUAUCUCAGUGCCAUUUCAUCAGUAU	22	122	miR171	bna-miR171g, cas-miR171a-3p	STRG.17940.1	3'	-60.9	54.3103	0.966667	-	-	-	No
miR171_3	UGAUUGAGCCGCGCCAAUAUCU	CAAAUGAAAUCGCAGCUGCGGUAUUGGCUCGGCUCACUCAGGUCAUCGUGUUGCAGAAGCAUAUGCUUCUCGGUAUAAUCUGAUUGAGCCGCGCCAAUAUCUCAGUGCCAUUUCAUCAGUAC	22	122	miR171	bna-miR171g, cas-miR171a-3p	STRG.3678.1	3'	-60.9	54.3103	0.966667	-	-	-	No
miR1117_1	UAGUACCGGUUCGUGGCACCAACC	UCAAACCCCAGUAGUACCGGUUGGUGGCUCGAACCGGGACUAAAGGUCUAACCUUUAGUACCGGUUCGUGGCACCAACCGGGACUAAUGCCUGUACGGU	24	99	miR1117	tae-miR1117	STRG.151959.1	3'	-60.9	54.3103	0.966667	-	-	-	No
miR1120_1	ACAUUCUUAUAUUAUGGGACGGAG	UUUUCUAUCAAGUACUCCCUUCGUCCAUAAUAUAGAAACGUUUUUCAAGUUAACAUAGCUUGAAAAACAUUCUUAUAUUAUGGGACGGAGGGAGUAAAACCCAGCAAAAA	24	110	miR1120	tae-miR1120a, hvu-miR1120	STRG.127638.1	3'	-60.9	54.3103	0.966667	-	-	-	No
miR1122_1	UAGAUACAUCCGUAUCUAGA	AUUCUUGUCUUAGAUUUUUCUAAAUACGAAUGUAUCAAGUCACAUUUUAGUAUUAGAUACAUCCGUAUCUAGACAAAGCUACGACAAGAAUUU	20	93	miR1122	tae-miR1122a, far-miR1122	STRG.148083.2	3'	-60.9	54.3103	0.966667	miR1122	Precursor EST, Expression	Yao et al., 2007	No
miR1122_1	UAGAUACAUCCGUAUCUAGA	UUACUUGUCUUGGAUUUAUCUAGAUACGGAGGUAUCUAGCACUAAAAUGAGUCUAGAUACAUCCGUAUCUAGACAAAUCCAAGACAAGUAAUU	20	93	miR1122	tae-miR1122a, far-miR1122	STRG.22583.1	3'	-60.9	54.3103	0.966667	miR1122	Precursor EST, Expression	Yao et al., 2007	No
miR1122_2	UAGAUACCUCCGUAUCUAGA	UUACUUGUCUUGGAUUUGUCUAGAUACGGAUGUAUCUAGACUCAUUUUAGUGCUAGAUACCUCCGUAUCUAGAUAAAUCCAAGACAAGUAAUU	20	93	miR1122	tae-miR1122a, far-miR1122	STRG.22583.1	3'	-60.9	54.3103	0.966667	-	-	-	No
miR1122_2	UAGAUACCUCCGUAUCUAGA	UUACUUGUCUUGAAUUUGUCUAGAUACGAAUGUAUCUAGACUCAUUUUAGUGCUAGAUACCUCCGUAUCUAGACAAAUCUAAGACAAGUAAUU	20	93	miR1122	tae-miR1122a, far-miR1122	STRG.3750.1	3'	-60.9	54.3103	0.966667	-	-	-	No
miR1122_3	UAGAUACAUUCGUAUCUAGA	UUACUUGUCUUAGAUUUGUCUAGAUACGGAGGUAUCUAGCACUAAAAUGAGUCUAGAUACAUUCGUAUCUAGACAAAUUCAAGACAAGUAAUU	20	93	miR1122	tae-miR1122a, far-miR1122	STRG.3750.1	3'	-60.9	54.3103	0.966667	-	-	-	No
miR1122_4	UAGAUACAUCGGUAUCUAGA	AUUCUAUUCUUAGAUUUGCCUAAAUACAGAUGUAUCAAAUCACAUUUUAGUAUUAGAUACAUCGGUAUCUAGACAAAUCUGAAAAGCCACUGG	20	93	miR1122	tae-miR1122a, far-miR1122	STRG.150731.1	3'	-60.9	54.3103	0.966667	-	-	-	No
miR1127_1	UCCUUCCGUUCGGAAUUAC	CUACUAGUAUUAAUAUCUACUCCUUCCGUUCGGAAUUACUUGUCGUAGAAAUGAAUGUAUUUAAAUGUAUUUUAGUUUUAAAUACAUCUAUUACCGAGACAAGUAAUUCCGAACGAAGGGAGUACAAAGGAACCACGGCCUCC	19	143	miR1127	tae-miR1127a	STRG.60855.1	5'	-60.9	54.3103	0.966667	miR1127	Precursor EST	Yao et al., 2007	No
miR1127_2	UCCCUCCGUUCGGAAUUAC	CAGUUCUCCUAACCGAGUAUUCCCUCCGUUCGGAAUUACUUGUAAUACAUCCAUUUCCACGACAAGUAAUUCCGAACGGAGAGAGUAUAAUAGUGGCAUGGCACGA	19	106	miR1127	tae-miR1127a	STRG.63216.1	5'	-60.9	54.3103	0.966667	-	-	-	No
miR1127_2	UCCCUCCGUUCGGAAUUAC	UCCAAAGAGGACUCAAGUACUCCCUCCGUUCGGAAUUACUCGUCCUAGAAAUGAAUGUAUCUAAAUGUAUUUUAAUUGUAGAUACAUCCAUUUUUAUCCACUUUUGUGACAAGUAAUUCCGAAAGGACUCAAGUACAAUAGUAGUAGAAAAAGA	19	154	miR1127	tae-miR1127a	STRG.30718.1	5'	-60.9	54.3103	0.966667	-	-	-	No
miR1133_1	CAUAUACUCCCUCCGUCCGAAA	GUUGCUACCUGUUCUGUGAACAUAUACUCCCUCCGUCCGAAAAAUCUUUUUCGGACGGAGGGAGUACUAUGUAACCAAAGGAGUAUUAUAUAU	22	93	miR1133	tae-miR1133	STRG.159355.2	5'	-60.9	54.3103	0.966667	miR1133	Precursor EST	Yao et al., 2007	No
miR1135_1	CUGCGACAAGUAAUUCCGAACGGA	ACGCUGCCACGUACUCCCUCCGUUCGGAAUUAGUUGUCUCCGAUAUGGAUGUAUCUAGAACUAAAAUAUGUCUACAUACACCUAUUUCUGCGACAAGUAAUUCCGAACGGAGGAAGUACGUAUUACGCAAC	24	131	miR1135	tae-miR1135	STRG.119804.1, STRG.160600.1	3'	-60.9	54.3103	0.966667	miR1135	sRNA evidence+, precursor EST, Conserved	Yao et al., 2007; Han et al., 2014	No
miR1135_2	CUACGACAAGUAAUUCCGAACGGA	UCCUAAAUAUAUACUUCCUCCGUUCGAAAUUACUUGUCUCAGAAAUGGUUGUAUCUAAAACUAAAAUACGUCUAGAUACAUUCAUUUCUACGACAAGUAAUUCCGAACGGAGAAAGUACAUCUCUUUUUAG	24	131	miR1135	tae-miR1135	STRG.139049.1	3'	-60.9	54.3103	0.966667	-	-	-	No
miR1135_2	CUACGACAAGUAAUUCCGAACGGA	UGGUUCCUUUGUACUCCCUUCGUUCGGAAUUACUUGUCUCGGUAAUAGAUGUAUUUAAAACUAAAAUACAUUUAAAUACAUUCAUUUCUACGACAAGUAAUUCCGAACGGAAGGAGUAGAUAUUAAUACUA	24	131	miR1135	tae-miR1135	STRG.60855.1	3'	-60.9	54.3103	0.966667	-	-	-	No
miR1137_1	UAGUACAAAGUUGAGUCAUC	UCCCUCCGUUCCUAAAUAGAUGACCCAACUUUGCACUAAAGUUAGUACAAAGUUGAGUCAUCUGUUUUGGAACGGAGGGAGC	20	82	miR1137	tae-miR1137a	STRG.38104.1	3'	-60.9	54.3103	0.966667	miR1137	Precursor EST	Yao et al., 2007	No
miR1137_2	UAGUAUAAAGUUGAGUCAUC	UCCCUCCGUUCCAAAAUAAAUGACUCAACUUUAUACUAAUUUUAGUAUAAAGUUGAGUCAUCUAUUUUGGAACGGAGAGAGU	20	82	miR1137	tae-miR1137a	STRG.31126.1	3'	-60.9	54.3103	0.966667	-	-	-	No
miR166_3	UCGGACCAGGCUUCAUUCC	GCUAUUUUGCUUCUGGGUGGAAUGUUGUCUGGUUCAAGGUCUCGCUCUGGUUUGAGGAUGGAAACCUUUCAUUUCUCUCAGCUUCCUGCGAUCUCGGACCAGGCUUCAUUCCCCUCAGAGAUAGCUUCAACC	19	132	miR166	hbr-miR166a, vvi-miR166a, mes-miR166j, vvi-miR166b, pde-miR166b, pde-miR166a	STRG.17607.1	3'	-60.9	54.3103	0.966667	-	-	-	No
miR166_4	UCGGACCAGGCUUCAAUCC	GUUGAAGUUAGGUUAAGGGGGUUGUUGUCUGGUUCAAGGUCUCCACAUACAUCAUAUACAUGGAGAGCAUGGUAUAUGGAUUGUAUGAUUUGGUGAUCUCGGACCAGGCUUCAAUCCCUUUAACCAGCAUCUGCACA	19	137	miR166	hbr-miR166a, vvi-miR166a, mes-miR166j, vvi-miR166b, pde-miR166b, pde-miR166a	STRG.110157.1	3'	-60.9	54.3103	0.966667	-	-	-	No
miR172_1	UGGGAAUCUUGAUGAUGCUGCAU	GCCAGCCGGUGAUUUCUGGUGUGGCAUCAUCAAGAUUCACACAAUGUAUGGCAUGCAUGCGAUGCUCUCAUCCUUUCCCCAUCCAUGCAUGCAUGUGAACUGGAGUUCCGUUCAUGCAUGGGAGGUGGAUGGAUUGAUGAGCUUUGCUAGCUAGCCAGCGUUAUGUGUGGGAAUCUUGAUGAUGCUGCAUCGGUGAUCAAUGGCUUAUUA	23	210	miR172	vvi-miR172d, aau-miR172	STRG.62741.1	3'	-60.9	54.3103	0.966667	-	-	-	No
miR1436_1	ACAUUAUGGGACGGAGGGAGU	UGAACAAACUUCAAUCUUACUCCCUCCGUCCCAUAAUGUAAGACGUUUUUUGACACACAUUAUGGGACGGAGGGAGUAGUUUUUAGUCUCCAAAGAG	21	97	miR1436	osa-miR1436, hvu-miR1436	STRG.149856.1	3'	-60.9	54.3103	0.966667	-	-	-	No
miR1436_1	ACAUUAUGGGACGGAGGGAGU	CUUUGGAGACUAAAAACUACUCCCUCCGUCCCAUAAUGUGUGUCAAAAAACGUCUUACAUUAUGGGACGGAGGGAGUAAGAUUGAAGUUUGUUCAGC	21	97	miR1436	osa-miR1436, hvu-miR1436	STRG.149856.1	3'	-60.9	54.3103	0.966667	-	-	-	No
miR1436_1	ACAUUAUGGGACGGAGGGAGU	UUGGAUGAAUACGUAUCUACUCCCUCCAUCCCAUAAUGUAAGACGUUUUUUGACACUACACUUACAUUAUGGGACGGAGGGAGUAUUUCAUUAGUUGAAACAAA	21	104	miR1436	osa-miR1436, hvu-miR1436	STRG.120772.1	3'	-60.9	54.3103	0.966667	-	-	-	No
miR1436_1	ACAUUAUGGGACGGAGGGAGU	AGUAUUUUGUUAAUUUGUACUCCCUCGGUCCCAUAAUGUAAGACCUUUUUUGACACUAAACUAGUGUCAAAAAAACGUCCUACAUUAUGGGACGGAGGGAGUAUCUUUUAUCAGUCUGCAUA	21	122	miR1436	osa-miR1436, hvu-miR1436	STRG.99222.1	3'	-60.9	54.3103	0.966667	-	-	-	No
miR1436_2	ACAUUAUGGGACCGAGGGAGU	UGCAGACUGAUAAAAGAUACUCCCUCCGUCCCAUAAUGUAGGACGUUUUUUUGACACUAGUUUAGUGUCAAAAAAGGUCUUACAUUAUGGGACCGAGGGAGUACAAAUUAACAAAAUACUAA	21	122	miR1436	osa-miR1436, hvu-miR1436	STRG.99222.1	3'	-60.9	54.3103	0.966667	-	-	-	No
miR1436_3	ACAAUAUGGGACGGAGGGAGU	ACAAUCAACAUGAAAAGUACUCCCUCUAUCCCGUAAUGUAAGACGUUUUUUGACACUACACCAGUGUCAAAAAACGUCUUACAAUAUGGGACGGAGGGAGUAGUUUUUAUAUGUCUUGUGC	21	121	miR1436	osa-miR1436, hvu-miR1436	STRG.142278.1	3'	-60.9	54.3103	0.966667	-	-	-	No
miR2275_1	UUCAGUUUCUUCUAAUAUCUCA	UGCAUGCACCGCCCAAAGCGAGGAUUAGAGGGAGCUGAACCAUCCAUUGGAAACAUGGAGUGAUGGUUCAGUUUCUUCUAAUAUCUCACCUUGACUGGUUCAUCCGGG	22	108	miR2275	zma-miR2275b-3p, zma-miR2275c-3p, bdi-miR2275b	STRG.64204.1	3'	-60.9	54.3103	0.966667	-	-	-	No
miR166_5	UCGGACCAGGCUUCAAUCCCUU	CAGGUUGAAGUUAGGUUAAGGGGGUUGUUGUCUGGUUCAAGGUCUCCACAUACAUCAUAUACAUGGAGAGCAUGGUAUAUGGAUUGUAUGAUUUGGUGAUCUCGGACCAGGCUUCAAUCCCUUUAACCAGCAUCUGCACAAUU	22	143	miR166	crt-miR166b	STRG.110157.1	3'	-60.9	54.3103	0.966667	-	-	-	No
miR172_2	GAAUCUUGAUGAUGCUGCAU	GCCAGCCGGUGAUUUCUGGUGUGGCAUCAUCAAGAUUCACACAAUGUAUGGCAUGCAUGCGAUGCUCUCAUCCUUUCCCCAUCCAUGCAUGCAUGUGAACUGGAGUUCCGUUCAUGCAUGGGAGGUGGAUGGAUUGAUGAGCUUUGCUAGCUAGCCAGCGUUAUGUGUGGGAAUCUUGAUGAUGCUGCAUCGGUGAUCAAUGGCUUAUUA	20	210	miR172	aly-miR172e-3p	STRG.62741.1	3'	-60.9	54.3103	0.966667	-	-	-	No
miR169_6	AGCCAAGGAUGACUUGCCGG	AGAGGCAGAGAACGGGAUGCAGCCAAGGAUGACUUGCCGGCUCCUGGUGUUGGGAGUUCACUGAGCUUUAGAGUUAGCCGGCAAGUUGUCCUUGGCUACACCUAGUUCUCUUCUUCUGG	20	119	miR169	gma-miR169e	STRG.44191.1	5'	-60.9	54.3103	0.966667	-	-	-	No
miR169_6	AGCCAAGGAUGACUUGCCGG	AGAGGCAGAGAACGGGAUGCAGCCAAGGAUGACUUGCCGGCUCCUGGUGCUGGGAGUUCGUUGAGCUUUAGAGUUAGCCGGCAAGUUGUCUUUGGCUACACUUAGUUCUCUUCUUCUGG	20	119	miR169	gma-miR169e	STRG.28008.1	5'	-60.9	54.3103	0.966667	-	-	-	No
miR169_7	AGCCAAGGAUGACUUGCCGA	AGAGGCAGAGAGUGGAAUGCAGCCAAGGAUGACUUGCCGACAGUACACAACAAGGUGGUAGUAAUCUUGCCGGCAAGUCCGUCCUUGGCUACACCUUGCUCUCUACCUCUGC	20	112	miR169	gma-miR169e	STRG.36395.1	5'	-60.9	54.3103	0.966667	-	-	-	No
miR393_5	AUCCAAAGGGAUCGCAUUGAUC	CAUAAGUGGCUCAAGAAUGCAUCCAAAGGGAUCGCAUUGAUCCAUUCUUCCUCAGUGGUAAGAAAGGAUCAUGCGAUCCUUUAGGAUGUCUACUCAAGCCAUUUUCUCG	22	109	miR393	gma-miR393k, gma-miR393i, csi-miR393a, csi-miR393b-5p, gma-miR393j, gma-miR393h	STRG.41852.1	5'	-60.9	54.3103	0.966667	-	-	-	No
miR393_6	UUCCAAAGGGAUCGCAUUGAUC	UUCAGGAAGCUAGUGGAGGAUUCCAAAGGGAUCGCAUUGAUCCAUCUCUCCGUAACCGGCGCUCAAGAUCGAUGGAUCAGUGCAAUCCCUCUGGAAUUCUCCCCUUGCCUCCGCCUCC	22	118	miR393	gma-miR393k, gma-miR393i, csi-miR393a, csi-miR393b-5p, gma-miR393j, gma-miR393h	STRG.29615.1	5'	-60.9	54.3103	0.966667	-	-	-	Ragupathy et al., 2016
miR1120_2	ACGUUCUUAUAUUAUGGGACGGAG	CAUGCUAGCAAAUACUCCCUCCUUCCCAUAAUACAAGAACGUGUUUUACACUACACUAGUGUAAAAAACGUUCUUAUAUUAUGGGACGGAGGGAGUACAUCACAACAAAGG	24	111	miR1120	hvu-miR1120	STRG.152476.1	3'	-60.9	54.3103	0.966667	-	-	-	No
miR1120_2	ACGUUCUUAUAUUAUGGGACGGAG	GAUGCAAAAUACUACUCCCUCUGUCCCAUAUUUUAAGAACGUUUUUUAUACUAGUGUAGUGUCAAAAACGUUCUUAUAUUAUGGGACGGAGGGAGUAGAAUACUUCCUAGU	24	111	miR1120	hvu-miR1120	STRG.114253.1	3'	-60.9	54.3103	0.966667	-	-	-	No
miR1120_3	ACACUCUUAUAUUAUGGGACGGAG	AUGGCAGUUUACUACUCCCUCCGUCCCAUAAUAUAAGAACCUUUUUGACACUAAUGUAGUGUAAAAAACACUCUUAUAUUAUGGGACGGAGGGAGUAUGUUGCUGUUUUCU	24	111	miR1120	hvu-miR1120	STRG.64965.1	3'	-60.9	54.3103	0.966667	-	-	-	No
miR1120_2	ACGUUCUUAUAUUAUGGGACGGAG	AUCCUUGACAAGUACUCCCUCCGCACCAUAAUAUAAAAACGUUUUUGACACUAGUGUUGUGUCAAAAACGUUCUUAUAUUAUGGGACGGAGGGAGUAAAAUAGACCAAACA	24	111	miR1120	hvu-miR1120	STRG.132849.4, STRG.132849.3, STRG.132849.1	3'	-60.9	54.3103	0.966667	-	-	-	No
miR166_6	UCUCGGACCAGGCUUCAUUCC	GCUAUUUUGCUUCUGGGUGGAAUGUUGUCUGGUUCAAGGUCUCGCUCUGGUUUGAGGAUGGAAACCUUUCAUUUCUCUCAGCUUCCUGCGAUCUCGGACCAGGCUUCAUUCCCCUCAGAGAUAGCUUCAACC	21	132	miR166	aof-miR166b, pab-miR166e, gma-miR166k, csi-miR166b-3p, aof-miR166a, csi-miR166i-3p, csi-miR166d-3p, csi-miR166g-3p, atr-miR166b, bdi-miR166f, gma-miR166h-3p, csi-miR166k-3p	STRG.17607.1	3'	-60.9	54.3103	0.966667	-	-	-	No
miR166_7	UCUCGGACCAGGCUUCAAUCC	GUUGAAGUUAGGUUAAGGGGGUUGUUGUCUGGUUCAAGGUCUCCACAUACAUCAUAUACAUGGAGAGCAUGGUAUAUGGAUUGUAUGAUUUGGUGAUCUCGGACCAGGCUUCAAUCCCUUUAACCAGCAUCUGCACA	21	137	miR166	pab-miR166e, gma-miR166k, csi-miR166b-3p, aof-miR166a, csi-miR166d-3p, csi-miR166g-3p, atr-miR166b, bdi-miR166f, gma-miR166h-3p	STRG.110157.1	3'	-60.9	54.3103	0.966667	-	-	-	No
miR5067_1	CCAGCGACAACUAAUAUGGAU	CUCUUAGUACCCCCUCUGAUCCAAAUUAGUUGCCCCUCGAACUUAUGUAUCUAGAAAUACGUCUACACAUUCAUUCCAGCGACAACUAAUAUGGAUCAGAGGGAAUAUCAAAAAAC	21	116	miR5067	bdi-miR5067	STRG.59649.1	3'	-60.9	54.3103	0.966667	-	-	-	No
miR5067_2	UCAGCGACAAUUAAUAUGGAU	AUAAUUUUACUCCCUCCGAUCCAUAUCAAUUGUCGCUGACUUUGUACUAAAUCAGCUAAGUCAGCGACAAUUAAUAUGGAUCGGAUGCAGUAUAUUACAAC	21	101	miR5067	bdi-miR5067	STRG.154857.1	3'	-60.9	54.3103	0.966667	-	-	-	No
miR166_8	CUCGGACCAGGCUUCAUUCCC	AGCUAUUUUGCUUCUGGGUGGAAUGUUGUCUGGUUCAAGGUCUCGCUCUGGUUUGAGGAUGGAAACCUUUCAUUUCUCUCAGCUUCCUGCGAUCUCGGACCAGGCUUCAUUCCCCUCAGAGAUAGCUUCAACCA	21	134	miR166	bdi-miR166e-3p	STRG.17607.1	3'	-60.9	54.3103	0.966667	-	-	-	No
miR166_9	CUCGGACCAGGCUUCAAUCCC	GGUUGAAGUUAGGUUAAGGGGGUUGUUGUCUGGUUCAAGGUCUCCACAUACAUCAUAUACAUGGAGAGCAUGGUAUAUGGAUUGUAUGAUUUGGUGAUCUCGGACCAGGCUUCAAUCCCUUUAACCAGCAUCUGCACAA	21	139	miR166	bdi-miR166e-3p	STRG.110157.1	3'	-60.9	54.3103	0.966667	-	-	-	No
miR396_2	GUUCAAGAAAGCCCAUGGAAA	AAAGAUGCGCGGGCAUGCUCUCCACAGGCUUUCUUGAACUGUGAACUCGCGGGGAUUGUGGCGCUGCUGCCUUCUCUUCGGCCGCCUCCGCCUGUUGAUGGUUCAAGAAAGCCCAUGGAAACCAUGCCCGCCUCCUGUGUC	21	141	miR396	bdi-miR396b-3p, ata-miR396d-3p	STRG.37725.1	3'	-60.9	54.3103	0.966667	miR396	sRNA evidence+, precursor EST, Conserved	Han et al., 2014	Li et al., 2019; Meng et al., 2013
miR5181_1	UCCGAUCCAAAAUAAGUGUCG	AAUCUCUUAAAUGCUCUCCCUCCGAUCCAAAAUAAGUGUCGUGGUUUUUGAACUAAAACAACGACACUUAAUUUUGAUCGGAAGGAGUAUAAUACACAGGUCCA	21	104	miR5181	bdi-miR5181b, ata-miR5181-5p	STRG.80894.1, STRG.34028.1	5'	-60.9	54.3103	0.966667	-	-	-	No
miR5181_2	UCCGAUCCGUAAUAAGUGUCG	AUUGAUAAAAUAGUACUCCCUCCGAUCCGUAAUAAGUGUCGUAGUUUCAAACUAAGGUUCAACUAACCUUAGUUUGAAACUGCGACACUUAUUUUGGAUCGAAGGGUGUAAUAUUCAUUGAAAUU	21	125	miR5181	bdi-miR5181b	STRG.55739.1	5'	-60.9	54.3103	0.966667	-	-	-	No
miR166_10	UCUGGUUCAAGGUCUCCACAU	UUAGGUUAAGGGGGUUGUUGUCUGGUUCAAGGUCUCCACAUACAUCAUAUACAUGGAGAGCAUGGUAUAUGGAUUGUAUGAUUUGGUGAUCUCGGACCAGGCUUCAAUCCCUUUAACCAGCAU	21	123	miR166	bdi-miR166g-5p	STRG.110157.1	5'	-60.9	54.3103	0.966667	-	-	-	No
miR160_1	UGGCAUACAGGGAGCCAGGCA	GAGGCAUGUAUGUACGCAUGCUUGGCUCCUUGCACGCCACCCACAGCAUCCAAUCACGCCGCGGGUUGGGCUACAUGAGUGGCAUACAGGGAGCCAGGCACACAAGCACGCACGCACGGC	21	120	miR160	aau-miR160	STRG.157256.1, STRG.148894.1	3'	-60.9	54.3103	0.966667	-	-	-	No
miR167_3	UGAAGCUGCCAGCAUGAUCU	CAAGGUGCACCACAAGCUGGUGAAGCUGCCAGCAUGAUCUGAUGACCUAAGUCAUGGAUCAGAAUCCAUGUCAAUCAGGUCAUGCUGGAGUUUCAUCUGCUGGUCGGAGCACAACGA	20	117	miR167	fve-miR167c, fve-miR167b, lja-miR167a, fve-miR167a, bna-miR167d, gma-miR167l, mes-miR167b, lja-miR167b, lja-miR167c	STRG.107339.1	5'	-60.9	54.3103	0.966667	-	-	-	Ragupathy et al., 2016
miR167_3	UGAAGCUGCCAGCAUGAUCU	CAAGGUGCACCACGAGCUGGUGAAGCUGCCAGCAUGAUCUGAUGACCUAACUCAUGGAUCAGAGUCCAUGUCAAUCAGGUCAUGCUGGAGUUUCAUCUGCUGGUCGGAGCACCACGA	20	117	miR167	fve-miR167c, fve-miR167b, lja-miR167a, fve-miR167a, bna-miR167d, gma-miR167l, mes-miR167b, lja-miR167b, lja-miR167c	STRG.98886.1	5'	-60.9	54.3103	0.966667	-	-	-	Ragupathy et al., 2016
miR5049_1	AGACACUUAUUUUGGGACGGAGG	AAACAGUACUAAGUACUCCCUCCAUCCCAAAAUAAGUGUCUUGAGGUUAGUAUAAAUUUGUACUAGAGCUAGUACAAAGUUGAGACACUUAUUUUGGGACGGAGGGAGUAGUAUAUAGUCAGACC	23	125	miR5049	hvu-miR5049c	STRG.98491.1	3'	-60.9	54.3103	0.966667	-	-	-	No
miR5049_2	AGACAACUAUUUUGGGACGGAGG	CCUGGUGUUUUUGUACUUCCUCUGUCCCGGAUUAGUUGACUCAGAUUUGUGAGGUAUCUAGACACGUUUUAGUGUUAGAUACAUCAGUAUCUAGAGAAAUCUAAGACAACUAUUUUGGGACGGAGGUAAUAUGAUUUACUAGAUCG	23	146	miR5049	hvu-miR5049c	STRG.86228.1	3'	-60.9	54.3103	0.966667	-	-	-	No
miR5049_1	AGACACUUAUUUUGGGACGGAGG	CGGUGCUCUUUAGUACUCCCUCUGUCCCAAAAUAACUGUCUCAAAUCUUAGUAUAAAUGUGUAUUAAAGUUAGUACAAAGUUGAGACACUUAUUUUGGGACGGAGGGAGUAUUCAUCUAAGCAUGA	23	126	miR5049	hvu-miR5049c	STRG.26243.1	3'	-60.9	54.3103	0.966667	-	-	-	No
miR5049_3	GACAAUUAUUUAGGAACGGAG	GCUAUCAGAAAAUACUCCCUCCGUUCCCAAAUAAUUGUCUUUCUAGCCAUCUCAAAUGGACUACAACAUACGGAUGUAUGUAGACAUGUUUUAGAGUGUAGAUUCACUCAUUUUGCUCCGUAUGUAGUCACUCGUUGAAAUCUCUAGAAAGACAAUUAUUUAGGAACGGAGGGAGUAGGAGGUAGGCAGGG	21	191	miR5049	hvu-miR5049d	STRG.140429.4, STRG.140429.3	3'	-60.9	54.3103	0.966667	-	-	-	No
miR6191_1	UAGAUUUGUCUAGAUACGAA	UCCGUCCCAAAUUAGUUGUGUAGAUUUGUCUAGAUACGAAUGUACCUAACACUAAAACGUGUCGUAGCUAGACAAAUUUAAGACAAAUAAUUUGGGAUGGAA	20	102	miR6191	hvu-miR6191	STRG.76340.1	5'	-60.9	54.3103	0.966667	-	-	-	No
miR6191_2	UAGAUUUUUCUAGAUAUGAA	UCGUCCUAAAAUUCUUGUCUUAGAUUUUUCUAGAUAUGAAUGUAUCUAAUAUUAAAACAUGACUUGAUACAUUUGUAUUUAGACAAAUCUAAAACAAGAAUUUUGGGACAGAG	20	113	miR6191	hvu-miR6191	STRG.43568.1	5'	-60.9	54.3103	0.966667	-	-	-	No
miR5049_4	AAUUAAUAUGGAUCGGAGGGA	UAACUAAGAAUGUAAUGCUCCCUCCAAUCCAUAUUAAUUAUCAGUGAUACUAAAUCAGUGACAAUUAAUAUGGAUCGGAGGGAGUACCUUUUUCAGAUAAUAA	21	103	miR5049	hvu-miR5049f	STRG.61218.1	3'	-60.9	54.3103	0.966667	-	-	-	No
miR5049_5	AAUUGAUAUGGAUCGGAGGGA	AAUUCCGUUGUAAUAUACUGCAUCCGAUCCAUAUUAAUUGUCGCUGACUUAGCUGAUUUAGUACAAAGUCAGCGACAAUUGAUAUGGAUCGGAGGGAGUAAAAUUAUUGACAGAACG	21	117	miR5049	hvu-miR5049f	STRG.154857.1	3'	-60.9	54.3103	0.966667	-	-	-	No
miR5049_6	AACUAAUAUGGAUCGGAGGGA	GAAACACAAAAAUACUACUCCCUCCGAUCCAUAUUACUUGUCGCUCAAACAGAUGUAUUUCAAUGCUAUAUAUAUAUACAUCCAUUUAAACAACAACUAAUAUGGAUCGGAGGGAGCACUAAAAACCAAAUCAAA	21	135	miR5049	hvu-miR5049f	STRG.90434.1	3'	-60.9	54.3103	0.966667	-	-	-	No
miR5049_7	AAGUAAUAUGGAUCGGAGGGA	UGAUUUGGUUUUUAGUGCUCCCUCCGAUCCAUAUUAGUUGUUGUUUAAAUGGAUGUAUAUAUAUAUAGCAUUGAAAUACAUCUGUUUGAGCGACAAGUAAUAUGGAUCGGAGGGAGUAGUAUUUUUGUGUUUCUG	21	135	miR5049	hvu-miR5049f	STRG.90434.1	3'	-60.9	54.3103	0.966667	-	-	-	No
miR5049_8	AAUUAAUACGGAUCGGAGGGA	GGGAAUGAAUCUUAGUACUCCCUCCGAUCCAUAUUAGUUGUUGUACGAAAUCAGCAACAAUUAAUACGGAUCGGAGGGAGUAGUUGUUCUUGUGUUAAU	21	99	miR5049	hvu-miR5049f	STRG.45826.1	3'	-60.9	54.3103	0.966667	-	-	-	No
miR5049_6	AACUAAUAUGGAUCGGAGGGA	UAACACAAGAACAACUACUCCCUCCGAUCCGUAUUAAUUGUUGCUGAUUUCGUACAACAACUAAUAUGGAUCGGAGGGAGUACUAAGAUUCAUUCCCAA	21	99	miR5049	hvu-miR5049f	STRG.45826.1	3'	-60.9	54.3103	0.966667	-	-	-	No
miR166_11	UCUCGGACCAGGCUUCAUUC	CUAUUUUGCUUCUGGGUGGAAUGUUGUCUGGUUCAAGGUCUCGCUCUGGUUUGAGGAUGGAAACCUUUCAUUUCUCUCAGCUUCCUGCGAUCUCGGACCAGGCUUCAUUCCCCUCAGAGAUAGCUUCAAC	20	130	miR166	gma-miR166u	STRG.17607.1	3'	-60.9	54.3103	0.966667	-	-	-	No
miR166_12	UCUCGGACCAGGCUUCAAUC	UUGAAGUUAGGUUAAGGGGGUUGUUGUCUGGUUCAAGGUCUCCACAUACAUCAUAUACAUGGAGAGCAUGGUAUAUGGAUUGUAUGAUUUGGUGAUCUCGGACCAGGCUUCAAUCCCUUUAACCAGCAUCUGCAC	20	135	miR166	gma-miR166u	STRG.110157.1	3'	-60.9	54.3103	0.966667	-	-	-	No
miR5568_1	CAAAUUAUAAGAUGUUUUGGA	AAUUAGUACUACCUCCGUUCCAAAUUAUAAGAUGUUUUGGAUAUUUCAAUAUGGUCUACAUAGACUGAAAUGAGUGAACAAACACACUAAAACGCGUCUAUAUACAUCCGAUUCUCAUUUUUUUAUAAGAUCUUAUAAUUUGGAAUGGAAGGGGUACAUUCUGG	21	164	miR5568	sbi-miR5568g-5p	STRG.130271.1	5'	-60.9	54.3103	0.966667	-	-	-	No
miR5568_1	CAAAUUAUAAGAUGUUUUGGA	AAUUAGUACUACCUUCGUUCCAAAUUAUAAGAUGUUUUGGAUAUUUCAAUAUGGUCUACAUAGACUGAAAUGAGUGAACAAACACACUAAAACACGUCUAUAUACAUCCGAUUCUCAUUUUGUUUUACAAGAUCUUAUAAUUUGGAAUGGAGGGAGUACGUUCUGG	21	166	miR5568	sbi-miR5568g-5p	STRG.122899.1	5'	-60.9	54.3103	0.966667	-	-	-	No
miR5568_1	CAAAUUAUAAGAUGUUUUGGA	AAUUAGUACUACCUCCCUUCCAAAUUAUAAGAUGUUUUGGAUAUUUCAAUAUGGUCUACAUAGACUGAAAUGAGUGAACAAACACACUAAAACGCGUCUAUAUACAUCUGAUUCUCAUUUUUUUUAUAAGAUCUUAUAAUUUGGAAUGGAGGGAGUACAUUCUGG	21	165	miR5568	sbi-miR5568g-5p	STRG.115763.2	5'	-60.9	54.3103	0.966667	-	-	-	No
miR5568_2	AUCUUAUAAUUUGGAAUGGAG	GGCUCAAAUUAGUACUACCUUCGUUCCAAAUUAUAAGAUGUUUUGGAUAUUUCAAUAUGGUCUACAUAGACUGAAAUGAGUGAACAAACACACUAAAACACGUCUAUAUACAUCCGAUUCUCAUUUUGUUUUACAAGAUCUUAUAAUUUGGAAUGGAGGGAGUACGUUCUGGUUGUAG	21	178	miR5568	sbi-miR5568f-3p	STRG.122899.1	3'	-60.9	54.3103	0.966667	-	-	-	No
miR5568_2	AUCUUAUAAUUUGGAAUGGAG	GGUUCAAAUUAGUACUACCUCCCUUCCAAAUUAUAAGAUGUUUUGGAUAUUUCAAUAUGGUCUACAUAGACUGAAAUGAGUGAACAAACACACUAAAACGCGUCUAUAUACAUCUGAUUCUCAUUUUUUUUAUAAGAUCUUAUAAUUUGGAAUGGAGGGAGUACAUUCUGGUUGUAG	21	177	miR5568	sbi-miR5568f-3p	STRG.115763.2	3'	-60.9	54.3103	0.966667	-	-	-	No
miR5568_3	GUCUUAUAAUUUGGGAUGGAG	UUUCUAAUGUUGUACUUCCUCUGUCCUAAAUUAUAGCCUACGGAAAACGUCUUAUAAUUUGGGAUGGAGGUCGUAUGUAUUAUAUAUUU	21	89	miR5568	sbi-miR5568f-3p	STRG.148425.5	3'	-60.9	54.3103	0.966667	-	-	-	No
miR5568_4	GUCUUAUAUUUUGGAAUGGAG	GCUCUAGCAAAGUAAUACCUCCAUUCAAAAAUGUAAGACGUUUUGGCGGGCUAGUAGCCUACCAACGUCUUAUAUAUUGGAAUGGAGGUAGUAGCCUACCAACGUCUUAUAUAUUGGAAUGGAGGUAGUAGCCUACCAACGUCUUAUAUUUUGGAAUGGAGGUAGUAGUUGUUACUGUUUA	21	181	miR5568	sbi-miR5568f-3p	STRG.7713.1	3'	-60.9	54.3103	0.966667	-	-	-	No
miR5049_9	CAAGUAAUAUGGAUCGGAGGGAGU	UUUGAUUUGGUUUUUAGUGCUCCCUCCGAUCCAUAUUAGUUGUUGUUUAAAUGGAUGUAUAUAUAUAUAGCAUUGAAAUACAUCUGUUUGAGCGACAAGUAAUAUGGAUCGGAGGGAGUAGUAUUUUUGUGUUUCUGCC	24	139	miR5049	bdi-miR5049-3p	STRG.90434.1	3'	-60.9	54.3103	0.966667	-	-	-	No
miR393_7	CAUCCAAAGGGAUCGCAUUGA	ACAUAAGUGGCUCAAGAAUGCAUCCAAAGGGAUCGCAUUGAUCCAUUCUUCCUCAGUGGUAAGAAAGGAUCAUGCGAUCCUUUAGGAUGUCUACUCAAGCCAUUUUCUCGA	21	111	miR393	ppe-miR393a	STRG.41852.1	5'	-60.9	54.3103	0.966667	-	-	-	No
miR393_7	CAUCCAAAGGGAUCGCAUUGA	GCAACAAUGCCUUGGGGAAGCAUCCAAAGGGAUCGCAUUGAUCCUUCCAUCCAUGGUGCUGGUGGCCGUUAUCAAUCGACCGGCUCGACGGAUCAUGCGAUCCUUUUGGAAGCUUCCUCUAGCCAUUACUCCAC	21	134	miR393	ppe-miR393a	STRG.63467.1	5'	-60.9	54.3103	0.966667	-	-	-	No
miR166_13	GGACCAGGCUUCAUUCCCC	AAGCUAUUUUGCUUCUGGGUGGAAUGUUGUCUGGUUCAAGGUCUCGCUCUGGUUUGAGGAUGGAAACCUUUCAUUUCUCUCAGCUUCCUGCGAUCUCGGACCAGGCUUCAUUCCCCUCAGAGAUAGCUUCAACCAU	19	136	miR166	cpa-miR166e	STRG.17607.1	3'	-60.9	54.3103	0.966667	-	-	-	No
miR1122_5	AGACUUAUAUUUAGGAACGGA	GUCAAAGAUGUUACUCCCCCCGUUCCUAAAUAUAAGUCUUUUUAAAGAGUCCAAUAUGACUAACAUACGGAGCAAAAUGAGUGAAUCUGCACUCUUAAAUAUGUCUAUAUACAUCCGUAUGUAGUUCUUAUUGAAAUCUCUGAAAAGACUUAUAUUUAGGAACGGAGGGAGUACUAUGGAUGCAAC	21	186	miR1122	tae-miR1122b-3p	STRG.155641.1	3'	-60.9	54.3103	0.966667	-	-	-	Li et al., 2019; Liu et al., 2020a; Liu et al., 2020b
miR1122_5	AGACUUAUAUUUAGGAACGGA	GCAAUGCAGUGUACUCACUCCGUUCCCAAAUAUGAGUCUUUCUAGAGAUUCCAACAAGUGACUACAUACGGAGAAAAAGAGUGAAUCUACACUCUAAUAUAUGUCUACGUACAUCCAUAUGUUGUAGUCCAUUUGAAAUGUCUAAAAAGAGACUUAUAUUUAGGAACGGAGGGAGUAGAUGUCAUCGUCA	21	190	miR1122	tae-miR1122b-3p	STRG.69124.1	3'	-60.9	54.3103	0.966667	-	-	-	Li et al., 2019; Liu et al., 2020a; Liu et al., 2020b
miR9657_1	CGUGCUUCCUCGUCGAACGGU	GCAUAGCGGCGUGCUGACUCCGUUCGUCGGAGAAGCAUGUUGCGGACCAGCGCCGCGUGCUUCCUCGUCGAACGGUGGCGACCACGUUGCACGCGC	21	96	miR9657	tae-miR9657b-3p, tae-miR9657a-3p, tae-miR9657c-3p	STRG.135218.1	3'	-60.9	54.3103	0.966667	miR9657	sRNA evidence+, precursor EST	Han et al., 2014	Li et al., 2019; Meng et al., 2013
miR1127_3	ACAAGUAUUUCUGGACGGAGG	GGUUAUUAUAUAUUACUCCCUCCGUCUGGAAAUACUUGUCCGAGAGAUGAAUGUAUCUAGACUUAUUAUAGUUCUAGAUACAUCCAUUUUUAUCAAUUUCUCCAACAAGUAUUUCUGGACGGAGGGAGUAUAAUGGAAAUUAGUA	21	145	miR1127	tae-miR1127b-3p	STRG.104908.1	3'	-60.9	54.3103	0.966667	miR1127	sRNA evidence+, precursor EST	Han et al., 2014	No
miR1127_4	ACAAGUAUUUCCGGACGGAGG	GAUGAUUCUAUACUACUCCCUCCGUCCCAAAAUACUUAUCGAAGAAAUGGAUAAAAUUGGAUAUAUCUAUAACUAAAAUACAUCUAGAUUCAUCCGUUUCUCCGACAAGUAUUUCCGGACGGAGGGAGUAUCAUUUUGGAUGAAC	21	145	miR1127	tae-miR1127b-3p	STRG.143853.2, STRG.143853.4	3'	-60.9	54.3103	0.966667	-	-	-	Jin et al., 2020; Liu et al., 2020a; Liu et al., 2020b
miR1127_5	ACAAGUAUUUUUGGACGGAGG	AAGAACUAAUAAGUACUCCCUUCGCCCGGAAAUACUUGUCCGAGGAAUGGAUGUAUAUAGAUGUAUUUUAAUUCUAGAUACAUCUAUUUGUAUCCAUUUCUAUGACAAGUAUUUUUGGACGGAGGGAGUAUGGAUAAGGUAUACA	21	145	miR1127	tae-miR1127b-3p	STRG.1973.1	3'	-60.9	54.3103	0.966667	-	-	-	No
miR1127_4	ACAAGUAUUUCCGGACGGAGG	UUACUAAUUAUAGUACUCCCUCCGUCCGAAAAUACUUGUCGCGAAAAUGGGUAAAAGUGGAUGCAUCUAAAACUAAAAUACGACUAGAUACAUCCAUUCAUCCGACAAGUAUUUCCGGACGGAGGGAGUACUAAACUGGCAUAUG	21	145	miR1127	tae-miR1127b-3p	STRG.145838.1	3'	-60.9	54.3103	0.966667	-	-	-	Jin et al., 2020; Liu et al., 2020a; Liu et al., 2020b
miR1127_6	ACAAGUAAUUCUGGACGGAGG	AUUCCAAUCCAUAUACUCCCUUUGUCUGGAAUUACUCGUCGCAGAAAUGGACGUAUCUAGAUUUAUAUACAUCCAUUUCCGCAACAAGUAAUUCUGGACGGAGGGAGUAGCAAGUUGUCCAAGA	21	124	miR1127	tae-miR1127b-3p	STRG.126592.1	3'	-60.9	54.3103	0.966667	-	-	-	No
miR9661_1	UGAAGUAGAGCAGAGACCUCA	CAUUUCGACGUUGGGGAAGAUGAAGUAGAGCAGAGACCUCACGCUCAAGAAGCGGUGAGGUGCCUGACCUACUUCAUCUUCACCAACGAAGAGAACGG	21	98	miR9661	tae-miR9661-5p	STRG.106120.1	5'	-60.9	54.3103	0.966667	-	-	-	Li et al., 2019; Liu et al., 2020a; Liu et al., 2020b
miR9670_1	AGGUGGAAUACCUGAAGAAGA	AGCUGGAGUACCUGAACGUCUUCUUCAAGUACUCCACUUUUUUUUCUUGCGGAGAAAAAGGUGGAAUACCUGAAGAAGAUUUUCAGGUAGUCCAUUAGA	21	99	miR9670	tae-miR9670-3p	STRG.122931.1	3'	-60.9	54.3103	0.966667	-	-	-	No
miR1122_miR1130_1	UCUUAUAUUAUGGGACGGAGG	UCAUGCUAGCAAAUACUCCCUCCUUCCCAUAAUACAAGAACGUGUUUUACACUACACUAGUGUAAAAAACGUUCUUAUAUUAUGGGACGGAGGGAGUACAUCACAACAAAGGA	21	113	miR1122, miR1130	tae-miR1122c-3p, tae-miR1130b-3p	STRG.152476.1	3'	-60.9	54.3103	0.966667	miR1130	sRNA evidence+, precursor EST	Han et al., 2014	No
miR1122_miR1130_1	UCUUAUAUUAUGGGACGGAGG	GUUUUCUAUCAAGUACUCCCUUCGUCCAUAAUAUAGAAACGUUUUUCAAGUUAACAUAGCUUGAAAAACAUUCUUAUAUUAUGGGACGGAGGGAGUAAAACCCAGCAAAAAC	21	112	miR1122, miR1130	tae-miR1122c-3p, tae-miR1130b-3p	STRG.127638.1	3'	-60.9	54.3103	0.966667	miR1130	sRNA evidence+, precursor EST	Han et al., 2014	No
miR1122_miR1130_1	UCUUAUAUUAUGGGACGGAGG	GUUGGCAGUAUAGUACUCCGUCCAUCCUAUAAUUUAAGAGCGUUUUUGACACUACACUAGUGUAAAAAACGCUCUUAUAUUAUGGGACGGAGGGAGUAUUUCCCAAAAGCUUG	21	113	miR1122, miR1130	tae-miR1122c-3p, tae-miR1130b-3p	STRG.123859.2	3'	-60.9	54.3103	0.966667	miR1130	sRNA evidence+, precursor EST	Han et al., 2014	No
miR1122_miR1130_1	UCUUAUAUUAUGGGACGGAGG	AACACAUACUUACUACUCCCUCUGUCCAUAAUAUAAGACCGUUUUUGACACUACACUAGUGUCGAAAACACGCUCUUAUAUUAUGGGACGGAGGAAGUACUAUAUAUAUAGCUU	21	114	miR1122, miR1130	tae-miR1122c-3p, tae-miR1130b-3p	STRG.120747.1	3'	-60.9	54.3103	0.966667	miR1130	sRNA evidence+, precursor EST	Han et al., 2014	No
miR1122_miR1130_1	UCUUAUAUUAUGGGACGGAGG	AGAUGCAAAAUACUACUCCCUCUGUCCCAUAUUUUAAGAACGUUUUUUAUACUAGUGUAGUGUCAAAAACGUUCUUAUAUUAUGGGACGGAGGGAGUAGAAUACUUCCUAGUU	21	113	miR1122	tae-miR1122c-3p	STRG.114253.1	3'	-60.9	54.3103	0.966667	miR1130	sRNA evidence+, precursor EST	Han et al., 2014	No
miR1122_miR1130_1	UCUUAUAUUAUGGGACGGAGG	CAUGUCUGAAUACUAAUCCCUCCGUCCCACGAUAUAAGAACAUUUUUCAAACUACGUCAGCUUGAAAAACGAUCUUAUAUUAUGGGACGGAGGGAGUAGAAUAUUUUGUUCAU	21	113	miR1122	tae-miR1122c-3p	STRG.110341.1	3'	-60.9	54.3103	0.966667	miR1130	sRNA evidence+, precursor EST	Han et al., 2014	No
miR9672_1	CCACGACUGUCAUUAAGCAUC	UCUAUUUGAAGUGAAGAUGAUGCUUAAUGACAGUCGUGGUAUCCUAGAAGAGCCAGGCGACUGUCUACGCUGGCCAUUAAGCAUCGUCUUCACCUAGGACACCACGACUGUCAUUAAGCAUCGCCUUCACCUCAAGCCCAGA	21	142	miR9672	tae-miR9672a-3p	STRG.110467.1	3'	-60.9	54.3103	0.966667	miR9672	sRNA evidence+, precursor EST	Han et al., 2014	Li et al., 2019; Liu et al., 2020a; Liu et al., 2020b
miR9673_1	UAAGAAGCAAAGAGCACAUG	UGCGGGGAAUCGCCUCGAGGUAAGAAGCAAAGAGCACAUGCAUUCAACUGAUCUAAAUCCUAAUCCCCCACUUCUCAUCAGCCCAGAAAUGAAUGCGUGUGCUCUUUCCUUCUUACCCUCGAGCCGACCCCCGGAGC	20	137	miR9673	tae-miR9673-5p	STRG.152316.1	5'	-60.9	54.3103	0.966667	-	-	-	No
miR1122_miR1130_1	UCUUAUAUUAUGGGACGGAGG	GAUCCUUGACAAGUACUCCCUCCGCACCAUAAUAUAAAAACGUUUUUGACACUAGUGUUGUGUCAAAAACGUUCUUAUAUUAUGGGACGGAGGGAGUAAAAUAGACCAAACAC	21	113	miR1130	tae-miR1130b-3p	STRG.132849.4, STRG.132849.3, STRG.132849.1	3'	-60.9	54.3103	0.966667	miR1130	sRNA evidence+, precursor EST	Han et al., 2014	No
miR1120_4	UAAUAUAAAAACGUUUUUGAC	CAAGUACUCCCUCCGCACCAUAAUAUAAAAACGUUUUUGACACUAGUGUUGUGUCAAAAACGUUCUUAUAUUAUGGGACGGAGGGAGUAAAAUAG	21	95	miR1120	tae-miR1120c-5p	STRG.132849.4, STRG.132849.3, STRG.132849.1	5'	-60.9	54.3103	0.966667	-	-	-	No
miR1120_5	UAAUAUAAGAACGUUUUUGAC	CUCUGCCCAUACUCUGCCCAUAAUAUAAGAACGUUUUUGACACAAGUGUAGUGUCAAAAAUACUAUUAUAUUAUGGGACGGAGGGAGUAGCAUUU	21	95	miR1120	tae-miR1120c-5p	STRG.59035.1	5'	-60.9	54.3103	0.966667	miR1120	sRNA evidence+, precursor EST	Han et al., 2014	No
miR1120_6	UAAUAUAAGAACGUUUUUUAC	GAUGUACUCCCUCCGUCCCAUAAUAUAAGAACGUUUUUUACACUAGUGUAGUGUAAAACACGUUCUUGUAUUAUGGGAAGGAGGGAGUAUUUGCU	21	95	miR1120	tae-miR1120c-5p	STRG.152476.1	5'	-60.9	54.3103	0.966667	-	-	-	Meng et al., 2013
miR1120_7	UAAUAUAAGAGCGUUUUUGAC	AAAGGUACUCCCUCUGCCCAUAAUAUAAGAGCGUUUUUGACACAAGUGUAGUGUCAAAAAUACUAUUAUAUUAUGGGACGGAGGGAGUAGCAUUU	21	95	miR1120	tae-miR1120c-5p	STRG.59065.1	5'	-60.9	54.3103	0.966667	-	-	-	No
miR1120_8	UAAUAUAAGACCGUUUUUGAC	CUUACUACUCCCUCUGUCCAUAAUAUAAGACCGUUUUUGACACUACACUAGUGUCGAAAACACGCUCUUAUAUUAUGGGACGGAGGAAGUACUAUAU	21	97	miR1120	tae-miR1120c-5p	STRG.120747.1	5'	-60.9	54.3103	0.966667	-	-	-	No
miR9674_1	AUAGCAUCAUCCAUCCUACCC	UCCUCUGGUUGAACUUGUCCAUAGCAUCAUCCAUCCUACCCUACCCUUCAACGGCGGCCGCUGGUGCCCCACGGUGGGUAGGAUGGCUGGUGCUAUGGGUAGCUUCAACCCGAUGGUU	21	118	miR9674	tae-miR9674b-5p, ata-miR9674a-5p	STRG.128686.1	5'	-60.9	54.3103	0.966667	miR9674	sRNA evidence+, precursor EST	Han et al., 2014	Jin et al., 2020; Liu et al., 2020a; Liu et al., 2020b; Ragupathy et al., 2016
miR9674_1	AUAGCAUCAUCCAUCCUACCC	UCCUCUGGUUGAAUUUGCCCAUAGCAUCAUCCAUCCUACCCUUCAAUGGCGGCUGCUGCUGCCCCACGGUGGGUAGGAUGGCCGGUGCAAUGGAUAGCUUCAACCCGAUGUUC	21	113	miR9674	tae-miR9674b-5p, ata-miR9674a-5p	STRG.84109.1	5'	-60.9	54.3103	0.966667	miR9674	sRNA evidence+, precursor EST	Han et al., 2014	Jin et al., 2020; Liu et al., 2020a; Liu et al., 2020b; Ragupathy et al., 2016
miR5049_10	AAUAUGGAUCGGAGGGAGUAC	AGAUUAACACAAGAACAACUACUCCCUCCGAUCCGUAUUAAUUGUUGCUGAUUUCGUACAACAACUAAUAUGGAUCGGAGGGAGUACUAAGAUUCAUUCCCAACUCA	21	107	miR5049	tae-miR5049-3p	STRG.45826.1	3'	-60.9	54.3103	0.966667	miR5049	sRNA evidence+, precursor EST	Han et al., 2014	Meng et al., 2013; Ragupathy et al., 2016
miR5049_10	AAUAUGGAUCGGAGGGAGUAC	AGAAUAACUAAGAAUGUAAUGCUCCCUCCAAUCCAUAUUAAUUAUCAGUGAUACUAAAUCAGUGACAAUUAAUAUGGAUCGGAGGGAGUACCUUUUUCAGAUAAUAAAGAA	21	111	miR5049	tae-miR5049-3p	STRG.61218.1	3'	-60.9	54.3103	0.966667	miR5049	sRNA evidence+, precursor EST	Han et al., 2014	Meng et al., 2013; Ragupathy et al., 2016
miR5049_11	AAUAUGGAUCGGAGGGAGUAU	CAGCUAGAAGAAAAAACUUUACUCACUCCGAUCCAGAUUAAUUGACGCUAGUUUAGUACAAAGUGUACAACUUUGUACUAGACCAGCGUCAAUUAAUAUGGAUCGGAGGGAGUAUGUUUUUGCUGACAGCAACUU	21	135	miR5049	tae-miR5049-3p	STRG.106531.1	3'	-60.9	54.3103	0.966667	-	-	-	No
miR5049_12	AAUAUGGAUCGGAGGGAGUAG	CCUUUGAUUUGGUUUUUAGUGCUCCCUCCGAUCCAUAUUAGUUGUUGUUUAAAUGGAUGUAUAUAUAUAUAGCAUUGAAAUACAUCUGUUUGAGCGACAAGUAAUAUGGAUCGGAGGGAGUAGUAUUUUUGUGUUUCUGCCAA	21	143	miR5049	tae-miR5049-3p	STRG.90434.1	3'	-60.9	54.3103	0.966667	-	-	-	Ragupathy et al., 2016
miR5049_13	AAUAUGGAUCGGAGGGAAUAC	UCUUAAGCUUGGCAUUUAGUACUCCCUUCGAUUCAUAUUAGUUGUCGCUCAAGUUUCAGUGACAACUAAUAUGGAUCGGAGGGAAUACUACUAAUUCGUUGUGUGAUC	21	108	miR5049	tae-miR5049-3p	STRG.95666.1	3'	-60.9	54.3103	0.966667	-	-	-	No
miR531_1	CGCUCGCCGGAGCAGCGUGCA	ACAUGGCGACGCGGUAGCUUCGCUCGCCGGAGCAGCGUGCACAAGGACUUGGUCCGGCGCGCUCCUCCGUCGAGCGUAGCUCCGGAGACGCGACCACG	21	98	miR531	tae-miR531	STRG.34326.1	5'	-60.9	54.3103	0.966667	miR531	Precursor EST, Expression	Wei et al., 2009	Meng et al., 2013
miR531_1	CGCUCGCCGGAGCAGCGUGCA	ACAUGGCGACGCGGUAGCUUCGCUCGCCGGAGCAGCGUGCAAAUGGACUUUGUCCCGUGCGCUCCUCCGUCGAGCGUAGCUCCGGUGACGCGACGACG	21	98	miR531	tae-miR531	STRG.119577.1	5'	-60.9	54.3103	0.966667	miR531	Precursor EST, Expression	Wei et al., 2009	Meng et al., 2013
miR9772_1	UGAGAUGAGAUUACCCCAUAC	UUUCUCUCUGCAGCGGCCGUUGAGAUGAGAUUACCCCAUACCCUGUAGCGGCAGCUCGACUCCGUGCAUGCGUAGGGGGCAAUCUCACCUCAACAGCUGCUCCCAGUGAGCUUU	21	114	miR9772	ata-miR9772b-5p, ata-miR9772a-5p, tae-miR9772	STRG.113200.1	5'	-60.9	54.3103	0.966667	miR9772	Precursor EST, Expression	Wei et al., 2009	Jin et al., 2020; Li et al., 2019; Meng et al., 2013
miR9772_1	UGAGAUGAGAUUACCCCAUAC	UUUCUCUCUGUAGCGGCCGUUGAGAUGAGAUUACCCCAUACCCUAUAGCGGCAGCUCGACUCCGCACACGCGUAGGGGGCAAUCUCACCUCAACAGCUGCUCUCAGUGAGCUUU	21	114	miR9772	ata-miR9772b-5p, ata-miR9772a-5p, tae-miR9772	STRG.105503.1	5'	-60.9	54.3103	0.966667	miR9772	Precursor EST, Expression	Wei et al., 2009	Jin et al., 2020; Li et al., 2019; Meng et al., 2013
miR9772_1	UGAGAUGAGAUUACCCCAUAC	UUUCUCUCUGCAGCGGCCGUUGAGAUGAGAUUACCCCAUACCCUAUAGCGGCAGCUUGACUCCGUGCACGCGUAGGGGGCAAUCUCACCUCAACAGCCGCUCCCAGUGAGCUUU	21	114	miR9772	ata-miR9772b-5p, ata-miR9772a-5p, tae-miR9772	STRG.97160.1	5'	-60.9	54.3103	0.966667	miR9772	Precursor EST, Expression	Wei et al., 2009	Jin et al., 2020; Li et al., 2019; Meng et al., 2013
miR9772_1	UGAGAUGAGAUUACCCCAUAC	UUGCUCUCGGUAGCAGCUGUUGAGAUGAGAUUACCCCAUACCCUGCAGAGAGCGUCAGCUCCGACGCCGUACACGCGUAUGGGUAAUCUCAACUCAACAGCCGCUCCCUGUGAGCUUU	21	118	miR9772	ata-miR9772b-5p, ata-miR9772a-5p, tae-miR9772	STRG.106292.1	5'	-60.9	54.3103	0.966667	miR9772	Precursor EST, Expression	Wei et al., 2009	Jin et al., 2020; Li et al., 2019; Meng et al., 2013
miR9772_1	UGAGAUGAGAUUACCCCAUAC	UUGCUCUCGGUAGCAGCCGUUGAGAUGAGAUUACCCCAUACCCUGGAGCGUCAGCUCGAUGCCGUACACGCGUAUGGGGUAAUCUCACCUCAACAGCCGCUCCCUGUGAGCUUU	21	114	miR9772	ata-miR9772b-5p, ata-miR9772a-5p, tae-miR9772	STRG.75798.1	5'	-60.9	54.3103	0.966667	miR9772	Precursor EST, Expression	Wei et al., 2009	Jin et al., 2020; Li et al., 2019; Meng et al., 2013
miR9781_1	UUUUGUCACAUAUAAUACAUA	UCGAUUUGAGGAAUUAAAUAUGUGUUAUAUGUCAUGAAAAGUAUAUCACUAGAUUUCCACGCGGAUGUAGUUUCUAAAUAUAUAUUUUUUGUCACAUAUAAUACAUAUUUAGAUAGUUAAAUUAUCG	21	127	miR9781	tae-miR9781	STRG.97527.1, STRG.97527.2, STRG.97527.4, STRG.97527.3	3'	-60.9	54.3103	0.966667	miR9781	Precursor EST	Wei et al., 2009	No
miR9782_1	GUAUUAGGUUGGUCAAAUUGACGA	ACUACGCGUAUACCUAGGUUGCCAAUUUUAUCACCCUAAUAUAAACUAUAUAACACAAAAAUUAUACCUUUUGAAAGUAGAAACUCCGAAGUUUAUGUUGGUAUAUUUUUUGUAAUAUAUGACUUGUAUUAGGUUGGUCAAAUUGACGACCUAGGGGUACGCGCACGCC	24	169	miR9782	tae-miR9782	STRG.145906.1	3'	-60.9	54.3103	0.966667	miR9782	Precursor EST, Expression	Wei et al., 2009	Li et al., 2019
miR9782_1	GUAUUAGGUUGGUCAAAUUGACGA	CCUGCACGUAUACCUAGGUUGCCAAUUUUAUCACCCUAAUAUAAAUUAUAUAACACAAAAAUUAUACCGUUUGAAAUUAGGACAUCUGAAGUUUAUAUUGGUAUAUUUUUUGUAAUAUAUGACUUGUAUUAGGUUGGUCAAAUUGACGACCUAGGGGUACACGCAUGCC	24	169	miR9782	tae-miR9782	STRG.86512.2, STRG.86512.1	3'	-60.9	54.3103	0.966667	miR9782	Precursor EST, Expression	Wei et al., 2009	Li et al., 2019
miR9783_1	AUAAGCACCGGUGUUUAAGAA	AGAAAAAUAAAUCGGAUUUUCUAAAGCACCGGUGCCUAUUUCUACAGAAGAGACGCCUAAUUAAACGUCUAUCCUGUGCAAAUAAGCACCGGUGUUUAAGAAAAAUUCGGUUUAUUUUUUCA	21	122	miR9783	tae-miR9783	STRG.51421.1	3'	-60.9	54.3103	0.966667	-	-	-	No
miR393_8	UUCCAAAGGGAUCGCAUUGAU	UUCAGGAAGCUAGUGGAGGAUUCCAAAGGGAUCGCAUUGAUCCAUCUCUCCGUAACCGGCGCUCAAGAUCGAUGGAUCAGUGCAAUCCCUCUGGAAUUCUCCCCUUGCCUCCGCCUCC	21	118	miR393	ata-miR393-5p	STRG.29615.1	5'	-60.9	54.3103	0.966667	-	-	-	Jin et al., 2020; Li et al., 2019; Liu et al., 2020a; Liu et al., 2020b; Meng et al., 2013; Ragupathy et al., 2016
miR393_9	AUCCAAAGGGAUCGCAUUGAU	CAUAAGUGGCUCAAGAAUGCAUCCAAAGGGAUCGCAUUGAUCCAUUCUUCCUCAGUGGUAAGAAAGGAUCAUGCGAUCCUUUAGGAUGUCUACUCAAGCCAUUUUCUCG	21	109	miR393	ata-miR393-5p	STRG.41852.1	5'	-60.9	54.3103	0.966667	-	-	-	No
miR393_10	CAGUGCAAUCCCUCUGGAAUU	UUCAGGAAGCUAGUGGAGGAUUCCAAAGGGAUCGCAUUGAUCCAUCUCUCCGUAACCGGCGCUCAAGAUCGAUGGAUCAGUGCAAUCCCUCUGGAAUUCUCCCCUUGCCUCCGCCUCC	21	118	miR393	ata-miR393-3p	STRG.29615.1	3'	-60.9	54.3103	0.966667	-	-	-	No
miR9772_2	AGGGGGCAAUCUCACCUCAAC	UUUCUCUCUGCAGCGGCCGUUGAGAUGAGAUUACCCCAUACCCUGUAGCGGCAGCUCGACUCCGUGCAUGCGUAGGGGGCAAUCUCACCUCAACAGCUGCUCCCAGUGAGCUUU	21	114	miR9772	ata-miR9772b-3p, ata-miR9772a-3p	STRG.113200.1	3'	-60.9	54.3103	0.966667	-	-	-	Jin et al., 2020; Li et al., 2019; Meng et al., 2013
miR9772_2	AGGGGGCAAUCUCACCUCAAC	UUUCUCUCUGUAGCGGCCGUUGAGAUGAGAUUACCCCAUACCCUAUAGCGGCAGCUCGACUCCGCACACGCGUAGGGGGCAAUCUCACCUCAACAGCUGCUCUCAGUGAGCUUU	21	114	miR9772	ata-miR9772b-3p, ata-miR9772a-3p	STRG.105503.1	3'	-60.9	54.3103	0.966667	-	-	-	Jin et al., 2020; Li et al., 2019; Meng et al., 2013
miR9772_2	AGGGGGCAAUCUCACCUCAAC	UUUCUCUCUGCAGCGGCCGUUGAGAUGAGAUUACCCCAUACCCUAUAGCGGCAGCUUGACUCCGUGCACGCGUAGGGGGCAAUCUCACCUCAACAGCCGCUCCCAGUGAGCUUU	21	114	miR9772	ata-miR9772b-3p, ata-miR9772a-3p	STRG.97160.1	3'	-60.9	54.3103	0.966667	-	-	-	Jin et al., 2020; Li et al., 2019; Meng et al., 2013
miR9772_3	AGGGGGCAAUGUCACCUCAAC	UUGCUCAUUGUAGCGGCCGUUGAGAUGAUAUCGCUCCAUACCCGGUAGCGGCAGCUUGACUCCGCACACGCGUAGGGGGCAAUGUCACCUCAACAGCUGCUCCGUGUGAGCUUU	21	114	miR9772	ata-miR9772b-3p, ata-miR9772a-3p	STRG.97159.1	3'	-60.9	54.3103	0.966667	-	-	-	No
miR5181_3	CACUUAUUUUGGAACGGAGGG	GAUCACUAAUCUUCUCCUCCCUCCGUCCCAAAAUAGGUGUCUCAACUUUGUACUAACUAAGCCUAAGACACUUAUUUUGGAACGGAGGGAGUAUUUACCUUCAGCUGGU	21	109	miR5181	ata-miR5181-3p	STRG.30859.4	3'	-60.9	54.3103	0.966667	-	-	-	No
miR5181_4	CACUUAUUUUGGAUCGGAGGG	GGACCUGUGUAUUAUACUCCUUCCGAUCAAAAUUAAGUGUCGUUGUUUUAGUUCAAAAACCACGACACUUAUUUUGGAUCGGAGGGAGAGCAUUUAAGAGAUUCCU	21	106	miR5181	ata-miR5181-3p	STRG.80894.1, STRG.34028.1	3'	-60.9	54.3103	0.966667	-	-	-	No
miR9674_2	GGUGCUUUGGAUAAAUUCAAC	AGGGAGCCAGUUAAUCCGGUUUAAUUUGUCCAUAGCAUCAGCGAUCCCGCCAUUCUGUGGUCAAUGCUGCCCUAUGGCACGAUGCGGGAUAGCUGGUGCUUUGGAUAAAUGCUGGUGCUUUGGAUAAAUUCAACCCGAUGGCUGUGCAUGCCCG	21	154	miR9674	ata-miR9674c-3p	STRG.52479.1	3'	-60.9	54.3103	0.966667	-	-	-	No
miR9674_3	GGUGCUAUGGGUAGCUUCAAC	CGCGCAGCAGGUCCUCUGGUUGAACUUGUCCAUAGCAUCAUCCAUCCUACCCUACCCUUCAACGGCGGCCGCUGGUGCCCCACGGUGGGUAGGAUGGCUGGUGCUAUGGGUAGCUUCAACCCGAUGGUUAGGAAGUCGCU	21	140	miR9674	ata-miR9674b-5p	STRG.128686.1	3'	-60.9	54.3103	0.966667	-	-	-	No
miR166_14	AUCUCGGACCAGGCUUCAUUCCCC	AAGCUAUUUUGCUUCUGGGUGGAAUGUUGUCUGGUUCAAGGUCUCGCUCUGGUUUGAGGAUGGAAACCUUUCAUUUCUCUCAGCUUCCUGCGAUCUCGGACCAGGCUUCAUUCCCCUCAGAGAUAGCUUCAACCAU	24	136	miR166	lja-miR166-3p	STRG.17607.1	3'	-60.9	54.3103	0.966667	-	-	-	No
miR166_15	UUGUUGUCUGGUUCAAGG	UUGAAGUUAGGUUAAGGGGGUUGUUGUCUGGUUCAAGGUCUCCACAUACAUCAUAUACAUGGAGAGCAUGGUAUAUGGAUUGUAUGAUUUGGUGAUCUCGGACCAGGCUUCAAUCCCUUUAACCAGCAUCUGCAC	18	135	miR166	csi-miR166d-5p	STRG.110157.1	5'	-60.9	54.3103	0.966667	-	-	-	No
miR166_16	AUGUUGUCUGGUUCAAGG	CUAUUUUGCUUCUGGGUGGAAUGUUGUCUGGUUCAAGGUCUCGCUCUGGUUUGAGGAUGGAAACCUUUCAUUUCUCUCAGCUUCCUGCGAUCUCGGACCAGGCUUCAUUCCCCUCAGAGAUAGCUUCAAC	18	130	miR166	csi-miR166d-5p	STRG.17607.1	5'	-60.9	54.3103	0.966667	-	-	-	No

## Sheet: LX99 Infested
												Validated set support			sRNA set support
Unique miRNA ID	Mature miRNA sequence	Pre-miRNA sequence	Mature miRNA length	Pre-miRNA length	miRNA family	Homolog miRNAs	Transcripts	Hairpin location	MFE	GC%	MFEI	miRNA family reported in miRBase	Additional evidence	References	Previously reported in a sRNA sequencing study?
miR166_miR165_1	UCGGACCAGGCUUCAUUCCCC	UCGGUGCAUGGCAGUUGAGGGGAAUGUUGUCUGGUUGGAGACCUGGCUCGCACGACGGAUCGAUCGGCGGCGGGCGUGCGCGCGCGGUUUCGGACCAGGCUUCAUUCCCCCCAACUCAACCCUUCUUCCA	21	130	miR166, miR165	osa-miR166a-3p, fve-miR166c, gma-miR166a-3p, lus-miR166j, vvi-miR166d, aly-miR166h-3p, mdm-miR166b, ppe-miR166c, ppt-miR166d, ptc-miR166g, aqc-miR166b, stu-miR166d-3p, ptc-miR166i, atr-miR166d, cme-miR166h, gma-miR166i-3p, fve-miR166e, ssp-miR166, stu-miR166c-3p, fve-miR166b, osa-miR166e-3p, osa-miR166f, hpa-miR166a, ppt-miR166a, mdm-miR166j, lus-miR166h, nta-miR166h, nta-miR166d, aly-miR166b-3p,…	STRG.94044.1	3'	-59.8	51.2821	0.996667	miR166	sRNA evidence+, precursor EST, Conserved	Wei et al., 2009; Han et al., 2014	Chu et al., 2016; Jin et al., 2020; Liu et al., 2020a; Liu et al., 2020b; Meng et al., 2013
miR167_1	UGAAGCUGCCAGCAUGAUCUG	CAAGGUGCACCACAAGCUGGUGAAGCUGCCAGCAUGAUCUGAUGACCUAAGUCAUGGAUCAGAAUCCAUGUCAAUCAGGUCAUGCUGGAGUUUCAUCUGCUGGUCGGAGCACAACGA	21	117	miR167	vvi-miR167c, bra-miR167d, osa-miR167j, stu-miR167b-5p, sof-miR167b, mtr-miR167a, csi-miR167d-5p, lus-miR167f, mdm-miR167b, sbi-miR167g, osa-miR167h-5p, cpa-miR167c, gso-miR167a, dpr-miR167b, mdm-miR167d, aof-miR167c, zma-miR167a-5p, zma-miR167f-5p, mes-miR167a, mes-miR167c, ppe-miR167b, vvi-miR167a, tae-miR167a, cme-miR167b, sbi-miR167f, osa-miR167a-5p, zma-miR167h-5p, ptc-miR167b, sbi-miR167i, g…	STRG.113699.1	5'	-59.8	51.2821	0.996667	miR167	Precursor EST, Conserved	Yao et al., 2007; Wei et al., 2009	Ragupathy et al., 2016
miR167_1	UGAAGCUGCCAGCAUGAUCUG	CAAGGUGCACCACGAGCUGGUGAAGCUGCCAGCAUGAUCUGAUGACCUAACUCAUGGAUCAGAGUCCAUGUCAAUCAGGUCAUGCUGGAGUUUCAUCUGCUGGUCGGAGCACCACGA	21	117	miR167	vvi-miR167c, bra-miR167d, osa-miR167j, stu-miR167b-5p, sof-miR167b, mtr-miR167a, csi-miR167d-5p, lus-miR167f, mdm-miR167b, sbi-miR167g, osa-miR167h-5p, cpa-miR167c, gso-miR167a, dpr-miR167b, mdm-miR167d, aof-miR167c, zma-miR167a-5p, zma-miR167f-5p, mes-miR167a, mes-miR167c, ppe-miR167b, vvi-miR167a, tae-miR167a, cme-miR167b, sbi-miR167f, osa-miR167a-5p, zma-miR167h-5p, ptc-miR167b, sbi-miR167i, g…	STRG.104700.1	5'	-59.8	51.2821	0.996667	miR167	Precursor EST, Conserved	Yao et al., 2007; Wei et al., 2009	Ragupathy et al., 2016
miR167_1	UGAAGCUGCCAGCAUGAUCUG	CAAGGUGCACCACAAGCUGGUGAAGCUGCCAGCAUGAUCUGAUGACCUAACUCAUGGAUCAGAAUCCAUGUCAAUCAGGUCAUGCUGGAGUUUCAUCUGCUGGUCGGAGCACAACGA	21	117	miR167	vvi-miR167c, bra-miR167d, osa-miR167j, stu-miR167b-5p, sof-miR167b, mtr-miR167a, csi-miR167d-5p, lus-miR167f, mdm-miR167b, sbi-miR167g, osa-miR167h-5p, cpa-miR167c, gso-miR167a, dpr-miR167b, mdm-miR167d, aof-miR167c, zma-miR167a-5p, zma-miR167f-5p, mes-miR167a, mes-miR167c, ppe-miR167b, vvi-miR167a, tae-miR167a, cme-miR167b, sbi-miR167f, osa-miR167a-5p, zma-miR167h-5p, ptc-miR167b, sbi-miR167i, g…	STRG.96128.1	5'	-59.8	51.2821	0.996667	miR167	Precursor EST, Conserved	Yao et al., 2007; Wei et al., 2009	Ragupathy et al., 2016
miR169_1	GGCAAGUUGUCCUUGGCUAC	AGAGGCAGAGAACGGGAUGCAGCCAAGGAUGACUUGCCGGCUCCUGGUGUUGGGAGUUCACUGAGCUUUAGAGUUAGCCGGCAAGUUGUCCUUGGCUACACCUAGUUCUCUUCUUCUGG	20	119	miR169	bdi-miR169c-3p, ath-miR169a-3p	STRG.46816.1	3'	-59.8	51.2821	0.996667	-	-	-	Meng et al., 2013; Ragupathy et al., 2016
miR169_1	GGCAAGUUGUCCUUGGCUAC	CGAGGCAGAGAACGGGAUGCAGCCAAGGAUGACUUGCCGGCUCCUGGUGUUGGGAGUUCGUUGAGCCUUAAGAGUUAGCCGGCAAGUUGUCCUUGGCUACACCUAGUUCUCUUCUUCUGG	20	120	miR169	bdi-miR169c-3p, ath-miR169a-3p	STRG.38562.1	3'	-59.8	51.2821	0.996667	-	-	-	Meng et al., 2013; Ragupathy et al., 2016
miR167_2	UGAAGCUGCCAGCAUGAUCUGA	CAAGGUGCACCACAAGCUGGUGAAGCUGCCAGCAUGAUCUGAUGACCUAAGUCAUGGAUCAGAAUCCAUGUCAAUCAGGUCAUGCUGGAGUUUCAUCUGCUGGUCGGAGCACAACGA	22	117	miR167	pab-miR167b, ccl-miR167b, mes-miR167d, vca-miR167a-5p, nta-miR167c, ata-miR167b-5p, ccl-miR167a, mes-miR167f, tae-miR167c-5p, ata-miR167f-5p, ath-miR167d, eun-miR167b-5p, eun-miR167a-5p, gma-miR167g, nta-miR167a, mes-miR167e, bdi-miR167e-5p, ppe-miR167c, bdi-miR167g, ctr-miR167, bdi-miR167d-5p, cca-miR167, nta-miR167b, rco-miR167c, cpa-miR167d, aof-miR167b, bdi-miR167c-5p, aly-miR167d-5p, ata-miR…	STRG.113699.1	5'	-59.8	51.2821	0.996667	miR167	sRNA evidence+, precursor EST, Conserved	Han et al., 2014	Chu et al., 2016; Jin et al., 2020; Li et al., 2019; Liu et al., 2020a; Liu et al., 2020b; Meng et al., 2013; Ragupathy et al., 2016
miR167_2	UGAAGCUGCCAGCAUGAUCUGA	CAAGGUGCACCACGAGCUGGUGAAGCUGCCAGCAUGAUCUGAUGACCUAACUCAUGGAUCAGAGUCCAUGUCAAUCAGGUCAUGCUGGAGUUUCAUCUGCUGGUCGGAGCACCACGA	22	117	miR167	pab-miR167b, ccl-miR167b, mes-miR167d, vca-miR167a-5p, nta-miR167c, ata-miR167b-5p, ccl-miR167a, mes-miR167f, tae-miR167c-5p, ata-miR167f-5p, ath-miR167d, eun-miR167b-5p, eun-miR167a-5p, gma-miR167g, nta-miR167a, mes-miR167e, bdi-miR167e-5p, ppe-miR167c, bdi-miR167g, ctr-miR167, bdi-miR167d-5p, cca-miR167, nta-miR167b, rco-miR167c, cpa-miR167d, aof-miR167b, bdi-miR167c-5p, aly-miR167d-5p, ata-miR…	STRG.104700.1	5'	-59.8	51.2821	0.996667	miR167	sRNA evidence+, precursor EST, Conserved	Han et al., 2014	Chu et al., 2016; Jin et al., 2020; Li et al., 2019; Liu et al., 2020a; Liu et al., 2020b; Meng et al., 2013; Ragupathy et al., 2016
miR167_2	UGAAGCUGCCAGCAUGAUCUGA	CAAGGUGCACCACAAGCUGGUGAAGCUGCCAGCAUGAUCUGAUGACCUAACUCAUGGAUCAGAAUCCAUGUCAAUCAGGUCAUGCUGGAGUUUCAUCUGCUGGUCGGAGCACAACGA	22	117	miR167	pab-miR167b, ccl-miR167b, mes-miR167d, vca-miR167a-5p, nta-miR167c, ata-miR167b-5p, ccl-miR167a, mes-miR167f, tae-miR167c-5p, ata-miR167f-5p, ath-miR167d, eun-miR167b-5p, eun-miR167a-5p, gma-miR167g, nta-miR167a, mes-miR167e, bdi-miR167e-5p, ppe-miR167c, bdi-miR167g, ctr-miR167, bdi-miR167d-5p, cca-miR167, nta-miR167b, rco-miR167c, cpa-miR167d, aof-miR167b, bdi-miR167c-5p, aly-miR167d-5p, ata-miR…	STRG.96128.1	5'	-59.8	51.2821	0.996667	miR167	sRNA evidence+, precursor EST, Conserved	Han et al., 2014	Chu et al., 2016; Jin et al., 2020; Li et al., 2019; Liu et al., 2020a; Liu et al., 2020b; Meng et al., 2013; Ragupathy et al., 2016
miR393_1	UCCAAAGGGAUCGCAUUGAUCC	AACAAUGCCUUGGGGAAGCAUCCAAAGGGAUCGCAUUGAUCCUUCCAUCCAUGGUGCUGGUGGCCGUUAUCAAUCGACCGGCUCGACGGAUCAUGCGAUCCUUUUGGAAGCUUCCUCUAGCCAUUACUCC	22	130	miR393	aof-miR393b, zma-miR393a-5p, zma-miR393b-5p, mes-miR393c, tcc-miR393a, gma-miR393c-5p, mdm-miR393c, osa-miR393b-5p, ath-miR393a-5p, aly-miR393a-5p, ath-miR393b-5p, gma-miR393e, zma-miR393c-5p, aly-miR393b-5p, mes-miR393d, fve-miR393b, atr-miR393, gma-miR393f, mdm-miR393a, cas-miR393-5p, htu-miR393c, gma-miR393g, htu-miR393a, mes-miR393b, ghr-miR393, stu-miR393-5p, gma-miR393d, cpa-miR393, cca-miR…	STRG.67219.1	5'	-59.8	51.2821	0.996667	miR393	Conserved	Wei et al., 2009	No
miR393_1	UCCAAAGGGAUCGCAUUGAUCC	AUAAGUGGCUCAAGAAUGCAUCCAAAGGGAUCGCAUUGAUCCAUUCUUCCUCAGUGGUAAGAAAGGAUCAUGCGAUCCUUUAGGAUGUCUACUCAAGCCAUUUUCUC	22	107	miR393	aof-miR393b, zma-miR393a-5p, zma-miR393b-5p, mes-miR393c, tcc-miR393a, gma-miR393c-5p, mdm-miR393c, osa-miR393b-5p, ath-miR393a-5p, aly-miR393a-5p, ath-miR393b-5p, gma-miR393e, zma-miR393c-5p, aly-miR393b-5p, mes-miR393d, fve-miR393b, atr-miR393, gma-miR393f, mdm-miR393a, cas-miR393-5p, htu-miR393c, gma-miR393g, htu-miR393a, mes-miR393b, ghr-miR393, stu-miR393-5p, gma-miR393d, cpa-miR393, cca-miR…	STRG.44359.1	5'	-59.8	51.2821	0.996667	miR393	Conserved	Wei et al., 2009	No
miR399_1	UGCCAAAGGAGAGUUGCCCUG	AACUAAGCAGUCCAGUUUCAGGGCUCCUCUUUAUUGGCAGGGAGCGUGUGAGGCCAUGUAGCUCCAUUCAGCGCUCUGCCAAAGGAGAGUUGCCCUGUAACUGGAAAUAGCUUAAGG	21	117	miR399	mes-miR399a, aly-miR399f-3p, ata-miR399b-3p, gma-miR399c, zma-miR399d-3p, gma-miR399l, pab-miR399e, sbi-miR399b, sbi-miR399d, ghr-miR399d, rco-miR399a, sbi-miR399i, ath-miR399c-3p, zma-miR399c-3p, sbi-miR399a, csi-miR399c-3p, stu-miR399c-3p, tcc-miR399i, osa-miR399a, mtr-miR399o, osa-miR399j, mtr-miR399h, cme-miR399e, mtr-miR399l, zma-miR399h-3p, ata-miR399a-3p, mdm-miR399a, lus-miR399b, mdm-miR3…	STRG.46410.1	3'	-59.8	51.2821	0.996667	-	-	-	Jin et al., 2020; Li et al., 2019; Liu et al., 2020a; Liu et al., 2020b; Ragupathy et al., 2016
miR393_2	UCCAAAGGGAUCGCAUUGAUC	AACAAUGCCUUGGGGAAGCAUCCAAAGGGAUCGCAUUGAUCCUUCCAUCCAUGGUGCUGGUGGCCGUUAUCAAUCGACCGGCUCGACGGAUCAUGCGAUCCUUUUGGAAGCUUCCUCUAGCCAUUACUCC	21	130	miR393	sbi-miR393a, lus-miR393b, bdi-miR393a, cme-miR393c, bna-miR393, fve-miR393a, vvi-miR393b, mtr-miR393b-5p, bdi-miR393b-5p, lus-miR393a, mtr-miR393a, lus-miR393c, ptc-miR393a-5p, osa-miR393a, cme-miR393b, ptc-miR393b-5p, cme-miR393a, mes-miR393a, tcc-miR393b, sbi-miR393b, ppe-miR393b, gma-miR393a, vca-miR393-5p, vvi-miR393a, rco-miR393, csi-miR393c-5p, ptc-miR393c, lus-miR393d	STRG.67219.1	5'	-59.8	51.2821	0.996667	miR393	Conserved	Yao et al., 2007; Wei et al., 2009	Chu et al., 2016; Ragupathy et al., 2016
miR393_2	UCCAAAGGGAUCGCAUUGAUC	AUAAGUGGCUCAAGAAUGCAUCCAAAGGGAUCGCAUUGAUCCAUUCUUCCUCAGUGGUAAGAAAGGAUCAUGCGAUCCUUUAGGAUGUCUACUCAAGCCAUUUUCUC	21	107	miR393	sbi-miR393a, lus-miR393b, bdi-miR393a, cme-miR393c, bna-miR393, fve-miR393a, vvi-miR393b, mtr-miR393b-5p, bdi-miR393b-5p, lus-miR393a, mtr-miR393a, lus-miR393c, ptc-miR393a-5p, osa-miR393a, cme-miR393b, ptc-miR393b-5p, cme-miR393a, mes-miR393a, tcc-miR393b, sbi-miR393b, ppe-miR393b, gma-miR393a, vca-miR393-5p, vvi-miR393a, rco-miR393, csi-miR393c-5p, ptc-miR393c, lus-miR393d	STRG.44359.1	5'	-59.8	51.2821	0.996667	miR393	Conserved	Yao et al., 2007; Wei et al., 2009	Chu et al., 2016; Ragupathy et al., 2016
miR169_2	UAGCCAAGAAUGACUUGCCUA	GAGAGCCUCCCUUCAUCUGGUAGCCAAGAAUGACUUGCCUAUGCAAUGCCUCUGCUAACUGAUCCAUCUCACCAUCGGCUGGGAAGCCCCUGUGAUGGAUGCAGUGAGUGUGGCUGCAUGGGUGGGUCUUCUUGGCUAGCCAGAGUGGCUCUCAUCCACCA	21	161	miR169	sbi-miR169m, ssl-miR169, osa-miR169n, zma-miR169m-5p, mes-miR169ab, bdi-miR169h-5p, sly-miR169d, sbi-miR169q, sbi-miR169h, osa-miR169g, sbi-miR169c, aqc-miR169a, bna-miR169f, zma-miR169n-5p, osa-miR169f.1, bna-miR169d, bna-miR169e, zma-miR169h, ptc-miR169r, sbi-miR169n, zma-miR169o-5p, zma-miR169q-5p, bna-miR169c, ata-miR169c-5p, zma-miR169g, osa-miR169o, bdi-miR169d, sbi-miR169i, far-miR169, zma…	STRG.90827.1	5'	-59.8	51.2821	0.996667	miR169	Conserved	Wei et al., 2009	Li et al., 2019
miR166_miR165_2	UCGGACCAGGCUUCAUUCCC	CGGUGCAUGGCAGUUGAGGGGAAUGUUGUCUGGUUGGAGACCUGGCUCGCACGACGGAUCGAUCGGCGGCGGGCGUGCGCGCGCGGUUUCGGACCAGGCUUCAUUCCCCCCAACUCAACCCUUCUUCC	20	128	miR166, miR165	gma-miR166p, zma-miR166i-3p, sbi-miR166a, zma-miR166f, gma-miR166q, sbi-miR166c, gma-miR166t, aqc-miR166c, zma-miR166d-3p, gma-miR166s, aly-miR165a-3p, gma-miR166r, csi-miR166c-3p, zma-miR166e, zma-miR166c-3p, sbi-miR166j, zma-miR166h-3p, sbi-miR166k, aly-miR165b-3p, sbi-miR166d, zma-miR166b-3p, sbi-miR166i, sbi-miR166b, zma-miR166g-3p, sbi-miR166h, tcc-miR166b, cme-miR166g	STRG.94044.1	3'	-59.8	51.2821	0.996667	miR166	Conserved	Yao et al., 2007; Wei et al., 2009	Meng et al., 2013
miR166_1	GGAAUGUUGUCUGGUUGGAGA	UCGGUGCAUGGCAGUUGAGGGGAAUGUUGUCUGGUUGGAGACCUGGCUCGCACGACGGAUCGAUCGGCGGCGGGCGUGCGCGCGCGGUUUCGGACCAGGCUUCAUUCCCCCCAACUCAACCCUUCUUCCA	21	130	miR166	zma-miR166g-5p, ata-miR166e-5p, bdi-miR166d-5p	STRG.94044.1	5'	-59.8	51.2821	0.996667	miR166	sRNA evidence+, precursor EST, Conserved	Han et al., 2014	Meng et al., 2013
miR169_3	UAGCCAAGAAUGACUUGCCU	GAGAGCCUCCCUUCAUCUGGUAGCCAAGAAUGACUUGCCUAUGCAAUGCCUCUGCUAACUGAUCCAUCUCACCAUCGGCUGGGAAGCCCCUGUGAUGGAUGCAGUGAGUGUGGCUGCAUGGGUGGGUCUUCUUGGCUAGCCAGAGUGGCUCUCAUCCACCA	20	161	miR169	sbi-miR169d-5p, mes-miR169ac, aof-miR169c, csi-miR169b-5p, fve-miR169c, csi-miR169f-5p, csi-miR169d-5p, fve-miR169a, atr-miR169c, fve-miR169d, csi-miR169i-5p, atr-miR169a, csi-miR169p-5p, stu-miR169c-5p, stu-miR169f-5p, stu-miR169h, fve-miR169b, csi-miR169c-5p, stu-miR169e-5p, csi-miR169e-5p, csi-miR169q-5p, stu-miR169d-5p, stu-miR169a-5p, csi-miR169h-5p, stu-miR169g, stu-miR169b-5p, csi-miR169l-…	STRG.90827.1	5'	-59.8	51.2821	0.996667	-	-	-	No
miR444_1	UGCAGUUGCUGUCUCAAGCUU	AUUGCAUGUGGUGGCACCAAGCAUGAGGCGACAACUGCAUUACUUGCAAGGAAGUUACAAAAUCUAUGGGUCAUCAUAAUCGUGACUUUCUUGCAAGUUGUGCAGUUGCUGUCUCAAGCUUGCUGACUCCGUUUGCCAGAC	21	141	miR444	ssp-miR444c-3p, bdi-miR444d, osa-miR444d.2, bdi-miR444c, hvu-miR444b, bdi-miR444b, osa-miR444a-3p.2, osa-miR444c.2, zma-miR444b, zma-miR444a, osa-miR444b.2, osa-miR444e	STRG.144813.3, STRG.144813.5, STRG.144813.1, STRG.144813.4, STRG.144813.2	3'	-59.8	51.2821	0.996667	miR444	Precursor EST, Conserved, Expression	Wei et al., 2009	Liu et al., 2020a; Liu et al., 2020b; Meng et al., 2013
miR444_2	UUGCUGCCUCAAGCUUGCUGC	CAGGUUUUCCAUUUGGAGGCAGUAAACUGGAGGCAGCAACUGCAUAACUUGCGAGAUGCUCGUUGGAUGAUGAUCAUGCCGAUGAGUUUACCGCAAGUUAUGCAGUUGCUGCCUCAAGCUUGCUGCAUCCCAAUGUCAAACCAGUG	21	146	miR444	osa-miR444d.1, bdi-miR444a, tae-miR444a, hvu-miR444a, tae-miR444b, osa-miR444a-3p.1	STRG.136996.1	3'	-59.8	51.2821	0.996667	miR444	Precursor EST	Yao et al., 2007	No
miR169_4	GCAGCCAAGGAUGACUUGCCG	AAAGAGGCAGAGAGUGGAAUGCAGCCAAGGAUGACUUGCCGACAGCACACAACAAGGUGGUAGUAAUCUUGCCGGCAAGUCCGUCCUUGGCUACACCUUGCUCUCUACCUCUGCUG	21	116	miR169	ptc-miR169s	STRG.46818.1	5'	-59.8	51.2821	0.996667	-	-	-	No
miR169_4	GCAGCCAAGGAUGACUUGCCG	UAAGAGGCAGAGAACGGGAUGCAGCCAAGGAUGACUUGCCGGCUCCUGGUGUUGGGAGUUCACUGAGCUUUAGAGUUAGCCGGCAAGUUGUCCUUGGCUACACCUAGUUCUCUUCUUCUGGUG	21	123	miR169	ptc-miR169s	STRG.46816.1	5'	-59.8	51.2821	0.996667	-	-	-	No
miR169_4	GCAGCCAAGGAUGACUUGCCG	UACGAGGCAGAGAACGGGAUGCAGCCAAGGAUGACUUGCCGGCUCCUGGUGUUGGGAGUUCGUUGAGCCUUAAGAGUUAGCCGGCAAGUUGUCCUUGGCUACACCUAGUUCUCUUCUUCUGGUG	21	124	miR169	ptc-miR169s	STRG.38562.1	5'	-59.8	51.2821	0.996667	-	-	-	No
miR399_2	UGCCAAAGGAGAGUUGCCC	CUAAGCAGUCCAGUUUCAGGGCUCCUCUUUAUUGGCAGGGAGCGUGUGAGGCCAUGUAGCUCCAUUCAGCGCUCUGCCAAAGGAGAGUUGCCCUGUAACUGGAAAUAGCUUAA	19	113	miR399	tae-miR399	STRG.46410.1	3'	-59.8	51.2821	0.996667	-	-	-	No
miR1117_1	UAGUACCGGUUCGUGGCACCAACC	AAUGGGACCUUUAGUCCCGGUUGGUGCCACGAACCGGGAGUAAAGGGUGUGAUGCCCAUUAGUACCGGUUCGUGGCACCAACCGGUACUAAAGGUUAAGCCCC	24	103	miR1117	tae-miR1117	STRG.67482.1	3'	-59.8	51.2821	0.996667	-	-	-	No
miR1117_2	UAGUACCGGUUCGUGGCAUGAACC	AUAGCCUGACACAGCCUCAUUAGUACCGGUUCGUGGCAUGAACCGGUACUAAAGGUUGCCCACGAACUGGUACUAAUGAUGCCCGCCCACCUAGCCG	24	97	miR1117	tae-miR1117	STRG.24253.1	5'	-59.8	51.2821	0.996667	-	-	-	No
miR1118_1	CACUACAUUACGGAAUGGAGGGA	AAAUGCAUAAUGUUGUAAUUCCUCCAUUCCAUAAUGUAGUGCACCCACGCUUUUUGAGAUAAAGUUUGACCAUAAAUUUAACUAACAUGGUUAAAUUUAUGGUCAAACUUAAAUCUCGAAAAGCGCUGACGCACUACAUUACGGAAUGGAGGGAGUAUAUGAUAAGUUUGGGUG	23	174	miR1118	tae-miR1118	STRG.61369.1	3'	-59.8	51.2821	0.996667	-	-	-	No
miR1120_1	ACAUUCUUAUAUUAUGGGACGGAG	UUUUCUAUCAAGUACUCCCUUCGUCCAUAAUAUAGAAACGUUUUUCAAGUUAACAUAGCUUGAAAAACAUUCUUAUAUUAUGGGACGGAGGGAGUAAAACCCAGCAAAAA	24	110	miR1120	tae-miR1120a, hvu-miR1120	STRG.135091.1	3'	-59.8	51.2821	0.996667	-	-	-	No
miR1120_1	ACAUUCUUAUAUUAUGGGACGGAG	AUCAAUCUUAGCUACUCCCUUUGUCCCAAAAUAUAAGAACGUUUUUAACACUACACUAGUGUCAAAAACAUUCUUAUAUUAUGGGACGGAGGGAGUAUUAUAGUUGCUUCC	24	111	miR1120	tae-miR1120a, hvu-miR1120	STRG.12913.1	3'	-59.8	51.2821	0.996667	-	-	-	No
miR1121_1	AGUAGUGAUCUAAAUGCUCUUA	UAAGUCAAGCCAGAAAUAUAAAAGCAUUUAGAUCACUAUUUUUUACGGAGAGAGUAGUGAUCUAAAUGCUCUUAUAUUUCUUUUCAGAGGGAGU	22	94	miR1121	tae-miR1121	STRG.55361.1	3'	-59.8	51.2821	0.996667	-	-	-	No
miR1122_1	UAGAUACAUCCGUAUCUAGA	AUUCUUGUCUUAGAUUUUUCUAAAUACGAAUGUAUCAAGUCACAUUUUAGUAUUAGAUACAUCCGUAUCUAGACAAAGCUACGACAAGAAUUU	20	93	miR1122	far-miR1122, tae-miR1122a	STRG.156358.4, STRG.156358.2	3'	-59.8	51.2821	0.996667	miR1122	Precursor EST, Expression	Yao et al., 2007	No
miR1122_1	UAGAUACAUCCGUAUCUAGA	UUACUUGUCUUAGAUUUGUCUAGAUACGAAGGUAUCUAGCACUAAAAUGAGUCUAGAUACAUCCGUAUCUAGACAAAUCCAAGACAAGUAAUU	20	93	miR1122	far-miR1122, tae-miR1122a	STRG.125029.1	3'	-59.8	51.2821	0.996667	miR1122	Precursor EST, Expression	Yao et al., 2007	No
miR1122_1	UAGAUACAUCCGUAUCUAGA	UUACUUGUCUUGGAUUUAUCUAGAUACGGAGGUAUCUAGCACUAAAAUGAGUCUAGAUACAUCCGUAUCUAGACAAAUCCAAGACAAGUAAUU	20	93	miR1122	far-miR1122, tae-miR1122a	STRG.23815.1	3'	-59.8	51.2821	0.996667	miR1122	Precursor EST, Expression	Yao et al., 2007	No
miR1122_2	UAGAUACCUCCGUAUCUAGA	UUACUUGUCUUGGAUUUGUCUAGAUACGGAUGUAUCUAGACUCAUUUUAGUGCUAGAUACCUCCGUAUCUAGAUAAAUCCAAGACAAGUAAUU	20	93	miR1122	far-miR1122, tae-miR1122a	STRG.23815.1	3'	-59.8	51.2821	0.996667	-	-	-	No
miR1122_1	UAGAUACAUCCGUAUCUAGA	AUUCUUGUCUUAGAAUUGUCUAGAUAUGGAUGCAUCAAGUCACGUUUUAGUAUUAGAUACAUCCGUAUCUAGACAAAUUUAAGACAAGAAUU	20	92	miR1122	far-miR1122, tae-miR1122a	STRG.2535.1	3'	-59.8	51.2821	0.996667	miR1122	Precursor EST, Expression	Yao et al., 2007	No
miR1122_3	UAGAUACAUCUGUAUCUAGA	AUUCUUGUCUUAGAUUUGUCUACAUACGGACGUAUCUAUUUAUGUUUUAGUGUUAGAUACAUCUGUAUCUAGAUAAAUCUAAGACAAGAAUUU	20	93	miR1122	far-miR1122, tae-miR1122a	STRG.43622.1	3'	-59.8	51.2821	0.996667	-	-	-	No
miR1122_4	UAGAUACAUCCGUAUAUAGA	UUACUUGUCUUAAAUUUGUCUAGAUACAGAGGUAUCUAGCACUAAAAUGAGUCUAGAUACAUCCGUAUAUAGACAAAUCCAAAACAAGUAAUU	20	93	miR1122	far-miR1122, tae-miR1122a	STRG.1723.1	3'	-59.8	51.2821	0.996667	-	-	-	No
miR1127_1	UCCUUCCGUUCGGAAUUAC	CUACUAGUAUUAAUAUCUACUCCUUCCGUUCGGAAUUACUUGUCGUAGAAAUGAAUGUAUUUAAAUGUAUUUUAGUUUUAAAUACAUCUAUUACCGAGACAAGUAAUUCCGAACGAAGGGAGUACAAAGGAACCACGGCCUCC	19	143	miR1127	tae-miR1127a	STRG.64508.1	5'	-59.8	51.2821	0.996667	miR1127	Precursor EST	Yao et al., 2007	No
miR1128_1	UACUACUCCCUCCGUCCGGAA	UUGCAAUCAGUCUGAGUAAAUACUACUCCCUCCGUCCGGAAAUACUUGUCUUAGACAUGGAUAAAAUGCAUGUAUCUAUAACUAAAAUAAGUCUAACACCAUUUCUAGGACAAGUAUUUCCGGACGGAGGGAGUAUAUAACUUCACUGAUUUCACAAUA	21	159	miR1128	tae-miR1128	STRG.143325.1	5'	-59.8	51.2821	0.996667	-	-	-	No
miR1131_1	UAGUACCGGUUCGUGGCGAACC	GCUAGGCGGGCCACUCUCAUUAGUACCGGUUCGUGGCGAACCUUUAGCACCGGUUCGUGACACGAACCGGUGCUAAACAGAGUGGUGGCAGGAUGUU	22	97	miR1131	tae-miR1131	STRG.76720.1	5'	-59.8	51.2821	0.996667	-	-	-	No
miR1135_1	CUGCGACAAGUAAUUCGGAACGGA	CCUAACUUUACUACUUCCUUCGUUCCAAAUUACUCGUUGUAGAAAUGAAUGUAUCUAAAACUAAAAUACAUCUGGAUACAUCAAUACCUGCGACAAGUAAUUCGGAACGGAGGGAGUAGCUUAUUAUUAUU	24	131	miR1135	tae-miR1135	STRG.103272.1	3'	-59.8	51.2821	0.996667	-	-	-	No
miR1135_2	CUACGACAAGUAAUUCCGAACGGA	UGGUUCCUUUGUACUCCCUUCGUUCGGAAUUACUUGUCUCGGUAAUAGAUGUAUUUAAAACUAAAAUACAUUUAAAUACAUUCAUUUCUACGACAAGUAAUUCCGAACGGAAGGAGUAGAUAUUAAUACUA	24	131	miR1135	tae-miR1135	STRG.64508.1	3'	-59.8	51.2821	0.996667	-	-	-	No
miR1137_1	UAGUACAAAGUUGAGUCAUC	UCCCUUCGUUCAAAAAUAGAUGACUUAACUUUAUACUAAAGUAGUACAAAGUUGAGUCAUCUAUUUUGGAACAGAAGGAGU	20	81	miR1137	tae-miR1137a	STRG.157295.1	3'	-59.8	51.2821	0.996667	miR1137	Precursor EST	Yao et al., 2007	No
miR1137_1	UAGUACAAAGUUGAGUCAUC	UCCCUCCGUUCCUAAAUAGAUGACCCAACUUUGCACUAAAGUUAGUACAAAGUUGAGUCAUCUGUUUUGGAACGGAGGGAGC	20	82	miR1137	tae-miR1137a	STRG.40343.1	3'	-59.8	51.2821	0.996667	miR1137	Precursor EST	Yao et al., 2007	No
miR1137_2	UAGUAUAAAGUUGAGUCAUC	UCCCUCCGUUCCAAAAUAAAUGACUCAACUUUAUACUAAUUUUAGUAUAAAGUUGAGUCAUCUAUUUUGGAACGGAGAGAGU	20	82	miR1137	tae-miR1137a	STRG.32913.1	3'	-59.8	51.2821	0.996667	-	-	-	No
miR166_2	UCGGACCAGGCUUCAUUCC	GGUGCAUGGCAGUUGAGGGGAAUGUUGUCUGGUUGGAGACCUGGCUCGCACGACGGAUCGAUCGGCGGCGGGCGUGCGCGCGCGGUUUCGGACCAGGCUUCAUUCCCCCCAACUCAACCCUUCUUC	19	126	miR166	pde-miR166a, pde-miR166b, vvi-miR166a, hbr-miR166a, vvi-miR166b, mes-miR166j	STRG.94044.1	3'	-59.8	51.2821	0.996667	-	-	-	No
miR1436_1	ACAUUAUGGGACGGAGGGAGU	AGUAUUUUGUUAAUUUGUACUCCCUCGGUCCCAUAAUGUAAGACCUUUUUUGACACUAAACUAGUGUCAAAAAAACGUCCUACAUUAUGGGACGGAGGGAGUAUCUUUUAUCAGUCUGCAUA	21	122	miR1436	osa-miR1436, hvu-miR1436	STRG.105061.1	3'	-59.8	51.2821	0.996667	-	-	-	No
miR1436_2	ACAUUAUGGGACCGAGGGAGU	UGCAGACUGAUAAAAGAUACUCCCUCCGUCCCAUAAUGUAGGACGUUUUUUUGACACUAGUUUAGUGUCAAAAAAGGUCUUACAUUAUGGGACCGAGGGAGUACAAAUUAACAAAAUACUAA	21	122	miR1436	osa-miR1436, hvu-miR1436	STRG.105061.1	3'	-59.8	51.2821	0.996667	-	-	-	No
miR1436_3	ACAUUUUGGGACGGAGGGAGU	AUGUAUCUGCUUUCAUGUACUCCUUCCGUCCCGAAAUGUAAGACGUUCUUUAAUACUAUGAUACAUUUUGGGACGGAGGGAGUAAUAAUUAUUGAUGUCACUC	21	103	miR1436	osa-miR1436, hvu-miR1436	STRG.160970.1	3'	-59.8	51.2821	0.996667	-	-	-	No
miR1436_4	ACAUUAUUGGACGGAGGGAGU	GACUUGAUCAAUGAUAGUACUCCCUCUGUCCCAUAAUGUAAGACAUUUUUUGACUGUAGUGUAGCGUCAAAAAAAGUCUUACAUUAUUGGACGGAGGGAGUAAUAUAUAAUGGCAUAUCAC	21	121	miR1436	osa-miR1436, hvu-miR1436	STRG.91732.2, STRG.91732.3	3'	-59.8	51.2821	0.996667	-	-	-	No
miR1436_5	ACAUUAUGGGACAGAGGGAGU	GAUAUGCCAUUAUAUAUUACUCCCUCCGUCCAAUAAUGUAAGACUUUUUUUGACGCUACACUACAGUCAAAAAAUGUCUUACAUUAUGGGACAGAGGGAGUACUAUCAUUGAUCAAGUCAU	21	121	miR1436	osa-miR1436, hvu-miR1436	STRG.91732.2, STRG.91732.3	3'	-59.8	51.2821	0.996667	-	-	-	No
miR1436_5	ACAUUAUGGGACAGAGGGAGU	CUCAAUGGGCUAACAAAUACUCCCUCCGUCCCAUAAUAUAGGACGUUUUUUGACACUAGUGUAGUGUCAAAAAACAUCUUACAUUAUGGGACAGAGGGAGUAGUAAACAAUACUUGCCUGC	21	121	miR1436	osa-miR1436, hvu-miR1436	STRG.86813.1, STRG.86813.2	3'	-59.8	51.2821	0.996667	-	-	-	No
miR1436_6	ACAUUAUGGAACGGAGGGAGU	AGGAGAGCUUCUUCAGUUACUCAUUCCGUCCCAUAACGUAAAAUGUUUUUUUGACACUAAUUGGUGUUAAAAAAUGUCUUACAUUAUGGAACGGAGGGAGUAGCAAAUAGCAGUAGACUAG	21	121	miR1436	osa-miR1436, hvu-miR1436	STRG.33686.1	3'	-59.8	51.2821	0.996667	-	-	-	No
miR1866_1	UGAAAUUCCUGUAAAAUUCAUG	UGCUUAAUAUGGUAUUACUUUGAAUCUUACAGGUGUUUCACAGGAAACAGUUCAAUGUCUACCAAGCUGGGGGAAAAAUCUUGACCAUGGCAUUUCUAGUCAAUAGGAAUACGCCAUGUGUUGGAAGACAAAUUUCCUUCCAGAAUCUAGUAGAUGUUGAACUGUUUCCUCUGAAAUUCCUGUAAAAUUCAUGAGUAGUUUCGUAUUCCUUUG	22	213	miR1866	osa-miR1866-3p	STRG.104971.1	3'	-59.8	51.2821	0.996667	-	-	-	No
miR2118_1	UUCCCGAUGCCUCCUAUUCCUA	AAGAGAGCCUGAGAGCAGUGGGAGUGGGAACAUGGAGGAAACCCUAACUUGCUUUGUUUUCACCUCUAGUGUAGGAGGUGAGAAUUCAGCUUGGUGUUUCCCGAUGCCUCCUAUUCCUAUUGUUCUCAAGCACUCCUUC	22	139	miR2118	osa-miR2118b, zma-miR2118g, zma-miR2118b, ata-miR2118b-5p, osa-miR2118c, osa-miR2118q, osa-miR2118n	STRG.46648.1	3'	-59.8	51.2821	0.996667	-	-	-	Jin et al., 2020; Li et al., 2019
miR2118_2	UUCCUGAUGCCUCUCAUCCCUA	GAGAGGGCCUAAGAGAAAUGGGAAUGAGAACAUUAAGGAAAGCGUAACUUAUUGGUCCUUCACCUCUUGUGUUGAGGUGGAAAUCCAGUUUGGUAUUUCCUGAUGCCUCUCAUCCCUAUUGUUCUUAAGCGCUCCUUC	22	138	miR2118	osa-miR2118k, zma-miR2118a, osa-miR2118h	STRG.36559.1	3'	-59.8	51.2821	0.996667	-	-	-	No
miR166_3	UCGGACCAGGCUUCAUUCCCCC	UUCGGUGCAUGGCAGUUGAGGGGAAUGUUGUCUGGUUGGAGACCUGGCUCGCACGACGGAUCGAUCGGCGGCGGGCGUGCGCGCGCGGUUUCGGACCAGGCUUCAUUCCCCCCAACUCAACCCUUCUUCCAU	22	132	miR166	ctr-miR166, cas-miR166c-3p, lus-miR166k, cas-miR166d, cas-miR166f-3p, csi-miR166a-3p, hbr-miR166b, lus-miR166i	STRG.94044.1	3'	-59.8	51.2821	0.996667	-	-	-	No
miR169_5	AGCCAAGGAUGACUUGCCGG	AGAGGCAGAGAACGGGAUGCAGCCAAGGAUGACUUGCCGGCUCCUGGUGUUGGGAGUUCACUGAGCUUUAGAGUUAGCCGGCAAGUUGUCCUUGGCUACACCUAGUUCUCUUCUUCUGG	20	119	miR169	gma-miR169e	STRG.46816.1	5'	-59.8	51.2821	0.996667	-	-	-	No
miR169_5	AGCCAAGGAUGACUUGCCGG	CGAGGCAGAGAACGGGAUGCAGCCAAGGAUGACUUGCCGGCUCCUGGUGUUGGGAGUUCGUUGAGCCUUAAGAGUUAGCCGGCAAGUUGUCCUUGGCUACACCUAGUUCUCUUCUUCUGG	20	120	miR169	gma-miR169e	STRG.38562.1	5'	-59.8	51.2821	0.996667	-	-	-	No
miR169_6	AGCCAAGGAUGACUUGCCGA	AGAGGCAGAGAGUGGAAUGCAGCCAAGGAUGACUUGCCGACAGCACACAACAAGGUGGUAGUAAUCUUGCCGGCAAGUCCGUCCUUGGCUACACCUUGCUCUCUACCUCUGC	20	112	miR169	gma-miR169e	STRG.46818.1	5'	-59.8	51.2821	0.996667	-	-	-	No
miR166_4	GGGAAUGUUGUCUGGUUGGAG	UUCGGUGCAUGGCAGUUGAGGGGAAUGUUGUCUGGUUGGAGACCUGGCUCGCACGACGGAUCGAUCGGCGGCGGGCGUGCGCGCGCGGUUUCGGACCAGGCUUCAUUCCCCCCAACUCAACCCUUCUUCCAU	21	132	miR166	csi-miR166c-5p	STRG.94044.1	5'	-59.8	51.2821	0.996667	-	-	-	No
miR393_3	AUCCAAAGGGAUCGCAUUGAUC	CAUAAGUGGCUCAAGAAUGCAUCCAAAGGGAUCGCAUUGAUCCAUUCUUCCUCAGUGGUAAGAAAGGAUCAUGCGAUCCUUUAGGAUGUCUACUCAAGCCAUUUUCUCG	22	109	miR393	csi-miR393a, gma-miR393j, gma-miR393i, gma-miR393h, gma-miR393k, csi-miR393b-5p	STRG.44359.1	5'	-59.8	51.2821	0.996667	-	-	-	No
miR1120_2	ACAUUCUUAUAUUACGGGACGGAG	UAGUUACAGAGGUACUUCCUCCGUCCCACAAUAUAAGAUCGUUUCUCAAGCUAACAUAUUUUGAAAAACAUUCUUAUAUUACGGGACGGAGGUAGUAUCUUACAAGCCAUG	24	111	miR1120	hvu-miR1120	STRG.147980.1	3'	-59.8	51.2821	0.996667	-	-	-	No
miR1120_3	ACGUUCUUAUAUUAUGGGACGGAG	GAAUUUGUCUGCUACUCCCCCUGUCCCAAAAUAUAAGAACGUUUUUAACACUACACUAAUGUCAAAAACGUUCUUAUAUUAUGGGACGGAGGGAGUACAUGUUAAUCUUGC	24	111	miR1120	hvu-miR1120	STRG.145680.3	3'	-59.8	51.2821	0.996667	-	-	-	No
miR1120_4	ACACUCUUAUAUUAUGGGACGGAG	AUGGCAGUUUACUACUCCCUCCGUCCCAUAAUAUAAGAACCUUUUUGACACUAAUGUAGUGUAAAAAACACUCUUAUAUUAUGGGACGGAGGGAGUAUGUUGCUGUUUUCU	24	111	miR1120	hvu-miR1120	STRG.68723.1, STRG.68722.1	3'	-59.8	51.2821	0.996667	-	-	-	No
miR1120_5	ACAUUCUUAUAUUAUGGGACAGAG	UAGAUAGUCUACUACUCCCUCCGUCCCAUAAUAUAAGAACCUUUUUAACACUACACUAGUGUUAAAAACAUUCUUAUAUUAUGGGACAGAGGGAGUAGUUGAUACAAUUUC	24	111	miR1120	hvu-miR1120	STRG.108905.1	3'	-59.8	51.2821	0.996667	-	-	-	No
miR1120_3	ACGUUCUUAUAUUAUGGGACGGAG	AUGCUAAUAAACUACUCCCUCGGUCCCAAAAUAUAAGAACGUUUUUAACACUACACUAGUGUCAAAAACGUUCUUAUAUUAUGGGACGGAGGGAGUACUAAGCUUUCAUAU	24	111	miR1120	hvu-miR1120	STRG.104504.1	3'	-59.8	51.2821	0.996667	-	-	-	No
miR1120_3	ACGUUCUUAUAUUAUGGGACGGAG	AAUGCUAGAAACUACUCCCUGUCCCAAAAUAUAAGAACGUUUUUAACACUACAUUAGUGUCAAAAACGUUCUUAUAUUAUGGGACGGAGGGAGUAAGUGUUUGUUCCUC	24	109	miR1120	hvu-miR1120	STRG.80584.2	3'	-59.8	51.2821	0.996667	-	-	-	No
miR5067_1	UCAGCGACAAUUAAUAUGGAU	AUAAUUUUACUCCCUCCGAUCCAUAUCAAUUGUCGCUGACUUUGUACUAAAUCAGCUAAGUCAGCGACAAUUAAUAUGGAUCGGAUGCAGUAUAUUACAAC	21	101	miR5067	bdi-miR5067	STRG.163408.1	3'	-59.8	51.2821	0.996667	-	-	-	No
miR166_5	UUCGGACCAGGCUUCAUUCCC	CGGUGCAUGGCAGUUGAGGGGAAUGUUGUCUGGUUGGAGACCUGGCUCGCACGACGGAUCGAUCGGCGGCGGGCGUGCGCGCGCGGUUUCGGACCAGGCUUCAUUCCCCCCAACUCAACCCUUCUUCC	21	128	miR166	bdi-miR166e-3p	STRG.94044.1	3'	-59.8	51.2821	0.996667	-	-	-	Liu et al., 2020a; Liu et al., 2020b; Meng et al., 2013
miR5181_1	UCCGAUCCAAAAUAAGUGUCG	CUCGAUUGAAUACUACUCCCUCCGAUCCAAAAUAAGUGUCGCAGUUUUGAACUAAGGUUGAACUAACCUUGGUUCAAAGCCGCGAUACUUAAUUUGGAUUGGAGGGAGUAACUUCUAAAUACAAU	21	125	miR5181	bdi-miR5181b, ata-miR5181-5p	STRG.138097.1, STRG.138097.2	5'	-59.8	51.2821	0.996667	-	-	-	No
miR5181_1	UCCGAUCCAAAAUAAGUGUCG	AAUCUCUUAAAUGCUCUCCCUCCGAUCCAAAAUAAGUGUCGUGGUUUUUGAACUAAAACAACGACACUUAAUUUUGAUCGGAAGGAGUAUAAUACACAGGUCCA	21	104	miR5181	bdi-miR5181b, ata-miR5181-5p	STRG.36043.2, STRG.85598.1	5'	-59.8	51.2821	0.996667	-	-	-	No
miR5180_1	UAAGUGUCGCAGUUUUGAACU	CUACUCCCUCCGAUCCAAAAUAAGUGUCGCAGUUUUGAACUAAGGUUGAACUAACCUUGGUUCAAAGCCGCGAUACUUAAUUUGGAUUGGAGGGAGUAACU	21	101	miR5180	bdi-miR5180b, bdi-miR5180a	STRG.138097.1, STRG.138097.2	5'	-59.8	51.2821	0.996667	-	-	-	No
miR1128_2	UAUUACUCCCUCCGUCCCAAA	GAGAAUUGCCUUCCACUAAAUAUUACUCCCUCCGUCCCAAAAUAAGUGUCUCAACUUUGUACUAGCUUUAGUACAAAGUUAUACUAAGCUUGAGACACUUAUUUUGGGACGGAGGGAGUAUUAAUUCAAGAAGUUAGGAGAUUAU	21	145	miR1128	ssp-miR1128	STRG.132145.1	5'	-59.8	51.2821	0.996667	-	-	-	No
miR1128_3	UAAUACUCCCUCCGUCCCAAA	AACAAGUUCUUGUUCUUGGGUAAUACUCCCUCCGUCCCAAAAUAAGUGUCUCAACUUUGUACUAAUCUUAAUAUAAAGUUGUACUAACCUUAAGACAAUUAUUUUGGGACGGAGGGAGUACCAUACUCCACCUUGUUUCAUGUGGUU	21	147	miR1128	ssp-miR1128	STRG.155870.1	5'	-59.8	51.2821	0.996667	-	-	-	No
miR160_1	UGGCAUACAGGGAGCCAGGCA	GAGGCAUGUAUGUACGCAUGCUUGGCUCCUUGCACGCCACCCACAGCAUCCAAUCACGCCGCGGGUUGGGCUACAUGAGUGGCAUACAGGGAGCCAGGCACACAAGCACGCACGCACGGC	21	120	miR160	aau-miR160	STRG.165978.1, STRG.157177.1	3'	-59.8	51.2821	0.996667	-	-	-	No
miR166_6	CGGACCAGGCUUCAUUCCCC	UCGGUGCAUGGCAGUUGAGGGGAAUGUUGUCUGGUUGGAGACCUGGCUCGCACGACGGAUCGAUCGGCGGCGGGCGUGCGCGCGCGGUUUCGGACCAGGCUUCAUUCCCCCCAACUCAACCCUUCUUCCA	20	130	miR166	gma-miR166m	STRG.94044.1	3'	-59.8	51.2821	0.996667	-	-	-	No
miR167_3	UGAAGCUGCCAGCAUGAUCU	CAAGGUGCACCACAAGCUGGUGAAGCUGCCAGCAUGAUCUGAUGACCUAAGUCAUGGAUCAGAAUCCAUGUCAAUCAGGUCAUGCUGGAGUUUCAUCUGCUGGUCGGAGCACAACGA	20	117	miR167	gma-miR167l, fve-miR167b, lja-miR167b, fve-miR167a, lja-miR167a, mes-miR167b, fve-miR167c, bna-miR167d, lja-miR167c	STRG.113699.1	5'	-59.8	51.2821	0.996667	-	-	-	Ragupathy et al., 2016
miR167_3	UGAAGCUGCCAGCAUGAUCU	CAAGGUGCACCACGAGCUGGUGAAGCUGCCAGCAUGAUCUGAUGACCUAACUCAUGGAUCAGAGUCCAUGUCAAUCAGGUCAUGCUGGAGUUUCAUCUGCUGGUCGGAGCACCACGA	20	117	miR167	gma-miR167l, fve-miR167b, lja-miR167b, fve-miR167a, lja-miR167a, mes-miR167b, fve-miR167c, bna-miR167d, lja-miR167c	STRG.104700.1	5'	-59.8	51.2821	0.996667	-	-	-	Ragupathy et al., 2016
miR167_3	UGAAGCUGCCAGCAUGAUCU	CAAGGUGCACCACAAGCUGGUGAAGCUGCCAGCAUGAUCUGAUGACCUAACUCAUGGAUCAGAAUCCAUGUCAAUCAGGUCAUGCUGGAGUUUCAUCUGCUGGUCGGAGCACAACGA	20	117	miR167	gma-miR167l, fve-miR167b, lja-miR167b, fve-miR167a, lja-miR167a, mes-miR167b, fve-miR167c, bna-miR167d, lja-miR167c	STRG.96128.1	5'	-59.8	51.2821	0.996667	-	-	-	Ragupathy et al., 2016
miR1130_1	UCUGUAACUUAAUAUAAGACG	AAACAUUAUUAAGUACUCCCUCUGUAACUUAAUAUAAGACGUUUUUUGAUAGUGUCAAAAAACGUCUCAUUAAGUUAUGGAGGGAGUACAACAUAAAUCAUAG	21	103	miR1130	hvu-miR1130	STRG.36420.1	5'	-59.8	51.2821	0.996667	-	-	-	No
miR5049_1	AGACAAUUAUUUUGGGACGGAGG	UGUUCUUGGGUAAUACUCCCUCCGUCCCAAAAUAAGUGUCUCAACUUUGUACUAAUCUUAAUAUAAAGUUGUACUAACCUUAAGACAAUUAUUUUGGGACGGAGGGAGUACCAUACUCCACCUUG	23	125	miR5049	hvu-miR5049c	STRG.155870.1	3'	-59.8	51.2821	0.996667	-	-	-	No
miR5049_2	AGACACUUAUUUUGGGACGGAGG	AGGUGGAGUAUGGUACUCCCUCCGUCCCAAAAUAAUUGUCUUAAGGUUAGUACAACUUUAUAUUAAGAUUAGUACAAAGUUGAGACACUUAUUUUGGGACGGAGGGAGUAUUACCCAAGAACAAG	23	125	miR5049	hvu-miR5049c	STRG.155870.1	3'	-59.8	51.2821	0.996667	-	-	-	No
miR5049_2	AGACACUUAUUUUGGGACGGAGG	UUUAUAUGCCUUAUACUCCCUCCGUCCCAAAAUAAAUGUCUUAACUUUAUACUAAAGUUGUACUAGAGUUAAGACACUUAUUUUGGGACGGAGGGAGUAUGUAAGAAGAAAACA	23	114	miR5049	hvu-miR5049c	STRG.167077.1	3'	-59.8	51.2821	0.996667	-	-	-	No
miR5049_2	AGACACUUAUUUUGGGACGGAGG	AAACAGUACUAAGUACUCCCUCCAUCCCAAAAUAAGUGUCUUGAGGUUAGUAUAAAUUUGUACUAGAGCUAGUACAAAGUUGAGACACUUAUUUUGGGACGGAGGGAGUAGUAUAUAGUCAGACC	23	125	miR5049	hvu-miR5049c	STRG.104292.1	3'	-59.8	51.2821	0.996667	-	-	-	No
miR5049_2	AGACACUUAUUUUGGGACGGAGG	CGGUGCUCUUUAGUACUCCCUCUGUCCCAAAAUAACUGUCUCAAAUCUUAGUAUAAAUGUGUAUUAAAGUUAGUACAAAGUUGAGACACUUAUUUUGGGACGGAGGGAGUAUUCAUCUAAGCAUGA	23	126	miR5049	hvu-miR5049c	STRG.27737.1	3'	-59.8	51.2821	0.996667	-	-	-	No
miR6191_1	UAGAUUUGUCUAGAUACGAA	CCAUUUCGAAUUACUUGUCUUAGAUUUGUCUAGAUACGAAGGUAUCUAGCACUAAAAUGAGUCUAGAUACAUCCGUAUCUAGACAAAUCCAAGACAAGUAAUUCGGAACGGGG	20	113	miR6191	hvu-miR6191	STRG.125029.1	5'	-59.8	51.2821	0.996667	-	-	-	No
miR5049_3	AAUUAAUAUGGAUCGGAGGGA	CAUUCCACACAGAAGUACUCCCUCCGAUCCAUAUUACUUGUCGCUCACACGGAUGUAUCUAGACUCUAGACUUUCUAGAUACAUCCGUUUGAGCGACUAAUUAAUAUGGAUCGGAGGGAGUAAUUGUGAUCCAGGUGUC	21	139	miR5049	hvu-miR5049f	STRG.98467.1	3'	-59.8	51.2821	0.996667	-	-	-	No
miR5049_4	AAUUGAUAUGGAUCGGAGGGA	AAUUCCGUUGUAAUAUACUGCAUCCGAUCCAUAUUAAUUGUCGCUGACUUAGCUGAUUUAGUACAAAGUCAGCGACAAUUGAUAUGGAUCGGAGGGAGUAAAAUUAUUGACAGAACG	21	117	miR5049	hvu-miR5049f	STRG.163408.1	3'	-59.8	51.2821	0.996667	-	-	-	No
miR5049_5	AAGUAAUAUGGAUCGGAGGGA	AAUGACAAUUCGAGGUACUCCCUCCGAUUCGUAUUACUUGGCUUAGAUUUGUUGUAUCUAACACUAAAACAUGUCUACAUACAUGUGUAUCUACAUAAAUCUACGACAAGUAAUAUGGAUCGGAGGGAGUAUGAUUUCUCGGGGGUUG	21	148	miR5049	hvu-miR5049f	STRG.152698.1	3'	-59.8	51.2821	0.996667	-	-	-	No
miR5049_6	AAUCAAUAUGGAUCGGAGGGA	GCAGUCAAAAACUACUACUCCCUCCGAUCCAUAUUAACUGUCACUGAUUUAGUAAGUUGUACUAAAUAAACAACAAUCAAUAUGGAUCGGAGGGAGGACCUACCAUUUGUUUCAU	21	115	miR5049	hvu-miR5049f	STRG.125481.2	3'	-59.8	51.2821	0.996667	-	-	-	No
miR5049_4	AAUUGAUAUGGAUCGGAGGGA	CUUUUCGAUCCAUAUUAAUUGUCGUUAAUUUAGUAUUAAGUUGUACUAAAUCAGCAACAAUUGAUAUGGAUCGGAGGGAGUAGUAAAAUAUGACAUUUA	21	99	miR5049	hvu-miR5049f	STRG.78645.1	3'	-59.8	51.2821	0.996667	-	-	-	No
miR5174_1	AUUAUGGAACGGAGGGAGUAG	GAUAACAGUGAUACAGCGGUACUCUCUUCGUUUCAAAAUAGAUGACUCAAUUUUAUAUUAACUUUAGUAUAAAGUUGGGUCAUCUAUUAUGGAACGGAGGGAGUAGAUUGCUGCUAAAAUACAAGG	21	126	miR5174	bdi-miR5174e-3p.2	STRG.118897.1	3'	-59.8	51.2821	0.996667	-	-	-	No
miR5049_7	CAAGUAAUAUGGAUCGGAGGGAGU	GACACCUGGAUCACAAUUACUCCCUCCGAUCCAUAUUAAUUAGUCGCUCAAACGGAUGUAUCUAGAAAGUCUAGAGUCUAGAUACAUCCGUGUGAGCGACAAGUAAUAUGGAUCGGAGGGAGUACUUCUGUGUGGAAUGGACU	24	143	miR5049	bdi-miR5049-3p	STRG.98467.1	3'	-59.8	51.2821	0.996667	-	-	-	No
miR5049_7	CAAGUAAUAUGGAUCGGAGGGAGU	AGAAUGACAAUUCGAGGUACUCCCUCCGAUUCGUAUUACUUGGCUUAGAUUUGUUGUAUCUAACACUAAAACAUGUCUACAUACAUGUGUAUCUACAUAAAUCUACGACAAGUAAUAUGGAUCGGAGGGAGUAUGAUUUCUCGGGGGUUGAC	24	152	miR5049	bdi-miR5049-3p	STRG.152698.1	3'	-59.8	51.2821	0.996667	-	-	-	No
miR393_4	CAUCCAAAGGGAUCGCAUUGA	GCAACAAUGCCUUGGGGAAGCAUCCAAAGGGAUCGCAUUGAUCCUUCCAUCCAUGGUGCUGGUGGCCGUUAUCAAUCGACCGGCUCGACGGAUCAUGCGAUCCUUUUGGAAGCUUCCUCUAGCCAUUACUCCAC	21	134	miR393	ppe-miR393a	STRG.67219.1	5'	-59.8	51.2821	0.996667	-	-	-	No
miR393_4	CAUCCAAAGGGAUCGCAUUGA	ACAUAAGUGGCUCAAGAAUGCAUCCAAAGGGAUCGCAUUGAUCCAUUCUUCCUCAGUGGUAAGAAAGGAUCAUGCGAUCCUUUAGGAUGUCUACUCAAGCCAUUUUCUCGA	21	111	miR393	ppe-miR393a	STRG.44359.1	5'	-59.8	51.2821	0.996667	-	-	-	No
miR399_3	UCUGCCAAAGGAGAGUUGCCC	CUAAGCAGUCCAGUUUCAGGGCUCCUCUUUAUUGGCAGGGAGCGUGUGAGGCCAUGUAGCUCCAUUCAGCGCUCUGCCAAAGGAGAGUUGCCCUGUAACUGGAAAUAGCUUAA	21	113	miR399	ppe-miR399b	STRG.46410.1	3'	-59.8	51.2821	0.996667	-	-	-	No
miR1122_5	AGACUUAUAUUUAGGAACGGA	AAUAAAACAACUACUUCCUCCGUUCCUAAAUAAGUCUUUGUAGAGAUUCCACUAUGGAUUAGAUAAGGAGCAAAAUGAGUGAAUCUACACUCUAAAUACAUCUAUAUACAUCCGUAUGUGGUUCAUAGUGGAAUCUCUACAAAGACUUAUAUUUAGGAACGGAGGGAGUAUUUCUUAAGUAUG	21	183	miR1122	tae-miR1122b-3p	STRG.45235.3	3'	-59.8	51.2821	0.996667	-	-	-	Li et al., 2019; Liu et al., 2020a; Liu et al., 2020b
miR1122_5	AGACUUAUAUUUAGGAACGGA	CUAUGACAAUCUACUCCCUCCGUUCCCAAAUAUAAGUCUUUUUAGAGAUUGCAACAAGUGACUACAUACGAAGUAAAAUGAAUGAAUCUAUACUCUAAAAUAUGUCUACAUACAUUCGUAUGUUGUAAUUUAUUUAAAAUGUCUAAAAAGACUUAUAUUUAGGAACGGAGGGAGUAGAUGAUUGCGACA	21	189	miR1122	tae-miR1122b-3p	STRG.141255.1	3'	-59.8	51.2821	0.996667	-	-	-	Li et al., 2019; Liu et al., 2020a; Liu et al., 2020b
miR1127_2	ACAAGUAUUUCUGGACGGAGG	UUUCCGUUAUAUGUACUCCCUCCGUCCGAAAAUACUCGUCAGAGGAAUGGAUGUAUCUAAAUGUAUUCUAGUUUUAGAUACAUUUAUUUUUAUGCAUUUCUCCAACAAGUAUUUCUGGACGGAGGGAAUACGUACUUAUAUACUA	21	145	miR1127	tae-miR1127b-3p	STRG.108559.1	3'	-59.8	51.2821	0.996667	miR1127	sRNA evidence+, precursor EST	Han et al., 2014	No
miR1127_3	ACAAGUAUUUCCGGACGGAGG	GAUGAUUCUAUACUACUCCCUCCGUCCCAAAAUACUUAUCGAAGAAAUGGAUAAAAUUGGAUAUAUCUAUAACUAAAAUACAUCUAGAUUCAUCCGUUUCUCCGACAAGUAUUUCCGGACGGAGGGAGUAUCAUUUUGGAUGAAC	21	145	miR1127	tae-miR1127b-3p	STRG.151898.3, STRG.151898.1, STRG.151898.5, STRG.151898.2	3'	-59.8	51.2821	0.996667	-	-	-	Jin et al., 2020; Liu et al., 2020a; Liu et al., 2020b
miR1127_3	ACAAGUAUUUCCGGACGGAGG	CAGUGAAGUUAUAUACUCCCUCCGUCCGGAAAUACUUGUCCUAGAAAUGGUGUUAGACUUAUUUUAGUUAUAGAUACAUGCAUUUUAUCCAUGUCUAAGACAAGUAUUUCCGGACGGAGGGAGUAGUAUUUACUCAGACU	21	140	miR1127	tae-miR1127b-3p	STRG.143325.1	3'	-59.8	51.2821	0.996667	-	-	-	Jin et al., 2020; Liu et al., 2020a; Liu et al., 2020b
miR1127_3	ACAAGUAUUUCCGGACGGAGG	UCUGCUUACAAAAUACUCCCUCCAUCCGGAAAUACUUGUCGGAGAAAUGGAUGUAUCUAGACGUACUUUAGUUCUAGAUACAUCCAUUUUUCUUACAAGUAUUUCCGGACGGAGGGAGUACAUUUCUAACACCAA	21	135	miR1127	tae-miR1127b-3p	STRG.126661.1	3'	-59.8	51.2821	0.996667	-	-	-	Jin et al., 2020; Liu et al., 2020a; Liu et al., 2020b
miR1127_3	ACAAGUAUUUCCGGACGGAGG	UGAUGAUACAACAUAAUCCCUCCGUCCGAAAAUACUUGUCCUACAAAUGGAUAAAAAUGGUAAAACUAAAAUAGGUCUAGAUACAUCCAUUUCUACGACAAGUAUUUCCGGACGGAGGGAGUACCUGUCAAGAGUCAU	21	138	miR1127	tae-miR1127b-3p	STRG.10599.3	3'	-59.8	51.2821	0.996667	-	-	-	Jin et al., 2020; Liu et al., 2020a; Liu et al., 2020b
miR1127_3	ACAAGUAUUUCCGGACGGAGG	GGAACAGAGGGAGUACUCCCUCCGCCCGAAAAUACUUGUCCUAGAAAUAGAUAAAAUGGAUGCAUCUAUAACUAAAAUAAGUCUAGAUACAACCAUUUCGAGGACAAGUAUUUCCGGACGGAGGGAGUACCUUUCAACGGCAAG	21	144	miR1127	tae-miR1127b-3p	STRG.166450.1	3'	-59.8	51.2821	0.996667	-	-	-	Jin et al., 2020; Liu et al., 2020a; Liu et al., 2020b
miR9661_1	UGAAGUAGAGCAGAGACCUCA	CAUUUCGACGUUGGGGAAGAUGAAGUAGAGCAGAGACCUCACGCUCAAGAAGCGGUGAGGUGCCUGACCUACUUCAUCUUCACCAACGAAGAGAACGG	21	98	miR9661	tae-miR9661-5p	STRG.112432.1	5'	-59.8	51.2821	0.996667	-	-	-	Li et al., 2019; Liu et al., 2020a; Liu et al., 2020b
miR9666_1	CGGUAGGGCUGUAUGAUGGCGA	AAUACAAAUCAUUCGGAUUCGCCAUCAUACGCCCAACCGUGCAUUUGAUAUGCAUAUAUAUGCAUCACGAGCCACGGUAGGGCUGUAUGAUGGCGAUACCAAUUGGUUUGUUCUAG	22	116	miR9666	tae-miR9666b-3p, tae-miR9666a-3p	STRG.169371.1	3'	-59.8	51.2821	0.996667	miR9666	sRNA evidence+, precursor EST	Han et al., 2014	Li et al., 2019; Liu et al., 2020a; Liu et al., 2020b; Ragupathy et al., 2016
miR9666_1	CGGUAGGGCUGUAUGAUGGCGA	AAUACAAAUCAUUCGGAUUCGCCAUCAUACGCCCAACCGUGCAUUUGAUAUGCAUAUAUAUAUGCAUCACAAGCCACGGUAGGGCUGUAUGAUGGCGAUACCGAUUGGUUUGUUCUAG	22	118	miR9666	tae-miR9666b-3p, tae-miR9666a-3p	STRG.121734.1	3'	-59.8	51.2821	0.996667	miR9666	sRNA evidence+, precursor EST	Han et al., 2014	Li et al., 2019; Liu et al., 2020a; Liu et al., 2020b; Ragupathy et al., 2016
miR9666_2	GCCAUCAUACGCCCAACCGUG	AAUACAAAUCAUUCGGAUUCGCCAUCAUACGCCCAACCGUGCAUUUGAUAUGCAUAUAUAUGCAUCACGAGCCACGGUAGGGCUGUAUGAUGGCGAUACCAAUUGGUUUGUUCUAG	21	116	miR9666	tae-miR9666c-5p, tae-miR9666b-5p	STRG.169371.1	5'	-59.8	51.2821	0.996667	-	-	-	No
miR9666_2	GCCAUCAUACGCCCAACCGUG	AAUACAAAUCAUUCGGAUUCGCCAUCAUACGCCCAACCGUGCAUUUGAUAUGCAUAUAUAUAUGCAUCACAAGCCACGGUAGGGCUGUAUGAUGGCGAUACCGAUUGGUUUGUUCUAG	21	118	miR9666	tae-miR9666c-5p, tae-miR9666b-5p	STRG.121734.1	5'	-59.8	51.2821	0.996667	-	-	-	No
miR1122_miR1130_1	UCUUAUAUUAUGGGACGGAGG	GUUUUCUAUCAAGUACUCCCUUCGUCCAUAAUAUAGAAACGUUUUUCAAGUUAACAUAGCUUGAAAAACAUUCUUAUAUUAUGGGACGGAGGGAGUAAAACCCAGCAAAAAC	21	112	miR1122, miR1130	tae-miR1130b-3p, tae-miR1122c-3p	STRG.135091.1	3'	-59.8	51.2821	0.996667	miR1130	sRNA evidence+, precursor EST	Han et al., 2014	No
miR1122_miR1130_1	UCUUAUAUUAUGGGACGGAGG	GUUGGCAGUAUAGUACUCCGUCCAUCCUAUAAUUUAAGAGCGUUUUUGACACUACACUAGUGUAAAAAACGCUCUUAUAUUAUGGGACGGAGGGAGUAUUUCCCAAAAGCUUG	21	113	miR1122, miR1130	tae-miR1130b-3p, tae-miR1122c-3p	STRG.131038.2	3'	-59.8	51.2821	0.996667	miR1130	sRNA evidence+, precursor EST	Han et al., 2014	No
miR1122_miR1130_1	UCUUAUAUUAUGGGACGGAGG	UCCGACUAUUACAUACUCCAUCCGUCCCAUAAUAUAAGAGUGUUUUUGACACUACACUAGUAUAAAAACGCUCUUAUAUUAUGGGACGGAGGGAGUAAUAUACUUCUGAACU	21	112	miR1122, miR1130	tae-miR1130b-3p, tae-miR1122c-3p	STRG.126609.1	3'	-59.8	51.2821	0.996667	miR1130	sRNA evidence+, precursor EST	Han et al., 2014	No
miR9672_1	CCACGACUGUCAUUAAGCAUC	CCUGUUUGAAGUGAAGAUGAUGCUUAAUGACAGUCGUGGUAUCUUAGAAGAGCCAGGCGACUAUGUCUAUGCUGGCCAUUAAGCAUCGUCUUCGCCUAGGACACCACGACUGUCAUUAAGCAUCGCCUUCACCUCAAACAGGGC	21	144	miR9672	tae-miR9672a-3p	STRG.108643.1	3'	-59.8	51.2821	0.996667	miR9672	sRNA evidence+, precursor EST	Han et al., 2014	Li et al., 2019; Liu et al., 2020a; Liu et al., 2020b
miR5175_1	UUCCAAAUUACUCGUCGUGGU	CUAGUUUAUUACUCCCUCCGUUCCAAAUUACUCGUCGUGGUUUUAGCUAAAACCACGACGAGUAAUUUGAAACGGAGGGAGUACAAAUCAGAAC	21	94	miR5175	tae-miR5175-5p	STRG.143619.1	5'	-59.8	51.2821	0.996667	miR5175	sRNA evidence+, precursor EST	Han et al., 2014	Li et al., 2019; Ragupathy et al., 2016
miR5175_1	UUCCAAAUUACUCGUCGUGGU	AUGACAAAAUACUCCCUCCGUUCCAAAUUACUCGUCGUGGUUUUAGUUCAAAUUUGAACUAAAACCACGACGAGUAGUUUGAAACAGAGGGAGUACAUUUUAGUGU	21	106	miR5175	tae-miR5175-5p	STRG.142529.1	5'	-59.8	51.2821	0.996667	miR5175	sRNA evidence+, precursor EST	Han et al., 2014	Li et al., 2019; Ragupathy et al., 2016
miR1120_6	UUCUUAUAUUAUGGGACAGAG	UAGAUAGUCUACUACUCCCUCCGUCCCAUAAUAUAAGAACCUUUUUAACACUACACUAGUGUUAAAAACAUUCUUAUAUUAUGGGACAGAGGGAGUAGUUGAUACAAUUUC	21	111	miR1120	tae-miR1120b-3p	STRG.108905.1	3'	-59.8	51.2821	0.996667	-	-	-	Chu et al., 2016
miR1120_6	UUCUUAUAUUAUGGGACAGAG	UAGGAAGUAUUCUACUCCCUCCGUCCCAUAAUAUAAGAACGUUUUUGACACUACACUAGUAUAAAAAACGUUCUUAUAUUAUGGGACAGAGGGAGUAGUAUUUUGCAUCUA	21	111	miR1120	tae-miR1120b-3p	STRG.99804.1	3'	-59.8	51.2821	0.996667	-	-	-	Chu et al., 2016
miR1122_miR1130_1	UCUUAUAUUAUGGGACGGAGG	ACAAAUUGCUUCUUACUCCCUCCGUGCCAUAAUAUAAGAGUGUAAAAAACGCUCUUAUAUUAUGGGACGGAGGGAGCACUUUCGAUUGAAUGC	21	93	miR1130	tae-miR1130b-3p	STRG.168445.1	3'	-59.8	51.2821	0.996667	miR1130	sRNA evidence+, precursor EST	Han et al., 2014	No
miR1130_2	UCUUAUAUUAUGGCACGGAGG	AUUCAAUCGAAAGUGCUCCCUCCGUCCCAUAAUAUAAGAGCGUUUUUUACACUCUUAUAUUAUGGCACGGAGGGAGUAAGAAGCAAUUUGUUG	21	93	miR1130	tae-miR1130b-3p	STRG.168445.1	3'	-59.8	51.2821	0.996667	-	-	-	No
miR1122_miR1130_1	UCUUAUAUUAUGGGACGGAGG	UAUGCAUCCUUUAUACUCCCUUUGUCCCAGAAUAUAAGGCGUUUUUGCAAGUUAUGUUAGCUUACAAAAAUGUCUUAUAUUAUGGGACGGAGGGAGUAUUACCAAGUAUGGCC	21	113	miR1130	tae-miR1130b-3p	STRG.127866.1	3'	-59.8	51.2821	0.996667	miR1130	sRNA evidence+, precursor EST	Han et al., 2014	No
miR1122_miR1130_1	UCUUAUAUUAUGGGACGGAGG	UCCGACUAUUACAUACUCCAUCCGUCCCAUAAUAUAAGAGUGUUUUUGACACUACACUAGUAUAAAAAACGCUCUUAUAUUAUGGGACGGAGGGAGUAAUAUACUUCUGAACU	21	113	miR1130	tae-miR1130b-3p	STRG.126465.1	3'	-59.8	51.2821	0.996667	miR1130	sRNA evidence+, precursor EST	Han et al., 2014	No
miR1120_7	UAAUAUAAGAACGUUUUUGAC	CAACUAUUCCUUCUGUUCCAUAAUAUAAGAACGUUUUUGACAUCAAUGGUGUCAAAAACGCUCUUAUAUUACGGGACGGGGGAGUAAAAUCCG	21	93	miR1120	tae-miR1120c-5p	STRG.17004.1	5'	-59.8	51.2821	0.996667	miR1120	sRNA evidence+, precursor EST	Han et al., 2014	No
miR1120_8	UAAUAUAAGAACCUUUUUGAC	GAUAUACUCCACCCGUCCCAUAAUAUAAGAACCUUUUUGACACUACACUAGUGCCAAAAACGUUCUUAUAUUACGGGAUGGAGGGAGUACAUAAU	21	95	miR1120	tae-miR1120c-5p	STRG.104260.1	5'	-59.8	51.2821	0.996667	-	-	-	No
miR1120_9	UAAUAUAAGAGCGUUUUUGAC	AAAGGUACUCCCUCUGCCCAUAAUAUAAGAGCGUUUUUGACACAAGUGUAGUGUCAAAAAUACUAUUAUAUUAUUGGGACGGAGGGAGUAGCAUU	21	95	miR1120	tae-miR1120c-5p	STRG.62607.1	5'	-59.8	51.2821	0.996667	-	-	-	No
miR1120_9	UAAUAUAAGAGCGUUUUUGAC	UACUCCCUCCGUCCCACCCAUAAUAUAAGAGCGUUUUUGACACUAGUAGUAUCAAAUACGCUCUUAUAUUAUCGGACGGAGGGAGUAGAUUCC	21	93	miR1120	tae-miR1120c-5p	STRG.25175.1	5'	-59.8	51.2821	0.996667	-	-	-	No
miR1120_10	UAAUAUAAGAUCGUUUUUGAC	AAUAUAGUCCCCACGUCUCAUAAUAUAAGAUCGUUUUUGACAUUAGUGCAGUGUUAAAAAUGCUCUUAUAUUAUGUGACGGAGGGAGUAACUCAC	21	95	miR1120	tae-miR1120c-5p	STRG.3409.2	5'	-59.8	51.2821	0.996667	-	-	-	No
miR9674_1	AUAGCAUCAUCCAUCCUACCC	UCCUCUGGUUGAACUUGUCCAUAGCAUCAUCCAUCCUACCCUACCCUUCAACGGCGGCCGCUGGUGCCCCACGGUGGGUAGGAUGGCUGGUGCUAUGGGUAGCUUCAACCCGAUGGUU	21	118	miR9674	ata-miR9674a-5p, tae-miR9674b-5p	STRG.136090.1	5'	-59.8	51.2821	0.996667	miR9674	sRNA evidence+, precursor EST	Han et al., 2014	Jin et al., 2020; Liu et al., 2020a; Liu et al., 2020b; Ragupathy et al., 2016
miR9678_1	UCUGGCGAGGGACAUACACUGU	AUUGAUUCGCCGUAGGAUCAUCUGGCGAGGGACAUACACUGUACAAGUGAAUCGCGGCGCGCCCUGCGGCCUGUACAGUUUAUGUCCCCGGCAGACGAUCUACGACGGCUCUGCGAC	22	117	miR9678	tae-miR9678-3p	STRG.167008.1	5'	-59.8	51.2821	0.996667	miR9678	sRNA evidence+, precursor EST	Han et al., 2014	Liu et al., 2020b; Meng et al., 2013
miR9678_1	UCUGGCGAGGGACAUACACUGU	AUUGAUUCGCCCUAGGAUCAUCUGGCGAGGGACAUACACUGUACAAGUAAAUCGCGGCGCGCCGUGCGGCCUGUACAGUUUAUGUCCCCGGCAGACGAUCUAUGACGGCUCUGCGAC	22	117	miR9678	tae-miR9678-3p	STRG.158524.1	5'	-59.8	51.2821	0.996667	miR9678	sRNA evidence+, precursor EST	Han et al., 2014	Liu et al., 2020b; Meng et al., 2013
miR9678_1	UCUGGCGAGGGACAUACACUGU	AUUGAUUCGUCGUAGGAUCAUCUGGCGAGGGACAUACACUGUAUAAGUGAAAAGCGGCGCGCCGUGCGGCGUGUACAGUUUAUGUCCCCGGCAGACGAUCUACGACGGCUCUGCGAC	22	117	miR9678	tae-miR9678-3p	STRG.150539.1	5'	-59.8	51.2821	0.996667	miR9678	sRNA evidence+, precursor EST	Han et al., 2014	Liu et al., 2020b; Meng et al., 2013
miR5049_8	AAUAUGGAUCGGAGGGAGUAC	UGGACACCUGGAUCACAAUUACUCCCUCCGAUCCAUAUUAAUUAGUCGCUCAAACGGAUGUAUCUAGAAAGUCUAGAGUCUAGAUACAUCCGUGUGAGCGACAAGUAAUAUGGAUCGGAGGGAGUACUUCUGUGUGGAAUGGACUUC	21	147	miR5049	tae-miR5049-3p	STRG.98467.1	3'	-59.8	51.2821	0.996667	miR5049	sRNA evidence+, precursor EST	Han et al., 2014	Meng et al., 2013; Ragupathy et al., 2016
miR5049_9	AAUAUGGAUCGGAGGGAGUAA	AGUCCAUUCCACACAGAAGUACUCCCUCCGAUCCAUAUUACUUGUCGCUCACACGGAUGUAUCUAGACUCUAGACUUUCUAGAUACAUCCGUUUGAGCGACUAAUUAAUAUGGAUCGGAGGGAGUAAUUGUGAUCCAGGUGUCCAGA	21	147	miR5049	tae-miR5049-3p	STRG.98467.1	3'	-59.8	51.2821	0.996667	-	-	-	No
miR5049_10	AAUAUGGAUCAGAGGGAGUAC	GCUGAAACAUGAACAAUUAUACUCCCUCCGAUCCAUAUUACUUGUCAAUCAAUAUGGAUCAGAGGGAGUACUGAAUAUUUCUACUGGUGUA	21	91	miR5049	tae-miR5049-3p	STRG.159721.1	3'	-59.8	51.2821	0.996667	-	-	-	No
miR531_1	CGCUCGCCGGAGCAGCGUGCA	ACAUGGCGACGCGGUAGCUUCGCUCGCCGGAGCAGCGUGCAAAUGGACUUUGUCCCGUGCGCUCCUCCGUCGAGCGUAGCUCCGGUGACGCGACGACG	21	98	miR531	tae-miR531	STRG.126654.1, STRG.126653.1	5'	-59.8	51.2821	0.996667	miR531	Precursor EST, Expression	Wei et al., 2009	Meng et al., 2013
miR531_1	CGCUCGCCGGAGCAGCGUGCA	ACAUGGCGACGCGGUAGCUUCGCUCGCCGGAGCAGCGUGCACAAGGACUUGGUCCGGCGCGCUCCUCCGUCGAGCGUAGCUCCGGAGACGCGACCACG	21	98	miR531	tae-miR531	STRG.36357.1	5'	-59.8	51.2821	0.996667	miR531	Precursor EST, Expression	Wei et al., 2009	Meng et al., 2013
miR531_2	CGCUCGUCGGAGCAGCGUGCA	CCAUGGCGGCGCGGUGGCUGCGCUCGUCGGAGCAGCGUGCAGCGGACUAAAGUCCCGCGCGCUCCUCCGUUGAGCGUGGCUGCCGGCAUCGAGCAUAU	21	98	miR531	tae-miR531	STRG.134879.1	5'	-59.8	51.2821	0.996667	-	-	-	No
miR9772_1	UGAGAUGAGAUUACCCCAUAC	UUUCUCUCUGCAGCGGCCGUUGAGAUGAGAUUACCCCAUACCCUAUAGCGGCAGCUUGACUCCGUGCACGCGUAGGGGGCAAUCUCACCUCAACAGCCGCUCCCAGUGAGCUUU	21	114	miR9772	ata-miR9772b-5p, ata-miR9772a-5p, tae-miR9772	STRG.102877.1	5'	-59.8	51.2821	0.996667	miR9772	Precursor EST, Expression	Wei et al., 2009	Jin et al., 2020; Li et al., 2019; Meng et al., 2013
miR9772_1	UGAGAUGAGAUUACCCCAUAC	UUGCUCUCGGUAGCAGCUGUUGAGAUGAGAUUACCCCAUACCCUGCAGAGAGCGUCAGCUCGACGCCGUACACGCGUAUGGGGUAAUCUCAACUCAACAGCCGCUCCCUGUGAGGUUU	21	118	miR9772	ata-miR9772b-5p, ata-miR9772a-5p, tae-miR9772	STRG.120597.1	5'	-59.8	51.2821	0.996667	miR9772	Precursor EST, Expression	Wei et al., 2009	Jin et al., 2020; Li et al., 2019; Meng et al., 2013
miR9772_2	UGAGUUGAGAUUACCCCAUAC	ACCUCACAGGGAGCGGCUGUUGAGUUGAGAUUACCCCAUACGCGUGUACGGCGUCGAGCUGACGCUCUCUGCAGGGUAUGGGGUAAUCUCAUCUCAACAGCUGCUACCGAGAGCAAAA	21	118	miR9772	ata-miR9772b-5p, ata-miR9772a-5p, tae-miR9772	STRG.120597.1	5'	-59.8	51.2821	0.996667	-	-	-	No
miR9772_1	UGAGAUGAGAUUACCCCAUAC	UUUCUCUCUGCAGCGGCCGUUGAGAUGAGAUUACCCCAUACCCUGUAGCGGCAGCUCGACUCCGUGCAUGCGUAGGGGGCAAUCUCACCUCAACAGCUGCUCCCAGUGAGCUUU	21	114	miR9772	ata-miR9772b-5p, ata-miR9772a-5p, tae-miR9772	STRG.119902.2, STRG.119902.1	5'	-59.8	51.2821	0.996667	miR9772	Precursor EST, Expression	Wei et al., 2009	Jin et al., 2020; Li et al., 2019; Meng et al., 2013
miR9772_1	UGAGAUGAGAUUACCCCAUAC	UUGCUCUCGGUAGCAGCCGUUGAGAUGAGAUUACCCCAUACCCUGGAGCGUCAGCUCGAUGCCGUACACGCGUAUGGGGUAAUCUCACCUCAACAGCCGCUCCCUGUGAGCUUU	21	114	miR9772	ata-miR9772b-5p, ata-miR9772a-5p, tae-miR9772	STRG.80241.1	5'	-59.8	51.2821	0.996667	miR9772	Precursor EST, Expression	Wei et al., 2009	Jin et al., 2020; Li et al., 2019; Meng et al., 2013
miR9781_1	UUUUGUCACAUGUAAUACAUA	UUGAUUUGAAGAACUAAAUAUGUGGUAUAUGUCAUGAAAAGUAUAUCGCUAGAUUUUUACACGGAUGUAGUUUCUAAAUAUAUAUUUUUUGUCACAUGUAAUACAUAUUUAGAUAGUUAAAUCGUCG	21	127	miR9781	tae-miR9781	STRG.127764.1	3'	-59.8	51.2821	0.996667	-	-	-	No
miR9782_1	GUAUUAGGUUGGUCAAAUUGACGA	CCUGCACGUAUACCUAGGUUGCCAAUUUUAUCACCCUAAUAUAAAUUAUAUAACACAAAAAUUAUACCGUUUGAAAUUAGGACAUCUGAAGUUUAUAUUGGUAUAUUUUUUGUAAUAUAUGACUUGUAUUAGGUUGGUCAAAUUGACGACCUAGGGGUACACGCAUGCC	24	169	miR9782	tae-miR9782	STRG.91688.1	3'	-59.8	51.2821	0.996667	miR9782	Precursor EST, Expression	Wei et al., 2009	Li et al., 2019
miR9782_1	GUAUUAGGUUGGUCAAAUUGACGA	CUCUCGCGUAUACUUAGGUUGUCAAUUUUAUCACCCUAAUAUAAACUAUAUAACACAAAAUUAUACCGUUUGAAAAUAGAACAUCGGAAGUUUAUAUUGAUAUAUUUUUUGUAAUAUAUGACUUGUAUUAGGUUGGUCAAAUUGACGACCUAGGGGUACGCGCACGCC	24	168	miR9782	tae-miR9782	STRG.85219.1	3'	-59.8	51.2821	0.996667	miR9782	Precursor EST, Expression	Wei et al., 2009	Li et al., 2019
miR9782_2	GUAUUAGGAUGGUCAAAUUGACGA	CCUACGCGUAUACCUAGGUUGCCAAUUUUAUCACCCUAAUAUAAACUAUAUAACACAAAAAUUAUAUCGUUUGAAAAUAGAACAUCUGAAGUUUAUAUUGGUAUAUUUUUUGUAAUAUAUGACUUGUAUUAGGAUGGUCAAAUUGACGACCUAGGGGUACGCGCACGUU	24	169	miR9782	tae-miR9782	STRG.72783.1	3'	-59.8	51.2821	0.996667	-	-	-	No
miR9782_3	GUAUUAGGUGGGUCAAAUUGACGA	CCUACGUGUAUAUCUAGGUUGCCAAUUUUAUCACCCUAAUAUAAAUUAUAUAACACAAACUAUAUGUUUUGAAAAUUUUAUAAUAUAUGACUUGUAUUAGGUGGGUCAAAUUGACGAUGUAGGGGCUGAGAGAGCUG	24	137	miR9782	tae-miR9782	STRG.130271.1	3'	-59.8	51.2821	0.996667	-	-	-	No
miR9783_1	AUAAGCACCGGUGUUUAAGAA	AGAAAAAUAAAUCGGAUUUUCUAAAGCACCGGUGCCUAUUUCUACAGAAGAGACGCCUAAUUAAACGUCUAUCCUGUGCAAAUAAGCACCGGUGUUUAAGAAAAAUUCGGUUUAUUUUUUCA	21	122	miR9783	tae-miR9783	STRG.54512.1	3'	-59.8	51.2821	0.996667	-	-	-	No
miR393_5	AUCCAAAGGGAUCGCAUUGAU	CAUAAGUGGCUCAAGAAUGCAUCCAAAGGGAUCGCAUUGAUCCAUUCUUCCUCAGUGGUAAGAAAGGAUCAUGCGAUCCUUUAGGAUGUCUACUCAAGCCAUUUUCUCG	21	109	miR393	ata-miR393-5p	STRG.44359.1	5'	-59.8	51.2821	0.996667	-	-	-	No
miR9772_3	AGGGGGCAAUCUCACCUCAAC	UUUCUCUCUGCAGCGGCCGUUGAGAUGAGAUUACCCCAUACCCUAUAGCGGCAGCUUGACUCCGUGCACGCGUAGGGGGCAAUCUCACCUCAACAGCCGCUCCCAGUGAGCUUU	21	114	miR9772	ata-miR9772b-3p, ata-miR9772a-3p	STRG.102877.1	3'	-59.8	51.2821	0.996667	-	-	-	Jin et al., 2020; Li et al., 2019; Meng et al., 2013
miR9772_3	AGGGGGCAAUCUCACCUCAAC	UUUCUCUCUGCAGCGGCCGUUGAGAUGAGAUUACCCCAUACCCUGUAGCGGCAGCUCGACUCCGUGCAUGCGUAGGGGGCAAUCUCACCUCAACAGCUGCUCCCAGUGAGCUUU	21	114	miR9772	ata-miR9772b-3p, ata-miR9772a-3p	STRG.119902.2, STRG.119902.1	3'	-59.8	51.2821	0.996667	-	-	-	Jin et al., 2020; Li et al., 2019; Meng et al., 2013
miR9772_4	AGGGGGCAAUGUCACCUCAAC	UUGCUCAUUGUAGCGGCCGUUGAGAUGAUAUCGCUCCAUACCCGGUAGCGGCAGCUUGACUCCGCACACGCGUAGGGGGCAAUGUCACCUCAACAGCUGCUCCGUGUGAGCUUU	21	114	miR9772	ata-miR9772b-3p, ata-miR9772a-3p	STRG.102875.1	3'	-59.8	51.2821	0.996667	-	-	-	No
miR5181_2	CACUUAUUUUGGAUCGGAGGG	GGACCUGUGUAUUAUACUCCUUCCGAUCAAAAUUAAGUGUCGUUGUUUUAGUUCAAAAACCACGACACUUAUUUUGGAUCGGAGGGAGAGCAUUUAAGAGAUUCCU	21	106	miR5181	ata-miR5181-3p	STRG.36043.2, STRG.85598.1	3'	-59.8	51.2821	0.996667	-	-	-	No
miR2118_3	GGGAGUGGGAACAUGGAGGAA	AAAGAGAGCCUGAGAGCAGUGGGAGUGGGAACAUGGAGGAAACCCUAACUUGCUUUGUUUUCACCUCUAGUGUAGGAGGUGAGAAUUCAGCUUGGUGUUUCCCGAUGCCUCCUAUUCCUAUUGUUCUCAAGCACUCCUUCC	21	141	miR2118	ata-miR2118b-3p, ata-miR2118a-3p	STRG.46648.1	5'	-59.8	51.2821	0.996667	-	-	-	No
miR9783_2	AUAAGCACCGGUGCUUAAGGA	AAAAAUAAACCGAGAUUUUCUGAAGCACCGGUGCCUAUUUCUACAGGAGAGACGCUUAGUUAAGCGUCUACCCUGUACAAAUAAGCACCGGUGCUUAAGGAAAGUCUGGUUUAUUUCUCUA	21	121	miR9783	ata-miR9783-3p	STRG.91266.1	3'	-59.8	51.2821	0.996667	-	-	-	No
miR9783_3	AUAAGCACCGGUGCUUAAAGA	AAAAAAAUAAAUCAGGUUUUUCAGAAGCACCAGUGUCUAUUUCUACAGAAGAGGCACCUAAUUAAGCAUCUACCCUCUACAAAUAAGCACCGGUGCUUAAAGAAACACUAGUUUAUUUUCUAA	21	123	miR9783	ata-miR9783-3p	STRG.148870.1	3'	-59.8	51.2821	0.996667	-	-	-	No
miR166_7	GUUUCGGACCAGGCUUCAUUCCCC	UCGGUGCAUGGCAGUUGAGGGGAAUGUUGUCUGGUUGGAGACCUGGCUCGCACGACGGAUCGAUCGGCGGCGGGCGUGCGCGCGCGGUUUCGGACCAGGCUUCAUUCCCCCCAACUCAACCCUUCUUCCA	24	130	miR166	lja-miR166-3p	STRG.94044.1	3'	-59.8	51.2821	0.996667	-	-	-	No

## Sheet: lncRNAs containing multiple miR
	Number of putative lncRNAs
miRNA families	6218 Control	6218 Infested	LX99 Control	LX99 Infested
miR1127, miR1135	1	1	1	1
miR5180, miR5181	1	1	.	2
miR165_miR166, miR166	1	.	1	1
miR166, miR166_miR5168	1	.	1	.
miR1120, miR5049	1	.	.	.
miR1120, miR1122_miR1130	2	5	7	1
miR1122_miR1130, miR1130	2	.	.	1
miR1127, miR1128	.	1	.	1
miR1128, miR5049	.	1	.	1
miR1117, miR1131	.	1	.	.
miR5049, miR5067	.	.	1	1
miR1122, miR6191	.	.	.	1
Total number of putative lncRNAs containing precursors for >1 miRNA families	9	10	11	10

## Sheet: Precursors-vs-targets
Sample	LncRNA	miRNA precursors the lncRNA carries	miRNAs targeting the lncRNA
6218 Control	STRG.100380.3	-	miR1122_1
6218 Control	STRG.100559.1	-	miR1133_1
6218 Control	STRG.100699.1	-	miR169_1
6218 Control	STRG.101562.2	-	miR396_2, miR396_3
6218 Control	STRG.101589.1	-	miR1130_2
6218 Control	STRG.101810.1	-	miR1127_1, miR1127_2, miR1133_1
6218 Control	STRG.101854.1	miR167_1, miR167_5, miR167_6, miR167_8	-
6218 Control	STRG.101859.1	-	miR1137_1, miR1137_2, miR1137_3, miR5181_3, miR5181_4
6218 Control	STRG.10190.1	-	miR1128_2
6218 Control	STRG.102046.1	-	miR1130_2
6218 Control	STRG.102279.1	-	miR164_4
6218 Control	STRG.102315.1	-	miR1120_3, miR1122_miR1130_1, miR1130_4
6218 Control	STRG.102777.1	-	miR396_2, miR396_3, miR396_5
6218 Control	STRG.102962.1	-	miR5049_1, miR5181_3
6218 Control	STRG.103111.1	-	miR1127_3, miR1127_4
6218 Control	STRG.103124.1	miR9772_1, miR9772_2	-
6218 Control	STRG.103169.1	-	miR5049_3, miR5049_5
6218 Control	STRG.10335.1	-	miR164_2
6218 Control	STRG.10335.2	-	miR164_2
6218 Control	STRG.103391.1	-	miR1130_2
6218 Control	STRG.103657.1	-	miR1120_6, miR1120_7, miR1130_1
6218 Control	STRG.10383.1	-	miR1130_3
6218 Control	STRG.103836.1	-	miR1128_2
6218 Control	STRG.103866.1	miR9772_1	-
6218 Control	STRG.104040.1	miR5070_1, miR5070_2, miR5070_3	-
6218 Control	STRG.10419.1	-	miR396_11
6218 Control	STRG.104581.1	-	miR1128_1, miR1128_2
6218 Control	STRG.104620.1	-	miR1128_2
6218 Control	STRG.10488.1	-	miR164_4
6218 Control	STRG.10495.1	miR171_1, miR171_2, miR171_3	-
6218 Control	STRG.105010.1	miR167_2, miR167_4, miR167_8	-
6218 Control	STRG.105332.2	-	miR1122_6
6218 Control	STRG.105393.1	-	miR1120_6
6218 Control	STRG.105928.1	-	miR1120_5, miR1120_6, miR1120_7, miR1130_1
6218 Control	STRG.105953.3	-	miR1122_6, miR1436_4
6218 Control	STRG.105953.4	-	miR1122_6, miR1436_4
6218 Control	STRG.10621.1	-	miR164_5
6218 Control	STRG.106327.1	miR1137_2	-
6218 Control	STRG.106470.1	-	miR1122_1, miR1122_5
6218 Control	STRG.106485.1	-	miR1128_2
6218 Control	STRG.106485.2	-	miR1128_2
6218 Control	STRG.106505.1	-	miR5049_4
6218 Control	STRG.106896.1	-	miR1130_2
6218 Control	STRG.106896.2	-	miR1130_2
6218 Control	STRG.10696.1	-	miR169_10, miR169_2, miR169_3, miR169_4, miR169_5, miR169_6, miR169_7, miR169_8, miR169_9
6218 Control	STRG.10696.2	-	miR169_10, miR169_2, miR169_3, miR169_4, miR169_5, miR169_6, miR169_7, miR169_8, miR169_9
6218 Control	STRG.107336.1	-	miR164_4
6218 Control	STRG.107367.2	-	miR1128_1
6218 Control	STRG.107721.1	miR166_10	-
6218 Control	STRG.107726.1	-	miR1122_miR1130_1, miR1130_3, miR1130_4
6218 Control	STRG.107853.1	-	miR164_1, miR164_3, miR164_6
6218 Control	STRG.107853.2	-	miR164_1, miR164_3, miR164_6
6218 Control	STRG.107853.3	-	miR164_1, miR164_3, miR164_6
6218 Control	STRG.108200.1	-	miR1122_6
6218 Control	STRG.108824.1	-	miR5049_3, miR5049_4
6218 Control	STRG.108824.2	-	miR5049_3, miR5049_4
6218 Control	STRG.108824.6	-	miR5049_3, miR5049_4
6218 Control	STRG.109428.1	-	miR1120_3, miR1122_miR1130_1
6218 Control	STRG.10994.1	-	miR164_5
6218 Control	STRG.110500.1	-	miR9776_1
6218 Control	STRG.110537.1	miR1120_3	-
6218 Control	STRG.110568.1	-	miR1122_6, miR1436_4
6218 Control	STRG.110571.2	-	miR1127_1, miR1127_2, miR1128_2
6218 Control	STRG.110689.1	miR9772_1, miR9772_2	-
6218 Control	STRG.110841.1	-	miR1122_6
6218 Control	STRG.110910.1	-	miR166_miR5168_2
6218 Control	STRG.110930.1	-	miR1122_6
6218 Control	STRG.111071.1	-	miR1118_1
6218 Control	STRG.111101.1	-	miR1120_6, miR1130_1
6218 Control	STRG.111101.2	-	miR1120_6, miR1130_1
6218 Control	STRG.111101.3	-	miR1120_6, miR1130_1
6218 Control	STRG.111277.1	-	miR1128_1, miR1128_2
6218 Control	STRG.111330.1	-	miR5049_4, miR5049_5
6218 Control	STRG.111441.1	-	miR1120_1, miR1120_3, miR1122_miR1130_1, miR1436_1
6218 Control	STRG.111923.1	-	miR1130_3
6218 Control	STRG.111935.1	-	miR1122_6
6218 Control	STRG.111935.2	-	miR1122_6
6218 Control	STRG.112078.1	-	miR5049_4, miR5049_5
6218 Control	STRG.112235.1	-	miR1137_1, miR1137_3, miR1137_4
6218 Control	STRG.112235.2	-	miR1137_1, miR1137_3, miR1137_4
6218 Control	STRG.112619.1	miR1128_2	-
6218 Control	STRG.114497.2	-	miR1130_2
6218 Control	STRG.114731.1	miR1127_3	miR1127_3, miR1127_4
6218 Control	STRG.114731.2	miR1127_3	miR1127_3, miR1127_4
6218 Control	STRG.114829.2	-	miR1120_6, miR1120_7, miR1130_1
6218 Control	STRG.114829.3	-	miR1120_6, miR1120_7, miR1130_1
6218 Control	STRG.114829.4	-	miR1120_6, miR1120_7, miR1130_1
6218 Control	STRG.114829.5	-	miR1120_6, miR1120_7, miR1130_1
6218 Control	STRG.11532.1	-	miR164_1, miR164_3, miR164_6
6218 Control	STRG.115739.1	-	miR164_4
6218 Control	STRG.116240.1	-	miR1122_6
6218 Control	STRG.116629.1	-	miR5049_3
6218 Control	STRG.116884.1	miR1137_1	-
6218 Control	STRG.116900.1	-	miR1122_6
6218 Control	STRG.117042.1	-	miR9772_2
6218 Control	STRG.117043.1	miR531_1	-
6218 Control	STRG.117450.1	-	miR1130_1
6218 Control	STRG.117553.1	miR1122_5	-
6218 Control	STRG.117795.1	-	miR1127_1, miR1127_2
6218 Control	STRG.118158.1	-	miR1130_3, miR1130_4
6218 Control	STRG.118198.2	-	miR1127_1, miR1127_2
6218 Control	STRG.118292.1	-	miR1137_6, miR5181_1
6218 Control	STRG.118294.1	-	miR1137_6, miR5181_1
6218 Control	STRG.118593.1	-	miR1122_6
6218 Control	STRG.11863.1	miR164_1, miR164_3, miR164_4, miR164_6	miR1122_6, miR164_1, miR164_3, miR164_6
6218 Control	STRG.119170.1	-	miR1122_6
6218 Control	STRG.119819.1	miR5049_1, miR5049_2	-
6218 Control	STRG.120273.1	-	miR1127_1, miR1127_2, miR1133_1
6218 Control	STRG.120611.1	-	miR5049_1
6218 Control	STRG.120707.1	miR9782_2	miR1128_1, miR1128_2, miR5049_1, miR5049_2, miR9782_1, miR9782_2
6218 Control	STRG.12077.1	-	miR5049_1, miR5181_3, miR5181_4
6218 Control	STRG.120851.1	-	miR1122_6, miR1127_1, miR1127_2, miR1128_2
6218 Control	STRG.12089.1	-	miR1122_1, miR1122_3, miR1122_5
6218 Control	STRG.120991.2	-	miR1122_6
6218 Control	STRG.120991.4	-	miR1122_6
6218 Control	STRG.121433.1	miR1122_miR1130_1	-
6218 Control	STRG.121841.3	-	miR1122_6
6218 Control	STRG.12194.11	-	miR1133_1
6218 Control	STRG.12194.2	-	miR1133_1
6218 Control	STRG.12194.3	-	miR1133_1
6218 Control	STRG.12194.4	-	miR1133_1
6218 Control	STRG.12194.5	-	miR1133_1
6218 Control	STRG.12194.7	-	miR1133_1
6218 Control	STRG.12194.8	-	miR1133_1
6218 Control	STRG.12194.9	-	miR1133_1
6218 Control	STRG.122334.1	-	miR1120_6, miR1120_7, miR1128_1, miR1128_2, miR1130_1
6218 Control	STRG.122334.2	-	miR1120_6, miR1120_7, miR1128_1, miR1128_2, miR1130_1
6218 Control	STRG.122334.3	-	miR1120_6, miR1120_7, miR1128_1, miR1128_2, miR1130_1
6218 Control	STRG.122334.4	-	miR1120_6, miR1120_7, miR1128_1, miR1128_2, miR1130_1
6218 Control	STRG.122334.5	-	miR1120_6, miR1120_7, miR1128_1, miR1128_2, miR1130_1
6218 Control	STRG.122869.3	-	miR396_4
6218 Control	STRG.122997.1	-	miR169_1
6218 Control	STRG.123655.1	-	miR444_1
6218 Control	STRG.123883.1	-	miR1436_1
6218 Control	STRG.124079.1	miR1127_5	-
6218 Control	STRG.124633.2	-	miR5180_1, miR5181_2
6218 Control	STRG.124934.1	-	miR1128_2, miR396_1, miR396_11, miR396_6, miR396_7, miR396_9
6218 Control	STRG.125600.1	miR5049_1	-
6218 Control	STRG.126205.1	-	miR1133_1
6218 Control	STRG.127050.1	-	miR444_1
6218 Control	STRG.127365.1	-	miR1127_3, miR1127_4, miR1133_1
6218 Control	STRG.12751.1	-	miR1127_1, miR1127_2
6218 Control	STRG.127726.1	-	miR167_1, miR167_2, miR167_4, miR167_7, miR167_8
6218 Control	STRG.127866.1	-	miR166_1
6218 Control	STRG.127959.1	-	miR1133_1
6218 Control	STRG.128101.1	miR5180_1, miR5181_1	-
6218 Control	STRG.128470.1	-	miR1122_6
6218 Control	STRG.128471.1	-	miR1122_6
6218 Control	STRG.128962.1	-	miR1436_1, miR1436_2, miR1436_3
6218 Control	STRG.129068.1	-	miR9782_2
6218 Control	STRG.129084.1	-	miR5049_3, miR5049_4, miR5049_5
6218 Control	STRG.12913.1	miR1130_1	-
6218 Control	STRG.12938.1	-	miR396_1, miR396_11, miR396_6, miR396_9
6218 Control	STRG.129458.1	-	miR167_3
6218 Control	STRG.129574.1	-	miR1122_6
6218 Control	STRG.129836.1	-	miR1120_5, miR1128_1, miR1128_2, miR1130_1, miR1137_6
6218 Control	STRG.13002.1	-	miR1120_6
6218 Control	STRG.13002.2	-	miR1120_6
6218 Control	STRG.13002.3	-	miR1120_6
6218 Control	STRG.130172.1	miR1120_3, miR1120_5, miR1122_miR1130_1	-
6218 Control	STRG.130172.2	miR1120_3, miR1120_5, miR1122_miR1130_1	-
6218 Control	STRG.131100.1	-	miR1120_5
6218 Control	STRG.131245.1	-	miR444_1
6218 Control	STRG.131308.1	miR5049_1	-
6218 Control	STRG.132062.1	-	miR1133_1
6218 Control	STRG.132212.3	-	miR5070_3
6218 Control	STRG.132424.1	-	miR167_1, miR167_2, miR167_4, miR167_6, miR167_7, miR167_8
6218 Control	STRG.132458.1	miR9657_1	-
6218 Control	STRG.132851.1	-	miR1436_1, miR1436_3
6218 Control	STRG.133007.1	-	miR531_1
6218 Control	STRG.133021.1	-	miR2118_2
6218 Control	STRG.133220.1	miR396_1, miR396_11, miR396_2, miR396_3, miR396_5, miR396_6, miR396_7, miR396_8, miR396_9	-
6218 Control	STRG.133353.1	miR1436_4	miR1118_1, miR1130_1, miR1436_1, miR1436_3, miR1436_4
6218 Control	STRG.133991.3	-	miR1127_1, miR1127_2, miR1128_1
6218 Control	STRG.133992.1	-	miR1127_1, miR1127_2, miR1128_1
6218 Control	STRG.134005.2	-	miR1127_3
6218 Control	STRG.134061.1	miR1122_1	-
6218 Control	STRG.134298.1	miR444_1	-
6218 Control	STRG.134298.2	miR444_1	-
6218 Control	STRG.134298.3	miR444_1	-
6218 Control	STRG.134298.4	miR444_1	-
6218 Control	STRG.134298.5	miR444_1	-
6218 Control	STRG.134372.1	-	miR169_6
6218 Control	STRG.135124.4	miR1120_3	-
6218 Control	STRG.135124.5	miR1120_3, miR5049_1	-
6218 Control	STRG.135311.1	-	miR166_8
6218 Control	STRG.135328.1	-	miR164_5
6218 Control	STRG.135329.1	-	miR5049_2
6218 Control	STRG.135350.1	-	miR1436_4
6218 Control	STRG.135375.1	-	miR396_1, miR396_6, miR396_9
6218 Control	STRG.135527.2	-	miR5049_4, miR5049_5
6218 Control	STRG.135527.3	-	miR5049_4, miR5049_5
6218 Control	STRG.135771.1	-	miR2118_2
6218 Control	STRG.135913.1	-	miR1122_6, miR1128_2
6218 Control	STRG.135913.2	-	miR1122_6, miR1128_2
6218 Control	STRG.136046.1	-	miR1120_6
6218 Control	STRG.136144.1	-	miR164_1, miR164_3, miR164_6
6218 Control	STRG.136184.1	-	miR167_3
6218 Control	STRG.136286.1	-	miR160_5
6218 Control	STRG.136960.1	-	miR1122_miR1130_1
6218 Control	STRG.137186.1	miR1120_2	-
6218 Control	STRG.137931.1	-	miR169_6
6218 Control	STRG.138607.1	-	miR1128_2
6218 Control	STRG.138909.1	-	miR164_4
6218 Control	STRG.139201.1	-	miR1122_6, miR1128_1, miR1128_2
6218 Control	STRG.139297.1	-	miR1127_3, miR1127_4
6218 Control	STRG.139350.1	miR1137_1	-
6218 Control	STRG.139393.1	-	miR1128_2
6218 Control	STRG.139458.1	-	miR1137_4
6218 Control	STRG.139488.1	-	miR164_4
6218 Control	STRG.139523.1	-	miR1137_6
6218 Control	STRG.139581.1	miR1122_1	miR1127_4
6218 Control	STRG.139774.3	miR1436_2, miR1436_3	-
6218 Control	STRG.139969.1	-	miR1128_1, miR1128_2, miR1130_1
6218 Control	STRG.140139.1	-	miR167_1, miR167_2, miR167_4, miR167_6, miR167_7, miR167_8
6218 Control	STRG.140139.2	-	miR167_1, miR167_2, miR167_4, miR167_6, miR167_7, miR167_8
6218 Control	STRG.140139.4	-	miR167_1, miR167_2, miR167_4, miR167_6, miR167_7, miR167_8
6218 Control	STRG.140139.5	-	miR167_1, miR167_2, miR167_4, miR167_6, miR167_7, miR167_8
6218 Control	STRG.140600.1	-	miR1127_5
6218 Control	STRG.140775.3	-	miR1122_4
6218 Control	STRG.140931.1	-	miR9782_2
6218 Control	STRG.141124.1	-	miR164_5
6218 Control	STRG.141172.2	miR1127_3	miR1127_4
6218 Control	STRG.141179.1	-	miR1120_5, miR1120_6, miR1120_7, miR1128_1, miR1130_1
6218 Control	STRG.141179.3	-	miR1120_5, miR1120_6, miR1120_7, miR1128_1, miR1128_2, miR1130_1
6218 Control	STRG.141179.4	-	miR1120_5, miR1120_6, miR1120_7, miR1128_1, miR1128_2, miR1130_1
6218 Control	STRG.141752.1	-	miR1128_1
6218 Control	STRG.141979.2	-	miR164_5
6218 Control	STRG.141979.3	-	miR164_5
6218 Control	STRG.141979.4	-	miR164_5
6218 Control	STRG.142023.1	-	miR164_5
6218 Control	STRG.142106.2	-	miR1130_4
6218 Control	STRG.142420.2	-	miR444_1
6218 Control	STRG.142420.6	-	miR444_1
6218 Control	STRG.142603.1	miR169_10, miR169_2, miR169_4, miR169_7, miR169_9	-
6218 Control	STRG.142634.1	-	miR5181_1
6218 Control	STRG.142634.2	-	miR5181_1
6218 Control	STRG.142665.1	-	miR1122_6
6218 Control	STRG.143146.1	-	miR1137_1, miR1137_2, miR1137_3, miR5049_1, miR5049_2
6218 Control	STRG.143390.1	-	miR9782_1, miR9782_2
6218 Control	STRG.14359.2	-	miR1128_1, miR1128_2
6218 Control	STRG.143820.1	-	miR1128_1, miR1128_2, miR1137_6
6218 Control	STRG.143895.1	-	miR1130_2
6218 Control	STRG.143912.1	-	miR1130_2
6218 Control	STRG.144432.1	-	miR1127_3, miR1127_4, miR1127_5
6218 Control	STRG.144475.1	-	miR5181_1
6218 Control	STRG.144475.2	-	miR1122_6
6218 Control	STRG.144637.2	-	miR1436_1, miR1436_2
6218 Control	STRG.144728.1	miR1127_4	-
6218 Control	STRG.144728.2	miR1127_4	-
6218 Control	STRG.144827.1	-	miR1120_7
6218 Control	STRG.144827.2	-	miR1120_7
6218 Control	STRG.144827.3	-	miR1120_7
6218 Control	STRG.145232.2	miR1122_1	-
6218 Control	STRG.145232.3	miR1122_1	-
6218 Control	STRG.145232.4	miR1122_1	-
6218 Control	STRG.145507.1	-	miR1122_miR1130_1, miR1130_3
6218 Control	STRG.14556.1	-	miR1122_miR1130_1
6218 Control	STRG.145577.1	-	miR1128_2
6218 Control	STRG.145864.1	-	miR1130_2
6218 Control	STRG.145961.1	miR160_5	-
6218 Control	STRG.146017.1	miR1122_4	-
6218 Control	STRG.14602.1	-	miR5049_1, miR5049_4, miR5181_3, miR5181_4
6218 Control	STRG.146312.1	-	miR169_1
6218 Control	STRG.14644.1	-	miR169_10, miR169_2, miR169_4, miR169_7, miR169_9
6218 Control	STRG.146719.1	-	miR1120_6, miR1120_7, miR1130_1
6218 Control	STRG.146757.1	-	miR1128_1, miR1128_2
6218 Control	STRG.146919.1	-	miR1137_4
6218 Control	STRG.146955.1	miR1436_1	-
6218 Control	STRG.147185.1	-	miR1122_6
6218 Control	STRG.147419.1	-	miR1130_1
6218 Control	STRG.14784.1	-	miR169_10, miR169_2, miR169_4, miR169_7, miR169_9
6218 Control	STRG.148096.1	-	miR9776_1
6218 Control	STRG.14866.1	-	miR1122_miR1130_1, miR1130_3
6218 Control	STRG.14879.1	-	miR1436_4
6218 Control	STRG.14880.1	-	miR5049_1, miR5181_3, miR5181_4
6218 Control	STRG.148947.1	-	miR1122_6
6218 Control	STRG.149851.1	-	miR1122_6
6218 Control	STRG.150113.1	-	miR1122_6
6218 Control	STRG.150212.1	-	miR1122_miR1130_1
6218 Control	STRG.150308.1	-	miR1120_7, miR1133_1
6218 Control	STRG.150385.1	-	miR164_4
6218 Control	STRG.150398.2	-	miR1137_4
6218 Control	STRG.150430.1	-	miR164_1, miR164_3, miR164_6
6218 Control	STRG.150699.1	-	miR5049_4, miR5049_5
6218 Control	STRG.151065.1	miR1137_5	-
6218 Control	STRG.151116.1	miR169_10, miR169_2, miR169_4, miR169_7, miR169_9	-
6218 Control	STRG.151196.2	-	miR1436_2
6218 Control	STRG.151196.3	-	miR1436_2
6218 Control	STRG.15134.1	-	miR166_miR5168_2
6218 Control	STRG.151486.1	-	miR160_5
6218 Control	STRG.151486.2	-	miR160_5
6218 Control	STRG.151737.1	-	miR1127_4, miR5181_3
6218 Control	STRG.152031.1	miR160_1, miR160_2, miR160_3, miR160_4, miR160_6	-
6218 Control	STRG.152184.1	-	miR164_5
6218 Control	STRG.152509.1	-	miR5049_3, miR5049_4, miR5049_5
6218 Control	STRG.152721.1	miR1122_miR1130_1, miR1130_4	-
6218 Control	STRG.153003.1	-	miR1122_6
6218 Control	STRG.153127.1	-	miR5181_1
6218 Control	STRG.153243.1	-	miR5049_1, miR5181_3, miR5181_4
6218 Control	STRG.153697.1	-	miR169_1
6218 Control	STRG.153697.2	-	miR169_1
6218 Control	STRG.153702.1	-	miR1133_1, miR5181_1
6218 Control	STRG.153751.1	-	miR169_1
6218 Control	STRG.153751.2	-	miR169_1
6218 Control	STRG.154202.1	miR160_5	-
6218 Control	STRG.154490.1	-	miR1122_miR1130_1, miR1436_1, miR1436_2, miR1436_3, miR1436_4, miR1436_5
6218 Control	STRG.154690.1	-	miR1127_3, miR1127_4
6218 Control	STRG.154696.1	-	miR1127_3, miR1127_4
6218 Control	STRG.154787.1	-	miR1120_6, miR1120_7, miR1130_1
6218 Control	STRG.154851.1	-	miR5049_4, miR5049_5
6218 Control	STRG.154988.1	-	miR396_1, miR396_6, miR396_9
6218 Control	STRG.15510.2	-	miR1122_6
6218 Control	STRG.155507.5	-	miR164_1, miR164_3, miR164_6
6218 Control	STRG.155620.1	-	miR164_5
6218 Control	STRG.155644.1	-	miR1120_3, miR1122_miR1130_1
6218 Control	STRG.155852.1	-	miR1127_4, miR1127_5
6218 Control	STRG.156276.1	-	miR5049_3, miR5049_4, miR5049_5
6218 Control	STRG.156362.1	-	miR1122_6, miR1128_2
6218 Control	STRG.156648.1	miR1122_miR1130_1, miR1130_3	-
6218 Control	STRG.157109.1	-	miR444_1
6218 Control	STRG.157269.1	-	miR1122_miR1130_1
6218 Control	STRG.157567.1	-	miR5049_4, miR5181_3, miR5181_4
6218 Control	STRG.15762.2	-	miR1127_3, miR1127_4, miR1127_5
6218 Control	STRG.15794.1	-	miR1122_6, miR1128_2
6218 Control	STRG.16174.1	-	miR5049_3, miR5049_4, miR5049_5
6218 Control	STRG.16322.2	-	miR1122_6
6218 Control	STRG.16472.4	-	miR1122_6
6218 Control	STRG.1677.1	-	miR164_4
6218 Control	STRG.1677.2	-	miR164_4
6218 Control	STRG.16952.1	-	miR1122_6
6218 Control	STRG.17033.1	miR166_1, miR166_11, miR166_13, miR166_14, miR166_16, miR166_3, miR166_6, miR166_8, miR166_miR165_1, miR166_miR165_2	-
6218 Control	STRG.17162.1	-	miR396_10
6218 Control	STRG.17336.1	miR171_1, miR171_2, miR171_3	-
6218 Control	STRG.17417.1	-	miR1122_1
6218 Control	STRG.17630.1	miR164_1, miR164_2, miR164_3, miR164_5	-
6218 Control	STRG.17634.1	-	miR1120_1, miR1120_2, miR1120_3, miR1120_4, miR1122_miR1130_1, miR1130_3, miR1130_4, miR1436_1, miR1436_2, miR1436_3
6218 Control	STRG.17683.1	-	miR1122_6, miR1128_2
6218 Control	STRG.17683.2	-	miR1122_6, miR1128_2
6218 Control	STRG.18048.1	-	miR5181_1
6218 Control	STRG.18719.1	-	miR1120_1, miR1120_2, miR1120_3, miR1120_4, miR1122_miR1130_1, miR1130_3, miR1130_4
6218 Control	STRG.18746.1	-	miR1137_6
6218 Control	STRG.18767.1	-	miR5181_1
6218 Control	STRG.18770.1	-	miR1120_5, miR1120_6
6218 Control	STRG.18889.1	-	miR1122_6
6218 Control	STRG.19453.1	-	miR1130_2
6218 Control	STRG.20649.1	-	miR1122_miR1130_1, miR1130_3, miR1130_4, miR1436_1, miR1436_2, miR1436_3, miR1436_4, miR1436_5
6218 Control	STRG.20748.1	miR1137_3, miR1137_4	-
6218 Control	STRG.21028.2	-	miR1127_1, miR1127_2
6218 Control	STRG.21037.1	-	miR1120_5, miR1120_6, miR1120_7
6218 Control	STRG.21104.1	-	miR5049_1, miR5181_3
6218 Control	STRG.21125.3	-	miR166_1
6218 Control	STRG.21697.1	miR1122_1, miR1122_2	-
6218 Control	STRG.22001.1	-	miR2118_2
6218 Control	STRG.22727.1	-	miR1122_6
6218 Control	STRG.23308.1	-	miR1122_5
6218 Control	STRG.23316.1	-	miR164_4
6218 Control	STRG.23316.2	-	miR164_4
6218 Control	STRG.23399.2	-	miR1137_4
6218 Control	STRG.2409.1	miR1122_1	miR1133_1
6218 Control	STRG.2409.2	miR1122_1	miR1133_1
6218 Control	STRG.24189.2	-	miR164_4
6218 Control	STRG.2421.1	-	miR1122_1, miR1122_3, miR1122_4, miR1122_5
6218 Control	STRG.24404.1	-	miR5180_1
6218 Control	STRG.24638.1	-	miR1127_4
6218 Control	STRG.24638.2	-	miR1127_4
6218 Control	STRG.24716.1	-	miR1130_4
6218 Control	STRG.24946.1	-	miR5049_2
6218 Control	STRG.2522.1	-	miR5180_1
6218 Control	STRG.25235.1	miR5049_1	miR1122_1, miR1122_3, miR1122_5, miR1436_1, miR1436_2, miR1436_3, miR1436_4, miR1436_5
6218 Control	STRG.25537.1	-	miR166_14
6218 Control	STRG.25562.1	-	miR1118_1, miR1436_1, miR1436_2, miR1436_4, miR5049_4
6218 Control	STRG.25730.1	-	miR9772_1
6218 Control	STRG.25990.1	-	miR5180_1, miR5181_1, miR5181_2
6218 Control	STRG.26412.2	-	miR5049_4
6218 Control	STRG.26581.1	-	miR1128_1, miR1133_1
6218 Control	STRG.26923.1	-	miR1436_1
6218 Control	STRG.27943.1	-	miR1127_2
6218 Control	STRG.28022.1	-	miR9782_2
6218 Control	STRG.28300.1	miR396_10, miR396_4	-
6218 Control	STRG.28459.1	-	miR396_11
6218 Control	STRG.2876.1	-	miR1122_miR1130_1, miR1436_1
6218 Control	STRG.29382.1	miR5181_2, miR5181_4	-
6218 Control	STRG.29523.1	-	miR1128_2
6218 Control	STRG.29639.1	miR1127_2	miR1122_1, miR1127_3, miR1127_5
6218 Control	STRG.29791.3	miR5181_3	-
6218 Control	STRG.29791.6	miR5181_3	-
6218 Control	STRG.2980.1	-	miR1122_miR1130_1
6218 Control	STRG.2994.1	miR5049_1	-
6218 Control	STRG.2999.1	-	miR5070_3
6218 Control	STRG.30075.1	miR1137_2	-
6218 Control	STRG.30812.3	-	miR1436_3
6218 Control	STRG.30887.1	-	miR1128_1, miR1128_2, miR1137_6
6218 Control	STRG.30900.2	-	miR1122_miR1130_1, miR1130_3, miR1436_1, miR1436_2, miR1436_3, miR1436_4, miR1436_5
6218 Control	STRG.3105.1	-	miR5049_4
6218 Control	STRG.31265.1	-	miR531_1
6218 Control	STRG.31265.2	-	miR531_1
6218 Control	STRG.3168.6	-	miR1127_1, miR1127_2
6218 Control	STRG.31728.1	-	miR1127_3, miR1127_4, miR1133_1
6218 Control	STRG.31728.3	-	miR1127_3, miR1127_4, miR1133_1
6218 Control	STRG.31728.6	-	miR1127_3, miR1127_4, miR1133_1
6218 Control	STRG.31924.1	-	miR5181_3
6218 Control	STRG.31924.3	-	miR5181_3
6218 Control	STRG.32322.1	-	miR1122_6
6218 Control	STRG.32390.1	-	miR1120_5, miR1120_6, miR1120_7, miR1128_1, miR1128_2, miR1130_1
6218 Control	STRG.32392.1	-	miR1122_1, miR1122_3, miR1122_4, miR1122_5
6218 Control	STRG.32392.2	-	miR1122_1, miR1122_3, miR1122_4, miR1122_5
6218 Control	STRG.32446.6	-	miR1127_1, miR1127_2, miR1127_3, miR1127_4, miR1127_5, miR1133_1
6218 Control	STRG.32569.1	-	miR164_5
6218 Control	STRG.32569.2	-	miR164_5
6218 Control	STRG.32569.3	-	miR164_5
6218 Control	STRG.32878.3	-	miR1127_3, miR1127_4, miR1127_5, miR1133_1
6218 Control	STRG.32913.1	-	miR1127_1, miR1127_2
6218 Control	STRG.32935.1	miR5181_1, miR5181_4	-
6218 Control	STRG.32935.3	miR5181_1, miR5181_4	-
6218 Control	STRG.32935.4	miR5181_1, miR5181_4	-
6218 Control	STRG.32955.1	-	miR5181_1
6218 Control	STRG.32955.2	-	miR5181_1
6218 Control	STRG.32964.2	-	miR5181_1
6218 Control	STRG.33058.1	-	miR2118_1
6218 Control	STRG.33058.2	-	miR2118_1
6218 Control	STRG.33223.1	miR531_1	-
6218 Control	STRG.33392.1	miR2118_1, miR2118_2	miR2118_1, miR2118_2
6218 Control	STRG.33394.1	-	miR2118_1, miR2118_2
6218 Control	STRG.33395.1	-	miR2118_1, miR2118_2
6218 Control	STRG.33440.1	miR1122_6	miR1122_6
6218 Control	STRG.33701.1	-	miR444_1
6218 Control	STRG.33958.1	-	miR1122_6
6218 Control	STRG.33987.2	-	miR1128_2
6218 Control	STRG.34470.1	miR1127_3	-
6218 Control	STRG.35185.1	miR169_1, miR169_6, miR169_8	-
6218 Control	STRG.35529.1	-	miR1122_6
6218 Control	STRG.35625.1	miR9776_1	-
6218 Control	STRG.35861.1	-	miR1120_1, miR1120_4, miR1122_miR1130_1, miR1130_3
6218 Control	STRG.36193.2	miR1118_1	miR1118_1, miR1130_1, miR1436_4
6218 Control	STRG.36329.1	-	miR1130_4, miR1436_3, miR1436_5
6218 Control	STRG.36329.2	-	miR1130_4, miR1436_3, miR1436_5
6218 Control	STRG.36403.1	-	miR1120_7
6218 Control	STRG.36550.1	-	miR1118_1
6218 Control	STRG.36738.2	-	miR1127_1, miR1127_2, miR1128_1, miR1128_2
6218 Control	STRG.37071.1	-	miR1128_1, miR1128_2
6218 Control	STRG.37101.1	miR1120_7	-
6218 Control	STRG.37361.1	-	miR1436_3
6218 Control	STRG.3740.1	-	miR1120_6, miR1120_7
6218 Control	STRG.3740.2	-	miR1120_6, miR1120_7
6218 Control	STRG.3747.1	-	miR1122_4, miR1122_6
6218 Control	STRG.3775.1	-	miR1122_6
6218 Control	STRG.37753.1	-	miR1130_2
6218 Control	STRG.37805.1	-	miR1436_2
6218 Control	STRG.38015.1	-	miR5181_3
6218 Control	STRG.38015.4	-	miR5181_3
6218 Control	STRG.38460.1	-	miR1122_6
6218 Control	STRG.38554.1	-	miR1122_4, miR1122_6
6218 Control	STRG.38756.1	-	miR1137_6
6218 Control	STRG.38790.1	-	miR1122_miR1130_1, miR1130_1, miR1130_3, miR1130_4, miR1436_2
6218 Control	STRG.38886.1	-	miR1127_1, miR1127_2, miR1133_1
6218 Control	STRG.39022.1	-	miR1127_1, miR1127_2, miR1133_1
6218 Control	STRG.393.1	-	miR1122_6
6218 Control	STRG.3954.1	-	miR1120_7, miR1130_2
6218 Control	STRG.39853.1	-	miR1122_3
6218 Control	STRG.40254.1	-	miR1122_6
6218 Control	STRG.40556.1	-	miR1128_1, miR1128_2
6218 Control	STRG.40922.1	-	miR1130_1
6218 Control	STRG.40983.1	-	miR1122_6
6218 Control	STRG.41412.3	miR1122_6	miR1122_6
6218 Control	STRG.42383.2	-	miR166_miR5168_2
6218 Control	STRG.43092.1	miR169_1, miR169_6, miR169_8	-
6218 Control	STRG.43284.1	-	miR169_10, miR169_2, miR169_4, miR169_7, miR169_9
6218 Control	STRG.43924.1	-	miR5049_5
6218 Control	STRG.44846.2	-	miR1128_1, miR1128_2
6218 Control	STRG.44862.1	-	miR1127_3, miR1127_4
6218 Control	STRG.45048.1	-	miR1122_6
6218 Control	STRG.45678.1	-	miR1133_1
6218 Control	STRG.45685.1	-	miR1127_1, miR1127_2
6218 Control	STRG.46027.1	-	miR1137_1, miR1137_2, miR1137_3, miR1137_5, miR5049_1, miR5181_3, miR5181_4
6218 Control	STRG.46762.2	-	miR1130_4
6218 Control	STRG.46843.1	-	miR166_miR5168_2
6218 Control	STRG.47534.1	-	miR396_8
6218 Control	STRG.47770.1	-	miR2118_2
6218 Control	STRG.47778.1	-	miR1122_6
6218 Control	STRG.479.1	-	miR1122_4
6218 Control	STRG.4813.5	-	miR1436_4
6218 Control	STRG.48758.1	-	miR1122_4, miR1122_6
6218 Control	STRG.48768.1	-	miR1127_4, miR1128_2
6218 Control	STRG.48951.1	miR5049_3	-
6218 Control	STRG.49019.1	-	miR1128_2, miR1137_6
6218 Control	STRG.49242.1	-	miR531_1
6218 Control	STRG.49807.1	miR1130_2	miR1130_2
6218 Control	STRG.49877.1	-	miR2118_2
6218 Control	STRG.499.1	-	miR2118_1
6218 Control	STRG.49915.1	-	miR1118_1, miR1436_4, miR5181_3
6218 Control	STRG.49915.4	-	miR1118_1, miR1436_4, miR5181_3
6218 Control	STRG.49915.5	-	miR1118_1, miR1436_4, miR5181_3
6218 Control	STRG.50130.1	-	miR5049_4
6218 Control	STRG.5019.1	miR1127_3	-
6218 Control	STRG.50348.1	miR9783_1	-
6218 Control	STRG.51472.1	-	miR1122_miR1130_1, miR1130_3, miR1436_4
6218 Control	STRG.5153.1	-	miR1122_6, miR164_1, miR164_3, miR164_6
6218 Control	STRG.5154.1	-	miR164_1, miR164_3, miR164_6
6218 Control	STRG.51851.1	-	miR1120_1, miR1120_2, miR1120_3, miR1120_4, miR1122_miR1130_1, miR1130_3, miR1130_4, miR1436_1, miR1436_4
6218 Control	STRG.52157.1	-	miR2118_2
6218 Control	STRG.52298.1	-	miR169_1
6218 Control	STRG.52298.2	-	miR169_1
6218 Control	STRG.52298.4	-	miR169_1
6218 Control	STRG.52728.1	-	miR166_1
6218 Control	STRG.52762.1	-	miR1130_2
6218 Control	STRG.53084.1	-	miR1128_1, miR1128_2, miR1130_1
6218 Control	STRG.5342.1	-	miR1122_miR1130_1
6218 Control	STRG.5353.1	-	miR1130_2
6218 Control	STRG.53541.2	-	miR5049_3, miR5049_4, miR5049_5
6218 Control	STRG.53622.1	-	miR1127_3, miR1127_4, miR1127_5, miR1135_1, miR2118_2
6218 Control	STRG.53883.3	-	miR1122_6
6218 Control	STRG.54012.1	-	miR444_1
6218 Control	STRG.54192.1	-	miR1127_1, miR1127_2
6218 Control	STRG.54218.1	-	miR1120_5
6218 Control	STRG.54720.1	-	miR1122_6
6218 Control	STRG.54720.2	-	miR1122_6
6218 Control	STRG.54720.3	-	miR1122_6
6218 Control	STRG.5508.1	miR1127_3	miR1128_1, miR1128_2
6218 Control	STRG.55263.1	-	miR1133_1
6218 Control	STRG.55429.1	-	miR1120_5, miR1120_6, miR1120_7, miR1130_1
6218 Control	STRG.55430.1	-	miR1128_1
6218 Control	STRG.55486.3	-	miR1137_1, miR1137_3, miR5049_1, miR5049_2, miR5181_3
6218 Control	STRG.55726.2	-	miR9783_1
6218 Control	STRG.56928.2	-	miR1130_3
6218 Control	STRG.57162.1	-	miR5049_5
6218 Control	STRG.57376.1	-	miR1128_1, miR1128_2
6218 Control	STRG.57542.1	-	miR1122_2
6218 Control	STRG.57589.1	-	miR1120_5, miR1120_7
6218 Control	STRG.57654.1	-	miR160_5
6218 Control	STRG.57671.1	-	miR1120_4, miR1122_miR1130_1, miR1130_3, miR1130_4, miR1436_1, miR1436_2, miR1436_3, miR1436_4, miR1436_5
6218 Control	STRG.57675.1	miR1120_6	-
6218 Control	STRG.58092.3	-	miR1122_1, miR1122_3, miR1122_4, miR1122_5
6218 Control	STRG.58092.4	-	miR1122_1, miR1122_3, miR1122_4, miR1122_5
6218 Control	STRG.58092.5	-	miR1122_1, miR1122_3, miR1122_4, miR1122_5
6218 Control	STRG.58674.1	-	miR1122_1, miR1122_4, miR1122_6
6218 Control	STRG.58690.1	-	miR164_1, miR164_3, miR164_6
6218 Control	STRG.58690.2	miR9782_1	miR164_1, miR164_3, miR164_6, miR396_10, miR9782_1, miR9782_2
6218 Control	STRG.58690.3	miR9782_1	miR396_10, miR9782_1, miR9782_2
6218 Control	STRG.58690.4	-	miR164_1, miR164_3, miR164_6
6218 Control	STRG.58690.5	miR9782_1	miR164_1, miR164_3, miR164_6, miR396_10, miR9782_1, miR9782_2
6218 Control	STRG.58904.1	-	miR5181_3
6218 Control	STRG.59235.2	-	miR1130_1
6218 Control	STRG.59235.5	-	miR1130_1
6218 Control	STRG.59235.6	-	miR1130_1
6218 Control	STRG.59414.1	miR1127_1, miR1135_1	-
6218 Control	STRG.59751.1	miR5049_3, miR5049_4	-
6218 Control	STRG.60214.1	miR5181_4	-
6218 Control	STRG.60216.1	-	miR1120_6, miR1130_1
6218 Control	STRG.60417.1	-	miR1127_1, miR1127_2
6218 Control	STRG.60496.1	-	miR1137_4
6218 Control	STRG.60986.1	-	miR1122_miR1130_1, miR1130_3
6218 Control	STRG.61409.1	miR1133_1	-
6218 Control	STRG.61409.2	miR1133_1	-
6218 Control	STRG.62107.1	miR1122_3	-
6218 Control	STRG.62288.1	-	miR1137_6
6218 Control	STRG.62646.1	-	miR5049_1, miR5049_2, miR5181_3
6218 Control	STRG.62909.1	-	miR1128_1, miR1128_2, miR1130_1
6218 Control	STRG.62913.1	-	miR1128_2
6218 Control	STRG.63258.1	-	miR1436_4
6218 Control	STRG.6340.1	miR1137_6	-
6218 Control	STRG.63479.1	miR1120_4	-
6218 Control	STRG.63591.1	-	miR1122_1, miR1122_3, miR1122_4, miR1122_5
6218 Control	STRG.64314.1	-	miR1122_6
6218 Control	STRG.64673.1	miR1128_1	miR9783_1
6218 Control	STRG.64813.1	miR1120_6	-
6218 Control	STRG.65057.1	-	miR1120_1, miR1120_3
6218 Control	STRG.6572.1	-	miR1137_1, miR1137_2, miR1137_3, miR5181_3, miR5181_4
6218 Control	STRG.6573.1	-	miR1137_6
6218 Control	STRG.65747.1	-	miR5181_4
6218 Control	STRG.65826.1	-	miR164_5
6218 Control	STRG.65986.1	-	miR1122_6
6218 Control	STRG.66256.1	-	miR1128_1, miR1128_2, miR1130_1
6218 Control	STRG.66510.1	-	miR1133_1
6218 Control	STRG.66773.1	-	miR1127_4
6218 Control	STRG.66802.1	-	miR1127_3, miR1127_4, miR1127_5
6218 Control	STRG.67113.1	-	miR1122_miR1130_1, miR1130_3, miR1130_4, miR1436_1, miR1436_2, miR1436_3, miR1436_4, miR1436_5
6218 Control	STRG.67453.1	-	miR1127_3, miR1127_5
6218 Control	STRG.67626.1	-	miR1122_6
6218 Control	STRG.67787.1	-	miR5049_3, miR5049_4, miR5049_5
6218 Control	STRG.67837.1	-	miR1122_miR1130_1, miR1130_3, miR1130_4, miR1436_1
6218 Control	STRG.67885.2	-	miR1122_1, miR1122_3, miR1122_5
6218 Control	STRG.6796.1	-	miR1122_6
6218 Control	STRG.68706.1	-	miR5180_1, miR5181_1
6218 Control	STRG.68984.1	-	miR5049_3
6218 Control	STRG.69101.1	-	miR1128_1, miR1128_2
6218 Control	STRG.69332.1	-	miR164_1, miR164_3, miR164_6
6218 Control	STRG.70936.1	-	miR1120_7
6218 Control	STRG.70958.1	-	miR160_5
6218 Control	STRG.71021.1	-	miR1122_6
6218 Control	STRG.7112.1	-	miR1130_1
6218 Control	STRG.71136.1	-	miR396_11
6218 Control	STRG.71520.3	-	miR1128_1, miR1128_2
6218 Control	STRG.71598.1	-	miR5070_2
6218 Control	STRG.71772.1	-	miR5049_1, miR5049_2
6218 Control	STRG.71772.10	-	miR5049_1, miR5049_2
6218 Control	STRG.71772.2	-	miR5049_1, miR5049_2
6218 Control	STRG.71772.3	-	miR5049_1, miR5049_2
6218 Control	STRG.71772.4	-	miR5049_1, miR5049_2
6218 Control	STRG.71772.5	-	miR5049_1, miR5049_2
6218 Control	STRG.71772.6	-	miR5049_1, miR5049_2
6218 Control	STRG.71772.7	-	miR5049_1, miR5049_2
6218 Control	STRG.71772.8	-	miR5049_1, miR5049_2
6218 Control	STRG.71772.9	-	miR5049_1, miR5049_2
6218 Control	STRG.71983.1	-	miR1127_1, miR1127_2, miR1127_3, miR1133_1
6218 Control	STRG.72136.4	-	miR1137_2, miR5049_4, miR5049_5
6218 Control	STRG.72136.5	-	miR1137_2, miR5049_4, miR5049_5
6218 Control	STRG.72894.1	-	miR1122_6
6218 Control	STRG.73002.1	-	miR1436_5
6218 Control	STRG.73554.1	-	miR1130_1
6218 Control	STRG.73977.1	-	miR164_4
6218 Control	STRG.74158.1	miR9772_1	-
6218 Control	STRG.74159.1	miR9772_1	-
6218 Control	STRG.74189.1	-	miR1128_2
6218 Control	STRG.74425.1	-	miR1122_miR1130_1, miR1130_3, miR1130_4
6218 Control	STRG.74479.1	-	miR5070_1
6218 Control	STRG.74551.1	-	miR171_1, miR171_2, miR171_3
6218 Control	STRG.75075.1	-	miR396_2, miR396_3, miR396_5
6218 Control	STRG.75370.1	-	miR164_4
6218 Control	STRG.76123.1	-	miR1128_2
6218 Control	STRG.76227.1	-	miR1122_6
6218 Control	STRG.76748.2	-	miR1128_1
6218 Control	STRG.77078.1	-	miR1127_1, miR1127_2, miR1128_1, miR1133_1
6218 Control	STRG.7720.1	-	miR1120_3, miR1122_miR1130_1, miR1130_3, miR1130_4, miR1436_1, miR1436_2, miR1436_3, miR1436_4, miR1436_5
6218 Control	STRG.7743.1	-	miR5049_4
6218 Control	STRG.775.1	-	miR1128_2
6218 Control	STRG.77732.1	miR169_3, miR169_5	miR169_10, miR169_2, miR169_3, miR169_4, miR169_5, miR169_6, miR169_7, miR169_8, miR169_9
6218 Control	STRG.77832.1	-	miR1120_5, miR1120_6, miR1120_7, miR1128_1, miR1128_2, miR1130_1
6218 Control	STRG.77843.1	-	miR396_2, miR396_3
6218 Control	STRG.78096.1	-	miR1122_6, miR1436_4
6218 Control	STRG.78096.3	-	miR1122_6, miR1436_4
6218 Control	STRG.78096.4	-	miR1122_6, miR1436_4
6218 Control	STRG.78323.1	-	miR5049_1, miR5049_2, miR5181_3
6218 Control	STRG.78323.2	-	miR5049_1, miR5049_2, miR5181_3
6218 Control	STRG.78341.1	-	miR1128_2
6218 Control	STRG.78591.1	-	miR164_1, miR164_3, miR164_6
6218 Control	STRG.78591.2	-	miR164_1, miR164_3, miR164_6
6218 Control	STRG.78591.3	-	miR164_1, miR164_3, miR164_6, miR396_10
6218 Control	STRG.78688.2	-	miR1120_7
6218 Control	STRG.78939.1	miR5181_1, miR5181_4	-
6218 Control	STRG.78969.1	miR1120_1	-
6218 Control	STRG.7903.1	-	miR164_5
6218 Control	STRG.79074.1	-	miR1128_1
6218 Control	STRG.79194.2	-	miR1130_2, miR164_4
6218 Control	STRG.79275.1	-	miR164_5
6218 Control	STRG.79275.3	-	miR164_5
6218 Control	STRG.79898.2	miR1436_3	-
6218 Control	STRG.80320.1	-	miR5181_1
6218 Control	STRG.80691.1	-	miR1128_2
6218 Control	STRG.80807.1	-	miR1122_6
6218 Control	STRG.81076.1	-	miR1130_2
6218 Control	STRG.8139.1	-	miR1122_6
6218 Control	STRG.81993.1	-	miR5181_1
6218 Control	STRG.82355.2	-	miR1122_6
6218 Control	STRG.83102.1	-	miR1120_1, miR1120_2, miR1120_3, miR1122_miR1130_1, miR1130_3, miR1130_4, miR1436_1, miR1436_2, miR1436_3, miR1436_4, miR1436_5
6218 Control	STRG.83412.1	-	miR5049_3
6218 Control	STRG.83442.1	-	miR1137_1, miR1137_2, miR1137_3, miR1137_4, miR1137_5, miR5049_1, miR5049_2, miR5181_3
6218 Control	STRG.83998.1	miR5181_3	miR5049_1, miR5049_2, miR5181_3, miR5181_4
6218 Control	STRG.84383.1	-	miR531_1
6218 Control	STRG.84412.1	miR9782_1	miR9782_1, miR9782_2
6218 Control	STRG.84413.1	miR9782_1	miR9782_1, miR9782_2
6218 Control	STRG.84449.1	miR1436_3, miR1436_5	-
6218 Control	STRG.84664.1	-	miR169_10, miR169_2, miR169_4, miR169_7, miR169_9
6218 Control	STRG.8504.1	-	miR5049_3
6218 Control	STRG.85306.1	-	miR1133_1, miR5181_1
6218 Control	STRG.86128.1	-	miR1436_1, miR1436_4
6218 Control	STRG.86159.1	-	miR1436_1
6218 Control	STRG.86610.1	-	miR1122_miR1130_1, miR1436_1, miR1436_2, miR1436_3, miR1436_4, miR1436_5
6218 Control	STRG.8664.1	-	miR1122_miR1130_1, miR1130_3
6218 Control	STRG.87063.1	-	miR1122_1, miR1122_2, miR1122_3, miR1122_4, miR1122_5
6218 Control	STRG.8728.1	-	miR1133_1
6218 Control	STRG.8728.2	-	miR1133_1
6218 Control	STRG.87426.1	-	miR169_10, miR169_2, miR169_4, miR169_7, miR169_8, miR169_9
6218 Control	STRG.87554.1	-	miR1122_6
6218 Control	STRG.87772.1	-	miR164_5
6218 Control	STRG.87995.1	-	miR396_1, miR396_6, miR396_9
6218 Control	STRG.88052.1	-	miR1133_1
6218 Control	STRG.88317.1	-	miR164_5
6218 Control	STRG.88447.1	miR9782_1	miR9782_1, miR9782_2
6218 Control	STRG.88507.1	-	miR5049_2
6218 Control	STRG.88646.3	-	miR1122_6
6218 Control	STRG.88739.1	-	miR1122_6
6218 Control	STRG.88806.1	miR1137_1, miR1137_2	-
6218 Control	STRG.88836.1	-	miR1127_4
6218 Control	STRG.88929.1	-	miR1122_4, miR1122_6
6218 Control	STRG.8897.2	-	miR1120_6
6218 Control	STRG.89036.1	miR5181_4	-
6218 Control	STRG.89271.1	-	miR167_5
6218 Control	STRG.89548.1	-	miR1128_1, miR1128_2
6218 Control	STRG.89683.1	-	miR1130_1
6218 Control	STRG.89858.2	-	miR1137_3
6218 Control	STRG.90426.1	-	miR1122_miR1130_1, miR1130_3, miR1130_4, miR1436_1, miR1436_2, miR1436_3, miR1436_4, miR1436_5
6218 Control	STRG.9052.2	-	miR1127_2, miR1128_2
6218 Control	STRG.90829.1	miR1436_3	miR1122_miR1130_1, miR1130_3, miR1436_1, miR1436_2, miR1436_3, miR1436_4, miR1436_5
6218 Control	STRG.90829.5	miR1436_3	miR1122_miR1130_1, miR1130_3, miR1436_1, miR1436_2, miR1436_3, miR1436_4, miR1436_5
6218 Control	STRG.91135.1	-	miR1130_2
6218 Control	STRG.91452.3	-	miR164_5
6218 Control	STRG.91947.1	-	miR1122_1, miR1122_5
6218 Control	STRG.92272.1	-	miR164_5
6218 Control	STRG.92359.1	-	miR1128_2
6218 Control	STRG.92359.2	-	miR1128_2
6218 Control	STRG.92807.1	-	miR1122_2
6218 Control	STRG.93338.1	miR5049_5	-
6218 Control	STRG.93451.1	-	miR1130_1
6218 Control	STRG.94315.1	miR167_1, miR167_3, miR167_7, miR167_8	-
6218 Control	STRG.94806.1	miR9772_1, miR9772_2	-
6218 Control	STRG.95150.1	-	miR1120_5, miR1120_6, miR1120_7
6218 Control	STRG.95177.1	-	miR1120_1
6218 Control	STRG.95369.1	-	miR1127_5, miR1135_1
6218 Control	STRG.95671.1	-	miR396_7
6218 Control	STRG.95873.1	-	miR164_5
6218 Control	STRG.96000.1	-	miR5049_2, miR5181_3
6218 Control	STRG.96089.1	-	miR164_4
6218 Control	STRG.961.1	-	miR1120_3, miR1122_miR1130_1, miR1130_3, miR1130_4, miR1436_1, miR1436_3
6218 Control	STRG.96366.6	-	miR1133_1
6218 Control	STRG.96394.1	-	miR5049_2
6218 Control	STRG.96541.1	-	miR169_1
6218 Control	STRG.96860.1	-	miR1122_6
6218 Control	STRG.97043.1	-	miR1122_6
6218 Control	STRG.9717.1	-	miR2118_2
6218 Control	STRG.97338.1	-	miR396_5
6218 Control	STRG.97394.1	-	miR9782_2
6218 Control	STRG.97414.1	-	miR1128_2
6218 Control	STRG.9779.1	-	miR1130_4, miR1436_3, miR1436_5
6218 Control	STRG.9779.2	-	miR1130_4, miR1436_3, miR1436_5
6218 Control	STRG.98329.1	-	miR1127_1, miR1127_2, miR1128_2, miR1133_1
6218 Control	STRG.98420.1	-	miR1122_4, miR1122_6
6218 Control	STRG.98644.1	-	miR5049_1
6218 Control	STRG.98903.1	-	miR531_1
6218 Control	STRG.98921.1	-	miR5181_3, miR5181_4
6218 Control	STRG.98973.1	-	miR166_13
6218 Control	STRG.98973.2	-	miR166_13
6218 Control	STRG.98973.3	-	miR166_13
6218 Control	STRG.99028.1	-	miR5049_1, miR5181_3
6218 Control	STRG.99115.1	-	miR1127_2, miR1128_2, miR1137_6
6218 Control	STRG.99299.1	-	miR1122_6, miR1436_4
6218 Control	STRG.99389.1	-	miR164_5
6218 Control	STRG.99389.2	-	miR164_5
6218 Control	STRG.99809.1	miR166_10, miR166_12, miR166_15, miR166_2, miR166_4, miR166_5, miR166_7, miR166_9, miR166_miR5168_1, miR166_miR5168_2	-
6218 Infested	STRG.100037.1	-	miR1436_1, miR1436_2
6218 Infested	STRG.100168.1	-	miR1130_miR1122_1, miR1436_2
6218 Infested	STRG.100296.1	-	miR5181_3
6218 Infested	STRG.100379.1	-	miR393_4
6218 Infested	STRG.100449.1	miR9672_1	-
6218 Infested	STRG.10059.1	miR164_1, miR164_2, miR164_3, miR164_4	miR1122_5, miR164_1, miR164_2, miR164_4
6218 Infested	STRG.100644.1	miR5181_2	-
6218 Infested	STRG.100979.1	-	miR164_1, miR164_2, miR164_4
6218 Infested	STRG.101195.1	-	miR5049_10, miR5049_3, miR5049_4, miR5049_5, miR5049_6, miR5049_7, miR5049_8, miR5049_9
6218 Infested	STRG.101195.4	-	miR5049_10, miR5049_3, miR5049_4, miR5049_5, miR5049_6, miR5049_7, miR5049_8, miR5049_9
6218 Infested	STRG.101436.1	-	miR1122_5, miR6197_1
6218 Infested	STRG.101472.1	-	miR6197_1
6218 Infested	STRG.101602.1	-	miR5049_3, miR5049_4, miR5049_5, miR5049_6, miR5049_7
6218 Infested	STRG.101610.1	-	miR9674_2
6218 Infested	STRG.101622.1	-	miR1127_1, miR1127_2
6218 Infested	STRG.101753.1	-	miR1436_4
6218 Infested	STRG.101765.1	-	miR1128_5
6218 Infested	STRG.102766.1	-	miR1137_2
6218 Infested	STRG.10290.1	-	miR1127_3, miR5049_1, miR5181_3
6218 Infested	STRG.102902.1	-	miR1128_4, miR1130_miR1122_1, miR5568_2
6218 Infested	STRG.102905.2	-	miR1127_1, miR1127_2, miR1128_4, miR1128_5
6218 Infested	STRG.102905.3	-	miR1127_1, miR1127_2, miR1128_4, miR1128_5
6218 Infested	STRG.10291.1	-	miR1127_1, miR1127_2, miR1128_2
6218 Infested	STRG.10291.2	-	miR1127_1, miR1127_2, miR1128_2
6218 Infested	STRG.10291.3	-	miR1127_1, miR1127_2, miR1128_2
6218 Infested	STRG.103035.1	miR9772_1, miR9772_3	-
6218 Infested	STRG.103438.1	-	miR1120_4, miR1128_5, miR1130_1, miR5568_2
6218 Infested	STRG.103599.1	-	miR1128_1, miR1128_2, miR1128_3
6218 Infested	STRG.103665.1	miR9772_1, miR9772_2	-
6218 Infested	STRG.103723.1	-	miR5049_7
6218 Infested	STRG.103771.2	-	miR1120_1, miR1130_miR1122_1, miR1436_1
6218 Infested	STRG.103941.1	miR1128_5, miR5049_1	-
6218 Infested	STRG.104022.1	-	miR1133_1
6218 Infested	STRG.104231.1	-	miR1122_5
6218 Infested	STRG.104231.2	-	miR1122_5
6218 Infested	STRG.104404.1	-	miR1122_5
6218 Infested	STRG.104422.1	-	miR1137_3
6218 Infested	STRG.104511.1	-	miR1137_1
6218 Infested	STRG.104511.2	-	miR1137_1
6218 Infested	STRG.104511.3	-	miR1137_1
6218 Infested	STRG.104511.4	-	miR1137_1
6218 Infested	STRG.104511.5	-	miR1137_1
6218 Infested	STRG.104819.1	-	miR1127_3
6218 Infested	STRG.104929.3	-	miR169_4
6218 Infested	STRG.105432.1	-	miR1128_3, miR1128_4, miR1128_5, miR1130_1
6218 Infested	STRG.105457.1	-	miR1128_5
6218 Infested	STRG.105474.2	miR5568_1, miR5568_2	miR5568_1, miR5568_2
6218 Infested	STRG.106067.2	-	miR9772_1
6218 Infested	STRG.106121.1	-	miR1128_4, miR1128_5, miR5175_1
6218 Infested	STRG.106378.1	-	miR5175_2
6218 Infested	STRG.106484.6	-	miR2275_2
6218 Infested	STRG.106617.1	-	miR1436_1, miR1436_3
6218 Infested	STRG.106618.1	-	miR1120_5
6218 Infested	STRG.106935.2	-	miR1120_4, miR1128_4, miR1128_5, miR1130_1
6218 Infested	STRG.106935.3	-	miR1120_4, miR1128_4, miR1128_5, miR1130_1
6218 Infested	STRG.106935.6	-	miR1120_4, miR1128_4, miR1128_5, miR1130_1
6218 Infested	STRG.10777.1	-	miR1130_miR1122_1, miR1436_1, miR1436_2, miR1436_3, miR1436_4
6218 Infested	STRG.108053.1	-	miR1127_1, miR1127_2, miR1128_3, miR5175_1
6218 Infested	STRG.108203.1	-	miR1137_4
6218 Infested	STRG.108325.2	-	miR444_1
6218 Infested	STRG.108553.1	-	miR1127_3
6218 Infested	STRG.10881.1	-	miR2275_1
6218 Infested	STRG.108929.1	-	miR1122_1, miR1122_4
6218 Infested	STRG.108938.1	miR1130_miR1122_1	-
6218 Infested	STRG.108985.1	-	miR9772_3
6218 Infested	STRG.109253.1	-	miR1127_1, miR1127_2
6218 Infested	STRG.109523.1	-	miR1122_5
6218 Infested	STRG.109523.2	-	miR1122_5
6218 Infested	STRG.109816.1	-	miR1127_1, miR1127_2, miR1133_1
6218 Infested	STRG.110082.1	miR1130_miR1122_1	-
6218 Infested	STRG.110171.1	-	miR1128_3, miR1128_4, miR1128_5, miR1137_4, miR5175_1, miR5181_1
6218 Infested	STRG.110252.1	-	miR1133_1, miR5175_1
6218 Infested	STRG.110299.1	-	miR1128_5
6218 Infested	STRG.110532.1	miR5049_4, miR5049_8	-
6218 Infested	STRG.110914.1	-	miR1128_1, miR1128_2, miR1128_3, miR1128_4, miR1128_5
6218 Infested	STRG.110961.1	-	miR1122_5, miR6197_1
6218 Infested	STRG.111562.1	miR5049_1, miR5049_2	-
6218 Infested	STRG.111918.1	-	miR1436_4
6218 Infested	STRG.112398.1	miR9782_3	miR1128_1, miR1128_2, miR1128_3, miR1128_4, miR1128_5, miR5049_1, miR5049_2, miR9782_1, miR9782_2, miR9782_3
6218 Infested	STRG.112529.1	-	miR5568_2
6218 Infested	STRG.112705.2	-	miR6197_1
6218 Infested	STRG.112802.1	miR1122_2	-
6218 Infested	STRG.112839.3	-	miR164_3
6218 Infested	STRG.113043.1	miR1120_1, miR1130_miR1122_1	-
6218 Infested	STRG.113055.4	miR1130_miR1122_1	-
6218 Infested	STRG.113213.1	-	miR2118_2
6218 Infested	STRG.113258.1	-	miR1436_1
6218 Infested	STRG.113258.2	-	miR1436_1
6218 Infested	STRG.11327.1	-	miR1130_miR1122_1
6218 Infested	STRG.113520.1	-	miR1128_4
6218 Infested	STRG.113629.1	-	miR1122_5
6218 Infested	STRG.113915.1	-	miR1128_3, miR1128_4, miR1128_5
6218 Infested	STRG.113915.2	-	miR1120_4, miR1128_2, miR1128_3, miR1128_4, miR1128_5, miR1130_1
6218 Infested	STRG.113915.3	-	miR1120_4, miR1128_2, miR1128_3, miR1128_4, miR1128_5, miR1130_1
6218 Infested	STRG.113924.1	-	miR1128_1
6218 Infested	STRG.114061.1	-	miR437_1
6218 Infested	STRG.114095.1	-	miR6197_1
6218 Infested	STRG.114523.1	-	miR169_1
6218 Infested	STRG.114656.1	-	miR1120_2, miR1130_miR1122_1
6218 Infested	STRG.114862.3	-	miR5568_1
6218 Infested	STRG.114862.4	-	miR5568_1
6218 Infested	STRG.114862.5	-	miR5568_1
6218 Infested	STRG.115054.1	-	miR1120_3, miR1120_4, miR1120_5
6218 Infested	STRG.115054.2	-	miR1120_3, miR1120_4, miR1120_5
6218 Infested	STRG.115054.3	-	miR1120_4, miR1120_5
6218 Infested	STRG.115054.4	-	miR1120_3, miR1120_4, miR1120_5
6218 Infested	STRG.115054.5	-	miR1120_4, miR1120_5
6218 Infested	STRG.115054.6	-	miR1120_4, miR1120_5
6218 Infested	STRG.115054.7	-	miR1120_4, miR1120_5
6218 Infested	STRG.115123.1	-	miR1131_1
6218 Infested	STRG.115158.2	-	miR444_1
6218 Infested	STRG.115386.2	-	miR1436_1, miR1436_2
6218 Infested	STRG.115386.5	-	miR1436_1, miR1436_2
6218 Infested	STRG.115626.1	-	miR1122_5
6218 Infested	STRG.115671.1	-	miR9783_1
6218 Infested	STRG.115954.1	-	miR1120_1, miR1130_miR1122_1
6218 Infested	STRG.116028.1	-	miR1120_4, miR1120_5
6218 Infested	STRG.116407.1	-	miR1127_3
6218 Infested	STRG.116548.1	-	miR1127_1, miR1127_2
6218 Infested	STRG.117393.1	-	miR1130_miR1122_1, miR1436_1, miR1436_2, miR1436_3, miR1436_4
6218 Infested	STRG.117503.1	miR9674_1	-
6218 Infested	STRG.117516.2	-	miR1120_1, miR1120_2, miR1130_miR1122_1, miR1436_1, miR1436_2, miR1436_3, miR1436_4
6218 Infested	STRG.117840.2	-	miR6197_1
6218 Infested	STRG.117882.1	-	miR437_1
6218 Infested	STRG.11808.1	-	miR1130_miR1122_1
6218 Infested	STRG.118128.1	-	miR1436_1, miR1436_2, miR1436_3
6218 Infested	STRG.118936.2	-	miR167_1, miR167_2, miR167_3
6218 Infested	STRG.118945.1	-	miR9782_3
6218 Infested	STRG.119075.1	-	miR1128_5
6218 Infested	STRG.119290.3	miR5180_1, miR5181_1	-
6218 Infested	STRG.119513.1	-	miR1131_1
6218 Infested	STRG.119642.1	-	miR1120_5, miR1122_5, miR1128_3, miR1128_4, miR1128_5, miR1130_1, miR1133_1
6218 Infested	STRG.119817.1	-	miR9783_1
6218 Infested	STRG.119885.4	-	miR1128_3, miR1128_4, miR1128_5, miR1436_1
6218 Infested	STRG.119935.1	-	miR5568_1
6218 Infested	STRG.120188.1	-	miR9782_3
6218 Infested	STRG.120293.1	-	miR1120_1, miR1120_2, miR1130_miR1122_1, miR1436_1, miR1436_2, miR1436_3, miR1436_4
6218 Infested	STRG.120658.2	-	miR1120_3, miR1120_4, miR1120_5
6218 Infested	STRG.120658.4	-	miR1137_4
6218 Infested	STRG.120674.1	-	miR1122_5
6218 Infested	STRG.120766.1	-	miR5175_1
6218 Infested	STRG.120938.1	-	miR1120_3, miR1120_5, miR1128_2, miR1128_3, miR1128_4, miR1128_5, miR1130_1, miR1137_4
6218 Infested	STRG.121078.2	-	miR1127_1, miR1127_2
6218 Infested	STRG.121163.1	-	miR169_10
6218 Infested	STRG.121210.3	-	miR444_1
6218 Infested	STRG.121263.1	miR1120_1, miR1120_3, miR1130_miR1122_1	miR5049_4
6218 Infested	STRG.121264.2	miR1120_1, miR1120_3, miR1130_miR1122_1	-
6218 Infested	STRG.121874.1	-	miR531_1
6218 Infested	STRG.122361.1	-	miR2275_1
6218 Infested	STRG.122579.1	miR6201_1	-
6218 Infested	STRG.122952.1	-	miR5181_2
6218 Infested	STRG.122994.1	-	miR1128_4
6218 Infested	STRG.123215.1	-	miR1117_1
6218 Infested	STRG.123548.1	-	miR1122_5, miR6197_1
6218 Infested	STRG.123594.1	-	miR9772_1
6218 Infested	STRG.123619.1	-	miR5568_1
6218 Infested	STRG.123775.1	miR1127_3, miR1128_1	-
6218 Infested	STRG.123813.1	-	miR531_1
6218 Infested	STRG.124789.2	-	miR1127_1, miR1127_2, miR1128_1, miR1128_2, miR1128_3, miR1128_4, miR1128_5
6218 Infested	STRG.125098.1	miR444_1	-
6218 Infested	STRG.125098.2	miR444_1	-
6218 Infested	STRG.125098.3	miR444_1	-
6218 Infested	STRG.125332.1	miR1137_1	miR1137_1, miR1137_2, miR5049_1, miR5049_2, miR5181_3
6218 Infested	STRG.125547.1	-	miR1128_3, miR1128_4, miR1128_5
6218 Infested	STRG.125635.1	-	miR1122_5
6218 Infested	STRG.125865.1	miR6197_1	-
6218 Infested	STRG.126069.1	-	miR5049_2
6218 Infested	STRG.126133.1	-	miR437_1, miR5568_2
6218 Infested	STRG.126212.1	-	miR1130_miR1122_1, miR1436_1, miR1436_2, miR1436_3, miR1436_4
6218 Infested	STRG.126212.2	-	miR1130_miR1122_1, miR1436_1, miR1436_2, miR1436_3, miR1436_4
6218 Infested	STRG.126212.3	-	miR1130_miR1122_1, miR1436_1, miR1436_2, miR1436_3, miR1436_4
6218 Infested	STRG.126241.2	-	miR5049_10, miR5049_5, miR5049_7, miR5049_8, miR5049_9
6218 Infested	STRG.12652.1	-	miR169_2, miR169_3, miR169_5, miR169_8, miR169_9
6218 Infested	STRG.126531.1	-	miR5568_2
6218 Infested	STRG.126544.1	-	miR1122_5
6218 Infested	STRG.126545.1	-	miR1122_5
6218 Infested	STRG.127404.1	-	miR6197_1
6218 Infested	STRG.127740.1	-	miR9674_2
6218 Infested	STRG.127802.1	miR5049_3	-
6218 Infested	STRG.127835.1	-	miR1130_1
6218 Infested	STRG.128393.1	-	miR169_4
6218 Infested	STRG.128393.2	-	miR169_4
6218 Infested	STRG.128483.1	-	miR6197_1
6218 Infested	STRG.12853.1	-	miR1130_miR1122_1
6218 Infested	STRG.128577.6	-	miR1127_1, miR1127_2, miR1133_1, miR5175_1, miR5175_2
6218 Infested	STRG.12882.1	-	miR1128_5
6218 Infested	STRG.129722.3	miR1137_1, miR1137_4	-
6218 Infested	STRG.129745.1	-	miR1128_1, miR1128_2, miR1128_3, miR5175_2
6218 Infested	STRG.129757.1	-	miR6197_1
6218 Infested	STRG.129760.1	-	miR1127_2
6218 Infested	STRG.129770.1	-	miR1128_5
6218 Infested	STRG.129833.1	-	miR164_3
6218 Infested	STRG.129843.1	-	miR164_3
6218 Infested	STRG.129879.1	-	miR1137_4
6218 Infested	STRG.13.1	-	miR6197_1
6218 Infested	STRG.130045.1	-	miR1122_5
6218 Infested	STRG.130072.1	miR1436_3, miR1436_4	-
6218 Infested	STRG.130486.1	-	miR6197_1
6218 Infested	STRG.130599.1	-	miR1128_4, miR1133_1
6218 Infested	STRG.130705.1	-	miR1120_1, miR1120_2, miR1130_miR1122_1, miR1436_1, miR1436_2, miR1436_3, miR1436_4
6218 Infested	STRG.131366.2	miR1127_3	-
6218 Infested	STRG.131366.3	miR1127_3	-
6218 Infested	STRG.131366.4	miR1127_3	-
6218 Infested	STRG.131366.6	miR1127_3	-
6218 Infested	STRG.131372.4	-	miR1120_3, miR1120_4, miR1120_5, miR1128_3, miR1128_4, miR1128_5, miR1130_1
6218 Infested	STRG.13141.1	-	miR1120_1, miR1120_3, miR1120_4, miR1120_5
6218 Infested	STRG.131472.1	-	miR5181_3
6218 Infested	STRG.131970.1	-	miR444_1
6218 Infested	STRG.132372.1	-	miR1128_1, miR1128_5, miR1133_1
6218 Infested	STRG.132493.1	-	miR5049_1, miR5049_2
6218 Infested	STRG.132728.1	miR169_2, miR169_3, miR169_5, miR169_8, miR169_9	-
6218 Infested	STRG.132752.1	-	miR5181_1
6218 Infested	STRG.133165.1	-	miR5049_1
6218 Infested	STRG.133210.1	-	miR1137_1, miR1137_2, miR5049_1, miR5049_2
6218 Infested	STRG.133551.1	-	miR169_2, miR169_3, miR169_4, miR169_5, miR169_6, miR169_7, miR169_8, miR169_9
6218 Infested	STRG.133895.1	-	miR6197_1
6218 Infested	STRG.13396.1	-	miR437_1
6218 Infested	STRG.134056.1	-	miR1128_3, miR1128_4, miR1128_5
6218 Infested	STRG.134056.2	-	miR1128_3, miR1128_4, miR1128_5
6218 Infested	STRG.134056.4	-	miR1128_3, miR1128_4, miR1128_5
6218 Infested	STRG.134555.1	-	miR1122_5
6218 Infested	STRG.134555.2	-	miR1122_5
6218 Infested	STRG.134796.1	-	miR6197_1
6218 Infested	STRG.13482.2	-	miR1122_5, miR6197_1
6218 Infested	STRG.13482.3	-	miR1122_5, miR6197_1
6218 Infested	STRG.134976.1	miR5181_1	-
6218 Infested	STRG.135274.3	miR1122_1	miR1128_4, miR1128_5
6218 Infested	STRG.135274.4	miR1122_1	miR1128_4, miR1128_5
6218 Infested	STRG.135818.1	-	miR5568_1
6218 Infested	STRG.136076.1	-	miR5175_2
6218 Infested	STRG.136076.3	-	miR5175_2
6218 Infested	STRG.136237.1	-	miR1130_miR1122_1
6218 Infested	STRG.136358.1	miR169_10	miR169_1, miR169_10, miR169_2, miR169_3, miR169_4, miR169_5, miR169_6, miR169_7, miR169_8, miR169_9
6218 Infested	STRG.136682.1	-	miR1130_1
6218 Infested	STRG.136706.1	-	miR1133_1
6218 Infested	STRG.136724.1	-	miR5175_1
6218 Infested	STRG.136726.1	-	miR1128_5, miR5175_1
6218 Infested	STRG.136848.1	miR1436_1	-
6218 Infested	STRG.136960.1	-	miR5049_1, miR5049_2, miR5181_3
6218 Infested	STRG.137293.1	-	miR5070_1
6218 Infested	STRG.13738.2	-	miR1122_5, miR1128_5, miR6197_1
6218 Infested	STRG.137891.1	-	miR1137_1, miR1137_2, miR1137_3
6218 Infested	STRG.138006.1	-	miR5049_1, miR5049_2, miR5181_3
6218 Infested	STRG.138176.1	-	miR6197_1
6218 Infested	STRG.138176.2	-	miR6197_1
6218 Infested	STRG.138176.3	-	miR6197_1
6218 Infested	STRG.138176.4	-	miR6197_1
6218 Infested	STRG.138199.1	-	miR6197_1
6218 Infested	STRG.138475.1	-	miR1122_5
6218 Infested	STRG.13860.1	-	miR6197_1
6218 Infested	STRG.138667.1	-	miR2118_2
6218 Infested	STRG.138667.2	-	miR2118_2
6218 Infested	STRG.138667.3	-	miR2118_2
6218 Infested	STRG.138667.4	-	miR2118_2
6218 Infested	STRG.138667.5	-	miR2118_2
6218 Infested	STRG.139701.1	-	miR6197_1
6218 Infested	STRG.139741.1	-	miR1127_1, miR1127_2, miR1128_3
6218 Infested	STRG.139930.1	-	miR6197_1
6218 Infested	STRG.140083.1	-	miR164_1, miR164_2, miR164_4
6218 Infested	STRG.140657.1	miR1137_3	-
6218 Infested	STRG.140723.1	miR169_2, miR169_3, miR169_5, miR169_8, miR169_9	-
6218 Infested	STRG.141027.1	-	miR1128_5
6218 Infested	STRG.141291.1	-	miR2275_1
6218 Infested	STRG.141362.1	-	miR1122_5
6218 Infested	STRG.14138.1	-	miR5180_1
6218 Infested	STRG.14187.4	-	miR5049_3, miR5049_6
6218 Infested	STRG.141890.1	-	miR6197_1
6218 Infested	STRG.141922.1	-	miR1436_1
6218 Infested	STRG.142025.1	-	miR5568_2
6218 Infested	STRG.142295.1	miR1436_2	-
6218 Infested	STRG.142606.1	-	miR169_10
6218 Infested	STRG.142701.1	-	miR1130_miR1122_1, miR1436_1, miR1436_2, miR1436_3, miR1436_4
6218 Infested	STRG.142864.1	-	miR1128_3, miR5175_1
6218 Infested	STRG.14287.2	-	miR169_1, miR169_10
6218 Infested	STRG.142937.1	-	miR1122_5, miR6197_1
6218 Infested	STRG.143190.1	-	miR169_1, miR169_10
6218 Infested	STRG.143190.2	-	miR169_1, miR169_10
6218 Infested	STRG.143238.1	-	miR1128_2, miR1128_3, miR1128_4, miR1128_5, miR1130_1
6218 Infested	STRG.143283.1	-	miR9776_1
6218 Infested	STRG.143317.1	-	miR1128_1, miR1128_2, miR1128_5
6218 Infested	STRG.143639.1	miR1122_1	-
6218 Infested	STRG.144067.1	-	miR1127_3
6218 Infested	STRG.14417.1	miR1130_1	-
6218 Infested	STRG.144173.1	-	miR1120_1, miR1120_2, miR1130_miR1122_1, miR1436_1, miR1436_3, miR5049_10, miR5049_8, miR5049_9
6218 Infested	STRG.144207.1	-	miR1122_5
6218 Infested	STRG.144245.1	-	miR1122_2
6218 Infested	STRG.144385.1	miR1436_1	-
6218 Infested	STRG.144723.2	-	miR1122_5, miR6197_1
6218 Infested	STRG.144971.1	-	miR1128_1, miR1128_2, miR1128_3, miR1128_4, miR1128_5
6218 Infested	STRG.145529.1	-	miR1127_2
6218 Infested	STRG.145563.1	-	miR1122_5
6218 Infested	STRG.145758.1	-	miR5070_1
6218 Infested	STRG.146064.1	-	miR5181_2
6218 Infested	STRG.146238.1	-	miR444_1
6218 Infested	STRG.146908.1	-	miR6197_1
6218 Infested	STRG.15057.1	-	miR396_2
6218 Infested	STRG.15057.2	-	miR396_2
6218 Infested	STRG.15219.1	miR171_1, miR171_2, miR171_3	-
6218 Infested	STRG.15289.1	-	miR1122_1
6218 Infested	STRG.15289.2	-	miR1122_1
6218 Infested	STRG.15382.1	-	miR1122_5
6218 Infested	STRG.15456.1	-	miR2275_1
6218 Infested	STRG.1555.1	miR1120_2	-
6218 Infested	STRG.15554.1	-	miR1122_5
6218 Infested	STRG.15554.4	-	miR1122_5
6218 Infested	STRG.15616.1	-	miR437_1
6218 Infested	STRG.1570.1	-	miR164_3
6218 Infested	STRG.16397.1	-	miR1122_5
6218 Infested	STRG.17293.1	-	miR1128_3, miR6197_1
6218 Infested	STRG.17293.2	-	miR1128_3, miR6197_1
6218 Infested	STRG.17499.1	-	miR1122_5, miR5568_2
6218 Infested	STRG.17642.1	miR2275_1, miR2275_2, miR2275_3	miR2275_1, miR2275_3
6218 Infested	STRG.1809.1	-	miR1122_5
6218 Infested	STRG.18273.1	-	miR1436_4
6218 Infested	STRG.19433.1	miR1122_1, miR1122_3	-
6218 Infested	STRG.19986.1	-	miR9782_2
6218 Infested	STRG.2012.1	-	miR2275_1
6218 Infested	STRG.20265.1	-	miR5175_1
6218 Infested	STRG.20388.1	-	miR1120_5
6218 Infested	STRG.20388.2	-	miR1120_5
6218 Infested	STRG.2046.1	miR5049_11	-
6218 Infested	STRG.20503.1	-	miR1120_5
6218 Infested	STRG.20521.1	-	miR1120_5
6218 Infested	STRG.20641.1	-	miR5568_2
6218 Infested	STRG.20939.1	-	miR167_1, miR167_2, miR167_3
6218 Infested	STRG.20954.2	-	miR164_3
6218 Infested	STRG.21035.1	-	miR5175_1
6218 Infested	STRG.21035.2	-	miR5175_1
6218 Infested	STRG.21035.3	-	miR5175_1
6218 Infested	STRG.21035.4	-	miR5175_1
6218 Infested	STRG.21153.1	-	miR1122_5
6218 Infested	STRG.2181.1	miR1122_1	miR1128_4, miR1128_5
6218 Infested	STRG.2182.1	miR1122_1	miR1133_1
6218 Infested	STRG.22083.1	-	miR1130_1
6218 Infested	STRG.22490.1	-	miR1127_2
6218 Infested	STRG.22659.1	miR5049_1	miR1122_1, miR1122_2, miR1122_4, miR1436_1, miR1436_2, miR1436_3, miR1436_4
6218 Infested	STRG.22970.1	-	miR1128_4, miR1128_5
6218 Infested	STRG.23125.1	-	miR9772_1
6218 Infested	STRG.23140.1	-	miR1122_1, miR1122_2, miR1122_3, miR1122_4
6218 Infested	STRG.23367.1	-	miR5568_1
6218 Infested	STRG.2346.2	-	miR1120_3, miR1120_5
6218 Infested	STRG.24178.1	-	miR5049_10, miR5049_11, miR5049_8, miR5049_9
6218 Infested	STRG.24280.1	miR169_4, miR169_7	miR1436_1, miR1436_2
6218 Infested	STRG.24727.1	-	miR9674_2
6218 Infested	STRG.24845.1	-	miR5568_2
6218 Infested	STRG.24987.1	miR1117_1, miR1131_1	-
6218 Infested	STRG.25486.1	-	miR1127_1, miR1127_2
6218 Infested	STRG.25491.1	-	miR2275_2
6218 Infested	STRG.25491.3	-	miR2275_2
6218 Infested	STRG.25491.4	-	miR2275_2
6218 Infested	STRG.25882.1	-	miR9772_1
6218 Infested	STRG.26099.1	-	miR164_1, miR164_2, miR164_4
6218 Infested	STRG.26101.1	miR1137_1	-
6218 Infested	STRG.26323.1	-	miR1128_3
6218 Infested	STRG.2634.1	-	miR5049_3
6218 Infested	STRG.26415.1	-	miR6197_1
6218 Infested	STRG.26497.1	-	miR1127_1, miR1127_2, miR1133_1
6218 Infested	STRG.26579.1	-	miR1128_3
6218 Infested	STRG.26796.1	-	miR1436_4
6218 Infested	STRG.27060.1	-	miR1127_2, miR1128_1
6218 Infested	STRG.27075.1	-	miR1122_5
6218 Infested	STRG.27310.1	-	miR1130_miR1122_1, miR5568_1, miR5568_2
6218 Infested	STRG.28466.1	-	miR1128_4, miR1128_5
6218 Infested	STRG.2851.1	-	miR5049_10, miR5049_11, miR5049_8, miR5049_9
6218 Infested	STRG.28572.1	-	miR1122_2, miR1133_1
6218 Infested	STRG.28742.1	-	miR1127_3, miR1128_5, miR1133_1
6218 Infested	STRG.28742.2	-	miR1127_3, miR1128_5, miR1133_1
6218 Infested	STRG.28742.3	-	miR1127_3, miR1133_1
6218 Infested	STRG.28742.6	-	miR1127_3, miR1128_3, miR1133_1
6218 Infested	STRG.28888.3	-	miR1128_4, miR1128_5, miR5175_1
6218 Infested	STRG.29026.1	-	miR5181_1
6218 Infested	STRG.29424.4	-	miR1122_1, miR1122_2, miR1122_5, miR6197_1
6218 Infested	STRG.29649.1	-	miR5049_2
6218 Infested	STRG.29889.3	-	miR5049_1, miR5049_2
6218 Infested	STRG.29917.1	-	miR5181_1
6218 Infested	STRG.29918.4	-	miR5181_1
6218 Infested	STRG.29925.1	-	miR5181_1
6218 Infested	STRG.29925.2	-	miR5181_1
6218 Infested	STRG.30159.1	miR531_1	-
6218 Infested	STRG.30321.1	-	miR2118_1, miR2118_2
6218 Infested	STRG.30322.1	-	miR2118_1, miR2118_2
6218 Infested	STRG.30333.2	-	miR6197_1
6218 Infested	STRG.30395.3	-	miR1122_1, miR1122_2, miR1122_3, miR1122_4
6218 Infested	STRG.30436.1	-	miR1127_1, miR1127_2, miR1128_1, miR1128_2, miR1128_3, miR1128_4, miR1128_5
6218 Infested	STRG.30670.1	miR5049_6	-
6218 Infested	STRG.30878.1	-	miR1127_1, miR1127_2, miR5175_1, miR5175_2
6218 Infested	STRG.30937.4	-	miR1128_4
6218 Infested	STRG.32060.1	miR169_1, miR169_4, miR169_6	-
6218 Infested	STRG.32166.1	-	miR396_2
6218 Infested	STRG.32314.1	-	miR9782_1, miR9782_2, miR9782_3
6218 Infested	STRG.32336.1	-	miR5181_3
6218 Infested	STRG.32336.2	-	miR5181_3
6218 Infested	STRG.32336.4	-	miR5181_3
6218 Infested	STRG.32458.1	miR9776_1	-
6218 Infested	STRG.32536.1	-	miR6197_1
6218 Infested	STRG.33060.1	-	miR5568_2
6218 Infested	STRG.33089.1	-	miR5175_1
6218 Infested	STRG.33177.1	-	miR1127_1, miR1127_2, miR1128_1, miR1128_2, miR1128_3
6218 Infested	STRG.33249.1	miR5049_1	-
6218 Infested	STRG.3334.1	-	miR1122_5
6218 Infested	STRG.3334.2	-	miR1122_5
6218 Infested	STRG.3334.3	-	miR1122_5
6218 Infested	STRG.3334.4	-	miR1122_5
6218 Infested	STRG.3362.1	-	miR1122_5
6218 Infested	STRG.3366.1	-	miR437_1
6218 Infested	STRG.34001.1	-	miR1127_1, miR1127_2
6218 Infested	STRG.34447.1	-	miR1122_5
6218 Infested	STRG.34524.1	-	miR1436_3
6218 Infested	STRG.34685.1	-	miR1128_4
6218 Infested	STRG.34970.1	-	miR1130_1, miR1137_4
6218 Infested	STRG.3525.1	miR1120_5	-
6218 Infested	STRG.35408.1	-	miR1137_4
6218 Infested	STRG.35603.3	-	miR1128_2
6218 Infested	STRG.35837.1	-	miR1128_1, miR1128_3
6218 Infested	STRG.35940.1	-	miR1128_5, miR1130_1, miR1133_1
6218 Infested	STRG.36802.1	-	miR1137_1, miR1137_2, miR1137_3, miR5049_10, miR5049_8, miR5049_9
6218 Infested	STRG.37080.1	-	miR1128_3, miR1128_4, miR1128_5
6218 Infested	STRG.37163.6	-	miR1128_5
6218 Infested	STRG.37339.1	-	miR1137_2
6218 Infested	STRG.37372.1	-	miR437_1
6218 Infested	STRG.37372.2	-	miR437_1
6218 Infested	STRG.37372.3	-	miR437_1
6218 Infested	STRG.37416.1	miR393_1, miR393_2, miR393_3, miR393_4, miR393_5	-
6218 Infested	STRG.37510.1	-	miR1122_5, miR6197_1
6218 Infested	STRG.37710.1	-	miR1122_2, miR1122_5
6218 Infested	STRG.37876.1	-	miR1128_2, miR1128_3, miR1128_4, miR1128_5
6218 Infested	STRG.37876.2	-	miR1128_2, miR1128_3, miR1128_4, miR1128_5
6218 Infested	STRG.37883.1	-	miR1137_3
6218 Infested	STRG.37959.1	-	miR5568_1
6218 Infested	STRG.38068.1	-	miR5049_11, miR5049_3, miR5049_6
6218 Infested	STRG.38244.4	miR1122_5	miR1122_5
6218 Infested	STRG.38259.3	-	miR1120_5
6218 Infested	STRG.38424.1	-	miR1128_1, miR1128_2, miR1128_3, miR1128_4, miR1128_5, miR5181_1
6218 Infested	STRG.38771.1	-	miR5049_10, miR5049_11, miR5049_4, miR5049_5, miR5049_7, miR5049_8, miR5049_9, miR5067_1
6218 Infested	STRG.39588.2	miR169_1, miR169_4, miR169_6	miR437_1
6218 Infested	STRG.39589.1	miR169_4, miR169_7	-
6218 Infested	STRG.39717.1	-	miR1133_1
6218 Infested	STRG.39778.1	-	miR169_2, miR169_3, miR169_5, miR169_8, miR169_9
6218 Infested	STRG.40261.1	miR5049_6	-
6218 Infested	STRG.40789.1	-	miR6197_1
6218 Infested	STRG.41015.1	miR396_1, miR396_2, miR396_3	-
6218 Infested	STRG.41314.1	-	miR1128_1, miR1128_2, miR1128_3, miR1128_4, miR1128_5
6218 Infested	STRG.41346.1	-	miR6197_1
6218 Infested	STRG.41396.1	-	miR1128_3
6218 Infested	STRG.41755.1	-	miR5568_1
6218 Infested	STRG.42096.1	-	miR1127_1, miR1127_2
6218 Infested	STRG.42162.1	-	miR1127_3
6218 Infested	STRG.42301.1	miR9782_2	-
6218 Infested	STRG.42588.1	-	miR1436_2
6218 Infested	STRG.43921.1	-	miR1130_1
6218 Infested	STRG.44010.1	-	miR1122_5, miR6197_1
6218 Infested	STRG.4445.1	miR5070_1	-
6218 Infested	STRG.44478.1	-	miR1436_1, miR1436_2, miR1436_3, miR1436_4, miR5049_10, miR5049_8, miR5049_9
6218 Infested	STRG.44479.1	miR1122_3, miR1122_4	-
6218 Infested	STRG.44705.1	-	miR5568_2
6218 Infested	STRG.44948.1	-	miR1137_4
6218 Infested	STRG.45035.1	-	miR1130_miR1122_1
6218 Infested	STRG.45035.2	-	miR1130_miR1122_1
6218 Infested	STRG.45035.3	-	miR1130_miR1122_1
6218 Infested	STRG.45092.1	-	miR1128_5, miR1137_4
6218 Infested	STRG.45236.1	-	miR1130_miR1122_1
6218 Infested	STRG.45906.1	-	miR1130_1, miR1137_4
6218 Infested	STRG.4610.1	-	miR164_1, miR164_2, miR164_4
6218 Infested	STRG.46120.1	-	miR5049_10, miR5049_8, miR5049_9
6218 Infested	STRG.46484.1	-	miR1127_3
6218 Infested	STRG.46593.1	-	miR9772_1
6218 Infested	STRG.46622.1	-	miR169_1, miR169_10
6218 Infested	STRG.47323.1	-	miR6197_1
6218 Infested	STRG.47336.1	miR9674_2	miR9674_1
6218 Infested	STRG.47449.1	miR5175_2	-
6218 Infested	STRG.47661.1	-	miR1122_5
6218 Infested	STRG.47795.1	-	miR1120_1, miR1120_2, miR1130_miR1122_1, miR1436_1
6218 Infested	STRG.47930.1	-	miR9674_2
6218 Infested	STRG.48192.1	-	miR1128_4, miR1128_5
6218 Infested	STRG.48229.1	-	miR169_1, miR169_10
6218 Infested	STRG.48229.2	-	miR169_1, miR169_10
6218 Infested	STRG.48394.1	-	miR1120_3, miR1120_4, miR1120_5
6218 Infested	STRG.48602.1	-	miR2275_3
6218 Infested	STRG.48938.1	miR5049_1	-
6218 Infested	STRG.49290.1	-	miR1137_3
6218 Infested	STRG.49924.1	-	miR1127_1, miR1127_2
6218 Infested	STRG.50103.1	-	miR1122_5
6218 Infested	STRG.5020.1	miR5049_1	-
6218 Infested	STRG.50421.1	-	miR1122_5, miR6197_1
6218 Infested	STRG.50421.2	-	miR1122_5, miR6197_1
6218 Infested	STRG.50421.3	-	miR1122_5, miR6197_1
6218 Infested	STRG.50514.1	-	miR1128_4
6218 Infested	STRG.50539.1	-	miR1128_4, miR1128_5
6218 Infested	STRG.50556.1	-	miR5049_10, miR5049_8, miR5049_9, miR5568_2
6218 Infested	STRG.50740.1	-	miR5568_2
6218 Infested	STRG.50776.1	-	miR1117_1
6218 Infested	STRG.50776.2	-	miR1117_1
6218 Infested	STRG.50776.3	-	miR1117_1
6218 Infested	STRG.50901.1	-	miR5568_2
6218 Infested	STRG.50926.1	-	miR1128_2, miR1133_1
6218 Infested	STRG.51235.1	-	miR5049_10, miR5049_4, miR5049_8, miR5049_9
6218 Infested	STRG.51289.1	-	miR2118_2
6218 Infested	STRG.51429.1	-	miR1120_5
6218 Infested	STRG.52145.1	-	miR1436_1
6218 Infested	STRG.52955.1	-	miR1122_5
6218 Infested	STRG.52957.1	-	miR1128_5, miR6197_1
6218 Infested	STRG.53169.1	-	miR1120_3
6218 Infested	STRG.53169.3	-	miR1120_3
6218 Infested	STRG.53556.1	-	miR9782_2
6218 Infested	STRG.53654.1	-	miR6197_1
6218 Infested	STRG.53654.2	-	miR1122_1, miR1122_4
6218 Infested	STRG.53654.4	-	miR1122_1, miR1122_4
6218 Infested	STRG.53657.2	-	miR1127_1, miR1127_2, miR1133_1
6218 Infested	STRG.53704.1	-	miR1127_1
6218 Infested	STRG.53769.1	miR5067_1	-
6218 Infested	STRG.54189.1	-	miR164_1, miR164_2, miR164_4
6218 Infested	STRG.54435.1	-	miR1128_4, miR1130_1
6218 Infested	STRG.54691.1	-	miR1130_1
6218 Infested	STRG.54691.2	-	miR1130_1
6218 Infested	STRG.54691.3	-	miR1130_1
6218 Infested	STRG.54840.1	-	miR6197_1
6218 Infested	STRG.54855.1	miR1127_1, miR1135_1	-
6218 Infested	STRG.55290.1	-	miR5049_10, miR5049_5, miR5049_6, miR5049_8, miR5049_9
6218 Infested	STRG.55309.1	-	miR1128_3
6218 Infested	STRG.55320.1	-	miR1130_1
6218 Infested	STRG.55377.1	-	miR1128_1, miR1128_2, miR1128_3
6218 Infested	STRG.55413.1	-	miR5180_1
6218 Infested	STRG.55592.1	-	miR1130_1
6218 Infested	STRG.56189.1	-	miR1133_1
6218 Infested	STRG.56312.1	-	miR1130_miR1122_1
6218 Infested	STRG.56717.1	miR1133_1	-
6218 Infested	STRG.57023.1	miR5175_1	-
6218 Infested	STRG.57129.1	-	miR5049_1, miR5049_2
6218 Infested	STRG.57256.1	-	miR1120_1, miR1120_2, miR1130_miR1122_1, miR1436_1
6218 Infested	STRG.57279.1	-	miR1127_1
6218 Infested	STRG.57358.1	-	miR5568_1
6218 Infested	STRG.57376.1	-	miR6197_1
6218 Infested	STRG.57447.1	-	miR1127_1, miR1127_2, miR1128_1, miR1128_2, miR1133_1
6218 Infested	STRG.57513.1	-	miR1127_1, miR1127_2, miR1133_1
6218 Infested	STRG.57713.1	miR5049_10	-
6218 Infested	STRG.58288.1	-	miR5049_10, miR5049_5, miR5049_7, miR5049_8, miR5049_9, miR5067_1
6218 Infested	STRG.58551.1	miR1120_2, miR1130_miR1122_1	-
6218 Infested	STRG.59277.1	-	miR9674_2
6218 Infested	STRG.59676.1	miR1128_3	-
6218 Infested	STRG.61221.1	-	miR1130_miR1122_1, miR1436_1, miR1436_2, miR1436_3, miR1436_4
6218 Infested	STRG.61770.1	-	miR1120_2, miR1130_miR1122_1
6218 Infested	STRG.61932.1	-	miR5049_4, miR5049_6
6218 Infested	STRG.62094.1	-	miR9674_2
6218 Infested	STRG.62097.1	-	miR9674_2
6218 Infested	STRG.62402.1	-	miR1127_3
6218 Infested	STRG.62485.1	miR1122_5	miR1122_5
6218 Infested	STRG.62549.1	-	miR1122_5
6218 Infested	STRG.62623.1	-	miR6197_1
6218 Infested	STRG.62658.1	-	miR1127_1, miR1127_2, miR1128_3, miR5175_1, miR5175_2
6218 Infested	STRG.62692.1	-	miR5049_10, miR5049_11, miR5049_3, miR5049_4, miR5049_5, miR5049_6, miR5049_7, miR5049_8, miR5049_9, miR5181_2
6218 Infested	STRG.62768.1	-	miR1137_1
6218 Infested	STRG.62786.2	-	miR1122_1, miR1122_4
6218 Infested	STRG.62786.3	-	miR1122_1, miR1122_4
6218 Infested	STRG.62827.1	-	miR1130_miR1122_1, miR1436_1, miR1436_2, miR1436_3, miR1436_4
6218 Infested	STRG.62852.1	-	miR1128_4, miR1128_5
6218 Infested	STRG.63263.1	-	miR1130_miR1122_1, miR1436_2, miR1436_3
6218 Infested	STRG.63293.1	-	miR5049_10, miR5049_11, miR5049_3, miR5049_4, miR5049_5, miR5049_6, miR5049_8, miR5049_9
6218 Infested	STRG.63812.1	-	miR437_1, miR5175_1
6218 Infested	STRG.64099.1	-	miR164_1, miR164_2, miR164_4
6218 Infested	STRG.64865.1	-	miR1120_5
6218 Infested	STRG.64889.1	-	miR5181_3
6218 Infested	STRG.64988.1	-	miR164_3
6218 Infested	STRG.65375.3	-	miR5049_3
6218 Infested	STRG.65375.4	-	miR5049_3
6218 Infested	STRG.65453.1	-	miR5049_4, miR5049_6
6218 Infested	STRG.65597.1	-	miR1120_5
6218 Infested	STRG.65721.1	-	miR1137_2
6218 Infested	STRG.65975.1	-	miR5049_3
6218 Infested	STRG.66310.1	-	miR5049_1, miR5049_2
6218 Infested	STRG.66310.2	-	miR5049_1, miR5049_2
6218 Infested	STRG.66310.3	-	miR5049_1, miR5049_2
6218 Infested	STRG.66310.4	-	miR5049_1, miR5049_2
6218 Infested	STRG.66310.5	-	miR5049_1, miR5049_2
6218 Infested	STRG.66310.6	-	miR5049_1, miR5049_2
6218 Infested	STRG.66433.1	-	miR1137_1, miR1137_2, miR1137_3, miR5049_1, miR5049_2
6218 Infested	STRG.66474.1	-	miR1127_1, miR1127_2, miR1127_3, miR1133_1
6218 Infested	STRG.67395.1	-	miR1130_1
6218 Infested	STRG.67395.2	-	miR1130_1
6218 Infested	STRG.6789.1	-	miR5049_10, miR5049_8, miR5049_9
6218 Infested	STRG.68390.1	-	miR164_3
6218 Infested	STRG.68550.1	miR9772_1	-
6218 Infested	STRG.68581.1	-	miR1128_4, miR1128_5
6218 Infested	STRG.69033.1	-	miR1120_1, miR1130_miR1122_1
6218 Infested	STRG.69404.1	-	miR1128_1, miR1128_2, miR1128_4, miR1128_5
6218 Infested	STRG.69405.1	-	miR5049_1, miR5049_2, miR5181_3
6218 Infested	STRG.70276.1	-	miR1127_3
6218 Infested	STRG.70834.1	-	miR2118_1
6218 Infested	STRG.70857.2	-	miR1122_5
6218 Infested	STRG.70857.5	-	miR1122_5
6218 Infested	STRG.70977.1	-	miR1128_3, miR1128_4, miR1128_5
6218 Infested	STRG.71035.1	-	miR1122_5
6218 Infested	STRG.71035.2	-	miR1122_5
6218 Infested	STRG.71463.1	-	miR1122_5
6218 Infested	STRG.71464.1	-	miR5049_10, miR5049_11, miR5049_3, miR5049_4, miR5049_5, miR5049_6, miR5049_7, miR5049_8, miR5049_9
6218 Infested	STRG.71510.1	-	miR1127_1, miR1127_2, miR5568_1, miR5568_2
6218 Infested	STRG.71993.1	-	miR6197_1
6218 Infested	STRG.7219.1	-	miR1128_3, miR1128_4, miR1128_5
6218 Infested	STRG.72281.4	-	miR1122_5, miR6197_1
6218 Infested	STRG.72304.1	miR5049_1	-
6218 Infested	STRG.72432.1	-	miR1128_1, miR1128_2, miR1128_3, miR1128_4, miR1128_5, miR5181_3
6218 Infested	STRG.72512.1	-	miR5049_1, miR5049_2
6218 Infested	STRG.72531.3	-	miR5568_1
6218 Infested	STRG.72622.1	-	miR5175_1
6218 Infested	STRG.72622.3	-	miR5175_1
6218 Infested	STRG.72708.2	-	miR1122_1, miR1122_3, miR1122_4
6218 Infested	STRG.72708.3	-	miR1122_1, miR1122_3, miR1122_4
6218 Infested	STRG.72708.4	-	miR1122_1, miR1122_3, miR1122_4
6218 Infested	STRG.72749.1	-	miR164_1, miR164_2, miR164_4
6218 Infested	STRG.72749.2	-	miR164_1, miR164_2, miR164_4, miR396_2
6218 Infested	STRG.72749.3	-	miR164_1, miR164_2, miR164_4, miR396_2
6218 Infested	STRG.72749.4	-	miR164_1, miR164_2, miR164_4
6218 Infested	STRG.72952.1	-	miR1127_3
6218 Infested	STRG.72952.2	-	miR1127_3
6218 Infested	STRG.72952.3	-	miR1127_3
6218 Infested	STRG.73303.2	-	miR164_3
6218 Infested	STRG.73478.1	miR1120_1	-
6218 Infested	STRG.73812.1	-	miR1130_miR1122_1
6218 Infested	STRG.73993.1	-	miR1128_4, miR1128_5, miR1130_1
6218 Infested	STRG.74189.1	-	miR1128_3, miR1128_4, miR1128_5
6218 Infested	STRG.74375.1	-	miR2275_1
6218 Infested	STRG.74473.1	-	miR1120_1, miR1120_2, miR1130_miR1122_1, miR1436_4
6218 Infested	STRG.74550.1	-	miR5049_10, miR5049_11, miR5049_8, miR5049_9
6218 Infested	STRG.74805.1	-	miR1130_miR1122_1
6218 Infested	STRG.74869.1	-	miR1122_5
6218 Infested	STRG.74913.1	-	miR1128_3, miR1130_1
6218 Infested	STRG.74919.1	-	miR1122_5
6218 Infested	STRG.75110.1	-	miR9772_1
6218 Infested	STRG.75393.1	-	miR1130_1
6218 Infested	STRG.75594.1	-	miR1120_3, miR1120_5
6218 Infested	STRG.75742.2	-	miR1122_5, miR6197_1
6218 Infested	STRG.76025.1	-	miR5049_10, miR5049_8, miR5049_9
6218 Infested	STRG.76058.1	miR1128_2	-
6218 Infested	STRG.76061.1	-	miR9772_3
6218 Infested	STRG.76086.1	-	miR1128_3, miR5175_1
6218 Infested	STRG.761.1	-	miR1130_miR1122_1
6218 Infested	STRG.76568.1	-	miR1122_5
6218 Infested	STRG.76645.1	-	miR1128_3
6218 Infested	STRG.76792.1	-	miR5175_1
6218 Infested	STRG.77113.1	-	miR5049_3
6218 Infested	STRG.7714.1	-	miR1128_1, miR1128_2, miR1128_5
6218 Infested	STRG.77402.1	-	miR1137_1, miR1137_2, miR1137_3, miR5049_1, miR5049_2, miR5181_3
6218 Infested	STRG.77402.2	-	miR1137_1, miR1137_2, miR1137_3, miR5049_1, miR5049_2, miR5181_3
6218 Infested	STRG.77458.4	-	miR1128_4, miR1128_5
6218 Infested	STRG.77761.1	-	miR1130_1
6218 Infested	STRG.77945.1	miR9783_1	-
6218 Infested	STRG.78132.1	-	miR1122_5, miR6197_1
6218 Infested	STRG.78196.1	-	miR1128_4, miR1128_5, miR1133_1
6218 Infested	STRG.78209.1	-	miR1128_2
6218 Infested	STRG.78236.5	-	miR1120_3
6218 Infested	STRG.78309.1	miR9782_1	miR9782_1, miR9782_2, miR9782_3
6218 Infested	STRG.78321.1	-	miR5181_3
6218 Infested	STRG.78425.1	-	miR1122_5
6218 Infested	STRG.78540.1	-	miR169_2, miR169_3, miR169_5, miR169_8, miR169_9
6218 Infested	STRG.78541.1	-	miR169_2, miR169_3, miR169_5, miR169_8, miR169_9
6218 Infested	STRG.78675.1	miR5181_3	-
6218 Infested	STRG.78675.2	miR5181_3	-
6218 Infested	STRG.78693.1	-	miR1128_5
6218 Infested	STRG.78716.1	-	miR5180_1
6218 Infested	STRG.78760.1	-	miR6197_1
6218 Infested	STRG.78860.1	miR1122_5	miR1122_5
6218 Infested	STRG.79158.1	-	miR1133_1
6218 Infested	STRG.79158.2	-	miR1133_1
6218 Infested	STRG.79174.1	-	miR1133_1
6218 Infested	STRG.79272.1	-	miR1137_2
6218 Infested	STRG.80460.1	miR1127_2	-
6218 Infested	STRG.80606.1	-	miR1137_3
6218 Infested	STRG.80625.1	-	miR6197_1
6218 Infested	STRG.80637.1	-	miR5049_1, miR5049_2
6218 Infested	STRG.80834.1	-	miR1122_1, miR1122_2, miR1122_3, miR1122_4, miR1133_1
6218 Infested	STRG.81104.1	-	miR437_1
6218 Infested	STRG.8122.1	-	miR1436_2, miR1436_4
6218 Infested	STRG.81508.1	-	miR1122_2, miR1135_1
6218 Infested	STRG.81583.2	miR1122_1, miR1122_2	-
6218 Infested	STRG.81781.1	miR5049_4, miR5049_5, miR5049_7, miR5049_9	-
6218 Infested	STRG.81858.1	-	miR1436_1, miR1436_3
6218 Infested	STRG.82076.1	miR167_1, miR167_2, miR167_3	-
6218 Infested	STRG.8210.1	-	miR6197_1
6218 Infested	STRG.82106.1	-	miR9782_1, miR9782_2, miR9782_3
6218 Infested	STRG.82106.2	-	miR9782_1, miR9782_2, miR9782_3
6218 Infested	STRG.82426.1	miR1137_1, miR1137_2	-
6218 Infested	STRG.82751.1	-	miR5568_2
6218 Infested	STRG.83068.2	-	miR5175_1
6218 Infested	STRG.83213.1	-	miR6197_1
6218 Infested	STRG.83381.1	-	miR1122_5
6218 Infested	STRG.83446.1	-	miR1436_1, miR1436_3
6218 Infested	STRG.83825.1	-	miR1127_2, miR1128_5, miR1137_4, miR5049_10, miR5049_11, miR5049_3, miR5049_4, miR5049_5, miR5049_6, miR5049_7, miR5049_8, miR5049_9, miR5175_1
6218 Infested	STRG.83917.1	-	miR1130_miR1122_1, miR1436_1, miR1436_2, miR1436_3, miR1436_4
6218 Infested	STRG.84297.2	miR1436_4	miR1130_miR1122_1, miR1436_1, miR1436_2, miR1436_3, miR1436_4
6218 Infested	STRG.84297.4	miR1436_4	miR1130_miR1122_1, miR1436_1, miR1436_2, miR1436_3, miR1436_4
6218 Infested	STRG.84804.1	-	miR1122_5
6218 Infested	STRG.85006.1	-	miR5568_1
6218 Infested	STRG.85024.1	-	miR1127_1, miR1127_2
6218 Infested	STRG.85243.1	-	miR1130_miR1122_1
6218 Infested	STRG.85347.1	-	miR1122_1
6218 Infested	STRG.85442.1	-	miR1127_1, miR1127_2
6218 Infested	STRG.85671.1	-	miR5175_1
6218 Infested	STRG.85752.1	-	miR1128_2
6218 Infested	STRG.85752.2	-	miR1128_2
6218 Infested	STRG.86450.1	-	miR1128_2, miR1128_3, miR1128_4, miR1128_5, miR1137_4, miR5181_1
6218 Infested	STRG.8679.5	-	miR1128_3, miR1128_4, miR1128_5
6218 Infested	STRG.87086.1	-	miR5049_1
6218 Infested	STRG.8739.1	-	miR5049_6
6218 Infested	STRG.8741.1	-	miR1127_1, miR1127_2, miR1133_1, miR5175_1
6218 Infested	STRG.87757.1	-	miR1128_4, miR1128_5
6218 Infested	STRG.88097.1	miR9772_1, miR9772_3	-
6218 Infested	STRG.88518.1	-	miR1128_1, miR1128_2, miR1128_3, miR1128_4, miR1128_5
6218 Infested	STRG.88991.1	-	miR5568_1
6218 Infested	STRG.89139.1	miR2118_1, miR2118_2	miR2118_1, miR2118_2
6218 Infested	STRG.89311.1	-	miR164_3
6218 Infested	STRG.89370.1	-	miR1133_1
6218 Infested	STRG.89437.1	-	miR1122_5
6218 Infested	STRG.89515.1	-	miR1128_1, miR1128_2, miR1128_3, miR1128_4, miR1128_5, miR1130_1
6218 Infested	STRG.89563.1	-	miR1436_3
6218 Infested	STRG.89738.1	miR167_1, miR167_2, miR167_3	-
6218 Infested	STRG.89934.1	-	miR1127_2
6218 Infested	STRG.90484.1	-	miR1128_1, miR1128_2, miR1128_4, miR1128_5
6218 Infested	STRG.90574.1	-	miR1130_miR1122_1, miR1436_1, miR1436_2, miR1436_4
6218 Infested	STRG.90593.1	-	miR1128_4
6218 Infested	STRG.9069.1	-	miR1122_5
6218 Infested	STRG.91128.1	-	miR1128_1, miR1128_2
6218 Infested	STRG.91131.1	-	miR5049_5, miR5049_7
6218 Infested	STRG.91335.1	miR1128_4	-
6218 Infested	STRG.91344.1	-	miR6197_1
6218 Infested	STRG.91458.1	-	miR5049_10, miR5049_11, miR5049_3, miR5049_4, miR5049_5, miR5049_6, miR5049_7, miR5049_8, miR5049_9
6218 Infested	STRG.91636.1	-	miR5568_1, miR5568_2
6218 Infested	STRG.91966.1	-	miR531_1
6218 Infested	STRG.92076.1	-	miR5049_1, miR5181_3
6218 Infested	STRG.92095.2	-	miR5049_10, miR5049_11, miR5049_5, miR5049_8, miR5049_9
6218 Infested	STRG.92294.1	-	miR1127_3
6218 Infested	STRG.92355.1	-	miR1122_5, miR6197_1
6218 Infested	STRG.92734.1	miR1120_1, miR1120_4, miR1130_miR1122_1	-
6218 Infested	STRG.92841.1	-	miR1130_1
6218 Infested	STRG.9298.1	-	miR167_1, miR167_2, miR167_3
6218 Infested	STRG.92992.1	-	miR169_10
6218 Infested	STRG.93049.1	-	miR1120_3, miR1120_4
6218 Infested	STRG.93066.1	-	miR2275_3
6218 Infested	STRG.93213.1	-	miR1137_2
6218 Infested	STRG.93348.1	-	miR5175_1
6218 Infested	STRG.93543.1	-	miR1133_1
6218 Infested	STRG.93748.1	-	miR1137_1, miR1137_2, miR1137_3, miR5181_3
6218 Infested	STRG.93803.1	-	miR1137_1, miR1137_2, miR1137_3, miR5049_1, miR5049_2, miR5181_3
6218 Infested	STRG.94441.1	-	miR9782_2
6218 Infested	STRG.94960.1	-	miR1120_3, miR1120_4, miR1120_5
6218 Infested	STRG.94960.2	-	miR1120_3, miR1120_4, miR1120_5
6218 Infested	STRG.94960.3	-	miR1120_3, miR1120_4, miR1120_5
6218 Infested	STRG.94978.1	-	miR6197_1
6218 Infested	STRG.95160.1	-	miR1128_2
6218 Infested	STRG.95287.1	-	miR6197_1
6218 Infested	STRG.95444.1	-	miR2118_1
6218 Infested	STRG.95446.1	-	miR5175_2
6218 Infested	STRG.95620.1	-	miR1128_3
6218 Infested	STRG.95706.2	-	miR1122_5
6218 Infested	STRG.95905.1	miR9772_1, miR9772_3	-
6218 Infested	STRG.96362.1	-	miR2118_2
6218 Infested	STRG.96387.1	-	miR1120_4, miR1130_1
6218 Infested	STRG.97216.1	-	miR6197_1
6218 Infested	STRG.97305.1	-	miR1128_1
6218 Infested	STRG.97947.1	-	miR1122_5
6218 Infested	STRG.98037.1	-	miR1130_miR1122_1
6218 Infested	STRG.98235.2	-	miR1133_1
6218 Infested	STRG.98319.1	-	miR9672_1
6218 Infested	STRG.98528.2	-	miR1122_5, miR6197_1
6218 Infested	STRG.99013.1	-	miR5049_10, miR5049_8, miR5049_9
6218 Infested	STRG.992.1	-	miR1128_5
6218 Infested	STRG.99649.1	-	miR5175_1
6218 Infested	STRG.9973.1	miR1120_1	-
6218 Infested	STRG.99752.1	miR437_1	miR1127_2, miR1137_4, miR5175_1
6218 Infested	STRG.99813.2	-	miR1128_1, miR1128_2, miR1128_3, miR1128_4, miR1128_5
6218 Infested	STRG.99816.1	-	miR6197_1
6218 Infested	STRG.99828.1	-	miR1120_1, miR1120_2, miR1130_miR1122_1, miR1436_1, miR1436_2, miR1436_3, miR1436_4
LX99 Control	STRG.100205.1	-	miR9782_1
LX99 Control	STRG.100269.1	-	miR1122_5, miR5568_4
LX99 Control	STRG.100429.1	-	miR1133_1
LX99 Control	STRG.100722.1	-	miR1133_1
LX99 Control	STRG.100977.1	-	miR172_2
LX99 Control	STRG.100977.2	-	miR172_2
LX99 Control	STRG.100977.3	-	miR172_2
LX99 Control	STRG.10116.1	-	miR5568_4
LX99 Control	STRG.101172.1	-	miR5049_1
LX99 Control	STRG.101367.1	-	miR166_13
LX99 Control	STRG.101367.2	-	miR166_13
LX99 Control	STRG.101367.3	-	miR166_13
LX99 Control	STRG.101580.1	-	miR172_2
LX99 Control	STRG.101694.1	-	miR1122_5
LX99 Control	STRG.101946.1	-	miR5181_2
LX99 Control	STRG.102039.1	-	miR1133_1
LX99 Control	STRG.102410.1	-	miR1120_4
LX99 Control	STRG.102410.2	-	miR1120_4
LX99 Control	STRG.102586.1	-	miR9670_1
LX99 Control	STRG.102587.2	-	miR9672_1
LX99 Control	STRG.102785.1	-	miR1127_3
LX99 Control	STRG.102794.3	-	miR1122_1
LX99 Control	STRG.103670.1	-	miR9772_1
LX99 Control	STRG.103979.1	-	miR9674_2
LX99 Control	STRG.104247.1	-	miR5181_1
LX99 Control	STRG.104503.1	-	miR1120_4, miR1120_5, miR1120_6, miR1120_7
LX99 Control	STRG.104503.2	-	miR1120_4, miR1120_5, miR1120_6, miR1120_7
LX99 Control	STRG.104503.3	-	miR1120_4, miR1120_5, miR1120_6, miR1120_7
LX99 Control	STRG.104908.1	miR1127_3	miR1133_1
LX99 Control	STRG.105503.1	miR9772_1, miR9772_2	-
LX99 Control	STRG.105800.1	-	miR444_2
LX99 Control	STRG.106104.1	-	miR9674_3
LX99 Control	STRG.106120.1	miR9661_1	-
LX99 Control	STRG.106292.1	miR9772_1	-
LX99 Control	STRG.106531.1	miR5049_11	-
LX99 Control	STRG.106602.2	-	miR1122_5, miR5049_3
LX99 Control	STRG.107339.1	miR167_1, miR167_2, miR167_3	-
LX99 Control	STRG.107347.1	-	miR1122_5
LX99 Control	STRG.107525.1	-	miR1127_1, miR1127_2
LX99 Control	STRG.107557.1	-	miR1122_5
LX99 Control	STRG.107557.2	-	miR1133_1
LX99 Control	STRG.107698.2	-	miR1122_5, miR5049_3
LX99 Control	STRG.108332.3	-	miR1122_5
LX99 Control	STRG.108462.1	-	miR5049_3
LX99 Control	STRG.108462.2	-	miR5049_3
LX99 Control	STRG.108462.3	-	miR5049_3
LX99 Control	STRG.10874.1	-	miR5568_1
LX99 Control	STRG.109272.1	-	miR1120_8
LX99 Control	STRG.109351.1	-	miR9772_3
LX99 Control	STRG.109582.1	-	miR5049_3
LX99 Control	STRG.109624.1	-	miR1122_5
LX99 Control	STRG.110127.1	-	miR1120_2
LX99 Control	STRG.110157.1	miR166_10, miR166_12, miR166_15, miR166_2, miR166_4, miR166_5, miR166_7, miR166_9, miR166_miR5168_1, miR166_miR5168_2	-
LX99 Control	STRG.110341.1	miR1122_miR1130_1	-
LX99 Control	STRG.110466.1	-	miR9672_1
LX99 Control	STRG.110467.1	miR9672_1	-
LX99 Control	STRG.110559.1	-	miR1122_5, miR1133_1
LX99 Control	STRG.110734.1	-	miR5049_6, miR5049_8
LX99 Control	STRG.110986.3	-	miR6191_2
LX99 Control	STRG.110986.4	-	miR6191_2
LX99 Control	STRG.111017.1	-	miR1122_5
LX99 Control	STRG.11121.1	-	miR169_3, miR169_4, miR169_5, miR169_6, miR169_7
LX99 Control	STRG.11121.2	-	miR169_3, miR169_4, miR169_5, miR169_6, miR169_7
LX99 Control	STRG.111291.4	-	miR5049_10, miR5049_11, miR5049_12, miR5049_4, miR5049_5, miR5049_6, miR5049_7, miR5049_8, miR5049_9, miR5067_2
LX99 Control	STRG.111338.1	-	miR1127_3, miR1127_4, miR1127_5, miR1127_6
LX99 Control	STRG.111626.1	-	miR166_2, miR166_4, miR166_5, miR166_miR5168_1
LX99 Control	STRG.111698.1	-	miR1127_3, miR1127_4, miR1127_5
LX99 Control	STRG.111804.1	-	miR1135_1
LX99 Control	STRG.111832.2	-	miR1122_5
LX99 Control	STRG.11253.1	-	miR5049_5
LX99 Control	STRG.113070.1	-	miR1122_5, miR1122_miR1130_1, miR5568_2, miR5568_4
LX99 Control	STRG.113070.2	-	miR1122_miR1130_1, miR5568_2, miR5568_4
LX99 Control	STRG.113200.1	miR9772_1, miR9772_2	-
LX99 Control	STRG.113596.1	-	miR1120_5, miR1120_7, miR1120_8, miR5568_2, miR5568_3
LX99 Control	STRG.113596.2	-	miR1120_5, miR1120_7, miR1120_8, miR5568_2, miR5568_3
LX99 Control	STRG.114010.1	-	miR1122_5
LX99 Control	STRG.114253.1	miR1120_2, miR1122_miR1130_1	-
LX99 Control	STRG.114431.2	-	miR1122_5, miR5568_4
LX99 Control	STRG.114607.1	-	miR1122_5
LX99 Control	STRG.114764.1	-	miR1137_1
LX99 Control	STRG.114764.2	-	miR1137_1
LX99 Control	STRG.115080.1	-	miR1127_4, miR1127_5
LX99 Control	STRG.11545.1	-	miR5049_5
LX99 Control	STRG.115562.1	-	miR1122_miR1130_1, miR1436_1, miR1436_2, miR1436_3, miR5568_3, miR5568_4
LX99 Control	STRG.115658.1	-	miR1436_1
LX99 Control	STRG.115763.2	miR5568_1, miR5568_2	miR5568_1, miR5568_2, miR5568_3, miR5568_4
LX99 Control	STRG.115925.1	-	miR1122_5, miR5049_3
LX99 Control	STRG.116877.1	-	miR1133_1
LX99 Control	STRG.117258.3	-	miR1122_3, miR1122_4
LX99 Control	STRG.117546.1	-	miR1127_3, miR1127_4, miR1127_5, miR1127_6
LX99 Control	STRG.117640.1	-	miR1122_miR1130_1, miR1436_1
LX99 Control	STRG.118228.1	-	miR396_2
LX99 Control	STRG.119033.1	-	miR5049_13
LX99 Control	STRG.119373.1	-	miR1436_1, miR5049_10, miR5049_11, miR5049_12
LX99 Control	STRG.119375.1	-	miR2275_1
LX99 Control	STRG.119436.1	-	miR1122_5
LX99 Control	STRG.119577.1	miR531_1	miR9772_2
LX99 Control	STRG.119804.1	miR1135_1	-
LX99 Control	STRG.11988.1	-	miR1133_1
LX99 Control	STRG.119984.1	-	miR1120_8
LX99 Control	STRG.119984.2	-	miR1120_8
LX99 Control	STRG.120305.1	-	miR1120_4
LX99 Control	STRG.120747.1	miR1120_8, miR1122_miR1130_1	-
LX99 Control	STRG.120772.1	miR1436_1	-
LX99 Control	STRG.120862.1	-	miR1127_1, miR1127_2
LX99 Control	STRG.12088.3	-	miR5049_10, miR5049_11, miR5049_12, miR5049_13, miR5049_4
LX99 Control	STRG.121150.2	-	miR1127_3, miR1127_4, miR1133_1, miR1135_1
LX99 Control	STRG.121493.1	-	miR5049_10, miR5049_11, miR5049_12
LX99 Control	STRG.12152.1	-	miR172_1
LX99 Control	STRG.121737.1	-	miR1122_5, miR5049_3
LX99 Control	STRG.122092.1	-	miR9670_1
LX99 Control	STRG.122175.1	miR444_2	-
LX99 Control	STRG.122476.1	-	miR1436_3
LX99 Control	STRG.122899.1	miR5568_1, miR5568_2	miR5568_1, miR5568_2, miR5568_3, miR5568_4
LX99 Control	STRG.122931.1	miR9670_1	-
LX99 Control	STRG.122982.2	-	miR1122_miR1130_1, miR1436_1, miR1436_2, miR1436_3
LX99 Control	STRG.122982.3	-	miR1122_miR1130_1, miR1436_1, miR1436_2, miR1436_3
LX99 Control	STRG.123002.1	-	miR5049_4
LX99 Control	STRG.123304.1	-	miR5568_2
LX99 Control	STRG.123427.2	-	miR1122_5
LX99 Control	STRG.123489.1	-	miR5181_3, miR5181_4
LX99 Control	STRG.123570.1	-	miR5049_6
LX99 Control	STRG.123671.1	-	miR1137_1, miR1137_2, miR5181_3, miR5181_4
LX99 Control	STRG.123674.1	-	miR5049_10, miR5049_11, miR5049_12
LX99 Control	STRG.123859.2	miR1122_miR1130_1	-
LX99 Control	STRG.123995.1	-	miR1122_3
LX99 Control	STRG.124050.6	-	miR5049_3
LX99 Control	STRG.124094.1	-	miR1436_1
LX99 Control	STRG.124094.2	-	miR1436_1
LX99 Control	STRG.124646.1	-	miR5049_10, miR5049_11, miR5049_12, miR5049_13, miR5049_4, miR5049_5, miR5049_6, miR5049_7, miR5049_8, miR5049_9, miR5067_2
LX99 Control	STRG.124807.1	-	miR1120_5, miR1120_6, miR1120_7
LX99 Control	STRG.124846.1	-	miR1122_1, miR1122_2, miR1122_3, miR1122_4, miR5049_2
LX99 Control	STRG.12502.1	-	miR1127_3, miR1127_4, miR1127_5
LX99 Control	STRG.125192.1	-	miR6191_1, miR6191_2
LX99 Control	STRG.125195.1	-	miR1127_5, miR5181_3
LX99 Control	STRG.125332.1	-	miR396_1
LX99 Control	STRG.125332.2	-	miR396_1
LX99 Control	STRG.12535.1	-	miR1133_1
LX99 Control	STRG.125623.1	-	miR1120_1, miR1120_3, miR1122_miR1130_1
LX99 Control	STRG.125818.1	-	miR6191_1, miR6191_2
LX99 Control	STRG.125829.1	-	miR5568_1
LX99 Control	STRG.126024.1	-	miR1120_5, miR1120_7
LX99 Control	STRG.126592.1	miR1127_6	-
LX99 Control	STRG.127269.2	-	miR1120_5, miR1120_6, miR1120_7, miR1120_8
LX99 Control	STRG.127638.1	miR1120_1, miR1122_miR1130_1	-
LX99 Control	STRG.127697.1	-	miR1120_1
LX99 Control	STRG.127697.2	-	miR1120_1
LX99 Control	STRG.128358.1	-	miR5049_8
LX99 Control	STRG.128686.1	miR9674_1, miR9674_3	-
LX99 Control	STRG.128702.1	-	miR1120_1, miR1120_2, miR1120_3, miR1122_miR1130_1, miR1436_1, miR1436_2, miR1436_3
LX99 Control	STRG.128702.2	-	miR1120_1, miR1120_2, miR1120_3, miR1122_miR1130_1, miR1436_1, miR1436_2, miR1436_3
LX99 Control	STRG.128702.3	-	miR1120_1, miR1120_2, miR1120_3, miR1122_miR1130_1, miR1436_1, miR1436_2, miR1436_3
LX99 Control	STRG.128718.1	-	miR1133_1
LX99 Control	STRG.128986.3	-	miR1133_1
LX99 Control	STRG.129208.1	-	miR5181_3, miR5181_4
LX99 Control	STRG.129614.1	miR444_2	-
LX99 Control	STRG.129621.1	-	miR1120_3, miR1120_4, miR1120_5, miR1120_6, miR1120_7, miR1120_8, miR1436_1
LX99 Control	STRG.129781.1	-	miR9670_1
LX99 Control	STRG.129786.1	-	miR5049_10, miR5049_11, miR5049_12, miR5049_13
LX99 Control	STRG.129929.1	-	miR1127_3, miR1127_4, miR1127_5, miR1135_1
LX99 Control	STRG.130081.1	-	miR1122_miR1130_1
LX99 Control	STRG.130271.1	miR5568_1	miR5568_1, miR5568_2, miR5568_3, miR5568_4
LX99 Control	STRG.130448.1	-	miR166_1
LX99 Control	STRG.130541.1	-	miR1133_1
LX99 Control	STRG.131059.6	-	miR1122_5, miR5049_3
LX99 Control	STRG.131062.1	-	miR1122_5, miR5049_3
LX99 Control	STRG.131256.1	-	miR9783_1
LX99 Control	STRG.131333.4	-	miR1436_1, miR1436_3
LX99 Control	STRG.131392.3	-	miR5568_1
LX99 Control	STRG.131510.1	-	miR1120_5, miR1120_6, miR1120_7, miR1120_8
LX99 Control	STRG.131618.1	-	miR5049_3
LX99 Control	STRG.131801.1	-	miR393_1, miR393_2
LX99 Control	STRG.131911.1	-	miR1122_5
LX99 Control	STRG.131940.1	-	miR1122_miR1130_1, miR5568_4
LX99 Control	STRG.132201.1	-	miR1120_5, miR1120_7
LX99 Control	STRG.132332.1	-	miR1122_miR1130_1, miR1436_1, miR1436_2, miR1436_3
LX99 Control	STRG.132494.1	-	miR1120_4
LX99 Control	STRG.132772.1	-	miR5049_2, miR5049_3
LX99 Control	STRG.132849.1	miR1120_2, miR1120_4, miR1122_miR1130_1	-
LX99 Control	STRG.132849.3	miR1120_2, miR1120_4, miR1122_miR1130_1	-
LX99 Control	STRG.132849.4	miR1120_2, miR1120_4, miR1122_miR1130_1	-
LX99 Control	STRG.133397.1	-	miR5049_10, miR5049_11, miR5049_12, miR5049_13
LX99 Control	STRG.133444.1	-	miR1127_6
LX99 Control	STRG.133584.1	-	miR1122_5
LX99 Control	STRG.13431.1	-	miR1127_3, miR1127_4, miR1127_5
LX99 Control	STRG.134381.1	-	miR1127_6
LX99 Control	STRG.13472.1	-	miR1120_5, miR1120_7, miR1120_8
LX99 Control	STRG.13472.2	-	miR1120_5, miR1120_7, miR1120_8
LX99 Control	STRG.13472.3	-	miR1120_5, miR1120_7, miR1120_8
LX99 Control	STRG.13472.4	-	miR1120_5, miR1120_7, miR1120_8
LX99 Control	STRG.134743.1	-	miR444_1
LX99 Control	STRG.135218.1	miR9657_1	-
LX99 Control	STRG.135353.1	-	miR5049_10, miR5049_11, miR5049_12, miR5049_4, miR5049_5, miR5049_6, miR5049_7, miR5049_8, miR5049_9, miR5067_1, miR5067_2
LX99 Control	STRG.135401.1	-	miR1122_miR1130_1
LX99 Control	STRG.135702.4	-	miR1122_miR1130_1, miR1436_1, miR1436_2
LX99 Control	STRG.136324.1	-	miR393_4
LX99 Control	STRG.136532.1	-	miR444_1
LX99 Control	STRG.136673.1	-	miR1122_5
LX99 Control	STRG.136711.2	-	miR1127_3, miR1127_4
LX99 Control	STRG.136998.1	miR444_1	-
LX99 Control	STRG.136998.2	miR444_1	-
LX99 Control	STRG.136998.3	miR444_1	-
LX99 Control	STRG.136998.4	miR444_1	-
LX99 Control	STRG.13761.1	-	miR166_1
LX99 Control	STRG.137747.1	-	miR5181_4
LX99 Control	STRG.138063.2	-	miR166_8
LX99 Control	STRG.138063.3	-	miR166_8
LX99 Control	STRG.138258.1	-	miR1120_1, miR1122_miR1130_1, miR1436_1, miR1436_2, miR1436_3
LX99 Control	STRG.138258.4	-	miR1120_1, miR1122_miR1130_1, miR1436_1, miR1436_2, miR1436_3
LX99 Control	STRG.138295.2	-	miR5049_10, miR5049_11, miR5049_12, miR5049_13, miR5049_5, miR5049_7, miR5049_9
LX99 Control	STRG.138295.3	-	miR5049_10, miR5049_11, miR5049_12, miR5049_13, miR5049_5, miR5049_7, miR5049_9
LX99 Control	STRG.138586.1	-	miR5568_1
LX99 Control	STRG.138626.1	-	miR5568_2
LX99 Control	STRG.138651.2	-	miR1122_5
LX99 Control	STRG.138651.3	-	miR1122_5
LX99 Control	STRG.138784.1	-	miR1120_5, miR1120_7
LX99 Control	STRG.138893.1	-	miR172_2
LX99 Control	STRG.139049.1	miR1135_2	-
LX99 Control	STRG.139235.1	-	miR1135_1, miR1135_2, miR5049_9
LX99 Control	STRG.139382.1	-	miR5049_10, miR5049_11, miR5049_12
LX99 Control	STRG.139618.1	-	miR1120_7
LX99 Control	STRG.140429.3	miR5049_3	miR5049_3, miR5181_3
LX99 Control	STRG.140429.4	miR5049_3	miR5049_3, miR5181_3
LX99 Control	STRG.140505.1	-	miR172_2
LX99 Control	STRG.140690.1	-	miR169_5
LX99 Control	STRG.140690.2	-	miR169_5
LX99 Control	STRG.140736.4	-	miR1127_5, miR5049_2
LX99 Control	STRG.140879.5	-	miR1127_1, miR1127_2, miR1133_1
LX99 Control	STRG.141441.1	-	miR1127_6
LX99 Control	STRG.141485.1	-	miR5049_1, miR5181_3
LX99 Control	STRG.141658.1	-	miR1127_6
LX99 Control	STRG.141935.1	-	miR9657_1
LX99 Control	STRG.142092.1	-	miR1122_5
LX99 Control	STRG.142278.1	miR1436_3	-
LX99 Control	STRG.142352.1	-	miR1122_miR1130_1, miR5568_1
LX99 Control	STRG.142427.1	-	miR9782_1
LX99 Control	STRG.142461.1	-	miR1122_5, miR5049_3
LX99 Control	STRG.142895.1	-	miR1122_5
LX99 Control	STRG.143853.2	miR1127_4	miR1127_5
LX99 Control	STRG.143853.4	miR1127_4	miR1127_5
LX99 Control	STRG.143860.1	-	miR1120_4, miR1120_5, miR1120_6, miR1120_7, miR1120_8
LX99 Control	STRG.143860.3	-	miR1120_4, miR1120_5, miR1120_6, miR1120_7, miR1120_8
LX99 Control	STRG.143860.4	-	miR1120_4, miR1120_5, miR1120_6, miR1120_7, miR1120_8
LX99 Control	STRG.144385.1	miR444_1	-
LX99 Control	STRG.144385.2	miR444_1	-
LX99 Control	STRG.144385.3	miR444_1	-
LX99 Control	STRG.144385.4	miR444_1	-
LX99 Control	STRG.144508.1	-	miR169_1
LX99 Control	STRG.144594.1	-	miR1122_1, miR1122_3
LX99 Control	STRG.145308.1	-	miR5181_1
LX99 Control	STRG.145308.2	-	miR5181_1
LX99 Control	STRG.14574.1	-	miR1127_2
LX99 Control	STRG.145838.1	miR1127_4	-
LX99 Control	STRG.145906.1	miR9782_1	-
LX99 Control	STRG.146027.1	-	miR1127_3, miR1127_4, miR1127_5, miR1127_6
LX99 Control	STRG.146046.2	-	miR1137_1, miR1137_2, miR5049_1
LX99 Control	STRG.146066.1	-	miR1122_5
LX99 Control	STRG.146270.1	-	miR169_5, miR169_6, miR169_7
LX99 Control	STRG.146272.1	-	miR9661_1
LX99 Control	STRG.146639.1	-	miR1122_5
LX99 Control	STRG.14672.1	-	miR1127_2
LX99 Control	STRG.146931.1	-	miR5067_1
LX99 Control	STRG.146988.1	-	miR5568_1
LX99 Control	STRG.147337.1	-	miR1122_5
LX99 Control	STRG.147337.2	-	miR1122_5
LX99 Control	STRG.147776.1	-	miR9782_1
LX99 Control	STRG.148078.1	-	miR5568_4
LX99 Control	STRG.148083.2	miR1122_1	-
LX99 Control	STRG.148235.1	-	miR1120_1, miR1120_3, miR1122_miR1130_1, miR1436_1
LX99 Control	STRG.148425.5	miR5568_3	-
LX99 Control	STRG.14886.1	-	miR5049_13
LX99 Control	STRG.14886.2	-	miR5049_13
LX99 Control	STRG.148894.1	miR160_1	-
LX99 Control	STRG.148992.1	-	miR1137_1, miR1137_2, miR5049_1
LX99 Control	STRG.149175.1	-	miR1122_miR1130_1
LX99 Control	STRG.14959.2	-	miR9674_3
LX99 Control	STRG.149718.1	-	miR1122_5, miR1436_1, miR5049_1, miR5181_3
LX99 Control	STRG.149856.1	miR1436_1	-
LX99 Control	STRG.150365.1	-	miR1133_1
LX99 Control	STRG.150365.2	-	miR1133_1
LX99 Control	STRG.150365.3	-	miR1133_1
LX99 Control	STRG.150365.4	-	miR1133_1
LX99 Control	STRG.150365.5	-	miR1133_1
LX99 Control	STRG.150682.1	-	miR1122_miR1130_1, miR1436_1, miR5049_10, miR5049_11, miR5049_12
LX99 Control	STRG.150731.1	miR1122_4	-
LX99 Control	STRG.15089.3	-	miR6191_2
LX99 Control	STRG.151959.1	miR1117_1	-
LX99 Control	STRG.152316.1	miR9673_1	-
LX99 Control	STRG.152476.1	miR1120_2, miR1120_6, miR1122_miR1130_1	-
LX99 Control	STRG.15274.1	-	miR5181_3
LX99 Control	STRG.152832.1	-	miR1122_5
LX99 Control	STRG.15298.1	-	miR5049_1, miR5181_3, miR5181_4
LX99 Control	STRG.153219.3	miR444_1	-
LX99 Control	STRG.153528.1	-	miR1122_5
LX99 Control	STRG.153552.1	-	miR6191_2
LX99 Control	STRG.154055.3	-	miR1127_3, miR1127_4, miR1127_5, miR1127_6
LX99 Control	STRG.154214.1	-	miR1122_miR1130_1
LX99 Control	STRG.154446.2	-	miR160_1
LX99 Control	STRG.154507.1	-	miR169_5
LX99 Control	STRG.154529.1	-	miR1120_6, miR5568_4
LX99 Control	STRG.154575.1	-	miR1122_miR1130_1, miR5568_2, miR5568_3, miR5568_4
LX99 Control	STRG.154857.1	miR5049_5, miR5067_2	-
LX99 Control	STRG.15523.1	-	miR5181_3, miR5181_4
LX99 Control	STRG.15523.2	-	miR5181_3, miR5181_4
LX99 Control	STRG.15523.3	-	miR5181_3, miR5181_4
LX99 Control	STRG.155641.1	miR1122_5	miR1122_5
LX99 Control	STRG.156698.1	-	miR169_1, miR169_2
LX99 Control	STRG.156698.2	-	miR169_1, miR169_2
LX99 Control	STRG.156752.1	-	miR169_1
LX99 Control	STRG.156752.2	-	miR169_1
LX99 Control	STRG.156921.1	-	miR5568_2, miR5568_3
LX99 Control	STRG.157092.1	-	miR1122_1, miR1122_3, miR1122_4, miR6191_1
LX99 Control	STRG.157256.1	miR160_1	-
LX99 Control	STRG.157757.1	-	miR5049_9
LX99 Control	STRG.157889.1	-	miR1122_5
LX99 Control	STRG.157893.1	-	miR5049_3
LX99 Control	STRG.158924.1	-	miR1122_5
LX99 Control	STRG.158924.2	-	miR1122_5
LX99 Control	STRG.159355.2	miR1133_1	-
LX99 Control	STRG.15985.2	-	miR1122_5
LX99 Control	STRG.15985.3	-	miR1122_5
LX99 Control	STRG.15985.4	-	miR1122_5
LX99 Control	STRG.160042.1	-	miR444_1
LX99 Control	STRG.160600.1	miR1135_1	-
LX99 Control	STRG.160616.1	-	miR1122_miR1130_1, miR5568_4
LX99 Control	STRG.16072.1	-	miR5568_2
LX99 Control	STRG.16232.1	-	miR1127_3, miR1127_4, miR1127_5, miR1127_6
LX99 Control	STRG.16257.1	-	miR1122_5
LX99 Control	STRG.16748.1	-	miR1135_1, miR1135_2
LX99 Control	STRG.16766.4	-	miR5049_4
LX99 Control	STRG.17315.1	-	miR393_6, miR393_8
LX99 Control	STRG.17578.1	-	miR5049_1
LX99 Control	STRG.17607.1	miR165_miR166_1, miR166_1, miR166_11, miR166_13, miR166_14, miR166_16, miR166_3, miR166_6, miR166_8, miR166_miR165_1	-
LX99 Control	STRG.17747.1	-	miR6191_1
LX99 Control	STRG.17940.1	miR171_1, miR171_2, miR171_3	-
LX99 Control	STRG.18025.1	-	miR1122_1
LX99 Control	STRG.18241.1	-	miR5049_5
LX99 Control	STRG.18250.1	-	miR1436_2
LX99 Control	STRG.18320.1	-	miR1436_1, miR1436_2, miR1436_3
LX99 Control	STRG.18333.1	-	miR5568_1
LX99 Control	STRG.18351.1	-	miR169_3, miR169_4
LX99 Control	STRG.18697.1	-	miR5568_2
LX99 Control	STRG.1881.1	-	miR172_2
LX99 Control	STRG.19186.1	-	miR1122_5, miR5568_4
LX99 Control	STRG.19388.1	-	miR1120_1, miR1120_2, miR1120_3, miR1122_miR1130_1, miR1436_1, miR1436_2, miR1436_3
LX99 Control	STRG.1973.1	miR1127_5	-
LX99 Control	STRG.20559.1	-	miR1127_4, miR5049_2
LX99 Control	STRG.21289.1	-	miR5568_2
LX99 Control	STRG.2177.1	-	miR169_2
LX99 Control	STRG.21891.1	-	miR1127_3, miR1127_4, miR1127_5, miR1127_6
LX99 Control	STRG.22154.1	-	miR444_1
LX99 Control	STRG.22471.1	-	miR6191_2
LX99 Control	STRG.22583.1	miR1122_1, miR1122_2	-
LX99 Control	STRG.22719.1	-	miR1133_1
LX99 Control	STRG.22729.1	-	miR1127_4
LX99 Control	STRG.23469.1	-	miR9674_2
LX99 Control	STRG.23699.1	-	miR1120_6
LX99 Control	STRG.23725.3	-	miR6191_2
LX99 Control	STRG.23742.3	-	miR6191_2
LX99 Control	STRG.23742.4	-	miR6191_2
LX99 Control	STRG.24559.1	-	miR393_10
LX99 Control	STRG.24727.2	-	miR6191_2
LX99 Control	STRG.25263.1	-	miR1122_5
LX99 Control	STRG.25582.1	-	miR6191_2
LX99 Control	STRG.25641.1	-	miR1127_5
LX99 Control	STRG.25641.2	-	miR1127_5
LX99 Control	STRG.26093.1	-	miR1120_8
LX99 Control	STRG.26243.1	miR5049_1	miR1122_1, miR1122_3, miR1436_1, miR1436_2, miR1436_3
LX99 Control	STRG.26337.1	-	miR1133_1
LX99 Control	STRG.26542.1	-	miR1127_6
LX99 Control	STRG.26577.1	-	miR1120_1, miR1120_2, miR1120_3, miR1122_miR1130_1, miR1436_1
LX99 Control	STRG.27023.5	-	miR9673_1
LX99 Control	STRG.27460.3	-	miR5049_10, miR5049_11, miR5049_12
LX99 Control	STRG.27639.1	-	miR166_1
LX99 Control	STRG.27973.1	-	miR1120_3
LX99 Control	STRG.28008.1	miR169_2, miR169_5, miR169_6	-
LX99 Control	STRG.28144.1	-	miR9782_1
LX99 Control	STRG.28643.1	-	miR5568_2
LX99 Control	STRG.28995.1	-	miR531_1
LX99 Control	STRG.29067.1	-	miR9661_1
LX99 Control	STRG.2912.1	-	miR9657_1
LX99 Control	STRG.2922.1	-	miR5181_3, miR5181_4
LX99 Control	STRG.29453.1	-	miR396_2
LX99 Control	STRG.29615.1	miR393_1, miR393_10, miR393_2, miR393_3, miR393_4, miR393_6, miR393_8	-
LX99 Control	STRG.2994.1	-	miR9670_1
LX99 Control	STRG.30297.1	-	miR1127_3, miR1127_5
LX99 Control	STRG.30718.1	miR1127_2	miR1122_1, miR1127_4, miR1127_6, miR1135_1
LX99 Control	STRG.30859.4	miR5181_3	-
LX99 Control	STRG.31097.1	-	miR2275_1
LX99 Control	STRG.3112.1	-	miR5049_10, miR5049_11, miR5049_12
LX99 Control	STRG.31126.1	miR1137_2	-
LX99 Control	STRG.31271.1	-	miR5568_1
LX99 Control	STRG.31482.1	-	miR6191_2
LX99 Control	STRG.31610.1	-	miR1122_5
LX99 Control	STRG.31732.1	-	miR1122_miR1130_1, miR1436_1, miR1436_2, miR1436_3
LX99 Control	STRG.32165.4	-	miR5181_1
LX99 Control	STRG.32189.1	-	miR531_1
LX99 Control	STRG.32244.5	-	miR1127_1, miR1127_2, miR1133_1
LX99 Control	STRG.32244.6	-	miR1127_1, miR1127_2, miR1133_1
LX99 Control	STRG.32767.3	-	miR1127_3, miR1127_4, miR1127_5, miR1133_1
LX99 Control	STRG.32767.4	-	miR1127_3, miR1127_4, miR1127_5, miR1133_1
LX99 Control	STRG.32768.1	-	miR1127_3, miR1127_4, miR1127_5, miR1133_1
LX99 Control	STRG.32860.1	-	miR166_11, miR166_14, miR166_6
LX99 Control	STRG.33046.1	-	miR1133_1
LX99 Control	STRG.33140.3	-	miR1122_miR1130_1
LX99 Control	STRG.33390.1	-	miR1122_5
LX99 Control	STRG.33595.1	-	miR166_1
LX99 Control	STRG.34005.1	-	miR1127_4, miR1127_5
LX99 Control	STRG.34028.1	miR5181_1, miR5181_4	-
LX99 Control	STRG.34043.3	-	miR5181_1
LX99 Control	STRG.34054.2	-	miR5181_1
LX99 Control	STRG.34091.1	-	miR5568_2, miR5568_3
LX99 Control	STRG.34326.1	miR531_1	-
LX99 Control	STRG.35080.1	-	miR531_1
LX99 Control	STRG.35441.1	-	miR1122_5, miR5049_3
LX99 Control	STRG.36004.2	-	miR166_10
LX99 Control	STRG.36004.3	-	miR166_10
LX99 Control	STRG.36004.4	-	miR166_10
LX99 Control	STRG.36151.1	-	miR1120_7
LX99 Control	STRG.3631.2	-	miR1120_5, miR1120_6, miR1120_7
LX99 Control	STRG.3631.4	-	miR1120_5, miR1120_6, miR1120_7
LX99 Control	STRG.3631.5	-	miR1120_5, miR1120_6, miR1120_7
LX99 Control	STRG.3631.6	-	miR1120_5, miR1120_6, miR1120_7
LX99 Control	STRG.3638.1	-	miR1122_3, miR1122_5
LX99 Control	STRG.3638.2	-	miR1122_3, miR1122_5
LX99 Control	STRG.3638.3	-	miR1122_3, miR1122_5
LX99 Control	STRG.36395.1	miR169_5, miR169_7	-
LX99 Control	STRG.36398.1	-	miR169_1, miR169_2
LX99 Control	STRG.3645.1	-	miR1127_2
LX99 Control	STRG.3678.1	miR171_1, miR171_2, miR171_3	-
LX99 Control	STRG.36948.1	-	miR9670_1
LX99 Control	STRG.36951.1	-	miR9670_1
LX99 Control	STRG.37333.1	-	miR1133_1, miR6191_1
LX99 Control	STRG.37462.1	-	miR1122_5
LX99 Control	STRG.3750.1	miR1122_2, miR1122_3	-
LX99 Control	STRG.37545.1	-	miR9673_1
LX99 Control	STRG.37545.2	-	miR9673_1
LX99 Control	STRG.37725.1	miR396_1, miR396_2	-
LX99 Control	STRG.38104.1	miR1137_1	-
LX99 Control	STRG.38133.1	-	miR9782_1
LX99 Control	STRG.38574.1	-	miR9670_1
LX99 Control	STRG.38574.2	-	miR9670_1
LX99 Control	STRG.38611.1	-	miR1137_1, miR1137_2
LX99 Control	STRG.38653.1	-	miR5049_10, miR5049_11, miR5049_12, miR5049_13, miR5049_4, miR5049_5
LX99 Control	STRG.38885.1	-	miR1122_miR1130_1
LX99 Control	STRG.39001.1	-	miR5568_4
LX99 Control	STRG.395.2	-	miR172_1
LX99 Control	STRG.39788.1	-	miR1122_5, miR5049_3
LX99 Control	STRG.39923.1	-	miR1127_3, miR1127_4, miR1127_5, miR1127_6
LX99 Control	STRG.40578.1	-	miR1122_5
LX99 Control	STRG.40657.1	-	miR5568_4
LX99 Control	STRG.40772.1	-	miR393_1, miR393_2, miR393_5, miR393_6, miR393_8, miR393_9
LX99 Control	STRG.40780.1	-	miR1122_5, miR1122_miR1130_1, miR5568_4
LX99 Control	STRG.40918.1	-	miR1122_5
LX99 Control	STRG.41079.2	-	miR9673_1
LX99 Control	STRG.41079.4	-	miR9673_1
LX99 Control	STRG.41132.2	-	miR9661_1
LX99 Control	STRG.41157.1	-	miR5049_10, miR5049_11, miR5049_12
LX99 Control	STRG.41182.1	-	miR1122_5
LX99 Control	STRG.4159.1	-	miR2275_1
LX99 Control	STRG.41774.3	-	miR1137_2
LX99 Control	STRG.41852.1	miR393_1, miR393_2, miR393_5, miR393_7, miR393_9	-
LX99 Control	STRG.41867.5	-	miR9674_3
LX99 Control	STRG.41950.1	-	miR1122_5, miR5049_3
LX99 Control	STRG.42030.1	-	miR1127_5, miR5181_3
LX99 Control	STRG.42186.1	-	miR1122_miR1130_1
LX99 Control	STRG.42350.1	-	miR1127_3, miR1127_4, miR1127_5
LX99 Control	STRG.42426.1	-	miR5568_1
LX99 Control	STRG.42488.1	-	miR5181_3
LX99 Control	STRG.42488.6	-	miR5181_3
LX99 Control	STRG.42546.1	-	miR1137_1, miR1137_2, miR5181_3
LX99 Control	STRG.42685.1	-	miR444_2
LX99 Control	STRG.4281.1	-	miR9674_3
LX99 Control	STRG.43466.1	-	miR166_miR5168_2
LX99 Control	STRG.43568.1	miR6191_2	-
LX99 Control	STRG.43926.1	-	miR1122_5
LX99 Control	STRG.44188.1	-	miR1127_2
LX99 Control	STRG.44191.1	miR169_1, miR169_5, miR169_6	-
LX99 Control	STRG.44478.1	-	miR1127_5, miR5049_2
LX99 Control	STRG.44849.1	-	miR1120_5, miR1120_6, miR1120_7
LX99 Control	STRG.45249.1	-	miR172_1
LX99 Control	STRG.45663.1	-	miR5049_10, miR5049_11, miR5049_12, miR5049_4
LX99 Control	STRG.45751.3	-	miR169_2
LX99 Control	STRG.45781.1	-	miR9782_1
LX99 Control	STRG.45826.1	miR5049_10, miR5049_6, miR5049_8	-
LX99 Control	STRG.45961.1	-	miR1122_5, miR5568_4
LX99 Control	STRG.46559.1	-	miR1133_1
LX99 Control	STRG.46566.2	-	miR6191_1
LX99 Control	STRG.46634.1	-	miR5181_1, miR5181_2
LX99 Control	STRG.46909.1	-	miR2275_1
[truncated: 1,011 more rows]
