# Supplementary material for: Wheat Long Noncoding RNAs from Organelle and Nuclear Genomes Carry Conserved microRNA Precursors Which May Together Comprise Intricate Networks in Insect Responses
Source: Int J Mol Sci. 2023 Jan 23;24(3):2226. doi: 10.3390/ijms24032226 (PMC9917100; doi:10.3390/ijms24032226)
Supplement: Supplementary file 1 [file ijms-24-02226-s001.zip › lncRNA-MS_SupplementaryTableS3_revised.xlsx]

## Sheet: Durum_wheat_varieties
Supplementary Table S3. Putative lncRNAs from insect resistence loci delineated in our previous work. LncRNA-derived miRNAs predicted to target respective lncRNAs are given in parenthesis and emphasized in bold.
	CDC Fortitude	Kofa	Langdon	LDN-GB-3B	Pithless	W9262-260D3
Putative lncRNAs from 3B-QTL delineated in our previous work (Muslu et al., 2021)	STRG.515.1, STRG.859.1, STRG.3210.1, STRG.3850.1, STRG.7737.1, STRG.7738.1, STRG.7864.1, STRG.12219.1, STRG.12468.1, STRG.13251.1, STRG.14550.1, STRG.15696.1, STRG.15697.1, STRG.15942.1, STRG.17930.1, STRG.18392.1, STRG.23671.1, STRG.23769.1, STRG.24817.1, STRG.24900.1, STRG.26590.1, STRG.31102.1, STRG.32003.1, STRG.32591.1, STRG.34253.1, STRG.35573.1, STRG.36682.1, STRG.37925.1, STRG.39557.1, ST…	STRG.492.1, STRG.1953.1, STRG.5635.1, STRG.5636.1, STRG.5745.1, STRG.6236.1, STRG.6277.1, STRG.6803.1, STRG.7287.1, STRG.7288.1, STRG.7643.1, STRG.9598.1, STRG.9818.1, STRG.14172.1, STRG.15444.1, STRG.16066.1, STRG.16478.1, STRG.17392.1, STRG.18867.1, STRG.19269.1, STRG.19755.1, STRG.21339.1, STRG.22498.1, STRG.23236.1, STRG.24323.1, STRG.24622.1, STRG.25035.1, STRG.25036.1, STRG.26039.1, STRG.26…	STRG.4665.1, STRG.4924.1, STRG.6372.1, STRG.6373.1, STRG.7352.1, STRG.7609.1, STRG.7815.1, STRG.8195.1, STRG.9727.1, STRG.10407.1, STRG.11221.1, STRG.13487.1, STRG.14155.1, STRG.14230.1, STRG.14763.1, STRG.16320.1, STRG.18594.1, STRG.20718.1, STRG.21484.1, STRG.22933.1, STRG.22934.1, STRG.23262.1, STRG.24125.1, STRG.25921.1, STRG.27308.1, STRG.29628.1, STRG.29797.1, STRG.30745.1, STRG.30950.1, ST…	STRG.535.1, STRG.3438.1, STRG.6802.1, STRG.6964.1, STRG.8224.1, STRG.10007.1, STRG.10297.1, STRG.10894.1, STRG.11375.1, STRG.11568.1, STRG.11693.1, STRG.12840.1, STRG.14282.1, STRG.19482.1, STRG.20726.1, STRG.22063.1, STRG.22231.1, STRG.22979.1, STRG.23081.1, STRG.23435.1, STRG.23440.1, STRG.26844.1, STRG.27188.1, STRG.28042.1, STRG.29404.1, STRG.29454.1, STRG.29779.1, STRG.29841.1, STRG.29980.1,…	STRG.4780.1, STRG.4910.1, STRG.5678.1, STRG.6216.1, STRG.6727.1, STRG.8086.1, STRG.8662.1, STRG.9929.1, STRG.10262.1, STRG.10875.1, STRG.10926.1, STRG.13853.1, STRG.13887.1, STRG.16077.1, STRG.17104.1, STRG.21636.1, STRG.21637.1, STRG.23329.1, STRG.24393.1, STRG.24460.1, STRG.26234.1, STRG.26970.1, STRG.28128.1, STRG.29828.1, STRG.30789.1, STRG.32040.1, STRG.32842.1, STRG.33421.1, STRG.33841.1, S…	STRG.628.1, STRG.5812.1, STRG.6155.1, STRG.7683.1, STRG.8572.1, STRG.10465.1, STRG.12500.1, STRG.13952.1, STRG.14105.1, STRG.14161.1, STRG.14162.1, STRG.16127.1, STRG.19300.1, STRG.20099.1, STRG.21522.1, STRG.21701.1, STRG.21825.1, STRG.23406.1, STRG.23893.1, STRG.26368.1, STRG.29826.1, STRG.30202.1, STRG.30433.1, STRG.30939.1, STRG.32919.1, STRG.33860.1, STRG.37472.1, STRG.37598.1, STRG.37650.1,…

## Sheet: miRNA_targets_Durum
Target transcript	Target description	Genotype	Targeting miRNA family	Target lncRNA	Validated wheat miRNA	Validated miRNA miRBase accession no.	Validated miRNA sequence
lcl|LT934113.1_cds_VAH24778.1_24769	NB-ARC domain-containing protein [Triticum turgidum]	CDC Fortitude	miR1118	STRG.49702.1	miR1118_11	tae-miR1118_MI0006180	CACUACAUUAUGGAAUGGAGGGA
		LDN-GB-3B	miR1118	STRG.46147.1	miR1118_11	tae-miR1118_MI0006180	CACUACAUUAUGGAAUGGAGGGA
		W9262-260D3	miR1118	STRG.46057.1	miR1118_11	tae-miR1118_MI0006180	CACUACAUUAUGGAAUGGAGGGA
lcl|LT934113.1_cds_VAH31879.1_31872	Uncharacterized protein [Triticum turgidum]	CDC Fortitude	miR5174	STRG.49702.1	-	-	-
		Pithless	miR1439	STRG.47553.1	-	-	-
		W9262-260D3	miR5174	STRG.46179.1, STRG.46057.1	-	-	-
lcl|LT934111.1_cds_VAH09167.1_9166	Uncharacterized protein [Triticum turgidum]	CDC Fortitude	miR5174	STRG.49702.1	-	-	-
		Pithless	miR1439	STRG.47553.1	-	-	-
		W9262-260D3	miR5174	STRG.46179.1, STRG.46057.1	-	-	-
lcl|LT934113.1_cds_VAH32381.1_32374	USP domain-containing protein [Triticum turgidum]	W9262-260D3	miR1130	STRG.46057.1	-	-	-
lcl|LT934113.1_cds_VAH26136.1_26127	Lon N-terminal domain-containing protein [Triticum turgidum]	W9262-260D3	miR1130	STRG.46057.1	-	-	-
lcl|LT934112.1_cds_VAH15238.1_15236	Uncharacterized protein [Triticum turgidum]	CDC Fortitude	miR1436	STRG.49702.1	-	-	-
		CDC Fortitude	miR5174	STRG.49702.1	-	-	-
		LDN-GB-3B	miR1436	STRG.46147.1	-	-	-
		Pithless	miR1439	STRG.47553.1	-	-	-
		W9262-260D3	miR1436	STRG.46057.1	-	-	-
		W9262-260D3	miR5174	STRG.46179.1, STRG.46057.1	-	-	-
lcl|LT934113.1_cds_VAH29593.1_29589	Uncharacterized protein [Triticum turgidum]	CDC Fortitude	miR1436	STRG.49702.1	-	-	-
		CDC Fortitude	miR5174	STRG.49702.1	-	-	-
		LDN-GB-3B	miR1130_miR1122	STRG.46190.1	miR1130_71	tae-miR1130b-3p_MI0030406	UCUUAUAUUAUGGGACGGAGG
		LDN-GB-3B	miR1436	STRG.46147.1	-	-	-
		Pithless	miR1439	STRG.47553.1	-	-	-
		W9262-260D3	miR1436	STRG.46057.1	-	-	-
		W9262-260D3	miR5174	STRG.46179.1, STRG.46057.1	-	-	-
lcl|LT934113.1_cds_VAH33154.1_33143	F-box domain-containing protein [Triticum turgidum]	CDC Fortitude	miR1436	STRG.49702.1	-	-	-
		CDC Fortitude	miR5174	STRG.49702.1	-	-	-
		LDN-GB-3B	miR1436	STRG.46147.1	-	-	-
		W9262-260D3	miR1436	STRG.46057.1	-	-	-
		W9262-260D3	miR5174	STRG.46179.1, STRG.46057.1	-	-	-
lcl|LT934113.1_cds_VAH37258.1_37247	Uncharacterized protein [Triticum turgidum]	CDC Fortitude	miR5174	STRG.49702.1	-	-	-
		Pithless	miR1439	STRG.47553.1	-	-	-
		W9262-260D3	miR5174	STRG.46179.1, STRG.46057.1	-	-	-
lcl|LT934114.1_cds_VAH45383.1_45373	Uncharacterized protein [Triticum turgidum]	CDC Fortitude	miR1436	STRG.49702.1	-	-	-
		CDC Fortitude	miR5174	STRG.49702.1	-	-	-
		LDN-GB-3B	miR1130_miR1122	STRG.46190.1	miR1130_71	tae-miR1130b-3p_MI0030406	UCUUAUAUUAUGGGACGGAGG
		LDN-GB-3B	miR1436	STRG.46147.1	-	-	-
		Pithless	miR1439	STRG.47553.1	-	-	-
		W9262-260D3	miR1436	STRG.46057.1	-	-	-
		W9262-260D3	miR5174	STRG.46179.1, STRG.46057.1	-	-	-
lcl|LT934112.1_cds_VAH16302.1_16296	Methyltransferase [Triticum turgidum]	CDC Fortitude	miR1436	STRG.49702.1	-	-	-
		CDC Fortitude	miR5174	STRG.49702.1	-	-	-
		LDN-GB-3B	miR1436	STRG.46147.1	-	-	-
		Pithless	miR1439	STRG.47553.1	-	-	-
		W9262-260D3	miR1436	STRG.46057.1	-	-	-
		W9262-260D3	miR5174	STRG.46179.1, STRG.46057.1	-	-	-
lcl|LT934113.1_cds_VAH24784.1_24775	Uncharacterized protein [Triticum turgidum]	Pithless	miR1439	STRG.47553.1	-	-	-
lcl|LT934112.1_cds_VAH14446.1_14440	Uncharacterized protein [Triticum turgidum]	CDC Fortitude	miR5174	STRG.49702.1	-	-	-
		Pithless	miR1439	STRG.47553.1	-	-	-
		W9262-260D3	miR5174	STRG.46179.1, STRG.46057.1	-	-	-
lcl|LT934113.1_cds_VAH29767.1_29758	Uncharacterized protein [Triticum turgidum]	Pithless	miR1439	STRG.47553.1	-	-	-
lcl|LT934113.1_cds_VAH33541.1_33532	DNA helicase [Triticum turgidum]	Pithless	miR1439	STRG.47553.1	-	-	-
lcl|LT934112.1_cds_VAH17145.1_17138	UBX domain-containing protein [Triticum turgidum]	Pithless	miR1439	STRG.47553.1	-	-	-
lcl|LT934113.1_cds_VAH39348.1_39339	Uncharacterized protein [Triticum turgidum]	Pithless	miR1439	STRG.47553.1	-	-	-
lcl|LT934113.1_cds_VAH33826.1_33815	Uncharacterized protein [Triticum turgidum]	CDC Fortitude	miR5174	STRG.49702.1	-	-	-
		Pithless	miR1439	STRG.47553.1	-	-	-
		W9262-260D3	miR5174	STRG.46179.1, STRG.46057.1	-	-	-
lcl|LT934112.1_cds_VAH18070.1_18063	Uncharacterized protein [Triticum turgidum]	Pithless	miR1439	STRG.47553.1	-	-	-
lcl|LT934113.1_cds_VAH37086.1_37078	Epimerase domain-containing protein [Triticum turgidum]	W9262-260D3	miR5181	STRG.46179.1	-	-	-
lcl|LT934112.1_cds_VAH18395.1_18388	Uncharacterized protein [Triticum turgidum]	CDC Fortitude	miR1118	STRG.49702.1	-	-	-
lcl|LT934113.1_cds_VAH31495.1_31485	Integrase catalytic domain-containing protein [Triticum turgidum]	CDC Fortitude	miR1436	STRG.49702.1	-	-	-
		CDC Fortitude	miR5174	STRG.49702.1	-	-	-
		LDN-GB-3B	miR1436	STRG.46147.1	-	-	-
		W9262-260D3	miR1436	STRG.46057.1	-	-	-
		W9262-260D3	miR5174	STRG.46179.1, STRG.46057.1	-	-	-
lcl|LT934113.1_cds_VAH27772.1_27763	Uncharacterized protein [Triticum turgidum]	CDC Fortitude	miR5174	STRG.49702.1	-	-	-
		W9262-260D3	miR1436	STRG.46057.1	-	-	-
		W9262-260D3	miR5174	STRG.46179.1, STRG.46057.1	-	-	-
lcl|LT934111.1_cds_VAH08132.1_8128	Uncharacterized protein [Triticum turgidum]	Kofa	miR395	STRG.49467.1	-	-	-
lcl|LT934111.1_cds_VAH00243.1_239	Uncharacterized protein [Triticum TaxID=4564]	Langdon	miR169	STRG.49026.1, STRG.45799.1	-	-	-
lcl|LT934112.1_cds_VAH12114.1_12108	Uncharacterized protein [Triticum TaxID=4564]	Langdon	miR169	STRG.49026.1, STRG.45799.1	-	-	-
lcl|LT934113.1_cds_VAH32905.1_32896	Uncharacterized protein [Triticum turgidum]	Langdon	miR169	STRG.49026.1, STRG.45799.1	-	-	-
lcl|LT934113.1_cds_VAH32904.1_32893	Uncharacterized protein [Triticum turgidum]	Langdon	miR169	STRG.49026.1, STRG.45799.1	-	-	-
lcl|LT934113.1_cds_VAH32903.1_32894	Uncharacterized protein [Triticum turgidum]	Langdon	miR169	STRG.49026.1, STRG.45799.1	-	-	-
lcl|LT934113.1_cds_VAH32906.1_32895	Uncharacterized protein [Triticinae TaxID=1648030]	Langdon	miR169	STRG.49026.1, STRG.45799.1	-	-	-
lcl|LT934113.1_cds_VAH29252.1_29243	Uncharacterized protein [Triticum turgidum]	Pithless	miR1439	STRG.47553.1	-	-	-
lcl|LT934111.1_cds_VAH01086.1_1090	Uncharacterized protein [Triticum turgidum]	CDC Fortitude	miR5174	STRG.49702.1	-	-	-
		Pithless	miR1439	STRG.47553.1	-	-	-
		W9262-260D3	miR5174	STRG.46179.1, STRG.46057.1	-	-	-
lcl|LT934113.1_cds_VAH38942.1_38933	NADPH-protochlorophyllide oxidoreductase [Triticum turgidum]	Pithless	miR1439	STRG.47553.1	-	-	-
lcl|LT934113.1_cds_VAH38943.1_38932	NADPH-protochlorophyllide oxidoreductase [Triticum turgidum]	Pithless	miR1439	STRG.47553.1	-	-	-
lcl|LT934113.1_cds_VAH38940.1_38930	Protochlorophyllide reductase A, chloroplastic [Triticum TaxID=4564]	Pithless	miR1439	STRG.47553.1	-	-	-
lcl|LT934113.1_cds_VAH34974.1_34965	Uncharacterized protein [Triticum turgidum]	W9262-260D3	miR1130	STRG.46057.1	-	-	-
lcl|LT934113.1_cds_VAH36966.1_36956	Uncharacterized protein [Triticum turgidum]	CDC Fortitude	miR1118	STRG.49702.1	-	-	-
lcl|LT934112.1_cds_VAH13959.1_13953	Uncharacterized protein [Triticum turgidum]	CDC Fortitude	miR1118	STRG.49702.1	-	-	-
lcl|LT934111.1_cds_VAH01768.1_1765	Uncharacterized protein [Triticum turgidum]	CDC Fortitude	miR1118	STRG.49702.1	-	-	-
lcl|LT934113.1_cds_VAH27082.1_27072	Uncharacterized protein [Triticum turgidum]	CDC Fortitude	miR1118	STRG.49702.1	-	-	-
		LDN-GB-3B	miR1118	STRG.46147.1	-	-	-
lcl|LT934112.1_cds_VAH21691.1_21683	Rx_N domain-containing protein [Triticum TaxID=4564]	CDC Fortitude	miR1118	STRG.49702.1	-	-	-
		LDN-GB-3B	miR1118	STRG.46147.1	-	-	-
lcl|LT934111.1_cds_VAH05822.1_5818	Uncharacterized protein [Triticum turgidum]	CDC Fortitude	miR1436	STRG.49702.1	-	-	-
		CDC Fortitude	miR5174	STRG.49702.1	-	-	-
		LDN-GB-3B	miR1130_miR1122	STRG.46190.1	miR1130_71	tae-miR1130b-3p_MI0030406	UCUUAUAUUAUGGGACGGAGG
		LDN-GB-3B	miR1436	STRG.46147.1	-	-	-
		W9262-260D3	miR1436	STRG.46057.1	-	-	-
		W9262-260D3	miR5174	STRG.46179.1, STRG.46057.1	-	-	-
lcl|LT934112.1_cds_VAH15759.1_15753	Uncharacterized protein [Triticum turgidum]	CDC Fortitude	miR5174	STRG.49702.1	-	-	-
		W9262-260D3	miR5174	STRG.46179.1, STRG.46057.1	-	-	-
lcl|LT934113.1_cds_VAH38841.1_38831	Uncharacterized protein [Triticum turgidum]	Kofa	miR395	STRG.49467.1	-	-	-
lcl|LT934113.1_cds_VAH38840.1_38830	Uncharacterized protein [Triticum turgidum]	Kofa	miR395	STRG.49467.1	-	-	-
lcl|LT934112.1_cds_VAH16347.1_16341	Protein kinase domain-containing protein [Triticum turgidum]	Kofa	miR395	STRG.49467.1	-	-	-
lcl|LT934111.1_cds_VAH04266.1_4266	Protein kinase domain-containing protein [Triticum turgidum]	Kofa	miR395	STRG.49467.1	-	-	-
lcl|LT934111.1_cds_VAH04267.1_4265	Non-specific serine/threonine protein kinase [Triticum TaxID=4564]	Kofa	miR395	STRG.49467.1	-	-	-
lcl|LT934112.1_cds_VAH16346.1_16340	Uncharacterized protein [Triticum turgidum]	Kofa	miR395	STRG.49467.1	-	-	-
lcl|LT934111.1_cds_VAH04268.1_4264	Uncharacterized protein [Triticum turgidum]	Kofa	miR395	STRG.49467.1	-	-	-
lcl|LT934111.1_cds_VAH04269.1_4263	Uncharacterized protein [Triticum turgidum]	Kofa	miR395	STRG.49467.1	-	-	-
lcl|LT934112.1_cds_VAH16345.1_16339	Non-specific serine/threonine protein kinase [Triticum TaxID=4564]	Kofa	miR395	STRG.49467.1	-	-	-
lcl|LT934111.1_cds_VAH04270.1_4262	Uncharacterized protein [Triticum turgidum]	Kofa	miR395	STRG.49467.1	-	-	-
lcl|LT934112.1_cds_VAH13158.1_13152	Uncharacterized protein [Triticum turgidum]	Kofa	miR395	STRG.49467.1	-	-	-
lcl|LT934113.1_cds_VAH36235.1_36226	Uncharacterized protein [Triticum turgidum]	Kofa	miR395	STRG.49467.1	-	-	-
lcl|LT934113.1_cds_VAH36236.1_36225	Uncharacterized protein [Triticum turgidum]	Kofa	miR395	STRG.49467.1	-	-	-
lcl|LT934113.1_cds_VAH36230.1_36224	Uncharacterized protein [Triticum turgidum]	Kofa	miR395	STRG.49467.1	-	-	-
lcl|LT934113.1_cds_VAH36233.1_36223	Uncharacterized protein [Triticum turgidum]	Kofa	miR395	STRG.49467.1	-	-	-
lcl|LT934113.1_cds_VAH36234.1_36222	Uncharacterized protein [Triticum turgidum]	Kofa	miR395	STRG.49467.1	-	-	-
lcl|LT934113.1_cds_VAH36232.1_36221	Uncharacterized protein [Triticum turgidum]	Kofa	miR395	STRG.49467.1	-	-	-
lcl|LT934113.1_cds_VAH36231.1_36220	Uncharacterized protein [Triticinae TaxID=1648030]	Kofa	miR395	STRG.49467.1	-	-	-
lcl|LT934112.1_cds_VAH20909.1_20901	-	Langdon	miR169	STRG.49026.1, STRG.45799.1	-	-	-
lcl|LT934112.1_cds_VAH21530.1_21522	Uncharacterized protein [Triticum turgidum]	Langdon	miR169	STRG.49026.1, STRG.45799.1	-	-	-
lcl|LT934111.1_cds_VAH09603.1_9600	RPN1_RPN2_N domain-containing protein [Triticum turgidum]	Langdon	miR169	STRG.49026.1, STRG.45799.1	-	-	-
lcl|LT934112.1_cds_VAH21528.1_21521	26S proteasome non-ATPase regulatory subunit 1 homolog [Triticum turgidum]	Langdon	miR169	STRG.49026.1, STRG.45799.1	-	-	-
lcl|LT934112.1_cds_VAH21529.1_21520	26S proteasome non-ATPase regulatory subunit 1 homolog [Triticum turgidum]	Langdon	miR169	STRG.49026.1, STRG.45799.1	-	-	-
lcl|LT934112.1_cds_VAH21526.1_21518	26S proteasome non-ATPase regulatory subunit 1 homolog [Triticum turgidum]	Langdon	miR169	STRG.49026.1, STRG.45799.1	-	-	-
lcl|LT934112.1_cds_VAH21527.1_21519	26S proteasome non-ATPase regulatory subunit 1 homolog [Triticum turgidum]	Langdon	miR169	STRG.49026.1, STRG.45799.1	-	-	-
lcl|LT934111.1_cds_VAH09605.1_9602	26S proteasome non-ATPase regulatory subunit 1 homolog [Triticum turgidum]	Langdon	miR169	STRG.49026.1, STRG.45799.1	-	-	-
lcl|LT934111.1_cds_VAH09606.1_9601	26S proteasome non-ATPase regulatory subunit 1 homolog [Triticum turgidum]	Langdon	miR169	STRG.49026.1, STRG.45799.1	-	-	-
lcl|LT934112.1_cds_VAH21524.1_21515	26S proteasome non-ATPase regulatory subunit 1 homolog [Triticum turgidum]	Langdon	miR169	STRG.49026.1, STRG.45799.1	-	-	-
lcl|LT934112.1_cds_VAH21525.1_21514	26S proteasome non-ATPase regulatory subunit 1 homolog [Triticum turgidum]	Langdon	miR169	STRG.49026.1, STRG.45799.1	-	-	-
lcl|LT934111.1_cds_VAH09604.1_9599	26S proteasome non-ATPase regulatory subunit 1 homolog [Triticum turgidum]	Langdon	miR169	STRG.49026.1, STRG.45799.1	-	-	-
lcl|LT934112.1_cds_VAH21522.1_21516	26S proteasome non-ATPase regulatory subunit 1 homolog [Triticum turgidum]	Langdon	miR169	STRG.49026.1, STRG.45799.1	-	-	-
lcl|LT934112.1_cds_VAH21523.1_21517	26S proteasome non-ATPase regulatory subunit 1 homolog [Triticum turgidum]	Langdon	miR169	STRG.49026.1, STRG.45799.1	-	-	-
lcl|LT934111.1_cds_VAH06839.1_6835	Uncharacterized protein [Triticum turgidum]	Pithless	miR1439	STRG.47553.1	-	-	-
lcl|LT934113.1_cds_VAH27940.1_27931	Uncharacterized protein [Triticum turgidum]	Pithless	miR1439	STRG.47553.1	-	-	-
lcl|LT934112.1_cds_VAH23359.1_23351	DNA helicase [Triticum turgidum]	Pithless	miR1439	STRG.47553.1	-	-	-
lcl|LT934114.1_cds_VAH45418.1_45405	Uncharacterized protein [Triticum turgidum]	Pithless	miR1439	STRG.47553.1	-	-	-
lcl|LT934114.1_cds_VAH45959.1_45945	Uncharacterized protein [Triticum TaxID=4564]	Pithless	miR1439	STRG.47553.1	-	-	-
		W9262-260D3	miR5181	STRG.46179.1	-	-	-
lcl|LT934111.1_cds_VAH06980.1_6976	Uncharacterized protein [Triticum turgidum]	Pithless	miR1439	STRG.47553.1	-	-	-
lcl|LT934113.1_cds_VAH25602.1_25593	Peptidase A1 domain-containing protein [Triticum turgidum]	Pithless	miR1439	STRG.47553.1	-	-	-
lcl|LT934113.1_cds_VAH25601.1_25592	Peptidase A1 domain-containing protein [Triticum turgidum]	Pithless	miR1439	STRG.47553.1	-	-	-
lcl|LT934114.1_cds_VAH41388.1_41375	Peptidase A1 domain-containing protein [Triticum TaxID=4564]	Pithless	miR1439	STRG.47553.1	-	-	-
lcl|LT934112.1_cds_VAH19139.1_19130	Uncharacterized protein [Triticum turgidum]	Pithless	miR1439	STRG.47553.1	-	-	-
lcl|LT934112.1_cds_VAH19140.1_19129	Uncharacterized protein [Triticum turgidum]	Pithless	miR1439	STRG.47553.1	-	-	-
lcl|LT934111.1_cds_VAH07367.1_7362	Uncharacterized protein [Triticum turgidum]	Pithless	miR1439	STRG.47553.1	-	-	-
lcl|LT934111.1_cds_VAH07358.1_7361	CUE domain-containing protein [Triticum turgidum]	Pithless	miR1439	STRG.47553.1	-	-	-
lcl|LT934112.1_cds_VAH19136.1_19124	CUE domain-containing protein [Triticum turgidum]	Pithless	miR1439	STRG.47553.1	-	-	-
lcl|LT934112.1_cds_VAH19138.1_19128	CUE domain-containing protein [Triticum turgidum]	Pithless	miR1439	STRG.47553.1	-	-	-
lcl|LT934111.1_cds_VAH07360.1_7356	CUE domain-containing protein [Triticum turgidum]	Pithless	miR1439	STRG.47553.1	-	-	-
lcl|LT934111.1_cds_VAH07366.1_7359	CUE domain-containing protein [Triticum turgidum]	Pithless	miR1439	STRG.47553.1	-	-	-
lcl|LT934112.1_cds_VAH19137.1_19127	CUE domain-containing protein [Triticum turgidum]	Pithless	miR1439	STRG.47553.1	-	-	-
lcl|LT934111.1_cds_VAH07365.1_7358	CUE domain-containing protein [Triticum turgidum]	Pithless	miR1439	STRG.47553.1	-	-	-
lcl|LT934112.1_cds_VAH19134.1_19126	CUE domain-containing protein [Triticum turgidum]	Pithless	miR1439	STRG.47553.1	-	-	-
lcl|LT934112.1_cds_VAH19133.1_19125	CUE domain-containing protein [Triticum turgidum]	Pithless	miR1439	STRG.47553.1	-	-	-
lcl|LT934111.1_cds_VAH07361.1_7357	CUE domain-containing protein [Triticum TaxID=4564]	Pithless	miR1439	STRG.47553.1	-	-	-
lcl|LT934112.1_cds_VAH19130.1_19123	CUE domain-containing protein [Triticum turgidum]	Pithless	miR1439	STRG.47553.1	-	-	-
lcl|LT934111.1_cds_VAH07363.1_7360	Uncharacterized protein [Triticum turgidum]	Pithless	miR1439	STRG.47553.1	-	-	-
lcl|LT934111.1_cds_VAH07362.1_7355	CUE domain-containing protein [Triticum TaxID=4564]	Pithless	miR1439	STRG.47553.1	-	-	-
lcl|LT934112.1_cds_VAH19135.1_19122	CUE domain-containing protein [Triticum turgidum]	Pithless	miR1439	STRG.47553.1	-	-	-
lcl|LT934111.1_cds_VAH07364.1_7354	CUE domain-containing protein [Triticum TaxID=4564]	Pithless	miR1439	STRG.47553.1	-	-	-
lcl|LT934113.1_cds_VAH36947.1_36938	Uncharacterized protein [Triticum turgidum]	Pithless	miR1439	STRG.47553.1	-	-	-
lcl|LT934113.1_cds_VAH36948.1_36937	Uncharacterized protein [Triticum turgidum]	Pithless	miR1439	STRG.47553.1	-	-	-
lcl|LT934114.1_cds_VAH41005.1_40991	Uncharacterized protein [Triticum turgidum]	W9262-260D3	miR1130	STRG.46057.1	-	-	-
lcl|LT934114.1_cds_VAH41004.1_40990	Uncharacterized protein [Triticum TaxID=4564]	W9262-260D3	miR1130	STRG.46057.1	-	-	-
lcl|LT934114.1_cds_VAH49704.1_49691	Uncharacterized protein [Triticum turgidum]	CDC Fortitude	miR5174	STRG.49702.1	-	-	-
		Pithless	miR1439	STRG.47553.1	-	-	-
		W9262-260D3	miR5174	STRG.46179.1, STRG.46057.1	-	-	-
		W9262-260D3	miR5181	STRG.46179.1	-	-	-
lcl|LT934114.1_cds_VAH52387.1_52371	Epimerase domain-containing protein [Triticum turgidum]	CDC Fortitude	miR5174	STRG.49702.1	-	-	-
		Pithless	miR1439	STRG.47553.1	-	-	-
		W9262-260D3	miR5174	STRG.46179.1, STRG.46057.1	-	-	-
		W9262-260D3	miR5181	STRG.46179.1	-	-	-
lcl|LT934117.1_cds_VAH93935.1_93903	Uncharacterized protein [Triticum turgidum]	CDC Fortitude	miR5174	STRG.49702.1	-	-	-
		Pithless	miR1439	STRG.47553.1	-	-	-
		W9262-260D3	miR5174	STRG.46179.1, STRG.46057.1	-	-	-
		W9262-260D3	miR5181	STRG.46179.1	-	-	-
lcl|LT934117.1_cds_VAH91241.1_91215	Uncharacterized protein [Triticum turgidum]	CDC Fortitude	miR5174	STRG.49702.1	-	-	-
		Pithless	miR1439	STRG.47553.1	-	-	-
		W9262-260D3	miR5174	STRG.46179.1, STRG.46057.1	-	-	-
lcl|LT934117.1_cds_VAH88933.1_88904	Chorismate synthase [Triticum turgidum]	Pithless	miR1439	STRG.47553.1	-	-	-
lcl|LT934115.1_cds_VAH60361.1_60339	Uncharacterized protein [Triticum turgidum]	Pithless	miR1439	STRG.47553.1	-	-	-
lcl|LT934115.1_cds_VAH62220.1_62206	AMP-binding domain-containing protein [Triticum turgidum]	Pithless	miR1439	STRG.47553.1	-	-	-
		W9262-260D3	miR5181	STRG.46179.1	-	-	-
lcl|LT934116.1_cds_VAH71766.1_71740	GUB_WAK_bind domain-containing protein [Triticum turgidum]	CDC Fortitude	miR1436	STRG.49702.1	-	-	-
		CDC Fortitude	miR5174	STRG.49702.1	-	-	-
		LDN-GB-3B	miR1436	STRG.46147.1	-	-	-
		W9262-260D3	miR1436	STRG.46057.1	-	-	-
		W9262-260D3	miR5174	STRG.46179.1, STRG.46057.1	-	-	-
lcl|LT934116.1_cds_VAH72602.1_72579	Uncharacterized protein [Triticum turgidum]	CDC Fortitude	miR1436	STRG.49702.1	-	-	-
		LDN-GB-3B	miR1436	STRG.46147.1	-	-	-
		W9262-260D3	miR1436	STRG.46057.1	-	-	-
lcl|LT934116.1_cds_VAH72601.1_72575	Uncharacterized protein [Triticum turgidum]	CDC Fortitude	miR1436	STRG.49702.1	-	-	-
		LDN-GB-3B	miR1436	STRG.46147.1	-	-	-
		W9262-260D3	miR1436	STRG.46057.1	-	-	-
lcl|LT934116.1_cds_VAH72603.1_72578	Uncharacterized protein [Triticum turgidum]	CDC Fortitude	miR1436	STRG.49702.1	-	-	-
		LDN-GB-3B	miR1436	STRG.46147.1	-	-	-
		W9262-260D3	miR1436	STRG.46057.1	-	-	-
lcl|LT934116.1_cds_VAH72604.1_72576	Uncharacterized protein [Triticum turgidum]	CDC Fortitude	miR1436	STRG.49702.1	-	-	-
		LDN-GB-3B	miR1436	STRG.46147.1	-	-	-
		W9262-260D3	miR1436	STRG.46057.1	-	-	-
lcl|LT934116.1_cds_VAH72605.1_72577	Uncharacterized protein [Triticum turgidum]	CDC Fortitude	miR1436	STRG.49702.1	-	-	-
		LDN-GB-3B	miR1436	STRG.46147.1	-	-	-
		W9262-260D3	miR1436	STRG.46057.1	-	-	-
lcl|LT934115.1_cds_VAH67180.1_67164	Uncharacterized protein [Triticum turgidum]	CDC Fortitude	miR1436	STRG.49702.1	-	-	-
		LDN-GB-3B	miR1436	STRG.46147.1	-	-	-
		Pithless	miR1439	STRG.47553.1	-	-	-
		W9262-260D3	miR1436	STRG.46057.1	-	-	-
lcl|LT934115.1_cds_VAH63342.1_63329	Uncharacterized protein [Triticum turgidum]	Kofa	miR395	STRG.49467.1	-	-	-
lcl|LT934115.1_cds_VAH63341.1_63328	Uncharacterized protein [Triticum turgidum]	Kofa	miR395	STRG.49467.1	-	-	-
lcl|LT934115.1_cds_VAH63340.1_63327	Uncharacterized protein [Triticum turgidum]	Kofa	miR395	STRG.49467.1	-	-	-
lcl|LT934115.1_cds_VAH63339.1_63326	Uncharacterized protein [Triticum turgidum]	Kofa	miR395	STRG.49467.1	-	-	-
lcl|LT934115.1_cds_VAH63348.1_63317	Uncharacterized protein [Triticum TaxID=4564]	Kofa	miR395	STRG.49467.1	-	-	-
lcl|LT934115.1_cds_VAH63349.1_63323	Uncharacterized protein [Triticum turgidum]	Kofa	miR395	STRG.49467.1	-	-	-
lcl|LT934115.1_cds_VAH63346.1_63318	Uncharacterized protein [Triticum TaxID=4564]	Kofa	miR395	STRG.49467.1	-	-	-
lcl|LT934115.1_cds_VAH63347.1_63316	Uncharacterized protein [Triticum turgidum]	Kofa	miR395	STRG.49467.1	-	-	-
lcl|LT934115.1_cds_VAH63345.1_63319	Uncharacterized protein [Triticum TaxID=4564]	Kofa	miR395	STRG.49467.1	-	-	-
lcl|LT934116.1_cds_VAH76814.1_76796	BED-type domain-containing protein [Triticum turgidum]	Pithless	miR1439	STRG.47553.1	-	-	-
lcl|LT934116.1_cds_VAH86516.1_86489	Uncharacterized protein [Triticum turgidum]	CDC Fortitude	miR1118	STRG.49702.1	-	-	-
lcl|LT934115.1_cds_VAH56251.1_56230	GUB_WAK_bind domain-containing protein [Triticum turgidum]	CDC Fortitude	miR1436	STRG.49702.1	-	-	-
		CDC Fortitude	miR5174	STRG.49702.1	-	-	-
		LDN-GB-3B	miR1436	STRG.46147.1	-	-	-
		W9262-260D3	miR1436	STRG.46057.1	-	-	-
		W9262-260D3	miR5174	STRG.46179.1, STRG.46057.1	-	-	-
lcl|LT934117.1_cds_VAH93022.1_92991	Uncharacterized protein [Triticum turgidum]	Kofa	miR395	STRG.49467.1	-	-	-
lcl|LT934114.1_cds_VAH48321.1_48306	Uncharacterized protein [Triticum TaxID=4564]	Langdon	miR169	STRG.49026.1, STRG.45799.1	-	-	-
lcl|LT934114.1_cds_VAH48322.1_48309	Uncharacterized protein [Triticum turgidum]	Langdon	miR169	STRG.49026.1, STRG.45799.1	-	-	-
lcl|LT934114.1_cds_VAH48323.1_48308	Uncharacterized protein [Triticum turgidum]	Langdon	miR169	STRG.49026.1, STRG.45799.1	-	-	-
lcl|LT934114.1_cds_VAH48324.1_48307	Uncharacterized protein [Triticum turgidum]	Langdon	miR169	STRG.49026.1, STRG.45799.1	-	-	-
lcl|LT934114.1_cds_VAH50788.1_50771	AAA domain-containing protein [Triticum turgidum]	Langdon	miR169	STRG.49026.1, STRG.45799.1	-	-	-
lcl|LT934114.1_cds_VAH50787.1_50770	AAA domain-containing protein [Triticum TaxID=4564]	Langdon	miR169	STRG.49026.1, STRG.45799.1	-	-	-
lcl|LT934115.1_cds_VAH57082.1_57061	Uncharacterized protein [Triticum turgidum]	Pithless	miR1439	STRG.47553.1	-	-	-
lcl|LT934117.1_cds_VAH88153.1_88120	Uncharacterized protein [Triticum turgidum]	Pithless	miR1439	STRG.47553.1	-	-	-
lcl|LT934115.1_cds_VAH65742.1_65721	ZT_dimer domain-containing protein [Triticum turgidum]	Pithless	miR1439	STRG.47553.1	-	-	-
		W9262-260D3	miR5181	STRG.46179.1	-	-	-
lcl|LT934114.1_cds_VAH54636.1_54620	Protein kinase domain-containing protein [Triticum turgidum]	CDC Fortitude	miR1118	STRG.49702.1	-	-	-
lcl|LT934114.1_cds_VAH54635.1_54621	Protein kinase domain-containing protein [Triticum turgidum]	CDC Fortitude	miR1118	STRG.49702.1	-	-	-
lcl|LT934117.1_cds_VAH90429.1_90398	VQ domain-containing protein [Triticum turgidum]	CDC Fortitude	miR1436	STRG.49702.1	-	-	-
lcl|LT934115.1_cds_VAH62145.1_62124	Uncharacterized protein [Triticum turgidum]	CDC Fortitude	miR5174	STRG.49702.1	-	-	-
		W9262-260D3	miR5174	STRG.46179.1, STRG.46057.1	-	-	-
lcl|LT934114.1_cds_VAH54262.1_54247	Uncharacterized protein [Triticum turgidum]	Kofa	miR395	STRG.49467.1	-	-	-
lcl|LT934114.1_cds_VAH54261.1_54246	Uncharacterized protein [Triticum turgidum]	Kofa	miR395	STRG.49467.1	-	-	-
lcl|LT934114.1_cds_VAH54260.1_54245	Uncharacterized protein [Triticum turgidum]	Kofa	miR395	STRG.49467.1	-	-	-
lcl|LT934116.1_cds_VAH85781.1_85755	Uncharacterized protein [Triticum turgidum]	Kofa	miR395	STRG.49467.1	-	-	-
lcl|LT934115.1_cds_VAH59408.1_59387	Uncharacterized protein [Triticum TaxID=4564]	Kofa	miR395	STRG.49467.1	-	-	-
lcl|LT934115.1_cds_VAH59406.1_59385	Uncharacterized protein [Triticum turgidum]	Kofa	miR395	STRG.49467.1	-	-	-
lcl|LT934115.1_cds_VAH59405.1_59384	Uncharacterized protein [Triticum turgidum]	Kofa	miR395	STRG.49467.1	-	-	-
lcl|LT934116.1_cds_VAH71312.1_71286	Uncharacterized protein [Triticum turgidum]	Kofa	miR395	STRG.49467.1	-	-	-
lcl|LT934116.1_cds_VAH79126.1_79108	Uncharacterized protein [Triticum turgidum]	Kofa	miR395	STRG.49467.1	-	-	-
lcl|LT934116.1_cds_VAH79125.1_79107	Uncharacterized protein [Triticum turgidum]	Kofa	miR395	STRG.49467.1	-	-	-
lcl|LT934116.1_cds_VAH79124.1_79105	Uncharacterized protein [Triticum turgidum]	Kofa	miR395	STRG.49467.1	-	-	-
lcl|LT934116.1_cds_VAH79123.1_79106	Uncharacterized protein [Triticum turgidum]	Kofa	miR395	STRG.49467.1	-	-	-
lcl|LT934116.1_cds_VAH79133.1_79103	Uncharacterized protein [Triticum turgidum]	Kofa	miR395	STRG.49467.1	-	-	-
lcl|LT934116.1_cds_VAH79134.1_79104	Uncharacterized protein [Triticum turgidum]	Kofa	miR395	STRG.49467.1	-	-	-
lcl|LT934116.1_cds_VAH79131.1_79101	Uncharacterized protein [Triticum turgidum]	Kofa	miR395	STRG.49467.1	-	-	-
lcl|LT934116.1_cds_VAH79130.1_79100	Uncharacterized protein [Triticum turgidum]	Kofa	miR395	STRG.49467.1	-	-	-
lcl|LT934116.1_cds_VAH79129.1_79096	Uncharacterized protein [Triticum turgidum]	Kofa	miR395	STRG.49467.1	-	-	-
lcl|LT934116.1_cds_VAH79128.1_79097	Uncharacterized protein [Triticum turgidum]	Kofa	miR395	STRG.49467.1	-	-	-
lcl|LT934117.1_cds_VAH94013.1_93982	Aldehyde oxygenase (deformylating) [Triticum turgidum]	Langdon	miR169	STRG.49026.1, STRG.45799.1	-	-	-
lcl|LT934117.1_cds_VAH91521.1_91491	Hflx-type G domain-containing protein [Triticum turgidum]	Pithless	miR1439	STRG.47553.1	-	-	-
lcl|LT934115.1_cds_VAH62471.1_62452	Uncharacterized protein [Triticum turgidum]	Pithless	miR1439	STRG.47553.1	-	-	-
lcl|LT934116.1_cds_VAH78181.1_78155	Uncharacterized protein [Triticum turgidum]	Pithless	miR1439	STRG.47553.1	-	-	-
lcl|LT934115.1_cds_VAH62472.1_62451	PHD-type domain-containing protein [Triticum turgidum]	Pithless	miR1439	STRG.47553.1	-	-	-
lcl|LT934115.1_cds_VAH62473.1_62450	PHD-type domain-containing protein [Triticum turgidum]	Pithless	miR1439	STRG.47553.1	-	-	-
lcl|LT934116.1_cds_VAH78180.1_78154	PHD-type domain-containing protein [Triticum turgidum]	Pithless	miR1439	STRG.47553.1	-	-	-
lcl|LT934116.1_cds_VAH78179.1_78153	PHD-type domain-containing protein [Triticum TaxID=4564]	Pithless	miR1439	STRG.47553.1	-	-	-
lcl|LT934116.1_cds_VAH75388.1_75362	HECT-type E3 ubiquitin transferase [Triticum TaxID=4564]	Pithless	miR1439	STRG.47553.1	-	-	-
lcl|LT934116.1_cds_VAH73589.1_73571	Uncharacterized protein [Triticum TaxID=4564]	Pithless	miR1439	STRG.47553.1	-	-	-
lcl|LT934117.1_cds_VAH88376.1_88346	Response regulatory domain-containing protein [Triticum turgidum]	Pithless	miR1439	STRG.47553.1	-	-	-
lcl|LT934116.1_cds_VAH76283.1_76257	Uncharacterized protein [Triticum turgidum]	Pithless	miR1439	STRG.47553.1	-	-	-
lcl|LT934117.1_cds_VAH88890.1_88860	Mitochondrial import inner membrane translocase subunit Tim21 [Triticum TaxID=4564]	Pithless	miR1439	STRG.47553.1	-	-	-
lcl|LT934114.1_cds_VAH52230.1_52217	Uncharacterized protein [Triticum turgidum]	Pithless	miR1439	STRG.47553.1	-	-	-
lcl|LT934114.1_cds_VAH52232.1_52215	Uncharacterized protein [Triticum turgidum]	Pithless	miR1439	STRG.47553.1	-	-	-
lcl|LT934114.1_cds_VAH52231.1_52216	Uncharacterized protein [Triticum turgidum]	Pithless	miR1439	STRG.47553.1	-	-	-
lcl|LT934116.1_cds_VAH73674.1_73648	Uncharacterized protein [Triticum turgidum]	W9262-260D3	miR1130	STRG.46057.1	-	-	-
lcl|LT934115.1_cds_VAH57995.1_57974	Uncharacterized protein [Triticum turgidum]	W9262-260D3	miR1130	STRG.46057.1	-	-	-
lcl|LT934115.1_cds_VAH57993.1_57972	Uncharacterized protein [Triticum turgidum]	W9262-260D3	miR1130	STRG.46057.1	-	-	-
lcl|LT934116.1_cds_VAH73671.1_73645	Uncharacterized protein [Triticum turgidum]	W9262-260D3	miR1130	STRG.46057.1	-	-	-
lcl|LT934116.1_cds_VAH73672.1_73646	Uncharacterized protein [Triticum turgidum]	W9262-260D3	miR1130	STRG.46057.1	-	-	-
lcl|LT934115.1_cds_VAH57994.1_57973	Uncharacterized protein [Triticum turgidum]	W9262-260D3	miR1130	STRG.46057.1	-	-	-
lcl|LT934116.1_cds_VAH73673.1_73647	Uncharacterized protein [Triticum turgidum]	W9262-260D3	miR1130	STRG.46057.1	-	-	-
lcl|LT934115.1_cds_VAH57991.1_57966	Spatacsin_C domain-containing protein [Triticum turgidum]	W9262-260D3	miR1130	STRG.46057.1	-	-	-
lcl|LT934116.1_cds_VAH74088.1_74060	Uncharacterized protein [Triticum turgidum]	W9262-260D3	miR5181	STRG.46179.1	-	-	-
lcl|LT934115.1_cds_VAH58393.1_58385	Uncharacterized protein [Triticum turgidum]	W9262-260D3	miR5181	STRG.46179.1	-	-	-
lcl|LT934115.1_cds_VAH58404.1_58384	Uncharacterized protein [Triticum turgidum]	W9262-260D3	miR5181	STRG.46179.1	-	-	-
lcl|LT934115.1_cds_VAH58401.1_58388	Uncharacterized protein [Triticum turgidum]	W9262-260D3	miR5181	STRG.46179.1	-	-	-
lcl|LT934116.1_cds_VAH74082.1_74065	Uncharacterized protein [Triticum turgidum]	W9262-260D3	miR5181	STRG.46179.1	-	-	-
lcl|LT934116.1_cds_VAH74083.1_74064	Uncharacterized protein [Triticum turgidum]	W9262-260D3	miR5181	STRG.46179.1	-	-	-
lcl|LT934115.1_cds_VAH58400.1_58387	Uncharacterized protein [Triticum turgidum]	W9262-260D3	miR5181	STRG.46179.1	-	-	-
lcl|LT934116.1_cds_VAH74085.1_74061	Uncharacterized protein [Triticum turgidum]	W9262-260D3	miR5181	STRG.46179.1	-	-	-
lcl|LT934115.1_cds_VAH58405.1_58383	Uncharacterized protein [Triticum turgidum]	W9262-260D3	miR5181	STRG.46179.1	-	-	-
lcl|LT934116.1_cds_VAH74074.1_74062	Uncharacterized protein [Triticum turgidum]	W9262-260D3	miR5181	STRG.46179.1	-	-	-
lcl|LT934116.1_cds_VAH74089.1_74059	Uncharacterized protein [Triticum turgidum]	W9262-260D3	miR5181	STRG.46179.1	-	-	-
lcl|LT934115.1_cds_VAH58406.1_58382	Uncharacterized protein [Triticum turgidum]	W9262-260D3	miR5181	STRG.46179.1	-	-	-
lcl|LT934116.1_cds_VAH74090.1_74058	Uncharacterized protein [Triticum turgidum]	W9262-260D3	miR5181	STRG.46179.1	-	-	-
lcl|LT934115.1_cds_VAH58407.1_58381	Uncharacterized protein [Triticum turgidum]	W9262-260D3	miR5181	STRG.46179.1	-	-	-
lcl|LT934115.1_cds_VAH58408.1_58380	Uncharacterized protein [Triticum turgidum]	W9262-260D3	miR5181	STRG.46179.1	-	-	-
lcl|LT934116.1_cds_VAH74081.1_74063	Uncharacterized protein [Triticum turgidum]	W9262-260D3	miR5181	STRG.46179.1	-	-	-
lcl|LT934115.1_cds_VAH58399.1_58386	Uncharacterized protein [Triticum turgidum]	W9262-260D3	miR5181	STRG.46179.1	-	-	-
lcl|LT934116.1_cds_VAH74093.1_74056	Uncharacterized protein [Triticum turgidum]	W9262-260D3	miR5181	STRG.46179.1	-	-	-
lcl|LT934115.1_cds_VAH58411.1_58379	Uncharacterized protein [Triticum turgidum]	W9262-260D3	miR5181	STRG.46179.1	-	-	-
lcl|LT934115.1_cds_VAH58409.1_58378	Uncharacterized protein [Triticum turgidum]	W9262-260D3	miR5181	STRG.46179.1	-	-	-
lcl|LT934116.1_cds_VAH74091.1_74057	Uncharacterized protein [Triticum turgidum]	W9262-260D3	miR5181	STRG.46179.1	-	-	-
lcl|LT934116.1_cds_VAH74092.1_74055	Uncharacterized protein [Triticum turgidum]	W9262-260D3	miR5181	STRG.46179.1	-	-	-
lcl|LT934115.1_cds_VAH58410.1_58377	Uncharacterized protein [Triticum turgidum]	W9262-260D3	miR5181	STRG.46179.1	-	-	-
lcl|LT934116.1_cds_VAH74077.1_74053	Uncharacterized protein [Triticum TaxID=4564]	W9262-260D3	miR5181	STRG.46179.1	-	-	-
lcl|LT934115.1_cds_VAH58397.1_58373	Uncharacterized protein [Triticum turgidum]	W9262-260D3	miR5181	STRG.46179.1	-	-	-
lcl|LT934116.1_cds_VAH74075.1_74049	Uncharacterized protein [Triticum turgidum]	W9262-260D3	miR5181	STRG.46179.1	-	-	-
lcl|LT934115.1_cds_VAH58395.1_58376	Uncharacterized protein [Triticum turgidum]	W9262-260D3	miR5181	STRG.46179.1	-	-	-
lcl|LT934116.1_cds_VAH74078.1_74051	Uncharacterized protein [Triticum TaxID=4564]	W9262-260D3	miR5181	STRG.46179.1	-	-	-
lcl|LT934116.1_cds_VAH74080.1_74054	Uncharacterized protein [Triticum turgidum]	W9262-260D3	miR5181	STRG.46179.1	-	-	-
lcl|LT934115.1_cds_VAH58396.1_58375	Uncharacterized protein [Triticum turgidum]	W9262-260D3	miR5181	STRG.46179.1	-	-	-
lcl|LT934116.1_cds_VAH74094.1_74052	Uncharacterized protein [Triticum turgidum]	W9262-260D3	miR5181	STRG.46179.1	-	-	-
lcl|LT934116.1_cds_VAH74079.1_74048	Uncharacterized protein [Triticum turgidum]	W9262-260D3	miR5181	STRG.46179.1	-	-	-
lcl|LT934115.1_cds_VAH58398.1_58372	Uncharacterized protein [Triticum turgidum]	W9262-260D3	miR5181	STRG.46179.1	-	-	-
lcl|LT934116.1_cds_VAH74076.1_74050	Uncharacterized protein [Triticum TaxID=4564]	W9262-260D3	miR5181	STRG.46179.1	-	-	-
lcl|LT934115.1_cds_VAH58394.1_58374	Uncharacterized protein [Triticum TaxID=4564]	W9262-260D3	miR5181	STRG.46179.1	-	-	-
lcl|LT934120.1_cds_VAI27812.1_127771	RanBP2-type domain-containing protein [Triticum turgidum]	CDC Fortitude	miR1436	STRG.49702.1	-	-	-
		CDC Fortitude	miR5174	STRG.49702.1	-	-	-
		LDN-GB-3B	miR1436	STRG.46147.1	-	-	-
		Pithless	miR1439	STRG.47553.1	-	-	-
		W9262-260D3	miR1436	STRG.46057.1	-	-	-
		W9262-260D3	miR5174	STRG.46179.1, STRG.46057.1	-	-	-
lcl|LT934120.1_cds_VAI40102.1_140055	DUF4220 domain-containing protein [Triticum turgidum]	CDC Fortitude	miR5174	STRG.49702.1	-	-	-
		Pithless	miR1439	STRG.47553.1	-	-	-
		W9262-260D3	miR5174	STRG.46179.1, STRG.46057.1	-	-	-
		W9262-260D3	miR5181	STRG.46179.1	-	-	-
lcl|LT934118.1_cds_VAI08140.1_108102	Phosphomannomutase [Triticum turgidum]	CDC Fortitude	miR5174	STRG.49702.1	-	-	-
		Pithless	miR1439	STRG.47553.1	-	-	-
		W9262-260D3	miR5174	STRG.46179.1, STRG.46057.1	-	-	-
lcl|LT934118.1_cds_VAI08141.1_108101	Phosphomannomutase [Triticum turgidum]	CDC Fortitude	miR5174	STRG.49702.1	-	-	-
		Pithless	miR1439	STRG.47553.1	-	-	-
		W9262-260D3	miR5174	STRG.46179.1, STRG.46057.1	-	-	-
		W9262-260D3	miR5181	STRG.46179.1	-	-	-
lcl|LT934120.1_cds_VAI39183.1_139136	Uncharacterized protein [Triticum turgidum]	CDC Fortitude	miR5174	STRG.49702.1	-	-	-
		Pithless	miR1439	STRG.47553.1	-	-	-
		W9262-260D3	miR5174	STRG.46179.1, STRG.46057.1	-	-	-
lcl|LT934118.1_cds_VAI02067.1_102037	Uncharacterized protein [Triticum turgidum]	CDC Fortitude	miR5174	STRG.49702.1	-	-	-
		Pithless	miR1439	STRG.47553.1	-	-	-
		W9262-260D3	miR5174	STRG.46179.1, STRG.46057.1	-	-	-
lcl|LT934118.1_cds_VAI08396.1_108353	Uncharacterized protein [Triticum turgidum]	CDC Fortitude	miR5174	STRG.49702.1	-	-	-
		Pithless	miR1439	STRG.47553.1	-	-	-
		W9262-260D3	miR5174	STRG.46179.1, STRG.46057.1	-	-	-
lcl|LT934120.1_cds_VAI40604.1_140556	Uncharacterized protein [Triticum TaxID=4564]	CDC Fortitude	miR5174	STRG.49702.1	-	-	-
		Pithless	miR1439	STRG.47553.1	-	-	-
		W9262-260D3	miR5174	STRG.46179.1, STRG.46057.1	-	-	-
		W9262-260D3	miR5181	STRG.46179.1	-	-	-
lcl|LT934120.1_cds_VAI33142.1_133104	Protein kinase domain-containing protein [Triticum turgidum]	CDC Fortitude	miR1436	STRG.49702.1	-	-	-
		LDN-GB-3B	miR1436	STRG.46147.1	-	-	-
		W9262-260D3	miR1436	STRG.46057.1	-	-	-
lcl|LT934119.1_cds_VAI13905.1_113858	Uncharacterized protein [Triticum turgidum]	Langdon	miR169	STRG.49026.1, STRG.45799.1	-	-	-
lcl|LT934119.1_cds_VAI13897.1_113855	Uncharacterized protein [Triticum turgidum]	Langdon	miR169	STRG.49026.1, STRG.45799.1	-	-	-
lcl|LT934119.1_cds_VAI13906.1_113857	DNA repair protein RAD50-like [Triticum dicoccoides]	Langdon	miR169	STRG.49026.1, STRG.45799.1	-	-	-
lcl|LT934119.1_cds_VAI13903.1_113854	Uncharacterized protein [Triticum turgidum]	Langdon	miR169	STRG.49026.1, STRG.45799.1	-	-	-
lcl|LT934119.1_cds_VAI13907.1_113856	Zinc-hook domain-containing protein [Triticum turgidum]	Langdon	miR169	STRG.49026.1, STRG.45799.1	-	-	-
lcl|LT934119.1_cds_VAI13904.1_113853	Zinc-hook domain-containing protein [Triticum turgidum]	Langdon	miR169	STRG.49026.1, STRG.45799.1	-	-	-
lcl|LT934118.1_cds_VAI05780.1_105748	Uncharacterized protein [Triticum turgidum]	Pithless	miR1439	STRG.47553.1	-	-	-
lcl|LT934120.1_cds_VAI37163.1_137116	Uncharacterized protein [Triticum turgidum]	Pithless	miR1439	STRG.47553.1	-	-	-
lcl|LT934118.1_cds_VAI07653.1_107613	Uncharacterized protein [Triticum turgidum]	Pithless	miR1439	STRG.47553.1	-	-	-
lcl|LT934120.1_cds_VAI30220.1_130173	WRKY domain-containing protein [Triticum turgidum]	Pithless	miR1439	STRG.47553.1	-	-	-
lcl|LT934120.1_cds_VAI35138.1_135089	Protein DETOXIFICATION [Triticum turgidum]	W9262-260D3	miR1130	STRG.46057.1	-	-	-
lcl|LT934119.1_cds_VAI21032.1_120987	BACK domain-containing protein [Triticum turgidum]	W9262-260D3	miR1130	STRG.46057.1	-	-	-
lcl|LT934119.1_cds_VAI20057.1_120012	RING-type domain-containing protein [Triticum turgidum]	W9262-260D3	miR5181	STRG.46179.1	-	-	-
lcl|LT934119.1_cds_VAI20058.1_120014	RING-type domain-containing protein [Triticum turgidum]	W9262-260D3	miR5181	STRG.46179.1	-	-	-
lcl|LT934119.1_cds_VAI20060.1_120015	RING-type domain-containing protein [Triticum turgidum]	Pithless	miR1439	STRG.47553.1	-	-	-
		W9262-260D3	miR5181	STRG.46179.1	-	-	-
lcl|LT934119.1_cds_VAI20059.1_120013	RING-type domain-containing protein [Triticum turgidum]	W9262-260D3	miR5181	STRG.46179.1	-	-	-
lcl|LT934120.1_cds_VAI26277.1_126231	Protein kinase domain-containing protein [Triticum turgidum]	Pithless	miR1439	STRG.47553.1	-	-	-
		W9262-260D3	miR5181	STRG.46179.1	-	-	-
lcl|LT934118.1_cds_VAI07997.1_107957	DNA-directed DNA polymerase [Triticum turgidum]	CDC Fortitude	miR1436	STRG.49702.1	-	-	-
lcl|LT934118.1_cds_VAI08000.1_107955	DNA-directed DNA polymerase [Triticum turgidum]	CDC Fortitude	miR1436	STRG.49702.1	-	-	-
lcl|LT934118.1_cds_VAI07996.1_107958	DNA-directed DNA polymerase [Triticum turgidum]	CDC Fortitude	miR1436	STRG.49702.1	-	-	-
lcl|LT934118.1_cds_VAI07999.1_107956	DNA-directed DNA polymerase [Triticum TaxID=4564]	CDC Fortitude	miR1436	STRG.49702.1	-	-	-
lcl|LT934118.1_cds_VAI07998.1_107954	DNA-directed DNA polymerase [Triticum turgidum]	CDC Fortitude	miR1436	STRG.49702.1	-	-	-
lcl|LT934118.1_cds_VAI06199.1_106159	VQ domain-containing protein [Triticum turgidum]	CDC Fortitude	miR1436	STRG.49702.1	-	-	-
lcl|LT934120.1_cds_VAI40390.1_140343	Uncharacterized protein [Triticum turgidum]	CDC Fortitude	miR1436	STRG.49702.1	-	-	-
		LDN-GB-3B	miR1436	STRG.46147.1	-	-	-
		W9262-260D3	miR1436	STRG.46057.1	-	-	-
lcl|LT934119.1_cds_VAI22537.1_122492	DUF1618 domain-containing protein [Triticum turgidum]	CDC Fortitude	miR1436	STRG.49702.1	-	-	-
		CDC Fortitude	miR5174	STRG.49702.1	-	-	-
		LDN-GB-3B	miR1436	STRG.46147.1	-	-	-
		W9262-260D3	miR1436	STRG.46057.1	-	-	-
		W9262-260D3	miR5174	STRG.46179.1, STRG.46057.1	-	-	-
lcl|LT934119.1_cds_VAI22536.1_122491	DUF1618 domain-containing protein [Triticum turgidum]	CDC Fortitude	miR1436	STRG.49702.1	-	-	-
		CDC Fortitude	miR5174	STRG.49702.1	-	-	-
		LDN-GB-3B	miR1436	STRG.46147.1	-	-	-
		W9262-260D3	miR1436	STRG.46057.1	-	-	-
		W9262-260D3	miR5174	STRG.46179.1, STRG.46057.1	-	-	-
lcl|LT934117.1_cds_VAH96354.1_96327	OTU domain-containing protein [Triticum turgidum]	CDC Fortitude	miR5174	STRG.49702.1	-	-	-
		W9262-260D3	miR5174	STRG.46179.1, STRG.46057.1	-	-	-
lcl|LT934117.1_cds_VAH96355.1_96326	OTU domain-containing protein [Triticum turgidum]	CDC Fortitude	miR5174	STRG.49702.1	-	-	-
		W9262-260D3	miR1130	STRG.46057.1	-	-	-
		W9262-260D3	miR5174	STRG.46179.1, STRG.46057.1	-	-	-
lcl|LT934120.1_cds_VAI35789.1_135742	Uncharacterized protein [Triticum turgidum]	Kofa	miR395	STRG.49467.1	-	-	-
lcl|LT934119.1_cds_VAI12156.1_112112	VWFA domain-containing protein [Triticum turgidum]	Kofa	miR395	STRG.49467.1	-	-	-
lcl|LT934119.1_cds_VAI25595.1_125548	SRP54 domain-containing protein [Triticum turgidum]	Kofa	miR395	STRG.49467.1	-	-	-
lcl|LT934119.1_cds_VAI25592.1_125545	Uncharacterized protein [Triticum turgidum]	Kofa	miR395	STRG.49467.1	-	-	-
lcl|LT934119.1_cds_VAI25593.1_125544	SRP54 domain-containing protein [Triticum turgidum]	Kofa	miR395	STRG.49467.1	-	-	-
lcl|LT934119.1_cds_VAI25594.1_125543	SRP54 domain-containing protein [Triticum turgidum]	Kofa	miR395	STRG.49467.1	-	-	-
lcl|LT934120.1_cds_VAI29136.1_129098	Uncharacterized protein [Triticum turgidum]	Kofa	miR395	STRG.49467.1	-	-	-
lcl|LT934120.1_cds_VAI29135.1_129097	Uncharacterized protein [Triticum turgidum]	Kofa	miR395	STRG.49467.1	-	-	-
lcl|LT934120.1_cds_VAI29141.1_129091	Uncharacterized protein [Triticum TaxID=4564]	Kofa	miR395	STRG.49467.1	-	-	-
lcl|LT934120.1_cds_VAI29142.1_129090	Uncharacterized protein [Triticum turgidum]	Kofa	miR395	STRG.49467.1	-	-	-
lcl|LT934120.1_cds_VAI28649.1_128603	Uncharacterized protein [Triticum turgidum]	Langdon	miR169	STRG.49026.1, STRG.45799.1	-	-	-
lcl|LT934119.1_cds_VAI14348.1_114304	Uncharacterized protein [Triticum turgidum]	Langdon	miR169	STRG.49026.1, STRG.45799.1	-	-	-
lcl|LT934120.1_cds_VAI28645.1_128600	Uncharacterized protein [Triticum turgidum]	Langdon	miR169	STRG.49026.1, STRG.45799.1	-	-	-
lcl|LT934120.1_cds_VAI28648.1_128602	Uncharacterized protein [Triticum turgidum]	Langdon	miR169	STRG.49026.1, STRG.45799.1	-	-	-
lcl|LT934119.1_cds_VAI14347.1_114301	Uncharacterized protein [Triticum turgidum]	Langdon	miR169	STRG.49026.1, STRG.45799.1	-	-	-
lcl|LT934120.1_cds_VAI28647.1_128599	Uncharacterized protein [Triticum TaxID=4564]	Langdon	miR169	STRG.49026.1, STRG.45799.1	-	-	-
lcl|LT934119.1_cds_VAI14346.1_114302	Uncharacterized protein [Triticum turgidum]	Langdon	miR169	STRG.49026.1, STRG.45799.1	-	-	-
lcl|LT934120.1_cds_VAI28646.1_128598	Uncharacterized protein [Triticum turgidum]	Langdon	miR169	STRG.49026.1, STRG.45799.1	-	-	-
lcl|LT934120.1_cds_VAI40166.1_140111	AMP-binding domain-containing protein [Triticum turgidum]	LDN-GB-3B	miR1130_miR1122	STRG.46190.1	miR1130_71	tae-miR1130b-3p_MI0030406	UCUUAUAUUAUGGGACGGAGG
lcl|LT934119.1_cds_VAI12805.1_112761	Auxin response factor [Triticum turgidum]	Pithless	miR1439	STRG.47553.1	-	-	-
lcl|LT934119.1_cds_VAI12874.1_112830	Uncharacterized protein [Triticum TaxID=4564]	Pithless	miR1439	STRG.47553.1	-	-	-
		W9262-260D3	miR5181	STRG.46179.1	-	-	-
lcl|LT934119.1_cds_VAI19764.1_119722	DAO domain-containing protein [Triticum turgidum]	Pithless	miR1439	STRG.47553.1	-	-	-
lcl|LT934119.1_cds_VAI15238.1_115194	Uncharacterized protein [Triticum turgidum]	W9262-260D3	miR1130	STRG.46057.1	-	-	-
lcl|LT934120.1_cds_VAI29441.1_129396	Uncharacterized protein [Triticum turgidum]	W9262-260D3	miR1130	STRG.46057.1	-	-	-
lcl|LT934120.1_cds_VAI29442.1_129395	Trehalose 6-phosphate phosphatase [Triticum turgidum]	W9262-260D3	miR1130	STRG.46057.1	-	-	-
lcl|LT934119.1_cds_VAI15239.1_115193	Uncharacterized protein [Triticum turgidum]	W9262-260D3	miR1130	STRG.46057.1	-	-	-
lcl|LT934120.1_cds_VAI32440.1_132393	Uncharacterized protein [Triticum turgidum]	W9262-260D3	miR1130	STRG.46057.1	-	-	-
lcl|LT934117.1_cds_VAH97517.1_97484	DUF1618 domain-containing protein [Triticum turgidum]	W9262-260D3	miR1436	STRG.46057.1	-	-	-
lcl|LT934120.1_cds_VAI39588.1_139540	DUF1618 domain-containing protein [Triticum turgidum]	W9262-260D3	miR1436	STRG.46057.1	-	-	-
lcl|LT934117.1_cds_VAH97516.1_97485	DUF1618 domain-containing protein [Triticum turgidum]	W9262-260D3	miR1436	STRG.46057.1	-	-	-
lcl|LT934117.1_cds_VAH97519.1_97487	DUF1618 domain-containing protein [Triticum turgidum]	W9262-260D3	miR1436	STRG.46057.1	-	-	-
lcl|LT934120.1_cds_VAI39587.1_139541	DUF1618 domain-containing protein [Triticum turgidum]	W9262-260D3	miR1436	STRG.46057.1	-	-	-
lcl|LT934120.1_cds_VAI39591.1_139543	DUF1618 domain-containing protein [Triticum turgidum]	W9262-260D3	miR1436	STRG.46057.1	-	-	-
lcl|LT934120.1_cds_VAI39589.1_139542	DUF1618 domain-containing protein [Triticum turgidum]	W9262-260D3	miR1436	STRG.46057.1	-	-	-
lcl|LT934117.1_cds_VAH97518.1_97486	DUF1618 domain-containing protein [Triticum turgidum]	W9262-260D3	miR1436	STRG.46057.1	-	-	-
lcl|LT934120.1_cds_VAI39590.1_139544	DUF1618 domain-containing protein [Triticum turgidum]	W9262-260D3	miR1436	STRG.46057.1	-	-	-
lcl|LT934122.1_cds_VAI58926.1_158874	C2 domain-containing protein [Triticum turgidum]	CDC Fortitude	miR1436	STRG.49702.1	-	-	-
		CDC Fortitude	miR5174	STRG.49702.1	-	-	-
		LDN-GB-3B	miR1130_miR1122	STRG.46190.1	miR1130_71	tae-miR1130b-3p_MI0030406	UCUUAUAUUAUGGGACGGAGG
		LDN-GB-3B	miR1436	STRG.46147.1	-	-	-
		Pithless	miR1439	STRG.47553.1	-	-	-
		W9262-260D3	miR1436	STRG.46057.1	-	-	-
		W9262-260D3	miR5174	STRG.46179.1, STRG.46057.1	-	-	-
lcl|LT934124.1_cds_VAI94217.1_190256	Uncharacterized protein [Triticum turgidum]	CDC Fortitude	miR5174	STRG.49702.1	-	-	-
		Pithless	miR1439	STRG.47553.1	-	-	-
		W9262-260D3	miR5174	STRG.46179.1, STRG.46057.1	-	-	-
		W9262-260D3	miR5181	STRG.46179.1	-	-	-
lcl|LT934122.1_cds_VAI63631.1_163610	Uncharacterized protein [Triticum turgidum]	CDC Fortitude	miR5174	STRG.49702.1	-	-	-
		Pithless	miR1439	STRG.47553.1	-	-	-
		W9262-260D3	miR5174	STRG.46179.1, STRG.46057.1	-	-	-
lcl|LT934124.1_cds_VAI92477.1_188517	Uncharacterized protein [Triticum turgidum]	W9262-260D3	miR1130	STRG.46057.1	-	-	-
lcl|LT934122.1_cds_VAI57986.1_157930	Uncharacterized protein [Triticum turgidum]	CDC Fortitude	miR1436	STRG.49702.1	-	-	-
		CDC Fortitude	miR5174	STRG.49702.1	-	-	-
		LDN-GB-3B	miR1130_miR1122	STRG.46190.1	miR1130_71	tae-miR1130b-3p_MI0030406	UCUUAUAUUAUGGGACGGAGG
		LDN-GB-3B	miR1436	STRG.46147.1	-	-	-
		Pithless	miR1439	STRG.47553.1	-	-	-
		W9262-260D3	miR1436	STRG.46057.1	-	-	-
		W9262-260D3	miR5174	STRG.46179.1, STRG.46057.1	-	-	-
lcl|LT934124.1_cds_VAI88386.1_184435	SHR-BD domain-containing protein [Triticum turgidum]	Pithless	miR1439	STRG.47553.1	-	-	-
lcl|LT934122.1_cds_VAI62441.1_162389	F-box domain-containing protein [Triticum turgidum]	CDC Fortitude	miR5174	STRG.49702.1	-	-	-
		Pithless	miR1439	STRG.47553.1	-	-	-
		W9262-260D3	miR5174	STRG.46179.1, STRG.46057.1	-	-	-
lcl|LT934124.1_cds_VAI93501.1_189537	Protein kinase domain-containing protein [Triticum TaxID=4564]	CDC Fortitude	miR5174	STRG.49702.1	-	-	-
		Pithless	miR1439	STRG.47553.1	-	-	-
		W9262-260D3	miR5174	STRG.46179.1, STRG.46057.1	-	-	-
lcl|LT934122.1_cds_VAI62078.1_162026	Uncharacterized protein [Triticum turgidum]	CDC Fortitude	miR1436	STRG.49702.1	-	-	-
		CDC Fortitude	miR5174	STRG.49702.1	-	-	-
		LDN-GB-3B	miR1436	STRG.46147.1	-	-	-
		W9262-260D3	miR1436	STRG.46057.1	-	-	-
		W9262-260D3	miR5174	STRG.46179.1, STRG.46057.1	-	-	-
lcl|LT934122.1_cds_VAI59185.1_159141	Uncharacterized protein [Triticum turgidum]	Pithless	miR1439	STRG.47553.1	-	-	-
		W9262-260D3	miR5181	STRG.46179.1	-	-	-
lcl|LT934123.1_cds_VAI69681.1_165721	Uncharacterized protein [Triticinae TaxID=1648030]	Kofa	miR395	STRG.49467.1	-	-	-
lcl|LT934121.1_cds_VAI49459.1_149405	TPR_MLP1_2 domain-containing protein [Triticum turgidum]	Pithless	miR1439	STRG.47553.1	-	-	-
lcl|LT934124.1_cds_VAI88252.1_184292	Uncharacterized protein [Triticum turgidum]	Pithless	miR1439	STRG.47553.1	-	-	-
		W9262-260D3	miR5181	STRG.46179.1	-	-	-
lcl|LT934123.1_cds_VAI73644.1_169684	Morc6_S5 domain-containing protein [Triticum turgidum]	Pithless	miR1439	STRG.47553.1	-	-	-
lcl|LT934124.1_cds_VAI92104.1_188149	Uncharacterized protein [Triticum turgidum]	W9262-260D3	miR1130	STRG.46057.1	-	-	-
lcl|LT934122.1_cds_VAI60961.1_160910	Uncharacterized protein [Triticum turgidum]	CDC Fortitude	miR1118	STRG.49702.1	-	-	-
lcl|LT934122.1_cds_VAI60962.1_160909	Uncharacterized protein [Triticum turgidum]	CDC Fortitude	miR1118	STRG.49702.1	-	-	-
lcl|LT934123.1_cds_VAI72756.1_168795	tRNA N(3)-methylcytidine methyltransferase [Triticum TaxID=4564]	CDC Fortitude	miR1118	STRG.49702.1	-	-	-
		LDN-GB-3B	miR1118	STRG.46147.1	-	-	-
lcl|LT934123.1_cds_VAI72755.1_168796	tRNA N(3)-methylcytidine methyltransferase [Triticum turgidum]	CDC Fortitude	miR1118	STRG.49702.1	-	-	-
		LDN-GB-3B	miR1118	STRG.46147.1	-	-	-
lcl|LT934122.1_cds_VAI57572.1_157518	Lipase_3 domain-containing protein [Triticum turgidum]	CDC Fortitude	miR1436	STRG.49702.1	-	-	-
lcl|LT934122.1_cds_VAI59790.1_159738	Uncharacterized protein [Triticum TaxID=4564]	CDC Fortitude	miR1436	STRG.49702.1	-	-	-
		LDN-GB-3B	miR1436	STRG.46147.1	-	-	-
		W9262-260D3	miR1436	STRG.46057.1	-	-	-
lcl|LT934123.1_cds_VAI81753.1_177793	RING-type E3 ubiquitin transferase [Triticum turgidum]	Kofa	miR395	STRG.49467.1	-	-	-
lcl|LT934124.1_cds_VAI93955.1_189995	RING-type E3 ubiquitin transferase [Triticum turgidum]	Kofa	miR395	STRG.49467.1	-	-	-
lcl|LT934123.1_cds_VAI82144.1_178184	Uncharacterized protein [Triticum turgidum]	Kofa	miR395	STRG.49467.1	-	-	-
lcl|LT934121.1_cds_VAI43168.1_143127	CRAL-TRIO domain-containing protein [Triticum turgidum]	Kofa	miR395	STRG.49467.1	-	-	-
lcl|LT934121.1_cds_VAI43169.1_143129	CRAL-TRIO domain-containing protein [Triticum turgidum]	Kofa	miR395	STRG.49467.1	-	-	-
lcl|LT934121.1_cds_VAI43173.1_143126	CRAL-TRIO domain-containing protein [Triticum turgidum]	Kofa	miR395	STRG.49467.1	-	-	-
lcl|LT934121.1_cds_VAI43177.1_143128	CRAL-TRIO domain-containing protein [Triticum turgidum]	Kofa	miR395	STRG.49467.1	-	-	-
lcl|LT934121.1_cds_VAI43174.1_143125	CRAL-TRIO domain-containing protein [Triticum turgidum]	Kofa	miR395	STRG.49467.1	-	-	-
lcl|LT934121.1_cds_VAI43171.1_143124	CRAL-TRIO domain-containing protein [Triticum turgidum]	Kofa	miR395	STRG.49467.1	-	-	-
lcl|LT934121.1_cds_VAI43172.1_143123	CRAL-TRIO domain-containing protein [Triticum turgidum]	Kofa	miR395	STRG.49467.1	-	-	-
lcl|LT934121.1_cds_VAI43170.1_143122	CRAL-TRIO domain-containing protein [Triticum turgidum]	Kofa	miR395	STRG.49467.1	-	-	-
lcl|LT934121.1_cds_VAI43175.1_143121	CRAL-TRIO domain-containing protein [Triticum turgidum]	Kofa	miR395	STRG.49467.1	-	-	-
lcl|LT934121.1_cds_VAI43176.1_143120	CRAL-TRIO domain-containing protein [Triticum turgidum]	Kofa	miR395	STRG.49467.1	-	-	-
lcl|LT934122.1_cds_VAI60257.1_160205	Uncharacterized protein [Triticum turgidum]	Langdon	miR169	STRG.49026.1, STRG.45799.1	-	-	-
lcl|LT934121.1_cds_VAI48836.1_148777	Uncharacterized protein [Triticum turgidum]	Langdon	miR169	STRG.49026.1, STRG.45799.1	-	-	-
lcl|LT934122.1_cds_VAI60259.1_160209	Uncharacterized protein [Triticum turgidum]	Langdon	miR169	STRG.49026.1, STRG.45799.1	-	-	-
lcl|LT934122.1_cds_VAI60268.1_160215	Uncharacterized protein [Triticum turgidum]	Langdon	miR169	STRG.49026.1, STRG.45799.1	-	-	-
lcl|LT934122.1_cds_VAI60258.1_160211	Uncharacterized protein [Triticum turgidum]	Langdon	miR169	STRG.49026.1, STRG.45799.1	-	-	-
lcl|LT934121.1_cds_VAI48835.1_148779	Uncharacterized protein [Triticum turgidum]	Langdon	miR169	STRG.49026.1, STRG.45799.1	-	-	-
lcl|LT934122.1_cds_VAI60261.1_160217	Uncharacterized protein [Triticum turgidum]	Langdon	miR169	STRG.49026.1, STRG.45799.1	-	-	-
lcl|LT934121.1_cds_VAI48824.1_148783	Uncharacterized protein [Triticum turgidum]	Langdon	miR169	STRG.49026.1, STRG.45799.1	-	-	-
lcl|LT934122.1_cds_VAI60265.1_160220	Uncharacterized protein [Triticum turgidum]	Langdon	miR169	STRG.49026.1, STRG.45799.1	-	-	-
lcl|LT934121.1_cds_VAI48822.1_148773	Uncharacterized protein [Triticum turgidum]	Langdon	miR169	STRG.49026.1, STRG.45799.1	-	-	-
lcl|LT934122.1_cds_VAI60266.1_160206	Uncharacterized protein [Triticum turgidum]	Langdon	miR169	STRG.49026.1, STRG.45799.1	-	-	-
lcl|LT934122.1_cds_VAI60272.1_160210	Uncharacterized protein [Triticum turgidum]	Langdon	miR169	STRG.49026.1, STRG.45799.1	-	-	-
lcl|LT934121.1_cds_VAI48833.1_148778	Uncharacterized protein [Triticum turgidum]	Langdon	miR169	STRG.49026.1, STRG.45799.1	-	-	-
lcl|LT934122.1_cds_VAI60263.1_160221	DUF2415 domain-containing protein [Triticum turgidum]	Langdon	miR169	STRG.49026.1, STRG.45799.1	-	-	-
lcl|LT934121.1_cds_VAI48834.1_148776	Uncharacterized protein [Triticum TaxID=4564]	Langdon	miR169	STRG.49026.1, STRG.45799.1	-	-	-
lcl|LT934122.1_cds_VAI60273.1_160208	Uncharacterized protein [Triticum TaxID=4564]	Langdon	miR169	STRG.49026.1, STRG.45799.1	-	-	-
lcl|LT934122.1_cds_VAI60270.1_160212	Uncharacterized protein [Triticum TaxID=4564]	Langdon	miR169	STRG.49026.1, STRG.45799.1	-	-	-
lcl|LT934121.1_cds_VAI48823.1_148774	Uncharacterized protein [Triticum turgidum]	Langdon	miR169	STRG.49026.1, STRG.45799.1	-	-	-
lcl|LT934122.1_cds_VAI60260.1_160207	Uncharacterized protein [Triticum turgidum]	Langdon	miR169	STRG.49026.1, STRG.45799.1	-	-	-
lcl|LT934122.1_cds_VAI60264.1_160222	DUF2415 domain-containing protein [Triticum turgidum]	Langdon	miR169	STRG.49026.1, STRG.45799.1	-	-	-
lcl|LT934121.1_cds_VAI48838.1_148775	Uncharacterized protein [Triticum TaxID=4564]	Langdon	miR169	STRG.49026.1, STRG.45799.1	-	-	-
lcl|LT934121.1_cds_VAI48837.1_148780	Uncharacterized protein [Triticum turgidum]	Langdon	miR169	STRG.49026.1, STRG.45799.1	-	-	-
lcl|LT934122.1_cds_VAI60271.1_160213	Uncharacterized protein [Triticum turgidum]	Langdon	miR169	STRG.49026.1, STRG.45799.1	-	-	-
lcl|LT934124.1_cds_VAI86739.1_182772	Uncharacterized protein [Triticum turgidum]	Pithless	miR1439	STRG.47553.1	-	-	-
lcl|LT934124.1_cds_VAI86738.1_182773	Uncharacterized protein [Triticum turgidum]	Pithless	miR1439	STRG.47553.1	-	-	-
lcl|LT934124.1_cds_VAI86737.1_182774	Uncharacterized protein [Triticum turgidum]	Pithless	miR1439	STRG.47553.1	-	-	-
lcl|LT934123.1_cds_VAI74662.1_170702	Uncharacterized protein [Triticum turgidum]	Pithless	miR1439	STRG.47553.1	-	-	-
lcl|LT934123.1_cds_VAI74658.1_170706	Uncharacterized protein [Triticum turgidum]	Pithless	miR1439	STRG.47553.1	-	-	-
lcl|LT934124.1_cds_VAI86740.1_182771	Uncharacterized protein [Triticum turgidum]	Pithless	miR1439	STRG.47553.1	-	-	-
lcl|LT934124.1_cds_VAI86742.1_182769	Uncharacterized protein [Triticum turgidum]	Pithless	miR1439	STRG.47553.1	-	-	-
lcl|LT934124.1_cds_VAI86741.1_182770	Uncharacterized protein [Triticum turgidum]	Pithless	miR1439	STRG.47553.1	-	-	-
lcl|LT934123.1_cds_VAI74663.1_170701	Uncharacterized protein [Triticum turgidum]	Pithless	miR1439	STRG.47553.1	-	-	-
lcl|LT934124.1_cds_VAI86728.1_182776	Uncharacterized protein [Triticum turgidum]	Pithless	miR1439	STRG.47553.1	-	-	-
lcl|LT934123.1_cds_VAI74664.1_170700	Uncharacterized protein [Triticum turgidum]	Pithless	miR1439	STRG.47553.1	-	-	-
lcl|LT934124.1_cds_VAI86725.1_182768	Uncharacterized protein [Triticum turgidum]	Pithless	miR1439	STRG.47553.1	-	-	-
lcl|LT934123.1_cds_VAI74666.1_170695	Uncharacterized protein [Triticum turgidum]	Pithless	miR1439	STRG.47553.1	-	-	-
lcl|LT934123.1_cds_VAI74655.1_170698	Uncharacterized protein [Triticum turgidum]	Pithless	miR1439	STRG.47553.1	-	-	-
lcl|LT934123.1_cds_VAI74667.1_170696	Uncharacterized protein [Triticum turgidum]	Pithless	miR1439	STRG.47553.1	-	-	-
lcl|LT934124.1_cds_VAI86727.1_182766	Uncharacterized protein [Triticum turgidum]	Pithless	miR1439	STRG.47553.1	-	-	-
lcl|LT934124.1_cds_VAI86743.1_182765	Uncharacterized protein [Triticum turgidum]	Pithless	miR1439	STRG.47553.1	-	-	-
lcl|LT934123.1_cds_VAI74665.1_170699	Uncharacterized protein [Triticum turgidum]	Pithless	miR1439	STRG.47553.1	-	-	-
lcl|LT934123.1_cds_VAI74656.1_170694	Uncharacterized protein [Triticum turgidum]	Pithless	miR1439	STRG.47553.1	-	-	-
lcl|LT934124.1_cds_VAI86724.1_182764	Uncharacterized protein [Triticum TaxID=4564]	Pithless	miR1439	STRG.47553.1	-	-	-
lcl|LT934122.1_cds_VAI56979.1_156934	-	Pithless	miR1439	STRG.47553.1	-	-	-
lcl|LT934121.1_cds_VAI45286.1_145245	-	Pithless	miR1439	STRG.47553.1	-	-	-
lcl|LT934121.1_cds_VAI45284.1_145244	-	Pithless	miR1439	STRG.47553.1	-	-	-
lcl|LT934122.1_cds_VAI56971.1_156925	-	Pithless	miR1439	STRG.47553.1	-	-	-
lcl|LT934123.1_cds_VAI70095.1_166135	ABC1 domain-containing protein [Triticum turgidum]	Pithless	miR1439	STRG.47553.1	-	-	-
lcl|LT934123.1_cds_VAI76067.1_172107	Uncharacterized protein [Triticum TaxID=4564]	Pithless	miR1439	STRG.47553.1	-	-	-
		W9262-260D3	miR5181	STRG.46179.1	-	-	-
lcl|LT934122.1_cds_VAI56606.1_156554	TBCC domain-containing protein 1 [Triticum turgidum]	Pithless	miR1439	STRG.47553.1	-	-	-
lcl|LT934121.1_cds_VAI45010.1_144967	TBCC domain-containing protein 1 [Triticum turgidum]	Pithless	miR1439	STRG.47553.1	-	-	-
lcl|LT934121.1_cds_VAI46512.1_146472	Uncharacterized protein [Triticum turgidum]	Pithless	miR1439	STRG.47553.1	-	-	-
lcl|LT934121.1_cds_VAI46515.1_146475	Uncharacterized protein [Triticum turgidum]	Pithless	miR1439	STRG.47553.1	-	-	-
lcl|LT934121.1_cds_VAI46514.1_146474	Uncharacterized protein [Triticum turgidum]	Pithless	miR1439	STRG.47553.1	-	-	-
lcl|LT934121.1_cds_VAI46513.1_146473	Uncharacterized protein [Triticum turgidum]	Pithless	miR1439	STRG.47553.1	-	-	-
lcl|LT934121.1_cds_VAI46519.1_146463	Uncharacterized protein [Triticum TaxID=4564]	Pithless	miR1439	STRG.47553.1	-	-	-
lcl|LT934121.1_cds_VAI46522.1_146462	Uncharacterized protein [Triticum turgidum]	Pithless	miR1439	STRG.47553.1	-	-	-
lcl|LT934121.1_cds_VAI46517.1_146467	Uncharacterized protein [Triticum turgidum]	Pithless	miR1439	STRG.47553.1	-	-	-
lcl|LT934121.1_cds_VAI46521.1_146464	Uncharacterized protein [Triticum turgidum]	Pithless	miR1439	STRG.47553.1	-	-	-
lcl|LT934121.1_cds_VAI46511.1_146470	Uncharacterized protein [Triticum turgidum]	Pithless	miR1439	STRG.47553.1	-	-	-
lcl|LT934121.1_cds_VAI46523.1_146471	Uncharacterized protein [Triticum TaxID=4564]	Pithless	miR1439	STRG.47553.1	-	-	-
lcl|LT934121.1_cds_VAI46520.1_146465	Uncharacterized protein [Triticum turgidum]	Pithless	miR1439	STRG.47553.1	-	-	-
lcl|LT934121.1_cds_VAI46518.1_146466	Uncharacterized protein [Triticum TaxID=4564]	Pithless	miR1439	STRG.47553.1	-	-	-
lcl|LT934121.1_cds_VAI46516.1_146468	Uncharacterized protein [Triticum turgidum]	Pithless	miR1439	STRG.47553.1	-	-	-
lcl|LT934124.1_cds_VAI82959.1_179001	Uncharacterized protein [Triticum turgidum]	W9262-260D3	miR5181	STRG.46179.1	-	-	-
lcl|LT934124.1_cds_VAI82960.1_179003	Uncharacterized protein [Triticum TaxID=4564]	W9262-260D3	miR5181	STRG.46179.1	-	-	-
lcl|LT934124.1_cds_VAI82961.1_179002	Uncharacterized protein [Triticum turgidum]	W9262-260D3	miR5181	STRG.46179.1	-	-	-
lcl|LT934111.1_cds_VAH00668.1_670	Uncharacterized protein [Triticum turgidum]	CDC Fortitude	-	STRG.49256.1	Unknown_170	-	UCAGAUGAGAAGGCAGAUCAUA
		LDN-GB-3B	-	STRG.45094.1	Unknown_170	-	UCAGAUGAGAAGGCAGAUCAUA
lcl|LT934111.1_cds_VAH00669.1_672	Uncharacterized protein [Triticum turgidum]	CDC Fortitude	-	STRG.49256.1	Unknown_170	-	UCAGAUGAGAAGGCAGAUCAUA
		LDN-GB-3B	-	STRG.45094.1	Unknown_170	-	UCAGAUGAGAAGGCAGAUCAUA
lcl|LT934111.1_cds_VAH00672.1_673	Uncharacterized protein [Triticum turgidum]	CDC Fortitude	-	STRG.49256.1	Unknown_170	-	UCAGAUGAGAAGGCAGAUCAUA
		LDN-GB-3B	-	STRG.45094.1	Unknown_170	-	UCAGAUGAGAAGGCAGAUCAUA
lcl|LT934111.1_cds_VAH00693.1_632	Uncharacterized protein [Triticum turgidum]	CDC Fortitude	-	STRG.49256.1	Unknown_170	-	UCAGAUGAGAAGGCAGAUCAUA
		LDN-GB-3B	-	STRG.45094.1	Unknown_170	-	UCAGAUGAGAAGGCAGAUCAUA
lcl|LT934111.1_cds_VAH00699.1_695	Uncharacterized protein [Triticum turgidum]	CDC Fortitude	-	STRG.49256.1	Unknown_170	-	UCAGAUGAGAAGGCAGAUCAUA
		LDN-GB-3B	-	STRG.45094.1	Unknown_170	-	UCAGAUGAGAAGGCAGAUCAUA
lcl|LT934111.1_cds_VAH00712.1_712	Uncharacterized protein [Triticum turgidum]	CDC Fortitude	-	STRG.49256.1	Unknown_170	-	UCAGAUGAGAAGGCAGAUCAUA
		LDN-GB-3B	-	STRG.45094.1	Unknown_170	-	UCAGAUGAGAAGGCAGAUCAUA
lcl|LT934111.1_cds_VAH00713.1_711	Uncharacterized protein [Triticum turgidum]	CDC Fortitude	-	STRG.49256.1	Unknown_170	-	UCAGAUGAGAAGGCAGAUCAUA
		LDN-GB-3B	-	STRG.45094.1	Unknown_170	-	UCAGAUGAGAAGGCAGAUCAUA
lcl|LT934111.1_cds_VAH00714.1_710	Uncharacterized protein [Triticum turgidum]	CDC Fortitude	-	STRG.49256.1	Unknown_170	-	UCAGAUGAGAAGGCAGAUCAUA
		LDN-GB-3B	-	STRG.45094.1	Unknown_170	-	UCAGAUGAGAAGGCAGAUCAUA
lcl|LT934111.1_cds_VAH00716.1_715	Uncharacterized protein [Triticum TaxID=4564]	CDC Fortitude	-	STRG.49256.1	Unknown_170	-	UCAGAUGAGAAGGCAGAUCAUA
		LDN-GB-3B	-	STRG.45094.1	Unknown_170	-	UCAGAUGAGAAGGCAGAUCAUA
lcl|LT934111.1_cds_VAH00717.1_714	Uncharacterized protein [Triticum turgidum]	CDC Fortitude	-	STRG.49256.1	Unknown_170	-	UCAGAUGAGAAGGCAGAUCAUA
		LDN-GB-3B	-	STRG.45094.1	Unknown_170	-	UCAGAUGAGAAGGCAGAUCAUA
lcl|LT934111.1_cds_VAH00719.1_716	Uncharacterized protein [Triticum turgidum]	CDC Fortitude	-	STRG.49256.1	Unknown_170	-	UCAGAUGAGAAGGCAGAUCAUA
		LDN-GB-3B	-	STRG.45094.1	Unknown_170	-	UCAGAUGAGAAGGCAGAUCAUA
lcl|LT934111.1_cds_VAH01380.1_1376	Uncharacterized protein [Triticum TaxID=4564]	CDC Fortitude	-	STRG.49256.1	Unknown_170	-	UCAGAUGAGAAGGCAGAUCAUA
		LDN-GB-3B	-	STRG.45094.1	Unknown_170	-	UCAGAUGAGAAGGCAGAUCAUA
lcl|LT934111.1_cds_VAH01865.1_1861	DUF4220 domain-containing protein [Triticum TaxID=4564]	Langdon	-	STRG.45779.1	miR6197_83	tae-miR6197-5p_MI0030416	UCUGUAAACAAAUGUAGGACG
		W9262-260D3	-	STRG.46057.1	miR1138_29	tae-miR1138_MI0006200	GCUUAGAUGUGACAUCCUUAAAA
lcl|LT934111.1_cds_VAH07665.1_7659	Uncharacterized protein [Triticum turgidum]	CDC Fortitude	-	STRG.49256.1	Unknown_170	-	UCAGAUGAGAAGGCAGAUCAUA
		LDN-GB-3B	-	STRG.45094.1	Unknown_170	-	UCAGAUGAGAAGGCAGAUCAUA
lcl|LT934111.1_cds_VAH07666.1_7662	Uncharacterized protein [Triticum turgidum]	CDC Fortitude	-	STRG.49256.1	Unknown_170	-	UCAGAUGAGAAGGCAGAUCAUA
		LDN-GB-3B	-	STRG.45094.1	Unknown_170	-	UCAGAUGAGAAGGCAGAUCAUA
lcl|LT934112.1_cds_VAH11997.1_11983	Uncharacterized protein [Triticum TaxID=4564]	CDC Fortitude	-	STRG.49256.1	Unknown_170	-	UCAGAUGAGAAGGCAGAUCAUA
		LDN-GB-3B	-	STRG.45094.1	Unknown_170	-	UCAGAUGAGAAGGCAGAUCAUA
lcl|LT934112.1_cds_VAH11998.1_11984	Uncharacterized protein [Triticum turgidum]	CDC Fortitude	-	STRG.49256.1	Unknown_170	-	UCAGAUGAGAAGGCAGAUCAUA
		LDN-GB-3B	-	STRG.45094.1	Unknown_170	-	UCAGAUGAGAAGGCAGAUCAUA
lcl|LT934112.1_cds_VAH12496.1_12492	Uncharacterized protein [Triticum turgidum]	CDC Fortitude	-	STRG.49256.1	Unknown_170	-	UCAGAUGAGAAGGCAGAUCAUA
		LDN-GB-3B	-	STRG.45094.1	Unknown_170	-	UCAGAUGAGAAGGCAGAUCAUA
lcl|LT934112.1_cds_VAH12501.1_12506	NB-ARC domain-containing protein [Triticum TaxID=4564]	CDC Fortitude	-	STRG.49256.1	Unknown_170	-	UCAGAUGAGAAGGCAGAUCAUA
		LDN-GB-3B	-	STRG.45094.1	Unknown_170	-	UCAGAUGAGAAGGCAGAUCAUA
lcl|LT934112.1_cds_VAH12502.1_12505	NB-ARC domain-containing protein [Triticum turgidum]	CDC Fortitude	-	STRG.49256.1	Unknown_170	-	UCAGAUGAGAAGGCAGAUCAUA
		LDN-GB-3B	-	STRG.45094.1	Unknown_170	-	UCAGAUGAGAAGGCAGAUCAUA
lcl|LT934112.1_cds_VAH12503.1_12504	NB-ARC domain-containing protein [Triticum turgidum]	CDC Fortitude	-	STRG.49256.1	Unknown_170	-	UCAGAUGAGAAGGCAGAUCAUA
		LDN-GB-3B	-	STRG.45094.1	Unknown_170	-	UCAGAUGAGAAGGCAGAUCAUA
lcl|LT934112.1_cds_VAH12504.1_12503	NB-ARC domain-containing protein [Triticum turgidum]	CDC Fortitude	-	STRG.49256.1	Unknown_170	-	UCAGAUGAGAAGGCAGAUCAUA
		LDN-GB-3B	-	STRG.45094.1	Unknown_170	-	UCAGAUGAGAAGGCAGAUCAUA
lcl|LT934112.1_cds_VAH12505.1_12507	Uncharacterized protein [Triticum turgidum]	CDC Fortitude	-	STRG.49256.1	Unknown_170	-	UCAGAUGAGAAGGCAGAUCAUA
		LDN-GB-3B	-	STRG.45094.1	Unknown_170	-	UCAGAUGAGAAGGCAGAUCAUA
lcl|LT934112.1_cds_VAH12507.1_12510	Uncharacterized protein [Triticum turgidum]	CDC Fortitude	-	STRG.49256.1	Unknown_170	-	UCAGAUGAGAAGGCAGAUCAUA
		LDN-GB-3B	-	STRG.45094.1	Unknown_170	-	UCAGAUGAGAAGGCAGAUCAUA
lcl|LT934112.1_cds_VAH12508.1_12512	Uncharacterized protein [Triticum turgidum]	CDC Fortitude	-	STRG.49256.1	Unknown_170	-	UCAGAUGAGAAGGCAGAUCAUA
		LDN-GB-3B	-	STRG.45094.1	Unknown_170	-	UCAGAUGAGAAGGCAGAUCAUA
lcl|LT934112.1_cds_VAH12509.1_12513	Uncharacterized protein [Triticum turgidum]	CDC Fortitude	-	STRG.49256.1	Unknown_170	-	UCAGAUGAGAAGGCAGAUCAUA
		LDN-GB-3B	-	STRG.45094.1	Unknown_170	-	UCAGAUGAGAAGGCAGAUCAUA
lcl|LT934112.1_cds_VAH12511.1_12515	Uncharacterized protein [Triticum turgidum]	CDC Fortitude	-	STRG.49256.1	Unknown_170	-	UCAGAUGAGAAGGCAGAUCAUA
		LDN-GB-3B	-	STRG.45094.1	Unknown_170	-	UCAGAUGAGAAGGCAGAUCAUA
lcl|LT934112.1_cds_VAH12512.1_12514	Uncharacterized protein [Triticum turgidum]	CDC Fortitude	-	STRG.49256.1	Unknown_170	-	UCAGAUGAGAAGGCAGAUCAUA
		LDN-GB-3B	-	STRG.45094.1	Unknown_170	-	UCAGAUGAGAAGGCAGAUCAUA
lcl|LT934112.1_cds_VAH12516.1_12520	Uncharacterized protein [Triticum turgidum]	CDC Fortitude	-	STRG.49256.1	Unknown_170	-	UCAGAUGAGAAGGCAGAUCAUA
		LDN-GB-3B	-	STRG.45094.1	Unknown_170	-	UCAGAUGAGAAGGCAGAUCAUA
lcl|LT934112.1_cds_VAH12518.1_12521	NB-ARC domain-containing protein [Triticum turgidum]	CDC Fortitude	-	STRG.49256.1	Unknown_170	-	UCAGAUGAGAAGGCAGAUCAUA
		LDN-GB-3B	-	STRG.45094.1	Unknown_170	-	UCAGAUGAGAAGGCAGAUCAUA
lcl|LT934112.1_cds_VAH12519.1_12522	NB-ARC domain-containing protein [Triticum turgidum]	CDC Fortitude	-	STRG.49256.1	Unknown_170	-	UCAGAUGAGAAGGCAGAUCAUA
		LDN-GB-3B	-	STRG.45094.1	Unknown_170	-	UCAGAUGAGAAGGCAGAUCAUA
lcl|LT934112.1_cds_VAH12529.1_12493	Uncharacterized protein [Triticum turgidum]	CDC Fortitude	-	STRG.49256.1	Unknown_170	-	UCAGAUGAGAAGGCAGAUCAUA
		LDN-GB-3B	-	STRG.45094.1	Unknown_170	-	UCAGAUGAGAAGGCAGAUCAUA
lcl|LT934112.1_cds_VAH12558.1_12552	Uncharacterized protein [Triticum turgidum]	CDC Fortitude	-	STRG.49256.1	Unknown_170	-	UCAGAUGAGAAGGCAGAUCAUA
		LDN-GB-3B	-	STRG.45094.1	Unknown_170	-	UCAGAUGAGAAGGCAGAUCAUA
lcl|LT934112.1_cds_VAH21165.1_21159	Uncharacterized protein [Triticum turgidum]	CDC Fortitude	-	STRG.49256.1	Unknown_170	-	UCAGAUGAGAAGGCAGAUCAUA
		LDN-GB-3B	-	STRG.45094.1	Unknown_170	-	UCAGAUGAGAAGGCAGAUCAUA
lcl|LT934112.1_cds_VAH21166.1_21158	Uncharacterized protein [Triticum turgidum]	CDC Fortitude	-	STRG.49256.1	Unknown_170	-	UCAGAUGAGAAGGCAGAUCAUA
		LDN-GB-3B	-	STRG.45094.1	Unknown_170	-	UCAGAUGAGAAGGCAGAUCAUA
lcl|LT934112.1_cds_VAH21167.1_21157	Uncharacterized protein [Triticum turgidum]	CDC Fortitude	-	STRG.49256.1	Unknown_170	-	UCAGAUGAGAAGGCAGAUCAUA
		LDN-GB-3B	-	STRG.45094.1	Unknown_170	-	UCAGAUGAGAAGGCAGAUCAUA
lcl|LT934112.1_cds_VAH21168.1_21160	Uncharacterized protein [Triticum turgidum]	CDC Fortitude	-	STRG.49256.1	Unknown_170	-	UCAGAUGAGAAGGCAGAUCAUA
		LDN-GB-3B	-	STRG.45094.1	Unknown_170	-	UCAGAUGAGAAGGCAGAUCAUA
lcl|LT934112.1_cds_VAH21169.1_21161	Uncharacterized protein [Triticum turgidum]	CDC Fortitude	-	STRG.49256.1	Unknown_170	-	UCAGAUGAGAAGGCAGAUCAUA
		LDN-GB-3B	-	STRG.45094.1	Unknown_170	-	UCAGAUGAGAAGGCAGAUCAUA
lcl|LT934112.1_cds_VAH23297.1_23290	Uncharacterized protein [Triticum turgidum]	CDC Fortitude	-	STRG.49256.1	Unknown_170	-	UCAGAUGAGAAGGCAGAUCAUA
		LDN-GB-3B	-	STRG.45094.1	Unknown_170	-	UCAGAUGAGAAGGCAGAUCAUA
lcl|LT934112.1_cds_VAH23298.1_23289	Uncharacterized protein [Triticum turgidum]	CDC Fortitude	-	STRG.49256.1	Unknown_170	-	UCAGAUGAGAAGGCAGAUCAUA
		LDN-GB-3B	-	STRG.45094.1	Unknown_170	-	UCAGAUGAGAAGGCAGAUCAUA
lcl|LT934113.1_cds_VAH26414.1_26405	Uncharacterized protein [Triticum turgidum]	Langdon	-	STRG.45779.1	miR6197_83	tae-miR6197-5p_MI0030416	UCUGUAAACAAAUGUAGGACG
lcl|LT934113.1_cds_VAH35110.1_35104	Gamma-tubulin complex component [Triticum turgidum]	CDC Fortitude	-	STRG.49256.1	Unknown_170	-	UCAGAUGAGAAGGCAGAUCAUA
		LDN-GB-3B	-	STRG.45094.1	Unknown_170	-	UCAGAUGAGAAGGCAGAUCAUA
lcl|LT934113.1_cds_VAH35111.1_35103	Gamma-tubulin complex component [Triticum turgidum]	CDC Fortitude	-	STRG.49256.1	Unknown_170	-	UCAGAUGAGAAGGCAGAUCAUA
		LDN-GB-3B	-	STRG.45094.1	Unknown_170	-	UCAGAUGAGAAGGCAGAUCAUA
lcl|LT934113.1_cds_VAH35112.1_35102	Gamma-tubulin complex component [Triticum turgidum]	CDC Fortitude	-	STRG.49256.1	Unknown_170	-	UCAGAUGAGAAGGCAGAUCAUA
		LDN-GB-3B	-	STRG.45094.1	Unknown_170	-	UCAGAUGAGAAGGCAGAUCAUA
lcl|LT934113.1_cds_VAH35113.1_35101	Gamma-tubulin complex component [Triticum turgidum]	CDC Fortitude	-	STRG.49256.1	Unknown_170	-	UCAGAUGAGAAGGCAGAUCAUA
		LDN-GB-3B	-	STRG.45094.1	Unknown_170	-	UCAGAUGAGAAGGCAGAUCAUA
lcl|LT934113.1_cds_VAH35114.1_35100	Gamma-tubulin complex component [Triticum turgidum]	CDC Fortitude	-	STRG.49256.1	Unknown_170	-	UCAGAUGAGAAGGCAGAUCAUA
		LDN-GB-3B	-	STRG.45094.1	Unknown_170	-	UCAGAUGAGAAGGCAGAUCAUA
lcl|LT934113.1_cds_VAH35115.1_35105	Gamma-tubulin complex component [Triticum turgidum]	CDC Fortitude	-	STRG.49256.1	Unknown_170	-	UCAGAUGAGAAGGCAGAUCAUA
		LDN-GB-3B	-	STRG.45094.1	Unknown_170	-	UCAGAUGAGAAGGCAGAUCAUA
lcl|LT934113.1_cds_VAH35518.1_35510	AAA domain-containing protein [Triticum turgidum]	CDC Fortitude	-	STRG.49256.1	Unknown_170	-	UCAGAUGAGAAGGCAGAUCAUA
		LDN-GB-3B	-	STRG.45094.1	Unknown_170	-	UCAGAUGAGAAGGCAGAUCAUA
lcl|LT934113.1_cds_VAH35519.1_35511	AAA domain-containing protein [Triticum turgidum]	CDC Fortitude	-	STRG.49256.1	Unknown_170	-	UCAGAUGAGAAGGCAGAUCAUA
		LDN-GB-3B	-	STRG.45094.1	Unknown_170	-	UCAGAUGAGAAGGCAGAUCAUA
lcl|LT934113.1_cds_VAH35520.1_35508	AAA domain-containing protein [Triticum TaxID=4564]	CDC Fortitude	-	STRG.49256.1	Unknown_170	-	UCAGAUGAGAAGGCAGAUCAUA
		LDN-GB-3B	-	STRG.45094.1	Unknown_170	-	UCAGAUGAGAAGGCAGAUCAUA
lcl|LT934113.1_cds_VAH35521.1_35509	AAA domain-containing protein [Triticum turgidum]	CDC Fortitude	-	STRG.49256.1	Unknown_170	-	UCAGAUGAGAAGGCAGAUCAUA
		LDN-GB-3B	-	STRG.45094.1	Unknown_170	-	UCAGAUGAGAAGGCAGAUCAUA
lcl|LT934113.1_cds_VAH35954.1_35944	Uncharacterized protein [Triticum TaxID=4564]	W9262-260D3	-	STRG.46057.1	miR1138_29	tae-miR1138_MI0006200	GCUUAGAUGUGACAUCCUUAAAA
lcl|LT934113.1_cds_VAH35955.1_35945	Uncharacterized protein [Triticum turgidum]	W9262-260D3	-	STRG.46057.1	miR1138_29	tae-miR1138_MI0006200	GCUUAGAUGUGACAUCCUUAAAA
lcl|LT934113.1_cds_VAH35956.1_35946	Uncharacterized protein [Triticum turgidum]	W9262-260D3	-	STRG.46057.1	miR1138_29	tae-miR1138_MI0006200	GCUUAGAUGUGACAUCCUUAAAA
lcl|LT934113.1_cds_VAH35957.1_35947	Uncharacterized protein [Triticum turgidum]	W9262-260D3	-	STRG.46057.1	miR1138_29	tae-miR1138_MI0006200	GCUUAGAUGUGACAUCCUUAAAA
lcl|LT934113.1_cds_VAH39485.1_39475	Uncharacterized protein [Triticum turgidum]	CDC Fortitude	-	STRG.49256.1	Unknown_170	-	UCAGAUGAGAAGGCAGAUCAUA
		LDN-GB-3B	-	STRG.45094.1	Unknown_170	-	UCAGAUGAGAAGGCAGAUCAUA
lcl|LT934113.1_cds_VAH39488.1_39477	Uncharacterized protein [Triticum turgidum]	CDC Fortitude	-	STRG.49256.1	Unknown_170	-	UCAGAUGAGAAGGCAGAUCAUA
		LDN-GB-3B	-	STRG.45094.1	Unknown_170	-	UCAGAUGAGAAGGCAGAUCAUA
lcl|LT934113.1_cds_VAH39489.1_39478	Uncharacterized protein [Triticum turgidum]	CDC Fortitude	-	STRG.49256.1	Unknown_170	-	UCAGAUGAGAAGGCAGAUCAUA
		LDN-GB-3B	-	STRG.45094.1	Unknown_170	-	UCAGAUGAGAAGGCAGAUCAUA
lcl|LT934113.1_cds_VAH39490.1_39476	Uncharacterized protein [Triticum turgidum]	CDC Fortitude	-	STRG.49256.1	Unknown_170	-	UCAGAUGAGAAGGCAGAUCAUA
		LDN-GB-3B	-	STRG.45094.1	Unknown_170	-	UCAGAUGAGAAGGCAGAUCAUA
lcl|LT934113.1_cds_VAH39491.1_39481	Uncharacterized protein [Triticum turgidum]	CDC Fortitude	-	STRG.49256.1	Unknown_170	-	UCAGAUGAGAAGGCAGAUCAUA
		LDN-GB-3B	-	STRG.45094.1	Unknown_170	-	UCAGAUGAGAAGGCAGAUCAUA
lcl|LT934113.1_cds_VAH39521.1_39512	Uncharacterized protein [Triticum turgidum]	CDC Fortitude	-	STRG.49256.1	Unknown_170	-	UCAGAUGAGAAGGCAGAUCAUA
		LDN-GB-3B	-	STRG.45094.1	Unknown_170	-	UCAGAUGAGAAGGCAGAUCAUA
lcl|LT934113.1_cds_VAH39522.1_39511	Uncharacterized protein [Triticum turgidum]	CDC Fortitude	-	STRG.49256.1	Unknown_170	-	UCAGAUGAGAAGGCAGAUCAUA
		LDN-GB-3B	-	STRG.45094.1	Unknown_170	-	UCAGAUGAGAAGGCAGAUCAUA
lcl|LT934114.1_cds_VAH40301.1_40288	NB-ARC domain-containing protein [Triticum turgidum]	CDC Fortitude	-	STRG.49256.1	Unknown_170	-	UCAGAUGAGAAGGCAGAUCAUA
		LDN-GB-3B	-	STRG.45094.1	Unknown_170	-	UCAGAUGAGAAGGCAGAUCAUA
lcl|LT934114.1_cds_VAH40302.1_40290	Uncharacterized protein [Triticum turgidum]	CDC Fortitude	-	STRG.49256.1	Unknown_170	-	UCAGAUGAGAAGGCAGAUCAUA
		LDN-GB-3B	-	STRG.45094.1	Unknown_170	-	UCAGAUGAGAAGGCAGAUCAUA
lcl|LT934114.1_cds_VAH40303.1_40289	Uncharacterized protein [Triticum turgidum]	CDC Fortitude	-	STRG.49256.1	Unknown_170	-	UCAGAUGAGAAGGCAGAUCAUA
		LDN-GB-3B	-	STRG.45094.1	Unknown_170	-	UCAGAUGAGAAGGCAGAUCAUA
lcl|LT934114.1_cds_VAH40327.1_40322	Uncharacterized protein [Triticum turgidum]	CDC Fortitude	-	STRG.49256.1	Unknown_170	-	UCAGAUGAGAAGGCAGAUCAUA
		LDN-GB-3B	-	STRG.45094.1	Unknown_170	-	UCAGAUGAGAAGGCAGAUCAUA
lcl|LT934114.1_cds_VAH40330.1_40326	Uncharacterized protein [Triticum turgidum]	CDC Fortitude	-	STRG.49256.1	Unknown_170	-	UCAGAUGAGAAGGCAGAUCAUA
		LDN-GB-3B	-	STRG.45094.1	Unknown_170	-	UCAGAUGAGAAGGCAGAUCAUA
lcl|LT934114.1_cds_VAH40334.1_40330	Uncharacterized protein [Triticum turgidum]	CDC Fortitude	-	STRG.49256.1	Unknown_170	-	UCAGAUGAGAAGGCAGAUCAUA
		LDN-GB-3B	-	STRG.45094.1	Unknown_170	-	UCAGAUGAGAAGGCAGAUCAUA
lcl|LT934114.1_cds_VAH40336.1_40329	Uncharacterized protein [Triticum turgidum]	CDC Fortitude	-	STRG.49256.1	Unknown_170	-	UCAGAUGAGAAGGCAGAUCAUA
		LDN-GB-3B	-	STRG.45094.1	Unknown_170	-	UCAGAUGAGAAGGCAGAUCAUA
lcl|LT934114.1_cds_VAH40339.1_40334	Uncharacterized protein [Triticum turgidum]	CDC Fortitude	-	STRG.49256.1	Unknown_170	-	UCAGAUGAGAAGGCAGAUCAUA
		LDN-GB-3B	-	STRG.45094.1	Unknown_170	-	UCAGAUGAGAAGGCAGAUCAUA
lcl|LT934114.1_cds_VAH40345.1_40342	NB-ARC domain-containing protein [Triticum turgidum]	CDC Fortitude	-	STRG.49256.1	Unknown_170	-	UCAGAUGAGAAGGCAGAUCAUA
		LDN-GB-3B	-	STRG.45094.1	Unknown_170	-	UCAGAUGAGAAGGCAGAUCAUA
lcl|LT934114.1_cds_VAH40347.1_40341	Uncharacterized protein [Triticum turgidum]	CDC Fortitude	-	STRG.49256.1	Unknown_170	-	UCAGAUGAGAAGGCAGAUCAUA
		LDN-GB-3B	-	STRG.45094.1	Unknown_170	-	UCAGAUGAGAAGGCAGAUCAUA
lcl|LT934114.1_cds_VAH40348.1_40344	Uncharacterized protein [Triticum turgidum]	CDC Fortitude	-	STRG.49256.1	Unknown_170	-	UCAGAUGAGAAGGCAGAUCAUA
		LDN-GB-3B	-	STRG.45094.1	Unknown_170	-	UCAGAUGAGAAGGCAGAUCAUA
lcl|LT934114.1_cds_VAH40349.1_40345	NB-ARC domain-containing protein [Triticum turgidum]	CDC Fortitude	-	STRG.49256.1	Unknown_170	-	UCAGAUGAGAAGGCAGAUCAUA
		LDN-GB-3B	-	STRG.45094.1	Unknown_170	-	UCAGAUGAGAAGGCAGAUCAUA
lcl|LT934114.1_cds_VAH40350.1_40346	Uncharacterized protein [Triticum turgidum]	CDC Fortitude	-	STRG.49256.1	Unknown_170	-	UCAGAUGAGAAGGCAGAUCAUA
		LDN-GB-3B	-	STRG.45094.1	Unknown_170	-	UCAGAUGAGAAGGCAGAUCAUA
lcl|LT934114.1_cds_VAH40353.1_40351	NB-ARC domain-containing protein [Triticum turgidum]	CDC Fortitude	-	STRG.49256.1	Unknown_170	-	UCAGAUGAGAAGGCAGAUCAUA
		LDN-GB-3B	-	STRG.45094.1	Unknown_170	-	UCAGAUGAGAAGGCAGAUCAUA
lcl|LT934114.1_cds_VAH40354.1_40350	Uncharacterized protein [Triticum turgidum]	CDC Fortitude	-	STRG.49256.1	Unknown_170	-	UCAGAUGAGAAGGCAGAUCAUA
		LDN-GB-3B	-	STRG.45094.1	Unknown_170	-	UCAGAUGAGAAGGCAGAUCAUA
lcl|LT934114.1_cds_VAH40364.1_40359	NB-ARC domain-containing protein [Triticum turgidum]	CDC Fortitude	-	STRG.49256.1	Unknown_170	-	UCAGAUGAGAAGGCAGAUCAUA
		LDN-GB-3B	-	STRG.45094.1	Unknown_170	-	UCAGAUGAGAAGGCAGAUCAUA
lcl|LT934114.1_cds_VAH40366.1_40362	Uncharacterized protein [Triticum turgidum]	CDC Fortitude	-	STRG.49256.1	Unknown_170	-	UCAGAUGAGAAGGCAGAUCAUA
		LDN-GB-3B	-	STRG.45094.1	Unknown_170	-	UCAGAUGAGAAGGCAGAUCAUA
lcl|LT934114.1_cds_VAH50386.1_50371	Gamma-tubulin complex component [Triticum turgidum]	CDC Fortitude	-	STRG.49256.1	Unknown_170	-	UCAGAUGAGAAGGCAGAUCAUA
		LDN-GB-3B	-	STRG.45094.1	Unknown_170	-	UCAGAUGAGAAGGCAGAUCAUA
lcl|LT934114.1_cds_VAH50387.1_50372	Gamma-tubulin complex component [Triticum turgidum]	CDC Fortitude	-	STRG.49256.1	Unknown_170	-	UCAGAUGAGAAGGCAGAUCAUA
		LDN-GB-3B	-	STRG.45094.1	Unknown_170	-	UCAGAUGAGAAGGCAGAUCAUA
lcl|LT934114.1_cds_VAH51263.1_51249	Uncharacterized protein [Triticum TaxID=4564]	W9262-260D3	-	STRG.46057.1	miR1138_29	tae-miR1138_MI0006200	GCUUAGAUGUGACAUCCUUAAAA
lcl|LT934114.1_cds_VAH51264.1_51248	Uncharacterized protein [Triticum TaxID=4564]	W9262-260D3	-	STRG.46057.1	miR1138_29	tae-miR1138_MI0006200	GCUUAGAUGUGACAUCCUUAAAA
lcl|LT934114.1_cds_VAH51265.1_51250	Uncharacterized protein [Triticum turgidum]	W9262-260D3	-	STRG.46057.1	miR1138_29	tae-miR1138_MI0006200	GCUUAGAUGUGACAUCCUUAAAA
lcl|LT934114.1_cds_VAH51266.1_51252	Uncharacterized protein [Triticum turgidum]	W9262-260D3	-	STRG.46057.1	miR1138_29	tae-miR1138_MI0006200	GCUUAGAUGUGACAUCCUUAAAA
lcl|LT934114.1_cds_VAH51267.1_51251	Uncharacterized protein [Triticum turgidum]	W9262-260D3	-	STRG.46057.1	miR1138_29	tae-miR1138_MI0006200	GCUUAGAUGUGACAUCCUUAAAA
lcl|LT934114.1_cds_VAH53905.1_53890	Uncharacterized protein [Triticum turgidum]	Langdon	-	STRG.45779.1	miR6197_83	tae-miR6197-5p_MI0030416	UCUGUAAACAAAUGUAGGACG
lcl|LT934114.1_cds_VAH55003.1_54986	Uncharacterized protein [Triticum turgidum]	CDC Fortitude	-	STRG.49256.1	Unknown_170	-	UCAGAUGAGAAGGCAGAUCAUA
		LDN-GB-3B	-	STRG.45094.1	Unknown_170	-	UCAGAUGAGAAGGCAGAUCAUA
lcl|LT934114.1_cds_VAH55004.1_54987	Uncharacterized protein [Triticum turgidum]	CDC Fortitude	-	STRG.49256.1	Unknown_170	-	UCAGAUGAGAAGGCAGAUCAUA
		LDN-GB-3B	-	STRG.45094.1	Unknown_170	-	UCAGAUGAGAAGGCAGAUCAUA
lcl|LT934114.1_cds_VAH55005.1_54990	Uncharacterized protein [Triticum turgidum]	CDC Fortitude	-	STRG.49256.1	Unknown_170	-	UCAGAUGAGAAGGCAGAUCAUA
		LDN-GB-3B	-	STRG.45094.1	Unknown_170	-	UCAGAUGAGAAGGCAGAUCAUA
lcl|LT934114.1_cds_VAH55067.1_55052	Uncharacterized protein [Triticum turgidum]	CDC Fortitude	-	STRG.49256.1	Unknown_170	-	UCAGAUGAGAAGGCAGAUCAUA
		LDN-GB-3B	-	STRG.45094.1	Unknown_170	-	UCAGAUGAGAAGGCAGAUCAUA
lcl|LT934115.1_cds_VAH67002.1_66981	Uncharacterized protein [Triticum turgidum]	Langdon	-	STRG.45779.1	miR6197_83	tae-miR6197-5p_MI0030416	UCUGUAAACAAAUGUAGGACG
lcl|LT934115.1_cds_VAH68901.1_68880	Uncharacterized protein [Triticum turgidum]	CDC Fortitude	-	STRG.49256.1	Unknown_170	-	UCAGAUGAGAAGGCAGAUCAUA
		LDN-GB-3B	-	STRG.45094.1	Unknown_170	-	UCAGAUGAGAAGGCAGAUCAUA
lcl|LT934115.1_cds_VAH68930.1_68899	NB-ARC domain-containing protein [Triticum turgidum]	CDC Fortitude	-	STRG.49256.1	Unknown_170	-	UCAGAUGAGAAGGCAGAUCAUA
		LDN-GB-3B	-	STRG.45094.1	Unknown_170	-	UCAGAUGAGAAGGCAGAUCAUA
lcl|LT934115.1_cds_VAH68931.1_68898	NB-ARC domain-containing protein [Triticum turgidum]	CDC Fortitude	-	STRG.49256.1	Unknown_170	-	UCAGAUGAGAAGGCAGAUCAUA
		LDN-GB-3B	-	STRG.45094.1	Unknown_170	-	UCAGAUGAGAAGGCAGAUCAUA
lcl|LT934115.1_cds_VAH70270.1_70252	AP3B1_C domain-containing protein [Triticum turgidum]	CDC Fortitude	-	STRG.49256.1	Unknown_170	-	UCAGAUGAGAAGGCAGAUCAUA
		LDN-GB-3B	-	STRG.45094.1	Unknown_170	-	UCAGAUGAGAAGGCAGAUCAUA
lcl|LT934115.1_cds_VAH70271.1_70258	AP-3 complex subunit beta [Triticum turgidum]	CDC Fortitude	-	STRG.49256.1	Unknown_170	-	UCAGAUGAGAAGGCAGAUCAUA
		LDN-GB-3B	-	STRG.45094.1	Unknown_170	-	UCAGAUGAGAAGGCAGAUCAUA
lcl|LT934115.1_cds_VAH70272.1_70259	AP-3 complex subunit beta [Triticum turgidum]	CDC Fortitude	-	STRG.49256.1	Unknown_170	-	UCAGAUGAGAAGGCAGAUCAUA
		LDN-GB-3B	-	STRG.45094.1	Unknown_170	-	UCAGAUGAGAAGGCAGAUCAUA
lcl|LT934115.1_cds_VAH70273.1_70250	AP-3 complex subunit beta [Triticum turgidum]	CDC Fortitude	-	STRG.49256.1	Unknown_170	-	UCAGAUGAGAAGGCAGAUCAUA
		LDN-GB-3B	-	STRG.45094.1	Unknown_170	-	UCAGAUGAGAAGGCAGAUCAUA
lcl|LT934115.1_cds_VAH70274.1_70251	AP-3 complex subunit beta [Triticinae TaxID=1648030]	CDC Fortitude	-	STRG.49256.1	Unknown_170	-	UCAGAUGAGAAGGCAGAUCAUA
		LDN-GB-3B	-	STRG.45094.1	Unknown_170	-	UCAGAUGAGAAGGCAGAUCAUA
lcl|LT934115.1_cds_VAH70276.1_70253	AP-3 complex subunit beta [Triticum turgidum]	CDC Fortitude	-	STRG.49256.1	Unknown_170	-	UCAGAUGAGAAGGCAGAUCAUA
		LDN-GB-3B	-	STRG.45094.1	Unknown_170	-	UCAGAUGAGAAGGCAGAUCAUA
lcl|LT934115.1_cds_VAH70277.1_70255	AP-3 complex subunit beta [Triticum turgidum]	CDC Fortitude	-	STRG.49256.1	Unknown_170	-	UCAGAUGAGAAGGCAGAUCAUA
		LDN-GB-3B	-	STRG.45094.1	Unknown_170	-	UCAGAUGAGAAGGCAGAUCAUA
lcl|LT934115.1_cds_VAH70278.1_70254	AP-3 complex subunit beta [Triticum turgidum]	CDC Fortitude	-	STRG.49256.1	Unknown_170	-	UCAGAUGAGAAGGCAGAUCAUA
		LDN-GB-3B	-	STRG.45094.1	Unknown_170	-	UCAGAUGAGAAGGCAGAUCAUA
lcl|LT934115.1_cds_VAH70279.1_70257	AP-3 complex subunit beta [Triticum turgidum]	CDC Fortitude	-	STRG.49256.1	Unknown_170	-	UCAGAUGAGAAGGCAGAUCAUA
		LDN-GB-3B	-	STRG.45094.1	Unknown_170	-	UCAGAUGAGAAGGCAGAUCAUA
lcl|LT934115.1_cds_VAH70280.1_70256	AP-3 complex subunit beta [Triticum turgidum]	CDC Fortitude	-	STRG.49256.1	Unknown_170	-	UCAGAUGAGAAGGCAGAUCAUA
		LDN-GB-3B	-	STRG.45094.1	Unknown_170	-	UCAGAUGAGAAGGCAGAUCAUA
lcl|LT934116.1_cds_VAH72014.1_71988	NB-ARC domain-containing protein [Triticum turgidum]	CDC Fortitude	-	STRG.49256.1	Unknown_170	-	UCAGAUGAGAAGGCAGAUCAUA
		LDN-GB-3B	-	STRG.45094.1	Unknown_170	-	UCAGAUGAGAAGGCAGAUCAUA
lcl|LT934116.1_cds_VAH72191.1_72165	Gp_dh_N domain-containing protein [Triticum turgidum]	Langdon	-	STRG.45779.1	miR6197_83	tae-miR6197-5p_MI0030416	UCUGUAAACAAAUGUAGGACG
lcl|LT934116.1_cds_VAH79139.1_79115	GPN-loop GTPase 2 [Triticum turgidum]	W9262-260D3	-	STRG.46057.1	miR1138_29	tae-miR1138_MI0006200	GCUUAGAUGUGACAUCCUUAAAA
lcl|LT934116.1_cds_VAH79140.1_79113	GPN-loop GTPase 2 [Triticinae TaxID=1648030]	W9262-260D3	-	STRG.46057.1	miR1138_29	tae-miR1138_MI0006200	GCUUAGAUGUGACAUCCUUAAAA
lcl|LT934116.1_cds_VAH79141.1_79114	GPN-loop GTPase 2 [Triticum TaxID=4564]	W9262-260D3	-	STRG.46057.1	miR1138_29	tae-miR1138_MI0006200	GCUUAGAUGUGACAUCCUUAAAA
lcl|LT934116.1_cds_VAH84953.1_84917	Uncharacterized protein [Triticum TaxID=4564]	CDC Fortitude	-	STRG.49256.1	Unknown_170	-	UCAGAUGAGAAGGCAGAUCAUA
		LDN-GB-3B	-	STRG.45094.1	Unknown_170	-	UCAGAUGAGAAGGCAGAUCAUA
lcl|LT934116.1_cds_VAH84971.1_84945	Uncharacterized protein [Triticum TaxID=4564]	CDC Fortitude	-	STRG.49256.1	Unknown_170	-	UCAGAUGAGAAGGCAGAUCAUA
		LDN-GB-3B	-	STRG.45094.1	Unknown_170	-	UCAGAUGAGAAGGCAGAUCAUA
lcl|LT934116.1_cds_VAH86486.1_86460	AP-3 complex subunit beta [Triticum turgidum]	CDC Fortitude	-	STRG.49256.1	Unknown_170	-	UCAGAUGAGAAGGCAGAUCAUA
		LDN-GB-3B	-	STRG.45094.1	Unknown_170	-	UCAGAUGAGAAGGCAGAUCAUA
lcl|LT934116.1_cds_VAH86487.1_86470	AP-3 complex subunit beta [Triticum turgidum]	CDC Fortitude	-	STRG.49256.1	Unknown_170	-	UCAGAUGAGAAGGCAGAUCAUA
		LDN-GB-3B	-	STRG.45094.1	Unknown_170	-	UCAGAUGAGAAGGCAGAUCAUA
lcl|LT934116.1_cds_VAH86488.1_86471	AP-3 complex subunit beta [Triticum turgidum]	CDC Fortitude	-	STRG.49256.1	Unknown_170	-	UCAGAUGAGAAGGCAGAUCAUA
		LDN-GB-3B	-	STRG.45094.1	Unknown_170	-	UCAGAUGAGAAGGCAGAUCAUA
lcl|LT934116.1_cds_VAH86489.1_86462	AP-3 complex subunit beta [Triticum turgidum]	CDC Fortitude	-	STRG.49256.1	Unknown_170	-	UCAGAUGAGAAGGCAGAUCAUA
		LDN-GB-3B	-	STRG.45094.1	Unknown_170	-	UCAGAUGAGAAGGCAGAUCAUA
lcl|LT934116.1_cds_VAH86490.1_86461	AP-3 complex subunit beta [Triticum turgidum]	CDC Fortitude	-	STRG.49256.1	Unknown_170	-	UCAGAUGAGAAGGCAGAUCAUA
		LDN-GB-3B	-	STRG.45094.1	Unknown_170	-	UCAGAUGAGAAGGCAGAUCAUA
lcl|LT934116.1_cds_VAH86491.1_86463	AP-3 complex subunit beta [Triticum turgidum]	CDC Fortitude	-	STRG.49256.1	Unknown_170	-	UCAGAUGAGAAGGCAGAUCAUA
		LDN-GB-3B	-	STRG.45094.1	Unknown_170	-	UCAGAUGAGAAGGCAGAUCAUA
lcl|LT934116.1_cds_VAH86492.1_86468	AP3B1_C domain-containing protein [Triticum turgidum]	CDC Fortitude	-	STRG.49256.1	Unknown_170	-	UCAGAUGAGAAGGCAGAUCAUA
		LDN-GB-3B	-	STRG.45094.1	Unknown_170	-	UCAGAUGAGAAGGCAGAUCAUA
lcl|LT934116.1_cds_VAH86493.1_86469	AP3B1_C domain-containing protein [Triticum turgidum]	CDC Fortitude	-	STRG.49256.1	Unknown_170	-	UCAGAUGAGAAGGCAGAUCAUA
		LDN-GB-3B	-	STRG.45094.1	Unknown_170	-	UCAGAUGAGAAGGCAGAUCAUA
lcl|LT934116.1_cds_VAH86495.1_86467	AP-3 complex subunit beta [Triticum turgidum]	CDC Fortitude	-	STRG.49256.1	Unknown_170	-	UCAGAUGAGAAGGCAGAUCAUA
		LDN-GB-3B	-	STRG.45094.1	Unknown_170	-	UCAGAUGAGAAGGCAGAUCAUA
lcl|LT934116.1_cds_VAH86496.1_86465	AP-3 complex subunit beta [Triticum turgidum]	CDC Fortitude	-	STRG.49256.1	Unknown_170	-	UCAGAUGAGAAGGCAGAUCAUA
		LDN-GB-3B	-	STRG.45094.1	Unknown_170	-	UCAGAUGAGAAGGCAGAUCAUA
lcl|LT934116.1_cds_VAH86641.1_86616	NB-ARC domain-containing protein [Triticum turgidum]	CDC Fortitude	-	STRG.49256.1	Unknown_170	-	UCAGAUGAGAAGGCAGAUCAUA
		LDN-GB-3B	-	STRG.45094.1	Unknown_170	-	UCAGAUGAGAAGGCAGAUCAUA
lcl|LT934116.1_cds_VAH86642.1_86615	NB-ARC domain-containing protein [Triticum TaxID=4564]	CDC Fortitude	-	STRG.49256.1	Unknown_170	-	UCAGAUGAGAAGGCAGAUCAUA
		LDN-GB-3B	-	STRG.45094.1	Unknown_170	-	UCAGAUGAGAAGGCAGAUCAUA
lcl|LT934117.1_cds_VAH87666.1_87635	Kinesin motor domain-containing protein [Triticum turgidum]	Langdon	-	STRG.45779.1	miR6197_83	tae-miR6197-5p_MI0030416	UCUGUAAACAAAUGUAGGACG
lcl|LT934117.1_cds_VAH89184.1_89151	Protein kinase domain-containing protein [Triticum turgidum]	W9262-260D3	-	STRG.46057.1	miR1138_29	tae-miR1138_MI0006200	GCUUAGAUGUGACAUCCUUAAAA
lcl|LT934117.1_cds_VAH90749.1_90719	Uncharacterized protein [Triticum turgidum]	CDC Fortitude	-	STRG.49256.1	Unknown_170	-	UCAGAUGAGAAGGCAGAUCAUA
		LDN-GB-3B	-	STRG.45094.1	Unknown_170	-	UCAGAUGAGAAGGCAGAUCAUA
lcl|LT934117.1_cds_VAH90750.1_90718	Uncharacterized protein [Triticum TaxID=4564]	CDC Fortitude	-	STRG.49256.1	Unknown_170	-	UCAGAUGAGAAGGCAGAUCAUA
		LDN-GB-3B	-	STRG.45094.1	Unknown_170	-	UCAGAUGAGAAGGCAGAUCAUA
lcl|LT934117.1_cds_VAH92825.1_92794	MFS domain-containing protein [Triticum TaxID=4564]	Langdon	-	STRG.45779.1	miR6197_83	tae-miR6197-5p_MI0030416	UCUGUAAACAAAUGUAGGACG
lcl|LT934117.1_cds_VAH92826.1_92795	MFS domain-containing protein [Triticum turgidum]	Langdon	-	STRG.45779.1	miR6197_83	tae-miR6197-5p_MI0030416	UCUGUAAACAAAUGUAGGACG
lcl|LT934117.1_cds_VAH94710.1_94681	Cation_ATPase_N domain-containing protein [Triticum turgidum]	CDC Fortitude	-	STRG.49256.1	Unknown_170	-	UCAGAUGAGAAGGCAGAUCAUA
		LDN-GB-3B	-	STRG.45094.1	Unknown_170	-	UCAGAUGAGAAGGCAGAUCAUA
lcl|LT934117.1_cds_VAH94711.1_94680	Cation_ATPase_N domain-containing protein [Triticum turgidum]	CDC Fortitude	-	STRG.49256.1	Unknown_170	-	UCAGAUGAGAAGGCAGAUCAUA
		LDN-GB-3B	-	STRG.45094.1	Unknown_170	-	UCAGAUGAGAAGGCAGAUCAUA
lcl|LT934117.1_cds_VAH94712.1_94679	Calcium-transporting ATPase [Triticum turgidum]	CDC Fortitude	-	STRG.49256.1	Unknown_170	-	UCAGAUGAGAAGGCAGAUCAUA
		LDN-GB-3B	-	STRG.45094.1	Unknown_170	-	UCAGAUGAGAAGGCAGAUCAUA
lcl|LT934117.1_cds_VAH94713.1_94678	Calcium-transporting ATPase [Triticum TaxID=4564]	CDC Fortitude	-	STRG.49256.1	Unknown_170	-	UCAGAUGAGAAGGCAGAUCAUA
		LDN-GB-3B	-	STRG.45094.1	Unknown_170	-	UCAGAUGAGAAGGCAGAUCAUA
lcl|LT934117.1_cds_VAH94714.1_94682	Calcium-transporting ATPase [Triticum turgidum]	CDC Fortitude	-	STRG.49256.1	Unknown_170	-	UCAGAUGAGAAGGCAGAUCAUA
		LDN-GB-3B	-	STRG.45094.1	Unknown_170	-	UCAGAUGAGAAGGCAGAUCAUA
lcl|LT934117.1_cds_VAH94715.1_94683	Cation_ATPase_N domain-containing protein [Triticum turgidum]	CDC Fortitude	-	STRG.49256.1	Unknown_170	-	UCAGAUGAGAAGGCAGAUCAUA
		LDN-GB-3B	-	STRG.45094.1	Unknown_170	-	UCAGAUGAGAAGGCAGAUCAUA
lcl|LT934117.1_cds_VAH98230.1_98198	Uncharacterized protein [Triticum TaxID=4564]	CDC Fortitude	-	STRG.49256.1	Unknown_170	-	UCAGAUGAGAAGGCAGAUCAUA
		LDN-GB-3B	-	STRG.45094.1	Unknown_170	-	UCAGAUGAGAAGGCAGAUCAUA
lcl|LT934117.1_cds_VAI00350.1_100317	Uncharacterized protein [Triticum turgidum]	CDC Fortitude	-	STRG.49256.1	Unknown_170	-	UCAGAUGAGAAGGCAGAUCAUA
		LDN-GB-3B	-	STRG.45094.1	Unknown_170	-	UCAGAUGAGAAGGCAGAUCAUA
lcl|LT934118.1_cds_VAI04164.1_104125	MFS domain-containing protein [Triticum turgidum]	Langdon	-	STRG.45779.1	miR6197_83	tae-miR6197-5p_MI0030416	UCUGUAAACAAAUGUAGGACG
lcl|LT934118.1_cds_VAI04165.1_104126	MFS domain-containing protein [Triticum turgidum]	Langdon	-	STRG.45779.1	miR6197_83	tae-miR6197-5p_MI0030416	UCUGUAAACAAAUGUAGGACG
lcl|LT934118.1_cds_VAI08160.1_108120	UDP-3-O-acyl-N-acetylglucosamine deacetylase [Triticum turgidum]	Langdon	-	STRG.45779.1	miR6197_83	tae-miR6197-5p_MI0030416	UCUGUAAACAAAUGUAGGACG
lcl|LT934118.1_cds_VAI10052.1_110011	NB-ARC domain-containing protein [Triticum TaxID=4564]	CDC Fortitude	-	STRG.49256.1	Unknown_170	-	UCAGAUGAGAAGGCAGAUCAUA
		LDN-GB-3B	-	STRG.45094.1	Unknown_170	-	UCAGAUGAGAAGGCAGAUCAUA
lcl|LT934118.1_cds_VAI10054.1_110014	Uncharacterized protein [Triticum turgidum]	CDC Fortitude	-	STRG.49256.1	Unknown_170	-	UCAGAUGAGAAGGCAGAUCAUA
		LDN-GB-3B	-	STRG.45094.1	Unknown_170	-	UCAGAUGAGAAGGCAGAUCAUA
lcl|LT934118.1_cds_VAI10055.1_110013	Uncharacterized protein [Triticum turgidum]	CDC Fortitude	-	STRG.49256.1	Unknown_170	-	UCAGAUGAGAAGGCAGAUCAUA
		LDN-GB-3B	-	STRG.45094.1	Unknown_170	-	UCAGAUGAGAAGGCAGAUCAUA
lcl|LT934118.1_cds_VAI10056.1_110012	Uncharacterized protein [Triticum turgidum]	CDC Fortitude	-	STRG.49256.1	Unknown_170	-	UCAGAUGAGAAGGCAGAUCAUA
		LDN-GB-3B	-	STRG.45094.1	Unknown_170	-	UCAGAUGAGAAGGCAGAUCAUA
lcl|LT934118.1_cds_VAI11001.1_110960	NB-ARC domain-containing protein [Triticum turgidum]	CDC Fortitude	-	STRG.49256.1	Unknown_170	-	UCAGAUGAGAAGGCAGAUCAUA
		LDN-GB-3B	-	STRG.45094.1	Unknown_170	-	UCAGAUGAGAAGGCAGAUCAUA
lcl|LT934119.1_cds_VAI13410.1_113366	EXS domain-containing protein [Triticum turgidum]	Langdon	-	STRG.45779.1	miR6197_83	tae-miR6197-5p_MI0030416	UCUGUAAACAAAUGUAGGACG
lcl|LT934119.1_cds_VAI20689.1_120644	NB-ARC domain-containing protein [Triticum turgidum]	CDC Fortitude	-	STRG.49256.1	Unknown_170	-	UCAGAUGAGAAGGCAGAUCAUA
		LDN-GB-3B	-	STRG.45094.1	Unknown_170	-	UCAGAUGAGAAGGCAGAUCAUA
lcl|LT934119.1_cds_VAI20690.1_120645	NB-ARC domain-containing protein [Triticum turgidum]	CDC Fortitude	-	STRG.49256.1	Unknown_170	-	UCAGAUGAGAAGGCAGAUCAUA
		LDN-GB-3B	-	STRG.45094.1	Unknown_170	-	UCAGAUGAGAAGGCAGAUCAUA
lcl|LT934119.1_cds_VAI23764.1_123719	F-box domain-containing protein [Triticum turgidum]	CDC Fortitude	-	STRG.49256.1	Unknown_170	-	UCAGAUGAGAAGGCAGAUCAUA
		LDN-GB-3B	-	STRG.45094.1	Unknown_170	-	UCAGAUGAGAAGGCAGAUCAUA
lcl|LT934119.1_cds_VAI23765.1_123720	F-box domain-containing protein [Triticum turgidum]	CDC Fortitude	-	STRG.49256.1	Unknown_170	-	UCAGAUGAGAAGGCAGAUCAUA
		LDN-GB-3B	-	STRG.45094.1	Unknown_170	-	UCAGAUGAGAAGGCAGAUCAUA
lcl|LT934119.1_cds_VAI23770.1_123725	F-box domain-containing protein [Triticum turgidum]	CDC Fortitude	-	STRG.49256.1	Unknown_170	-	UCAGAUGAGAAGGCAGAUCAUA
		LDN-GB-3B	-	STRG.45094.1	Unknown_170	-	UCAGAUGAGAAGGCAGAUCAUA
lcl|LT934119.1_cds_VAI25376.1_125333	Uncharacterized protein [Triticum turgidum]	CDC Fortitude	-	STRG.49256.1	Unknown_170	-	UCAGAUGAGAAGGCAGAUCAUA
		LDN-GB-3B	-	STRG.45094.1	Unknown_170	-	UCAGAUGAGAAGGCAGAUCAUA
lcl|LT934119.1_cds_VAI25377.1_125332	NB-ARC domain-containing protein [Triticum turgidum]	CDC Fortitude	-	STRG.49256.1	Unknown_170	-	UCAGAUGAGAAGGCAGAUCAUA
		LDN-GB-3B	-	STRG.45094.1	Unknown_170	-	UCAGAUGAGAAGGCAGAUCAUA
lcl|LT934119.1_cds_VAI25378.1_125331	Uncharacterized protein [Triticum turgidum]	CDC Fortitude	-	STRG.49256.1	Unknown_170	-	UCAGAUGAGAAGGCAGAUCAUA
		LDN-GB-3B	-	STRG.45094.1	Unknown_170	-	UCAGAUGAGAAGGCAGAUCAUA
lcl|LT934119.1_cds_VAI25379.1_125330	Uncharacterized protein [Triticum turgidum]	CDC Fortitude	-	STRG.49256.1	Unknown_170	-	UCAGAUGAGAAGGCAGAUCAUA
		LDN-GB-3B	-	STRG.45094.1	Unknown_170	-	UCAGAUGAGAAGGCAGAUCAUA
lcl|LT934120.1_cds_VAI37537.1_137491	NB-ARC domain-containing protein [Triticum turgidum]	CDC Fortitude	-	STRG.49256.1	Unknown_170	-	UCAGAUGAGAAGGCAGAUCAUA
		LDN-GB-3B	-	STRG.45094.1	Unknown_170	-	UCAGAUGAGAAGGCAGAUCAUA
lcl|LT934120.1_cds_VAI37538.1_137492	NB-ARC domain-containing protein [Triticum turgidum]	CDC Fortitude	-	STRG.49256.1	Unknown_170	-	UCAGAUGAGAAGGCAGAUCAUA
		LDN-GB-3B	-	STRG.45094.1	Unknown_170	-	UCAGAUGAGAAGGCAGAUCAUA
lcl|LT934120.1_cds_VAI37539.1_137490	NB-ARC domain-containing protein [Triticum turgidum]	CDC Fortitude	-	STRG.49256.1	Unknown_170	-	UCAGAUGAGAAGGCAGAUCAUA
		LDN-GB-3B	-	STRG.45094.1	Unknown_170	-	UCAGAUGAGAAGGCAGAUCAUA
lcl|LT934120.1_cds_VAI38609.1_138562	F-box domain-containing protein [Triticum turgidum]	CDC Fortitude	-	STRG.49256.1	Unknown_170	-	UCAGAUGAGAAGGCAGAUCAUA
		LDN-GB-3B	-	STRG.45094.1	Unknown_170	-	UCAGAUGAGAAGGCAGAUCAUA
lcl|LT934120.1_cds_VAI38610.1_138564	F-box domain-containing protein [Triticum turgidum]	CDC Fortitude	-	STRG.49256.1	Unknown_170	-	UCAGAUGAGAAGGCAGAUCAUA
		LDN-GB-3B	-	STRG.45094.1	Unknown_170	-	UCAGAUGAGAAGGCAGAUCAUA
lcl|LT934120.1_cds_VAI38611.1_138563	F-box domain-containing protein [Triticum turgidum]	CDC Fortitude	-	STRG.49256.1	Unknown_170	-	UCAGAUGAGAAGGCAGAUCAUA
		LDN-GB-3B	-	STRG.45094.1	Unknown_170	-	UCAGAUGAGAAGGCAGAUCAUA
lcl|LT934120.1_cds_VAI38612.1_138565	F-box domain-containing protein [Triticum TaxID=4564]	CDC Fortitude	-	STRG.49256.1	Unknown_170	-	UCAGAUGAGAAGGCAGAUCAUA
		LDN-GB-3B	-	STRG.45094.1	Unknown_170	-	UCAGAUGAGAAGGCAGAUCAUA
lcl|LT934120.1_cds_VAI39123.1_139076	NB-ARC domain-containing protein [Triticum TaxID=4564]	W9262-260D3	-	STRG.46057.1	miR1138_29	tae-miR1138_MI0006200	GCUUAGAUGUGACAUCCUUAAAA
lcl|LT934121.1_cds_VAI41215.1_141167	NB-ARC domain-containing protein [Triticum turgidum]	CDC Fortitude	-	STRG.49256.1	Unknown_170	-	UCAGAUGAGAAGGCAGAUCAUA
		LDN-GB-3B	-	STRG.45094.1	Unknown_170	-	UCAGAUGAGAAGGCAGAUCAUA
lcl|LT934121.1_cds_VAI41216.1_141171	NB-ARC domain-containing protein [Triticum turgidum]	CDC Fortitude	-	STRG.49256.1	Unknown_170	-	UCAGAUGAGAAGGCAGAUCAUA
		LDN-GB-3B	-	STRG.45094.1	Unknown_170	-	UCAGAUGAGAAGGCAGAUCAUA
lcl|LT934121.1_cds_VAI41217.1_141168	NB-ARC domain-containing protein [Triticum turgidum]	CDC Fortitude	-	STRG.49256.1	Unknown_170	-	UCAGAUGAGAAGGCAGAUCAUA
		LDN-GB-3B	-	STRG.45094.1	Unknown_170	-	UCAGAUGAGAAGGCAGAUCAUA
lcl|LT934121.1_cds_VAI41218.1_141170	NB-ARC domain-containing protein [Triticum turgidum]	CDC Fortitude	-	STRG.49256.1	Unknown_170	-	UCAGAUGAGAAGGCAGAUCAUA
		LDN-GB-3B	-	STRG.45094.1	Unknown_170	-	UCAGAUGAGAAGGCAGAUCAUA
lcl|LT934121.1_cds_VAI41219.1_141169	NB-ARC domain-containing protein [Triticum turgidum]	CDC Fortitude	-	STRG.49256.1	Unknown_170	-	UCAGAUGAGAAGGCAGAUCAUA
	NB-ARC domain-containing protein [Triticum turgidum]	LDN-GB-3B	-	STRG.45094.1	Unknown_170	-	UCAGAUGAGAAGGCAGAUCAUA
lcl|LT934121.1_cds_VAI41220.1_141172	NB-ARC domain-containing protein [Triticum turgidum]	CDC Fortitude	-	STRG.49256.1	Unknown_170	-	UCAGAUGAGAAGGCAGAUCAUA
		LDN-GB-3B	-	STRG.45094.1	Unknown_170	-	UCAGAUGAGAAGGCAGAUCAUA
lcl|LT934121.1_cds_VAI45324.1_145275	Uncharacterized protein [Triticum TaxID=4564]	W9262-260D3	-	STRG.46057.1	miR1138_29	tae-miR1138_MI0006200	GCUUAGAUGUGACAUCCUUAAAA
lcl|LT934121.1_cds_VAI45325.1_145277	Uncharacterized protein [Triticum turgidum]	W9262-260D3	-	STRG.46057.1	miR1138_29	tae-miR1138_MI0006200	GCUUAGAUGUGACAUCCUUAAAA
lcl|LT934121.1_cds_VAI45326.1_145276	Uncharacterized protein [Triticum TaxID=4564]	W9262-260D3	-	STRG.46057.1	miR1138_29	tae-miR1138_MI0006200	GCUUAGAUGUGACAUCCUUAAAA
lcl|LT934121.1_cds_VAI51712.1_151663	NB-ARC domain-containing protein [Triticum turgidum]	Langdon	-	STRG.45779.1	miR6197_83	tae-miR6197-5p_MI0030416	UCUGUAAACAAAUGUAGGACG
lcl|LT934121.1_cds_VAI51773.1_151732	Uncharacterized protein [Triticum turgidum]	CDC Fortitude	-	STRG.49256.1	Unknown_170	-	UCAGAUGAGAAGGCAGAUCAUA
		LDN-GB-3B	-	STRG.45094.1	Unknown_170	-	UCAGAUGAGAAGGCAGAUCAUA
lcl|LT934121.1_cds_VAI51778.1_151736	Uncharacterized protein [Triticum turgidum]	CDC Fortitude	-	STRG.49256.1	Unknown_170	-	UCAGAUGAGAAGGCAGAUCAUA
		LDN-GB-3B	-	STRG.45094.1	Unknown_170	-	UCAGAUGAGAAGGCAGAUCAUA
lcl|LT934121.1_cds_VAI52056.1_152008	Uncharacterized protein [Triticum turgidum]	CDC Fortitude	-	STRG.49256.1	Unknown_170	-	UCAGAUGAGAAGGCAGAUCAUA
		LDN-GB-3B	-	STRG.45094.1	Unknown_170	-	UCAGAUGAGAAGGCAGAUCAUA
lcl|LT934121.1_cds_VAI52059.1_152010	Sr13 [Triticum turgidum]	CDC Fortitude	-	STRG.49256.1	Unknown_170	-	UCAGAUGAGAAGGCAGAUCAUA
		LDN-GB-3B	-	STRG.45094.1	Unknown_170	-	UCAGAUGAGAAGGCAGAUCAUA
lcl|LT934121.1_cds_VAI52064.1_152015	NB-ARC domain-containing protein [Triticum turgidum]	CDC Fortitude	-	STRG.49256.1	Unknown_170	-	UCAGAUGAGAAGGCAGAUCAUA
		LDN-GB-3B	-	STRG.45094.1	Unknown_170	-	UCAGAUGAGAAGGCAGAUCAUA
lcl|LT934121.1_cds_VAI52067.1_152022	Uncharacterized protein [Triticum turgidum]	CDC Fortitude	-	STRG.49256.1	Unknown_170	-	UCAGAUGAGAAGGCAGAUCAUA
		LDN-GB-3B	-	STRG.45094.1	Unknown_170	-	UCAGAUGAGAAGGCAGAUCAUA
lcl|LT934121.1_cds_VAI52074.1_152033	CNL3 [Triticum turgidum]	CDC Fortitude	-	STRG.49256.1	Unknown_170	-	UCAGAUGAGAAGGCAGAUCAUA
		LDN-GB-3B	-	STRG.45094.1	Unknown_170	-	UCAGAUGAGAAGGCAGAUCAUA
lcl|LT934121.1_cds_VAI52078.1_152021	Uncharacterized protein [Triticum turgidum]	CDC Fortitude	-	STRG.49256.1	Unknown_170	-	UCAGAUGAGAAGGCAGAUCAUA
		LDN-GB-3B	-	STRG.45094.1	Unknown_170	-	UCAGAUGAGAAGGCAGAUCAUA
lcl|LT934121.1_cds_VAI52085.1_152023	Uncharacterized protein [Triticum turgidum]	CDC Fortitude	-	STRG.49256.1	Unknown_170	-	UCAGAUGAGAAGGCAGAUCAUA
		LDN-GB-3B	-	STRG.45094.1	Unknown_170	-	UCAGAUGAGAAGGCAGAUCAUA
lcl|LT934121.1_cds_VAI52086.1_152018	Uncharacterized protein [Triticum turgidum]	CDC Fortitude	-	STRG.49256.1	Unknown_170	-	UCAGAUGAGAAGGCAGAUCAUA
		LDN-GB-3B	-	STRG.45094.1	Unknown_170	-	UCAGAUGAGAAGGCAGAUCAUA
lcl|LT934121.1_cds_VAI52087.1_152019	Uncharacterized protein [Triticum turgidum]	CDC Fortitude	-	STRG.49256.1	Unknown_170	-	UCAGAUGAGAAGGCAGAUCAUA
		LDN-GB-3B	-	STRG.45094.1	Unknown_170	-	UCAGAUGAGAAGGCAGAUCAUA
lcl|LT934121.1_cds_VAI52088.1_152020	Uncharacterized protein [Triticum turgidum]	CDC Fortitude	-	STRG.49256.1	Unknown_170	-	UCAGAUGAGAAGGCAGAUCAUA
		LDN-GB-3B	-	STRG.45094.1	Unknown_170	-	UCAGAUGAGAAGGCAGAUCAUA
lcl|LT934122.1_cds_VAI52546.1_152496	NB-ARC domain-containing protein [Triticum turgidum]	CDC Fortitude	-	STRG.49256.1	Unknown_170	-	UCAGAUGAGAAGGCAGAUCAUA
		LDN-GB-3B	-	STRG.45094.1	Unknown_170	-	UCAGAUGAGAAGGCAGAUCAUA
lcl|LT934122.1_cds_VAI52548.1_152523	NB-ARC domain-containing protein [Triticum turgidum]	CDC Fortitude	-	STRG.49256.1	Unknown_170	-	UCAGAUGAGAAGGCAGAUCAUA
		LDN-GB-3B	-	STRG.45094.1	Unknown_170	-	UCAGAUGAGAAGGCAGAUCAUA
lcl|LT934122.1_cds_VAI52549.1_152495	NB-ARC domain-containing protein [Triticum turgidum]	CDC Fortitude	-	STRG.49256.1	Unknown_170	-	UCAGAUGAGAAGGCAGAUCAUA
		LDN-GB-3B	-	STRG.45094.1	Unknown_170	-	UCAGAUGAGAAGGCAGAUCAUA
lcl|LT934122.1_cds_VAI52664.1_152613	Uncharacterized protein [Triticum turgidum]	CDC Fortitude	-	STRG.49256.1	Unknown_170	-	UCAGAUGAGAAGGCAGAUCAUA
		LDN-GB-3B	-	STRG.45094.1	Unknown_170	-	UCAGAUGAGAAGGCAGAUCAUA
lcl|LT934122.1_cds_VAI54592.1_154542	NB-ARC domain-containing protein [Triticum turgidum]	CDC Fortitude	-	STRG.49256.1	Unknown_170	-	UCAGAUGAGAAGGCAGAUCAUA
		LDN-GB-3B	-	STRG.45094.1	Unknown_170	-	UCAGAUGAGAAGGCAGAUCAUA
lcl|LT934122.1_cds_VAI54593.1_154541	Uncharacterized protein [Triticum TaxID=4564]	CDC Fortitude	-	STRG.49256.1	Unknown_170	-	UCAGAUGAGAAGGCAGAUCAUA
		LDN-GB-3B	-	STRG.45094.1	Unknown_170	-	UCAGAUGAGAAGGCAGAUCAUA
lcl|LT934122.1_cds_VAI56852.1_156800	FBD domain-containing protein [Triticum turgidum]	CDC Fortitude	-	STRG.49256.1	Unknown_170	-	UCAGAUGAGAAGGCAGAUCAUA
		LDN-GB-3B	-	STRG.45094.1	Unknown_170	-	UCAGAUGAGAAGGCAGAUCAUA
lcl|LT934122.1_cds_VAI58517.1_158465	Uncharacterized protein [Triticum turgidum]	Langdon	-	STRG.45779.1	miR6197_83	tae-miR6197-5p_MI0030416	UCUGUAAACAAAUGUAGGACG
lcl|LT934122.1_cds_VAI58843.1_158793	Uncharacterized protein [Triticum turgidum]	W9262-260D3	-	STRG.46057.1	miR1138_29	tae-miR1138_MI0006200	GCUUAGAUGUGACAUCCUUAAAA
lcl|LT934122.1_cds_VAI58844.1_158792	Uncharacterized protein [Triticum turgidum]	W9262-260D3	-	STRG.46057.1	miR1138_29	tae-miR1138_MI0006200	GCUUAGAUGUGACAUCCUUAAAA
lcl|LT934122.1_cds_VAI58845.1_158795	Uncharacterized protein [Triticum turgidum]	W9262-260D3	-	STRG.46057.1	miR1138_29	tae-miR1138_MI0006200	GCUUAGAUGUGACAUCCUUAAAA
lcl|LT934122.1_cds_VAI58846.1_158791	Uncharacterized protein [Triticum turgidum]	W9262-260D3	-	STRG.46057.1	miR1138_29	tae-miR1138_MI0006200	GCUUAGAUGUGACAUCCUUAAAA
lcl|LT934122.1_cds_VAI58847.1_158794	Uncharacterized protein [Triticum turgidum]	W9262-260D3	-	STRG.46057.1	miR1138_29	tae-miR1138_MI0006200	GCUUAGAUGUGACAUCCUUAAAA
lcl|LT934122.1_cds_VAI60656.1_160603	Trehalose 6-phosphate phosphatase [Triticum TaxID=4564]	Langdon	-	STRG.45779.1	miR6197_83	tae-miR6197-5p_MI0030416	UCUGUAAACAAAUGUAGGACG
lcl|LT934122.1_cds_VAI63639.1_163611	Uncharacterized protein [Triticum turgidum]	CDC Fortitude	-	STRG.49256.1	Unknown_170	-	UCAGAUGAGAAGGCAGAUCAUA
		LDN-GB-3B	-	STRG.45094.1	Unknown_170	-	UCAGAUGAGAAGGCAGAUCAUA
lcl|LT934122.1_cds_VAI63656.1_163587	NB-ARC domain-containing protein [Triticum turgidum]	CDC Fortitude	-	STRG.49256.1	Unknown_170	-	UCAGAUGAGAAGGCAGAUCAUA
		LDN-GB-3B	-	STRG.45094.1	Unknown_170	-	UCAGAUGAGAAGGCAGAUCAUA
lcl|LT934122.1_cds_VAI63756.1_163666	Uncharacterized protein [Triticum TaxID=4564]	CDC Fortitude	-	STRG.49256.1	Unknown_170	-	UCAGAUGAGAAGGCAGAUCAUA
		LDN-GB-3B	-	STRG.45094.1	Unknown_170	-	UCAGAUGAGAAGGCAGAUCAUA
lcl|LT934122.1_cds_VAI63757.1_163669	NB-ARC domain-containing protein [Triticum turgidum]	CDC Fortitude	-	STRG.49256.1	Unknown_170	-	UCAGAUGAGAAGGCAGAUCAUA
		LDN-GB-3B	-	STRG.45094.1	Unknown_170	-	UCAGAUGAGAAGGCAGAUCAUA
lcl|LT934123.1_cds_VAI70315.1_166353	Uncharacterized protein [Triticum turgidum]	CDC Fortitude	-	STRG.49256.1	Unknown_170	-	UCAGAUGAGAAGGCAGAUCAUA
		LDN-GB-3B	-	STRG.45094.1	Unknown_170	-	UCAGAUGAGAAGGCAGAUCAUA
lcl|LT934123.1_cds_VAI70316.1_166354	Uncharacterized protein [Triticum turgidum]	CDC Fortitude	-	STRG.49256.1	Unknown_170	-	UCAGAUGAGAAGGCAGAUCAUA
		LDN-GB-3B	-	STRG.45094.1	Unknown_170	-	UCAGAUGAGAAGGCAGAUCAUA
lcl|LT934123.1_cds_VAI70317.1_166352	Uncharacterized protein [Triticum turgidum]	CDC Fortitude	-	STRG.49256.1	Unknown_170	-	UCAGAUGAGAAGGCAGAUCAUA
		LDN-GB-3B	-	STRG.45094.1	Unknown_170	-	UCAGAUGAGAAGGCAGAUCAUA
lcl|LT934123.1_cds_VAI70325.1_166345	Uncharacterized protein [Triticum turgidum]	CDC Fortitude	-	STRG.49256.1	Unknown_170	-	UCAGAUGAGAAGGCAGAUCAUA
		LDN-GB-3B	-	STRG.45094.1	Unknown_170	-	UCAGAUGAGAAGGCAGAUCAUA
lcl|LT934123.1_cds_VAI70328.1_166343	Uncharacterized protein [Triticum turgidum]	CDC Fortitude	-	STRG.49256.1	Unknown_170	-	UCAGAUGAGAAGGCAGAUCAUA
		LDN-GB-3B	-	STRG.45094.1	Unknown_170	-	UCAGAUGAGAAGGCAGAUCAUA
lcl|LT934123.1_cds_VAI70341.1_166386	Uncharacterized protein [Triticum turgidum]	CDC Fortitude	-	STRG.49256.1	Unknown_170	-	UCAGAUGAGAAGGCAGAUCAUA
		LDN-GB-3B	-	STRG.45094.1	Unknown_170	-	UCAGAUGAGAAGGCAGAUCAUA
lcl|LT934123.1_cds_VAI70344.1_166400	Uncharacterized protein [Triticum turgidum]	CDC Fortitude	-	STRG.49256.1	Unknown_170	-	UCAGAUGAGAAGGCAGAUCAUA
		LDN-GB-3B	-	STRG.45094.1	Unknown_170	-	UCAGAUGAGAAGGCAGAUCAUA
lcl|LT934123.1_cds_VAI70353.1_166392	Uncharacterized protein [Triticum turgidum]	CDC Fortitude	-	STRG.49256.1	Unknown_170	-	UCAGAUGAGAAGGCAGAUCAUA
		LDN-GB-3B	-	STRG.45094.1	Unknown_170	-	UCAGAUGAGAAGGCAGAUCAUA
lcl|LT934123.1_cds_VAI70359.1_166402	Uncharacterized protein [Triticum turgidum]	CDC Fortitude	-	STRG.49256.1	Unknown_170	-	UCAGAUGAGAAGGCAGAUCAUA
		LDN-GB-3B	-	STRG.45094.1	Unknown_170	-	UCAGAUGAGAAGGCAGAUCAUA
lcl|LT934123.1_cds_VAI70360.1_166403	Uncharacterized protein [Triticum turgidum]	CDC Fortitude	-	STRG.49256.1	Unknown_170	-	UCAGAUGAGAAGGCAGAUCAUA
		LDN-GB-3B	-	STRG.45094.1	Unknown_170	-	UCAGAUGAGAAGGCAGAUCAUA
lcl|LT934123.1_cds_VAI70361.1_166404	Uncharacterized protein [Triticum turgidum]	CDC Fortitude	-	STRG.49256.1	Unknown_170	-	UCAGAUGAGAAGGCAGAUCAUA
		LDN-GB-3B	-	STRG.45094.1	Unknown_170	-	UCAGAUGAGAAGGCAGAUCAUA
lcl|LT934123.1_cds_VAI70380.1_166409	Uncharacterized protein [Triticum turgidum]	Langdon	-	STRG.45779.1	miR6197_83	tae-miR6197-5p_MI0030416	UCUGUAAACAAAUGUAGGACG
lcl|LT934123.1_cds_VAI70381.1_166410	Uncharacterized protein [Triticum turgidum]	Langdon	-	STRG.45779.1	miR6197_83	tae-miR6197-5p_MI0030416	UCUGUAAACAAAUGUAGGACG
lcl|LT934123.1_cds_VAI70382.1_166408	Uncharacterized protein [Triticum turgidum]	Langdon	-	STRG.45779.1	miR6197_83	tae-miR6197-5p_MI0030416	UCUGUAAACAAAUGUAGGACG
lcl|LT934123.1_cds_VAI76950.1_172990	Uncharacterized protein [Triticum turgidum]	CDC Fortitude	-	STRG.49256.1	Unknown_170	-	UCAGAUGAGAAGGCAGAUCAUA
		LDN-GB-3B	-	STRG.45094.1	Unknown_170	-	UCAGAUGAGAAGGCAGAUCAUA
lcl|LT934123.1_cds_VAI76951.1_172991	Uncharacterized protein [Triticum turgidum]	CDC Fortitude	-	STRG.49256.1	Unknown_170	-	UCAGAUGAGAAGGCAGAUCAUA
		LDN-GB-3B	-	STRG.45094.1	Unknown_170	-	UCAGAUGAGAAGGCAGAUCAUA
lcl|LT934123.1_cds_VAI77839.1_173878	Uncharacterized protein [Triticum turgidum]	W9262-260D3	-	STRG.46057.1	miR1138_29	tae-miR1138_MI0006200	GCUUAGAUGUGACAUCCUUAAAA
lcl|LT934123.1_cds_VAI77840.1_173881	PAZ domain-containing protein [Triticum turgidum]	W9262-260D3	-	STRG.46057.1	miR1138_29	tae-miR1138_MI0006200	GCUUAGAUGUGACAUCCUUAAAA
lcl|LT934123.1_cds_VAI77841.1_173880	Uncharacterized protein [Triticum turgidum]	W9262-260D3	-	STRG.46057.1	miR1138_29	tae-miR1138_MI0006200	GCUUAGAUGUGACAUCCUUAAAA
lcl|LT934123.1_cds_VAI77842.1_173879	Uncharacterized protein [Triticum TaxID=4564]	W9262-260D3	-	STRG.46057.1	miR1138_29	tae-miR1138_MI0006200	GCUUAGAUGUGACAUCCUUAAAA
lcl|LT934123.1_cds_VAI77843.1_173883	Uncharacterized protein [Triticum turgidum]	W9262-260D3	-	STRG.46057.1	miR1138_29	tae-miR1138_MI0006200	GCUUAGAUGUGACAUCCUUAAAA
lcl|LT934123.1_cds_VAI77844.1_173882	Uncharacterized protein [Triticum TaxID=4564]	W9262-260D3	-	STRG.46057.1	miR1138_29	tae-miR1138_MI0006200	GCUUAGAUGUGACAUCCUUAAAA
lcl|LT934123.1_cds_VAI78695.1_174743	MINDY_DUB domain-containing protein [Triticum turgidum]	Langdon	-	STRG.45779.1	miR6197_83	tae-miR6197-5p_MI0030416	UCUGUAAACAAAUGUAGGACG
lcl|LT934123.1_cds_VAI79880.1_175920	Uncharacterized protein [Triticum turgidum]	CDC Fortitude	-	STRG.49256.1	Unknown_170	-	UCAGAUGAGAAGGCAGAUCAUA
		LDN-GB-3B	-	STRG.45094.1	Unknown_170	-	UCAGAUGAGAAGGCAGAUCAUA
lcl|LT934123.1_cds_VAI81623.1_177675	Uncharacterized protein [Triticum turgidum]	W9262-260D3	-	STRG.46057.1	miR1138_29	tae-miR1138_MI0006200	GCUUAGAUGUGACAUCCUUAAAA
lcl|LT934123.1_cds_VAI81624.1_177664	Uncharacterized protein [Triticum turgidum]	W9262-260D3	-	STRG.46057.1	miR1138_29	tae-miR1138_MI0006200	GCUUAGAUGUGACAUCCUUAAAA
lcl|LT934123.1_cds_VAI81625.1_177666	Uncharacterized protein [Triticum turgidum]	W9262-260D3	-	STRG.46057.1	miR1138_29	tae-miR1138_MI0006200	GCUUAGAUGUGACAUCCUUAAAA
lcl|LT934123.1_cds_VAI81626.1_177665	Uncharacterized protein [Triticum turgidum]	W9262-260D3	-	STRG.46057.1	miR1138_29	tae-miR1138_MI0006200	GCUUAGAUGUGACAUCCUUAAAA
lcl|LT934123.1_cds_VAI81627.1_177667	Uncharacterized protein [Triticum turgidum]	W9262-260D3	-	STRG.46057.1	miR1138_29	tae-miR1138_MI0006200	GCUUAGAUGUGACAUCCUUAAAA
lcl|LT934123.1_cds_VAI81628.1_177668	Uncharacterized protein [Triticum turgidum]	W9262-260D3	-	STRG.46057.1	miR1138_29	tae-miR1138_MI0006200	GCUUAGAUGUGACAUCCUUAAAA
lcl|LT934123.1_cds_VAI81631.1_177676	Uncharacterized protein [Triticum turgidum]	W9262-260D3	-	STRG.46057.1	miR1138_29	tae-miR1138_MI0006200	GCUUAGAUGUGACAUCCUUAAAA
lcl|LT934123.1_cds_VAI81632.1_177673	Uncharacterized protein [Triticum turgidum]	W9262-260D3	-	STRG.46057.1	miR1138_29	tae-miR1138_MI0006200	GCUUAGAUGUGACAUCCUUAAAA
lcl|LT934123.1_cds_VAI81633.1_177674	Uncharacterized protein [Triticum turgidum]	W9262-260D3	-	STRG.46057.1	miR1138_29	tae-miR1138_MI0006200	GCUUAGAUGUGACAUCCUUAAAA
lcl|LT934123.1_cds_VAI81634.1_177672	Uncharacterized protein [Triticum turgidum]	W9262-260D3	-	STRG.46057.1	miR1138_29	tae-miR1138_MI0006200	GCUUAGAUGUGACAUCCUUAAAA
lcl|LT934123.1_cds_VAI81635.1_177671	Uncharacterized protein [Triticum turgidum]	W9262-260D3	-	STRG.46057.1	miR1138_29	tae-miR1138_MI0006200	GCUUAGAUGUGACAUCCUUAAAA
lcl|LT934123.1_cds_VAI81636.1_177670	Uncharacterized protein [Triticum turgidum]	W9262-260D3	-	STRG.46057.1	miR1138_29	tae-miR1138_MI0006200	GCUUAGAUGUGACAUCCUUAAAA
lcl|LT934123.1_cds_VAI81637.1_177669	Uncharacterized protein [Triticum turgidum]	W9262-260D3	-	STRG.46057.1	miR1138_29	tae-miR1138_MI0006200	GCUUAGAUGUGACAUCCUUAAAA
lcl|LT934123.1_cds_VAI81638.1_177663	Uncharacterized protein [Triticum turgidum]	W9262-260D3	-	STRG.46057.1	miR1138_29	tae-miR1138_MI0006200	GCUUAGAUGUGACAUCCUUAAAA
lcl|LT934123.1_cds_VAI82092.1_178132	NB-ARC domain-containing protein [Triticum turgidum]	CDC Fortitude	-	STRG.49256.1	Unknown_170	-	UCAGAUGAGAAGGCAGAUCAUA
		LDN-GB-3B	-	STRG.45094.1	Unknown_170	-	UCAGAUGAGAAGGCAGAUCAUA
lcl|LT934123.1_cds_VAI82093.1_178133	NB-ARC domain-containing protein [Triticum turgidum]	CDC Fortitude	-	STRG.49256.1	Unknown_170	-	UCAGAUGAGAAGGCAGAUCAUA
		LDN-GB-3B	-	STRG.45094.1	Unknown_170	-	UCAGAUGAGAAGGCAGAUCAUA
lcl|LT934123.1_cds_VAI82094.1_178134	NB-ARC domain-containing protein [Triticum turgidum]	CDC Fortitude	-	STRG.49256.1	Unknown_170	-	UCAGAUGAGAAGGCAGAUCAUA
		LDN-GB-3B	-	STRG.45094.1	Unknown_170	-	UCAGAUGAGAAGGCAGAUCAUA
lcl|LT934124.1_cds_VAI89444.1_185485	PAZ domain-containing protein [Triticum turgidum]	W9262-260D3	-	STRG.46057.1	miR1138_29	tae-miR1138_MI0006200	GCUUAGAUGUGACAUCCUUAAAA
lcl|LT934124.1_cds_VAI89447.1_185484	Uncharacterized protein [Triticum turgidum]	W9262-260D3	-	STRG.46057.1	miR1138_29	tae-miR1138_MI0006200	GCUUAGAUGUGACAUCCUUAAAA
lcl|LT934124.1_cds_VAI89448.1_185487	PAZ domain-containing protein [Triticum turgidum]	W9262-260D3	-	STRG.46057.1	miR1138_29	tae-miR1138_MI0006200	GCUUAGAUGUGACAUCCUUAAAA
lcl|LT934124.1_cds_VAI89450.1_185488	Uncharacterized protein [Triticum turgidum]	W9262-260D3	-	STRG.46057.1	miR1138_29	tae-miR1138_MI0006200	GCUUAGAUGUGACAUCCUUAAAA
lcl|LT934124.1_cds_VAI89451.1_185489	PAZ domain-containing protein [Triticum turgidum]	W9262-260D3	-	STRG.46057.1	miR1138_29	tae-miR1138_MI0006200	GCUUAGAUGUGACAUCCUUAAAA
lcl|LT934124.1_cds_VAI90774.1_186822	MINDY_DUB domain-containing protein [Triticum turgidum]	Langdon	-	STRG.45779.1	miR6197_83	tae-miR6197-5p_MI0030416	UCUGUAAACAAAUGUAGGACG
lcl|LT934124.1_cds_VAI94093.1_190133	Uncharacterized protein [Triticum turgidum]	CDC Fortitude	-	STRG.49256.1	Unknown_170	-	UCAGAUGAGAAGGCAGAUCAUA
		LDN-GB-3B	-	STRG.45094.1	Unknown_170	-	UCAGAUGAGAAGGCAGAUCAUA
lcl|LT934124.1_cds_VAI94094.1_190134	Uncharacterized protein [Triticum turgidum]	CDC Fortitude	-	STRG.49256.1	Unknown_170	-	UCAGAUGAGAAGGCAGAUCAUA
		LDN-GB-3B	-	STRG.45094.1	Unknown_170	-	UCAGAUGAGAAGGCAGAUCAUA
lcl|LT934124.1_cds_VAI94095.1_190139	Uncharacterized protein [Triticum turgidum]	CDC Fortitude	-	STRG.49256.1	Unknown_170	-	UCAGAUGAGAAGGCAGAUCAUA
		LDN-GB-3B	-	STRG.45094.1	Unknown_170	-	UCAGAUGAGAAGGCAGAUCAUA
lcl|LT934124.1_cds_VAI94096.1_190138	Uncharacterized protein [Triticum turgidum]	CDC Fortitude	-	STRG.49256.1	Unknown_170	-	UCAGAUGAGAAGGCAGAUCAUA
		LDN-GB-3B	-	STRG.45094.1	Unknown_170	-	UCAGAUGAGAAGGCAGAUCAUA
lcl|LT934124.1_cds_VAI94098.1_190136	Uncharacterized protein [Triticum turgidum]	CDC Fortitude	-	STRG.49256.1	Unknown_170	-	UCAGAUGAGAAGGCAGAUCAUA
		LDN-GB-3B	-	STRG.45094.1	Unknown_170	-	UCAGAUGAGAAGGCAGAUCAUA
lcl|LT934124.1_cds_VAI94099.1_190135	Uncharacterized protein [Triticum turgidum]	CDC Fortitude	-	STRG.49256.1	Unknown_170	-	UCAGAUGAGAAGGCAGAUCAUA
		LDN-GB-3B	-	STRG.45094.1	Unknown_170	-	UCAGAUGAGAAGGCAGAUCAUA
lcl|LT934124.1_cds_VAI94100.1_190140	Uncharacterized protein [Triticum turgidum]	CDC Fortitude	-	STRG.49256.1	Unknown_170	-	UCAGAUGAGAAGGCAGAUCAUA
		LDN-GB-3B	-	STRG.45094.1	Unknown_170	-	UCAGAUGAGAAGGCAGAUCAUA

## Sheet: Bread_wheat_samples
	6218 Control	6218 Infested	LX99 Control	LX99 Infested
Putative lncRNAs from 2B-QTL delineated in our previous work (Muslu et al., 2021)	STRG.2347.1, STRG.7088.1, STRG.7557.1, STRG.23125.1, STRG.28884.1, STRG.28886.1, STRG.28891.1, STRG.28893.1, STRG.28895.1, STRG.28896.1, STRG.28897.1, STRG.28900.1, STRG.28908.1, STRG.28920.1, STRG.28925.1, STRG.28928.1, STRG.28932.1, STRG.28933.1, STRG.28937.1, STRG.28939.1, STRG.28942.1, STRG.28948.1, STRG.28950.1, STRG.28954.1, STRG.28964.1, STRG.28979.1, STRG.28988.1, STRG.28998.1, STRG.29003…	STRG.362.1, STRG.6702.1, STRG.7021.1, STRG.7323.1, STRG.9965.1, STRG.19346.1, STRG.26131.1, STRG.26135.1, STRG.26142.1, STRG.26164.1, STRG.26183.1, STRG.26185.1, STRG.26213.1, STRG.26220.1, STRG.26240.1, STRG.26249.1, STRG.26250.1, STRG.26251.1, STRG.26252.1, STRG.26255.1, STRG.26259.1, STRG.26263.1, STRG.26270.1, STRG.26271.1, STRG.26287.1, STRG.26288.1, STRG.26296.1, STRG.26298.1, STRG.26316.1,…	STRG.2218.1, STRG.5423.1, STRG.6372.1, STRG.12848.1, STRG.13198.1, STRG.22388.1, STRG.23648.1, STRG.28858.1, STRG.30013.1, STRG.30015.1, STRG.30016.1, STRG.30017.1, STRG.30018.1, STRG.30020.1, STRG.30025.1, STRG.30030.1, STRG.30035.1, STRG.30042.1, STRG.30044.1, STRG.30051.1, STRG.30053.1, STRG.30058.1, STRG.30063.1, STRG.30064.1, STRG.30073.1, STRG.30077.1, STRG.30079.1, STRG.30081.1, STRG.30082…	STRG.3005.1, STRG.4952.1, STRG.6871.1, STRG.7916.1, STRG.10633.1, STRG.13212.1, STRG.14933.1, STRG.23568.1, STRG.23783.1, STRG.24195.1, STRG.25415.1, STRG.30894.1, STRG.31634.1, STRG.31660.1, STRG.31661.1, STRG.31662.1, STRG.31666.1, STRG.31673.1, STRG.31674.1, STRG.31679.1, STRG.31694.1, STRG.31684.1, STRG.31687.1, STRG.31686.1, STRG.31689.1, STRG.31690.1, STRG.31691.1, STRG.31693.1, STRG.31706.…

## Sheet: miRNA_targets_Bread
Target transcript	Target description	Sample	Targeting miRNA family	Target lncRNA	Validated wheat miRNA	Validated miRNA miRBase accession no.	Validated miRNA sequence
TraesCS3B03G0655400.1	Uncharacterized protein [Triticum aestivum]	LX99 Control	miR1127	STRG.30297.1	miR1127_70	tae-miR1127b-3p_MI0030379	ACAAGUAUUUCUGGACGGAGG
		LX99 Infested	miR1127	STRG.31964.1	miR1127_70	tae-miR1127b-3p_MI0030379	ACAAGUAUUUCUGGACGGAGG
TraesCS2B03G0120500.1	Chromo domain-containing protein [Triticum aestivum]	LX99 Control	miR1127	STRG.30297.1	miR1127_70	tae-miR1127b-3p_MI0030379	ACAAGUAUUUCUGGACGGAGG
		LX99 Infested	miR1127	STRG.31964.1	miR1127_70	tae-miR1127b-3p_MI0030379	ACAAGUAUUUCUGGACGGAGG
TraesCS2D03G0307500.1	Genome assembly, chromosome: II [Triticinae TaxID=1648030]	LX99 Control	miR1127	STRG.30297.1	miR1127_70	tae-miR1127b-3p_MI0030379	ACAAGUAUUUCUGGACGGAGG
		LX99 Infested	miR1127	STRG.31964.1	miR1127_70	tae-miR1127b-3p_MI0030379	ACAAGUAUUUCUGGACGGAGG
TraesCS1B03G0093100.1	NB-ARC domain-containing protein [Triticum aestivum]	6218 Infested	miR1128	STRG.26323.1	-	-	-
TraesCS3D03G1066600.1	ERCC4 domain-containing protein [Triticinae TaxID=1648030]	LX99 Infested	miR5174	STRG.31924.1	-	-	-
TraesCS2D03G0142400.1	Glycosyltransferase [Triticinae TaxID=1648030]	LX99 Infested	miR5174	STRG.31924.1	-	-	-
TraesCS3D03G0412500.1	Uncharacterized protein [Triticum aestivum]	LX99 Infested	miR5174	STRG.31924.1	-	-	-
TraesCS3B03G0418100.1	Protein kinase domain-containing protein [Triticum TaxID=4564]	LX99 Control	miR1127	STRG.30297.1	miR1127_70	tae-miR1127b-3p_MI0030379	ACAAGUAUUUCUGGACGGAGG
		LX99 Infested	miR1127	STRG.31964.1	miR1127_70	tae-miR1127b-3p_MI0030379	ACAAGUAUUUCUGGACGGAGG
TraesCS1B03G1246500.1	LRRNT_2 domain-containing protein [Triticum aestivum]	LX99 Control	miR1127	STRG.30297.1	miR1127_70	tae-miR1127b-3p_MI0030379	ACAAGUAUUUCUGGACGGAGG
		LX99 Infested	miR1127	STRG.31964.1	miR1127_70	tae-miR1127b-3p_MI0030379	ACAAGUAUUUCUGGACGGAGG
TraesCS3B03G0535200.1	Eukaryotic translation initiation factor 6 [Triticum aestivum]	LX99 Infested	miR5174	STRG.31924.1	-	-	-
TraesCS3B03G0535200.2	Eukaryotic translation initiation factor 6 [Triticum aestivum]	LX99 Infested	miR5174	STRG.31924.1	-	-	-
TraesCS2A03G0516800.1	Uncharacterized protein [Triticum aestivum]	LX99 Infested	miR5174	STRG.31924.1	-	-	-
TraesCS2D03G0455600.1	Genome assembly, chromosome: II [Triticinae TaxID=1648030]	LX99 Control	miR1127	STRG.30297.1	miR1127_70	tae-miR1127b-3p_MI0030379	ACAAGUAUUUCUGGACGGAGG
		LX99 Infested	miR1127	STRG.31964.1	miR1127_70	tae-miR1127b-3p_MI0030379	ACAAGUAUUUCUGGACGGAGG
TraesCS4A03G0208800.1	Uncharacterized protein [Triticum TaxID=4564]	LX99 Control	miR1127	STRG.30297.1	miR1127_70	tae-miR1127b-3p_MI0030379	ACAAGUAUUUCUGGACGGAGG
		LX99 Infested	miR1127	STRG.31964.1	miR1127_70	tae-miR1127b-3p_MI0030379	ACAAGUAUUUCUGGACGGAGG
TraesCS4A03G0208800.3	Uncharacterized protein [Triticum TaxID=4564]	LX99 Control	miR1127	STRG.30297.1	miR1127_70	tae-miR1127b-3p_MI0030379	ACAAGUAUUUCUGGACGGAGG
		LX99 Infested	miR1127	STRG.31964.1	miR1127_70	tae-miR1127b-3p_MI0030379	ACAAGUAUUUCUGGACGGAGG
TraesCS4A03G0208800.2	Uncharacterized protein [Triticum TaxID=4564]	LX99 Control	miR1127	STRG.30297.1	miR1127_70	tae-miR1127b-3p_MI0030379	ACAAGUAUUUCUGGACGGAGG
		LX99 Infested	miR1127	STRG.31964.1	miR1127_70	tae-miR1127b-3p_MI0030379	ACAAGUAUUUCUGGACGGAGG
TraesCS2B03G0726200.2	Uncharacterized protein [Triticum TaxID=4564]	LX99 Control	miR1127	STRG.30297.1	-	-	-
TraesCS2A03G0644300.1	Uncharacterized protein [Triticum aestivum]	LX99 Control	miR1127	STRG.30297.1	-	-	-
TraesCS2D03G0604000.2	Uncharacterized protein [Triticinae TaxID=1648030]	LX99 Control	miR1127	STRG.30297.1	-	-	-
TraesCS2D03G0604000.1	Genome assembly, chromosome: II [Triticum aestivum]	LX99 Control	miR1127	STRG.30297.1	-	-	-
TraesCS2B03G0726200.1	Uncharacterized protein [Triticum aestivum]	LX99 Control	miR1127	STRG.30297.1	-	-	-
TraesCS2A03G0644300.2	Uncharacterized protein [Triticum aestivum]	LX99 Control	miR1127	STRG.30297.1	-	-	-
TraesCS1A03G0486900.3	DAGKc domain-containing protein [Triticum aestivum]	LX99 Control	miR1127	STRG.30297.1	-	-	-
TraesCS1A03G0486900.1	DAGKc domain-containing protein [Triticum aestivum]	LX99 Control	miR1127	STRG.30297.1	-	-	-
TraesCS1A03G0486900.2	DAGKc domain-containing protein [Triticum aestivum]	LX99 Control	miR1127	STRG.30297.1	-	-	-
TraesCS1A03G0159000.1	Uncharacterized protein [Triticum aestivum]	6218 Infested	miR1128	STRG.26323.1	-	-	-
TraesCS1D03G0967800.1	DYW_deaminase domain-containing protein [Triticinae TaxID=1648030]	6218 Infested	miR6197	STRG.26415.1	-	-	-
TraesCS1B03G1187000.1	pentatricopeptide repeat-containing protein At5g39680-like [Triticum aestivum]	6218 Infested	miR6197	STRG.26415.1	-	-	-
TraesCS2B03G1277400.2	Epimerase domain-containing protein [Triticum aestivum]	LX99 Infested	miR5174	STRG.31924.1	-	-	-
TraesCS2D03G0048200.1	Genome assembly, chromosome: II [Triticum aestivum]	LX99 Infested	miR5174	STRG.31924.1	-	-	-
TraesCS2B03G0142700.2	Fe2OG dioxygenase domain-containing protein [Triticum aestivum]	LX99 Control	miR1127	STRG.30297.1	miR1127_70	tae-miR1127b-3p_MI0030379	ACAAGUAUUUCUGGACGGAGG
		LX99 Infested	miR1127	STRG.31964.1	miR1127_70	tae-miR1127b-3p_MI0030379	ACAAGUAUUUCUGGACGGAGG
TraesCS3B03G0321000.1	Spatacsin_C domain-containing protein [Triticum TaxID=4564]	LX99 Control	miR1127	STRG.30297.1	miR1127_70	tae-miR1127b-3p_MI0030379	ACAAGUAUUUCUGGACGGAGG
		LX99 Infested	miR1127	STRG.31964.1	miR1127_70	tae-miR1127b-3p_MI0030379	ACAAGUAUUUCUGGACGGAGG
TraesCS3D03G0245200.1	Spatacsin_C domain-containing protein [Triticinae TaxID=1648030]	LX99 Control	miR1127	STRG.30297.1	miR1127_70	tae-miR1127b-3p_MI0030379	ACAAGUAUUUCUGGACGGAGG
		LX99 Infested	miR1127	STRG.31964.1	miR1127_70	tae-miR1127b-3p_MI0030379	ACAAGUAUUUCUGGACGGAGG
TraesCS3A03G0252600.1	Spatacsin_C domain-containing protein [Triticum aestivum]	LX99 Control	miR1127	STRG.30297.1	miR1127_70	tae-miR1127b-3p_MI0030379	ACAAGUAUUUCUGGACGGAGG
		LX99 Infested	miR1127	STRG.31964.1	miR1127_70	tae-miR1127b-3p_MI0030379	ACAAGUAUUUCUGGACGGAGG
TraesCS2B03G1257700.1	AAA domain-containing protein [Triticinae TaxID=1648030]	LX99 Control	miR1127	STRG.30297.1	miR1127_70	tae-miR1127b-3p_MI0030379	ACAAGUAUUUCUGGACGGAGG
		LX99 Infested	miR1127	STRG.31964.1	miR1127_70	tae-miR1127b-3p_MI0030379	ACAAGUAUUUCUGGACGGAGG
TraesCS1D03G0597900.1	Uncharacterized protein [Triticinae TaxID=1648030]	LX99 Control	miR1127	STRG.30297.1	-	-	-
TraesCS1A03G0640200.1	Uncharacterized protein [Triticum TaxID=4564]	LX99 Control	miR1127	STRG.30297.1	-	-	-
TraesCS1B03G0727000.1	Uncharacterized protein [Triticum aestivum]	LX99 Control	miR1127	STRG.30297.1	-	-	-
TraesCS4A03G1238200.1	Uncharacterized protein [Triticum aestivum]	LX99 Infested	miR5174	STRG.31924.1	-	-	-
TraesCS3A03G0147000.1	Uncharacterized protein [Triticum aestivum]	LX99 Infested	miR5174	STRG.31924.1	-	-	-
TraesCS2D03G1111000.2	Uncharacterized protein [Triticum aestivum]	LX99 Infested	miR5174	STRG.31924.1	-	-	-
TraesCS2D03G1315500.1	Genome assembly, chromosome: II [Triticum aestivum]	LX99 Infested	miR5174	STRG.31924.1	-	-	-
TraesCS3D03G0016400.1	Protein kinase domain-containing protein [Triticum aestivum]	LX99 Infested	miR5174	STRG.31924.1	-	-	-
TraesCS3D03G0518300.1	Uncharacterized protein [Triticinae TaxID=1648030]	LX99 Infested	miR5174	STRG.31924.1	-	-	-
TraesCS5B03G0157700.1	F-box domain-containing protein [Triticum aestivum]	LX99 Control	miR1127	STRG.30297.1	miR1127_70	tae-miR1127b-3p_MI0030379	ACAAGUAUUUCUGGACGGAGG
		LX99 Infested	miR1127	STRG.31964.1	miR1127_70	tae-miR1127b-3p_MI0030379	ACAAGUAUUUCUGGACGGAGG
TraesCS5B03G0569000.1	Uncharacterized protein [Triticum aestivum]	LX99 Control	miR1127	STRG.30297.1	miR1127_70	tae-miR1127b-3p_MI0030379	ACAAGUAUUUCUGGACGGAGG
		LX99 Infested	miR1127	STRG.31964.1	miR1127_70	tae-miR1127b-3p_MI0030379	ACAAGUAUUUCUGGACGGAGG
TraesCS6B03G0753200.1	RRM domain-containing protein [Triticum aestivum]	LX99 Control	miR1127	STRG.30297.1	miR1127_70	tae-miR1127b-3p_MI0030379	ACAAGUAUUUCUGGACGGAGG
		LX99 Infested	miR1127	STRG.31964.1	miR1127_70	tae-miR1127b-3p_MI0030379	ACAAGUAUUUCUGGACGGAGG
TraesCS6A03G0189000.2	Uncharacterized protein [Triticum aestivum]	LX99 Infested	miR5174	STRG.31924.1	-	-	-
TraesCS5D03G0055100.1	Uncharacterized protein [Triticinae TaxID=1648030]	LX99 Control	miR1127	STRG.30297.1	miR1127_70	tae-miR1127b-3p_MI0030379	ACAAGUAUUUCUGGACGGAGG
		LX99 Infested	miR1127	STRG.31964.1	miR1127_70	tae-miR1127b-3p_MI0030379	ACAAGUAUUUCUGGACGGAGG
TraesCS4B03G0521000.1	TENA_THI-4 domain-containing protein [Triticum aestivum]	LX99 Infested	miR5174	STRG.31924.1	-	-	-
TraesCS7D03G0954500.1	Protein DETOXIFICATION [Triticum aestivum]	LX99 Infested	miR5174	STRG.31924.1	-	-	-
TraesCS6A03G0318000.1	Uncharacterized protein [Triticum aestivum]	LX99 Infested	miR5174	STRG.31924.1	-	-	-
TraesCS6B03G0470500.1	DUF1618 domain-containing protein [Triticum aestivum]	LX99 Infested	miR5174	STRG.31924.1	-	-	-
TraesCS4B03G0566300.1	Uncharacterized protein [Triticum TaxID=4564]	LX99 Control	miR1127	STRG.30297.1	miR1127_70	tae-miR1127b-3p_MI0030379	ACAAGUAUUUCUGGACGGAGG
		LX99 Infested	miR1127	STRG.31964.1	miR1127_70	tae-miR1127b-3p_MI0030379	ACAAGUAUUUCUGGACGGAGG
TraesCSU03G0288500.1	Uncharacterized protein [Triticum aestivum]	LX99 Control	miR1127	STRG.30297.1	miR1127_70	tae-miR1127b-3p_MI0030379	ACAAGUAUUUCUGGACGGAGG
		LX99 Infested	miR1127	STRG.31964.1	miR1127_70	tae-miR1127b-3p_MI0030379	ACAAGUAUUUCUGGACGGAGG
TraesCS7B03G0795200.1	-	LX99 Infested	miR5174	STRG.31924.1	-	-	-
TraesCS5D03G1175300.1	Phytocyanin domain-containing protein [Triticum aestivum]	LX99 Control	miR1127	STRG.30297.1	miR1127_70	tae-miR1127b-3p_MI0030379	ACAAGUAUUUCUGGACGGAGG
		LX99 Infested	miR1127	STRG.31964.1	miR1127_70	tae-miR1127b-3p_MI0030379	ACAAGUAUUUCUGGACGGAGG
TraesCS7D03G1030600.1	DUF4220 domain-containing protein [Triticum aestivum]	LX99 Control	miR1127	STRG.30297.1	miR1127_70	tae-miR1127b-3p_MI0030379	ACAAGUAUUUCUGGACGGAGG
		LX99 Infested	miR1127	STRG.31964.1	miR1127_70	tae-miR1127b-3p_MI0030379	ACAAGUAUUUCUGGACGGAGG
TraesCS5D03G0150900.1	PA domain-containing protein [Triticinae TaxID=1648030]	LX99 Control	miR1127	STRG.30297.1	miR1127_70	tae-miR1127b-3p_MI0030379	ACAAGUAUUUCUGGACGGAGG
		LX99 Infested	miR1127	STRG.31964.1	miR1127_70	tae-miR1127b-3p_MI0030379	ACAAGUAUUUCUGGACGGAGG
TraesCS5D03G0150900.2	PA domain-containing protein [Triticinae TaxID=1648030]	LX99 Control	miR1127	STRG.30297.1	miR1127_70	tae-miR1127b-3p_MI0030379	ACAAGUAUUUCUGGACGGAGG
		LX99 Infested	miR1127	STRG.31964.1	miR1127_70	tae-miR1127b-3p_MI0030379	ACAAGUAUUUCUGGACGGAGG
TraesCS7B03G1037300.3	Peptidase_S26 domain-containing protein [Triticum TaxID=4564]	LX99 Control	miR1127	STRG.30297.1	miR1127_70	tae-miR1127b-3p_MI0030379	ACAAGUAUUUCUGGACGGAGG
		LX99 Infested	miR1127	STRG.31964.1	miR1127_70	tae-miR1127b-3p_MI0030379	ACAAGUAUUUCUGGACGGAGG
TraesCS7A03G1079900.1	DUF4220 domain-containing protein [Triticum aestivum]	LX99 Control	miR1127	STRG.30297.1	miR1127_70	tae-miR1127b-3p_MI0030379	ACAAGUAUUUCUGGACGGAGG
		LX99 Infested	miR1127	STRG.31964.1	miR1127_70	tae-miR1127b-3p_MI0030379	ACAAGUAUUUCUGGACGGAGG
TraesCS5B03G0903800.1	Uncharacterized protein [Triticum aestivum]	LX99 Control	miR1127	STRG.30297.1	miR1127_70	tae-miR1127b-3p_MI0030379	ACAAGUAUUUCUGGACGGAGG
		LX99 Infested	miR1127	STRG.31964.1	miR1127_70	tae-miR1127b-3p_MI0030379	ACAAGUAUUUCUGGACGGAGG
TraesCS5A03G0858500.1	Uncharacterized protein [Triticum TaxID=4564]	LX99 Control	miR1127	STRG.30297.1	miR1127_70	tae-miR1127b-3p_MI0030379	ACAAGUAUUUCUGGACGGAGG
		LX99 Infested	miR1127	STRG.31964.1	miR1127_70	tae-miR1127b-3p_MI0030379	ACAAGUAUUUCUGGACGGAGG
TraesCS7B03G0302400.1	Uncharacterized protein [Triticum aestivum]	LX99 Control	miR1127	STRG.30297.1	-	-	-
TraesCS5A03G0002900.1	Uncharacterized protein [Triticum aestivum]	6218 Infested	miR1128	STRG.26323.1	-	-	-
TraesCS5D03G1126100.1	Uncharacterized protein [Triticinae TaxID=1648030]	6218 Infested	miR6197	STRG.26415.1	-	-	-
TraesCS5D03G1126100.2	Uncharacterized protein [Triticinae TaxID=1648030]	6218 Infested	miR6197	STRG.26415.1	-	-	-
TraesCS5D03G0811200.1	Uncharacterized protein [Triticum aestivum]	6218 Infested	miR6197	STRG.26415.1	-	-	-
TraesCS5A03G0848900.1	Uncharacterized protein [Triticum aestivum]	6218 Infested	miR6197	STRG.26415.1	-	-	-
TraesCS7A03G0355200.1	Trimethylguanosine synthase [Triticum aestivum]	LX99 Infested	miR5174	STRG.31924.1	-	-	-
TraesCS7B03G1202300.2	Protein kinase domain-containing protein [Triticum TaxID=4564]	LX99 Infested	miR5174	STRG.31924.1	-	-	-
TraesCS4B03G0667400.1	Uncharacterized protein [Triticum aestivum]	LX99 Infested	miR5174	STRG.31924.1	-	-	-
TraesCS5B03G1350100.1	Uncharacterized protein [Triticum TaxID=4564]	LX99 Infested	miR5174	STRG.31924.1	-	-	-
TraesCS5A03G0971200.1	DUF1618 domain-containing protein [Triticum aestivum]	LX99 Infested	miR5174	STRG.31924.1	-	-	-
TraesCS2B03G0933500.1	Uncharacterized protein [Triticum TaxID=4564]	LX99 Infested	-	STRG.31924.1	miR1133_24	tae-miR1133_MI0006195	CAUAUACUCCCUCCGUCCGAAA
TraesCS2B03G1148200.5	Uncharacterized protein [Triticum aestivum]	LX99 Infested	-	STRG.31924.1	miR1133_24	tae-miR1133_MI0006195	CAUAUACUCCCUCCGUCCGAAA
TraesCS2D03G0117500.1	Uncharacterized protein [Triticum aestivum]	6218 Control	-	STRG.29249.1	miR9673_113	tae-miR9673-5p_MI0030401	UAAGAAGCAAAUAGCACAUG
TraesCS3A03G0786400.1	Uncharacterized protein [Triticum TaxID=4564]	LX99 Infested	-	STRG.31924.1	miR1133_24	tae-miR1133_MI0006195	CAUAUACUCCCUCCGUCCGAAA
TraesCS6A03G0509600.1	Uncharacterized protein [Triticum TaxID=4564]	6218 Control	-	STRG.29249.1	miR9673_113	tae-miR9673-5p_MI0030401	UAAGAAGCAAAUAGCACAUG
TraesCS6B03G0681100.1	Uncharacterized protein [Triticinae TaxID=1648030]	6218 Control	-	STRG.29249.1	miR9673_113	tae-miR9673-5p_MI0030401	UAAGAAGCAAAUAGCACAUG
TraesCS6B03G1248600.1	FHA domain-containing protein [Triticum aestivum]	LX99 Infested	-	STRG.31924.1	miR1133_24	tae-miR1133_MI0006195	CAUAUACUCCCUCCGUCCGAAA
TraesCS6D03G0414600.1	Uncharacterized protein [Triticinae TaxID=1648030]	6218 Control	-	STRG.29249.1	miR9673_113	tae-miR9673-5p_MI0030401	UAAGAAGCAAAUAGCACAUG
