# Supplementary material for: Wheat Long Noncoding RNAs from Organelle and Nuclear Genomes Carry Conserved microRNA Precursors Which May Together Comprise Intricate Networks in Insect Responses
Source: Int J Mol Sci. 2023 Jan 23;24(3):2226. doi: 10.3390/ijms24032226 (PMC9917100; doi:10.3390/ijms24032226)
Supplement: Supplementary file 1 [file ijms-24-02226-s001.zip › lncRNA-MS_SupplementaryTableS4.xlsx]

## Sheet: Durum wheat
Supplementary Table S4. Putative lncRNAs from durum and bread wheat genotypes that match organellar genomes.
Genotype	Organellar genome	lncRNA	NCBI GenBank ID	% identity	Alignment length	Mismatches	Gaps	lncRNA start	lncRNA end	Organellar genome start	Organellar genome end	E-value	lncRNA length	Organellar genome length
CDC Fortitude	Chloroplast	STRG.52602.1	MZ230674.1	98.739	238	3	0	1	238	11129	11366	6.82e-121	238	134015
CDC Fortitude	Chloroplast	STRG.87680.1	MZ230674.1	100	288	0	0	1	288	46843	46556	1.33e-153	288	134015
CDC Fortitude	Chloroplast	STRG.39501.1	MZ230674.1	99.625	267	0	1	1	267	111213	111478	9.7e-140	267	134015
CDC Fortitude	Chloroplast	STRG.93640.1	MZ230674.1	98.675	302	4	0	1	302	61116	60815	1.09e-154	303	134015
CDC Fortitude	Chloroplast	STRG.36735.1	MZ230674.1	98.684	228	3	0	1	228	50903	50676	2.36e-115	228	134015
CDC Fortitude	Chloroplast	STRG.101651.1	MZ230674.1	99.593	246	1	0	1	246	88184	88429	1.17e-128	246	134015
CDC Fortitude	Chloroplast	STRG.100461.1	MZ230674.1	98.524	271	4	0	1	271	41788	42058	1.65e-137	271	134015
CDC Fortitude	Chloroplast	STRG.13534.1	MZ230674.1	98.428	318	1	1	1	314	85719	85402	8.66e-161	314	134015
CDC Fortitude	Chloroplast	STRG.32250.1	MZ230674.1	99.268	410	3	0	1	410	119971	120380	0	410	134015
CDC Fortitude	Chloroplast	STRG.50245.1	MZ230674.1	100	241	0	0	1	241	125215	124975	1.48e-127	241	134015
CDC Fortitude	Chloroplast	STRG.77300.1	MZ230674.1	100	203	0	0	1	203	68094	67892	1.63e-106	203	134015
CDC Fortitude	Chloroplast	STRG.79858.1	MZ230674.1	100	332	0	0	1	332	44042	44373	5.38e-178	332	134015
CDC Fortitude	Chloroplast	STRG.31833.1	MZ230674.1	100	300	0	0	1	300	41877	41578	2.97e-160	300	134015
CDC Fortitude	Chloroplast	STRG.52610.1	MZ230674.1	98.697	307	4	0	1	307	50361	50667	1.83e-157	307	134015
CDC Fortitude	Chloroplast	STRG.65584.1	MZ230674.1	100	296	0	0	1	296	17099	17394	4.9e-158	296	134015
CDC Fortitude	Chloroplast	STRG.39510.1	MZ230674.1	99.444	360	2	0	1	360	125052	125411	0	360	134015
CDC Fortitude	Chloroplast	STRG.54827.1	MZ230674.1	99.237	262	0	1	1	260	50684	50945	2.64e-135	260	134015
CDC Fortitude	Chloroplast	STRG.65221.1	MZ230674.1	99.015	203	2	0	1	203	61044	60842	3.53e-103	203	134015
CDC Fortitude	Chloroplast	STRG.91407.1	MZ230674.1	100	285	0	0	1	285	49759	50043	6.13e-152	285	134015
CDC Fortitude	Chloroplast	STRG.13534.1	MZ230674.1	98.428	318	1	1	1	314	128118	128435	8.66e-161	314	134015
CDC Fortitude	Chloroplast	STRG.101651.1	MZ230674.1	99.593	246	1	0	1	246	125653	125408	1.17e-128	246	134015
CDC Fortitude	Chloroplast	STRG.70529.1	MZ230674.1	100	415	0	0	1	415	128343	127929	0	415	134015
CDC Fortitude	Chloroplast	STRG.105268.1	MZ230674.1	99.219	256	2	0	1	256	23205	23460	1.56e-132	256	134015
CDC Fortitude	Chloroplast	STRG.100499.1	MZ230674.1	99.531	213	1	0	1	213	107829	108041	2.21e-110	213	134015
CDC Fortitude	Chloroplast	STRG.18243.1	MZ230674.1	100	234	0	0	1	234	93766	93533	1.11e-123	234	134015
CDC Fortitude	Chloroplast	STRG.43527.1	MZ230674.1	99.469	377	2	0	1	377	45149	44773	0	377	134015
CDC Fortitude	Chloroplast	STRG.18297.1	MZ230674.1	99.01	202	2	0	1	202	43030	43231	1.26e-102	202	134015
CDC Fortitude	Chloroplast	STRG.85013.1	MZ230674.1	100	253	0	0	1	253	33290	33542	3.32e-134	253	134015
CDC Fortitude	Chloroplast	STRG.18243.1	MZ230674.1	100	234	0	0	1	234	120071	120304	1.11e-123	234	134015
CDC Fortitude	Chloroplast	STRG.40467.1	MZ230674.1	100	344	0	0	1	344	93807	93464	0	344	134015
CDC Fortitude	Chloroplast	STRG.22568.1	MZ230674.1	100	228	0	0	1	228	108005	107778	2.35e-120	229	134015
CDC Fortitude	Chloroplast	STRG.104969.1	MZ230674.1	98.736	633	7	1	1	632	23000	23632	0	632	134015
CDC Fortitude	Chloroplast	STRG.83401.1	MZ230674.1	98.456	259	4	0	1	259	78036	77778	7.36e-131	259	134015
CDC Fortitude	Chloroplast	STRG.89447.1	MZ230674.1	99.548	221	0	1	1	220	42801	42581	2.94e-114	220	134015
CDC Fortitude	Chloroplast	STRG.70529.1	MZ230674.1	100	415	0	0	1	415	85494	85908	0	415	134015
CDC Fortitude	Chloroplast	STRG.72741.1	MZ230674.1	99.559	227	1	0	1	227	32831	33057	3.9e-118	227	134015
CDC Fortitude	Chloroplast	STRG.110230.1	MZ230674.1	99.327	297	2	0	2	298	63147	62851	2.97e-155	298	134015
CDC Fortitude	Chloroplast	STRG.32250.1	MZ230674.1	99.268	410	3	0	1	410	93866	93457	0	410	134015
CDC Fortitude	Chloroplast	STRG.40598.1	MZ230674.1	99.483	387	2	0	1	387	16557	16171	0	387	134015
CDC Fortitude	Chloroplast	STRG.17762.1	MZ230674.1	98.828	256	3	0	1	256	60760	61015	7.27e-131	256	134015
CDC Fortitude	Chloroplast	STRG.40465.1	MZ230674.1	99.535	215	1	0	1	215	103603	103817	1.72e-111	215	134015
CDC Fortitude	Chloroplast	STRG.76313.1	MZ230674.1	99.02	408	3	1	1	407	103086	102679	0	407	134015
CDC Fortitude	Chloroplast	STRG.13848.1	MZ230674.1	99.574	235	1	0	1	235	32225	32459	1.45e-122	235	134015
CDC Fortitude	Chloroplast	STRG.9531.1	MZ230674.1	99.688	320	1	0	1	320	43009	43328	1.13e-169	320	134015
CDC Fortitude	Chloroplast	STRG.70335.1	MZ230674.1	99.156	237	2	0	1	237	5105	4869	5.25e-122	237	134015
CDC Fortitude	Chloroplast	STRG.81306.1	MZ230674.1	99.342	304	2	0	1	304	78149	77846	3.89e-159	304	134015
CDC Fortitude	Chloroplast	STRG.91399.1	MZ230674.1	100	216	0	0	1	216	13721	13936	1.05e-113	218	134015
CDC Fortitude	Chloroplast	STRG.13843.1	MZ230674.1	99.653	288	1	0	1	288	12682	12969	6.2e-152	288	134015
CDC Fortitude	Chloroplast	STRG.43526.1	MZ230674.1	100	250	0	0	1	250	45662	45413	1.52e-132	250	134015
CDC Fortitude	Chloroplast	STRG.40467.1	MZ230674.1	100	344	0	0	1	344	120030	120373	0	344	134015
CDC Fortitude	Chloroplast	STRG.65784.1	MZ230674.1	100	243	0	0	1	243	33040	33282	1.15e-128	243	134015
CDC Fortitude	Chloroplast	STRG.50245.1	MZ230674.1	100	241	0	0	1	241	88622	88862	1.48e-127	241	134015
CDC Fortitude	Chloroplast	STRG.18255.1	MZ230674.1	99.317	439	2	1	1	438	64183	63745	0	438	134015
CDC Fortitude	Chloroplast	STRG.56448.1	MZ230674.1	99.507	406	1	1	1	405	51147	50742	0	405	134015
CDC Fortitude	Chloroplast	STRG.18256.1	MZ230674.1	99.261	541	3	1	1	540	63325	62785	0	540	134015
CDC Fortitude	Chloroplast	STRG.58698.1	MZ230674.1	98.955	287	1	1	1	285	62380	62666	1.72e-147	285	134015
CDC Fortitude	Chloroplast	STRG.50634.1	MZ230674.1	99.313	291	2	0	1	291	18579	18869	6.27e-152	291	134015
CDC Fortitude	Chloroplast	STRG.91400.1	MZ230674.1	99.248	399	1	1	1	397	2847	2449	0	397	134015
CDC Fortitude	Chloroplast	STRG.60140.1	MZ230674.1	98.529	204	3	0	1	204	81010	81213	4.59e-102	204	134015
CDC Fortitude	Chloroplast	STRG.31834.1	MZ230674.1	99.59	244	1	0	1	244	46537	46780	1.5e-127	244	134015
CDC Fortitude	Chloroplast	STRG.13857.1	MZ230674.1	99.667	600	2	0	1	600	119905	120504	0	600	134015
CDC Fortitude	Chloroplast	STRG.40593.1	MZ230674.1	100	228	0	0	1	228	16066	16293	2.34e-120	228	134015
CDC Fortitude	Chloroplast	STRG.43796.1	MZ230674.1	98.712	233	2	1	1	232	104008	104240	1.44e-117	232	134015
CDC Fortitude	Chloroplast	STRG.62066.1	MZ230674.1	98.444	257	3	1	1	257	11111	11366	3.4e-129	257	134015
CDC Fortitude	Chloroplast	STRG.13857.1	MZ230674.1	99.667	600	2	0	1	600	93932	93333	0	600	134015
CDC Fortitude	Chloroplast	STRG.92495.1	MZ230674.1	98.644	295	4	0	1	295	67813	68107	8.22e-151	295	134015
CDC Fortitude	Chloroplast	STRG.10585.1	MZ230674.1	99.683	315	1	0	1	315	64266	63952	6.67e-167	315	134015
CDC Fortitude	Chloroplast	STRG.2722.1	MZ230674.1	99.51	204	1	0	1	204	62198	61995	2.12e-105	204	134015
CDC Fortitude	Chloroplast	STRG.39510.1	MZ230674.1	99.444	360	2	0	1	360	88785	88426	0	360	134015
CDC Fortitude	Chloroplast	STRG.60140.1	MZ230674.1	98.529	204	3	0	1	204	132827	132624	4.59e-102	204	134015
CDC Fortitude	Chloroplast	STRG.14388.1	MZ230674.1	98.987	395	2	1	1	393	45577	45183	0	393	134015
CDC Fortitude	Chloroplast	STRG.15790.1	MZ230674.1	98.148	270	2	2	1	267	17913	17644	3.51e-134	267	134015
CDC Fortitude	Chloroplast	STRG.106998.1	MZ230674.1	99.524	210	0	1	1	210	46799	47007	3.64e-108	210	134015
CDC Fortitude	Chloroplast	STRG.14389.1	MZ230674.1	98.928	373	0	1	1	369	61017	60645	0	369	134015
Kofa	Chloroplast	STRG.37234.1	MZ230674.1	100	266	0	0	1	266	45102	44837	2.08e-141	266	134015
Kofa	Chloroplast	STRG.87209.1	MZ230674.1	100	278	0	0	1	278	46843	46566	4.65e-148	278	134015
Kofa	Chloroplast	STRG.52280.1	MZ230674.1	99.048	210	1	1	1	209	42419	42628	1.68e-106	209	134015
Kofa	Chloroplast	STRG.13317.1	MZ230674.1	100	250	0	0	1	250	85670	85421	1.52e-132	250	134015
Kofa	Chloroplast	STRG.13594.1	MZ230674.1	99.784	462	1	0	1	462	31452	31913	0	462	134015
Kofa	Chloroplast	STRG.18032.1	MZ230674.1	98.772	733	4	3	1	728	63315	62583	0	728	134015
Kofa	Chloroplast	STRG.61686.1	MZ230674.1	98.522	203	3	0	1	203	11110	11312	1.64e-101	203	134015
Kofa	Chloroplast	STRG.15697.1	MZ230674.1	98.141	269	2	2	1	266	17948	17680	1.26e-133	266	134015
Kofa	Chloroplast	STRG.39113.1	MZ230674.1	100	205	0	0	1	205	125057	125261	1.27e-107	205	134015
Kofa	Chloroplast	STRG.18019.1	MZ230674.1	100	234	0	0	1	234	120071	120304	1.11e-123	234	134015
Kofa	Chloroplast	STRG.98288.1	MZ230674.1	98.326	239	3	1	1	238	24353	24115	3.17e-119	238	134015
Kofa	Chloroplast	STRG.40084.1	MZ230674.1	98.615	361	5	0	1	361	102599	102959	0	361	134015
Kofa	Chloroplast	STRG.20116.1	MZ230674.1	99.147	586	4	1	1	585	63780	64365	0	585	134015
Kofa	Chloroplast	STRG.40186.1	MZ230674.1	100	239	0	0	1	239	16055	16293	1.89e-126	239	134015
Kofa	Chloroplast	STRG.78375.1	MZ230674.1	99.115	226	2	0	1	226	93678	93903	6.5e-116	226	134015
Kofa	Chloroplast	STRG.59965.1	MZ230674.1	98.077	416	7	1	1	415	16149	16564	0	415	134015
Kofa	Chloroplast	STRG.52272.1	MZ230674.1	98.425	381	6	0	1	381	16031	16411	0	381	134015
Kofa	Chloroplast	STRG.85958.1	MZ230674.1	98.312	237	4	0	1	237	60147	59911	1.14e-118	237	134015
Kofa	Chloroplast	STRG.100790.1	MZ230674.1	99.13	345	3	0	1	345	88167	88511	3.34e-180	345	134015
Kofa	Chloroplast	STRG.76964.1	MZ230674.1	100	211	0	0	1	211	68109	67899	6.07e-111	211	134015
Kofa	Chloroplast	STRG.31701.1	MZ230674.1	100	219	0	0	1	219	41874	41656	2.26e-115	219	134015
Kofa	Chloroplast	STRG.17604.1	MZ230674.1	98.833	257	3	0	1	257	60759	61015	2.03e-131	257	134015
Kofa	Chloroplast	STRG.90967.1	MZ230674.1	99.248	399	1	1	1	397	2847	2449	0	397	134015
Kofa	Chloroplast	STRG.40191.1	MZ230674.1	99.571	466	2	0	1	466	16634	16169	0	466	134015
Kofa	Chloroplast	STRG.32192.1	MZ230674.1	99.388	327	2	0	1	327	93866	93540	6.89e-172	327	134015
Kofa	Chloroplast	STRG.56096.1	MZ230674.1	99.504	403	1	1	1	402	51141	50739	0	402	134015
Kofa	Chloroplast	STRG.99717.1	MZ230674.1	99.531	213	1	0	1	213	107829	108041	2.21e-110	213	134015
Kofa	Chloroplast	STRG.28396.1	MZ230674.1	99.606	254	1	0	1	254	53732	53985	4.31e-133	254	134015
Kofa	Chloroplast	STRG.17967.1	MZ230674.1	99.556	225	1	0	1	225	102465	102689	5e-117	225	134015
Kofa	Chloroplast	STRG.70215.1	MZ230674.1	98.746	319	4	0	1	319	60126	60444	4.07e-164	319	134015
Kofa	Chloroplast	STRG.76048.1	MZ230674.1	98.104	211	4	0	1	211	108005	107795	2.85e-104	211	134015
Kofa	Chloroplast	STRG.14169.1	MZ230674.1	99.059	425	0	1	1	421	61044	60620	0	421	134015
Kofa	Chloroplast	STRG.59824.1	MZ230674.1	98.095	210	4	0	1	210	81010	81219	1.02e-103	210	134015
Kofa	Chloroplast	STRG.65280.1	MZ230674.1	100	247	0	0	1	247	17087	17333	7e-131	247	134015
Kofa	Chloroplast	STRG.50397.1	MZ230674.1	99.267	273	2	0	1	273	18577	18849	5.94e-142	273	134015
Kofa	Chloroplast	STRG.52286.1	MZ230674.1	98.238	908	16	0	1	908	50149	51056	0	908	134015
Kofa	Chloroplast	STRG.22297.1	MZ230674.1	100	227	0	0	1	227	108004	107778	8.42e-120	228	134015
Kofa	Chloroplast	STRG.28826.1	MZ230674.1	99.524	210	1	0	1	210	42335	42126	1.01e-108	210	134015
Kofa	Chloroplast	STRG.59824.1	MZ230674.1	98.095	210	4	0	1	210	132827	132618	1.02e-103	210	134015
Kofa	Chloroplast	STRG.17603.1	MZ230674.1	98.283	233	3	1	1	232	59935	60167	6.68e-116	232	134015
Kofa	Chloroplast	STRG.50002.1	MZ230674.1	100	239	0	0	1	239	125214	124976	1.89e-126	239	134015
Kofa	Chloroplast	STRG.48350.1	MZ230674.1	99.313	291	2	0	1	291	24150	23860	6.27e-152	291	134015
Kofa	Chloroplast	STRG.100790.1	MZ230674.1	99.13	345	3	0	1	345	125670	125326	3.34e-180	345	134015
Kofa	Chloroplast	STRG.90959.1	MZ230674.1	99.761	418	1	0	1	418	49759	50176	0	418	134015
Kofa	Chloroplast	STRG.70214.1	MZ230674.1	100	433	0	0	1	433	128347	127915	0	433	134015
Kofa	Chloroplast	STRG.20114.1	MZ230674.1	99.55	222	1	0	1	222	54061	53840	2.29e-115	222	134015
Kofa	Chloroplast	STRG.75998.1	MZ230674.1	98.765	243	2	1	1	242	102927	102685	4.15e-123	242	134015
Kofa	Chloroplast	STRG.90963.1	MZ230674.1	99.703	337	1	0	1	337	93436	93772	4.22e-179	337	134015
Kofa	Chloroplast	STRG.40081.1	MZ230674.1	100	351	0	0	1	351	120030	120380	0	351	134015
Kofa	Chloroplast	STRG.39113.1	MZ230674.1	100	205	0	0	1	205	88780	88576	1.27e-107	205	134015
Kofa	Chloroplast	STRG.43214.1	MZ230674.1	99.561	228	1	0	1	228	46746	46519	1.09e-118	228	134015
Kofa	Chloroplast	STRG.93206.1	MZ230674.1	99.163	239	2	0	1	239	61184	60946	4.09e-123	239	134015
Kofa	Chloroplast	STRG.13317.1	MZ230674.1	100	250	0	0	1	250	128167	128416	1.52e-132	250	134015
Kofa	Chloroplast	STRG.58367.1	MZ230674.1	99.068	322	1	1	1	320	62348	62669	6.78e-167	320	134015
Kofa	Chloroplast	STRG.40081.1	MZ230674.1	100	351	0	0	1	351	93807	93457	0	351	134015
Kofa	Chloroplast	STRG.19218.1	MZ230674.1	100	250	0	0	1	250	33527	33278	1.52e-132	250	134015
Kofa	Chloroplast	STRG.50002.1	MZ230674.1	100	239	0	0	1	239	88623	88861	1.89e-126	239	134015
Kofa	Chloroplast	STRG.18031.1	MZ230674.1	99.668	301	1	0	1	301	64079	63779	3.85e-159	301	134015
Kofa	Chloroplast	STRG.54372.1	MZ230674.1	99.177	243	0	1	1	241	50700	50942	8.88e-125	241	134015
Kofa	Chloroplast	STRG.90963.1	MZ230674.1	99.703	337	1	0	1	337	120401	120065	4.22e-179	337	134015
Kofa	Chloroplast	STRG.5449.1	MZ230674.1	99.528	212	1	0	1	212	120558	120347	7.9e-110	212	134015
Kofa	Chloroplast	STRG.32192.1	MZ230674.1	99.388	327	2	0	1	327	119971	120297	6.89e-172	327	134015
Kofa	Chloroplast	STRG.42170.1	MZ230674.1	99.751	402	1	0	1	402	23268	22867	0	402	134015
Kofa	Chloroplast	STRG.10275.1	MZ230674.1	99.675	308	1	0	1	308	64259	63952	5.07e-163	308	134015
Kofa	Chloroplast	STRG.65468.1	MZ230674.1	99.617	261	0	1	1	260	33050	33310	2.04e-136	260	134015
Kofa	Chloroplast	STRG.18019.1	MZ230674.1	100	234	0	0	1	234	93766	93533	1.11e-123	234	134015
Kofa	Chloroplast	STRG.5449.1	MZ230674.1	99.528	212	1	0	1	212	93279	93490	7.9e-110	212	134015
Kofa	Chloroplast	STRG.50769.1	MZ230674.1	99.785	465	1	0	1	465	125337	124873	0	465	134015
Kofa	Chloroplast	STRG.31704.1	MZ230674.1	99.524	210	1	0	1	210	46537	46746	1.01e-108	210	134015
Kofa	Chloroplast	STRG.70214.1	MZ230674.1	100	433	0	0	1	433	85490	85922	0	433	134015
Kofa	Chloroplast	STRG.108036.1	MZ230674.1	99.083	218	0	1	1	216	102475	102258	6.23e-111	216	134015
Kofa	Chloroplast	STRG.17416.1	MZ230674.1	100	242	0	0	1	242	60181	60422	4.12e-128	242	134015
Kofa	Chloroplast	STRG.17605.1	MZ230674.1	98.533	409	6	0	1	409	61904	62312	0	409	134015
Kofa	Chloroplast	STRG.109607.1	MZ230674.1	99.361	313	2	0	1	313	63142	62830	3.99e-164	313	134015
Kofa	Chloroplast	STRG.99683.1	MZ230674.1	98.677	378	5	0	1	378	41796	42173	0	378	134015
Kofa	Chloroplast	STRG.78375.1	MZ230674.1	99.115	226	2	0	1	226	120159	119934	6.5e-116	226	134015
Kofa	Chloroplast	STRG.50769.1	MZ230674.1	99.785	465	1	0	1	465	88500	88964	0	465	134015
Kofa	Chloroplast	STRG.64941.1	MZ230674.1	99.024	205	2	0	1	205	61046	60842	2.76e-104	205	134015
Kofa	Chloroplast	STRG.14168.1	MZ230674.1	100	207	0	0	1	207	59465	59671	9.95e-109	207	134015
Langdon	Chloroplast	STRG.37339.1	MZ230674.1	100	351	0	0	1	351	120030	120380	0	351	134015
Langdon	Chloroplast	STRG.40167.1	MZ230674.1	100	381	0	0	1	381	44286	43906	0	381	134015
Langdon	Chloroplast	STRG.78352.1	MZ230674.1	98.447	322	0	1	1	317	33278	33599	1.88e-162	317	134015
Langdon	Chloroplast	STRG.23309.1	MZ230674.1	99.553	447	2	0	1	447	45201	44755	0	447	134015
Langdon	Chloroplast	STRG.29889.1	MZ230674.1	99.125	343	3	0	1	343	119958	120300	4.3e-179	343	134015
Langdon	Chloroplast	STRG.16967.1	MZ230674.1	99.603	252	0	1	1	251	63246	62995	1.98e-131	251	134015
Langdon	Chloroplast	STRG.47746.1	MZ230674.1	100	245	0	0	1	245	111534	111778	8.98e-130	245	134015
Langdon	Chloroplast	STRG.100381.1	MZ230674.1	99.507	203	1	0	1	203	99263	99061	7.59e-105	203	134015
Langdon	Chloroplast	STRG.48459.1	MZ230674.1	98.675	302	4	0	1	302	11121	11422	1.08e-154	302	134015
Langdon	Chloroplast	STRG.20888.1	MZ230674.1	100	228	0	0	3	230	108005	107778	2.38e-120	231	134015
Langdon	Chloroplast	STRG.17005.1	MZ230674.1	99.723	361	1	0	1	361	43089	43449	0	361	134015
Langdon	Chloroplast	STRG.10407.1	MZ230674.1	100	202	0	0	1	202	98040	98241	5.83e-106	202	134015
Langdon	Chloroplast	STRG.12832.1	MZ230674.1	99.674	307	1	0	1	307	12685	12991	1.82e-162	307	134015
Langdon	Chloroplast	STRG.55573.1	MZ230674.1	100	201	0	0	1	201	7540	7740	2.09e-105	201	134015
Langdon	Chloroplast	STRG.9755.1	MZ230674.1	99.658	292	1	0	1	292	64243	63952	3.76e-154	292	134015
Langdon	Chloroplast	STRG.13323.1	MZ230674.1	98.742	318	0	1	1	314	61004	60687	1.86e-162	314	134015
Langdon	Chloroplast	STRG.70369.1	MZ230674.1	99.688	320	1	0	1	320	105665	105346	1.13e-169	320	134015
Langdon	Chloroplast	STRG.100381.1	MZ230674.1	99.507	203	1	0	1	203	114574	114776	7.59e-105	203	134015
Langdon	Chloroplast	STRG.37441.1	MZ230674.1	100	241	0	0	1	241	17327	17087	1.48e-127	241	134015
Langdon	Chloroplast	STRG.60125.1	MZ230674.1	99.038	208	2	0	1	208	61049	60842	6.02e-106	208	134015
Langdon	Chloroplast	STRG.26409.1	MZ230674.1	99.27	411	3	0	1	411	93454	93864	0	411	134015
Langdon	Chloroplast	STRG.54098.1	MZ230674.1	98.585	212	1	1	1	210	62348	62559	6.08e-106	210	134015
Langdon	Chloroplast	STRG.26409.1	MZ230674.1	99.27	411	3	0	1	411	120383	119973	0	411	134015
Langdon	Chloroplast	STRG.100507.1	MZ230674.1	99.029	206	2	0	1	206	66317	66522	7.71e-105	206	134015
Langdon	Chloroplast	STRG.40427.1	MZ230674.1	98.148	216	3	1	1	215	104035	104250	1.74e-106	215	134015
Langdon	Chloroplast	STRG.37339.1	MZ230674.1	100	351	0	0	1	351	93807	93457	0	351	134015
Langdon	Chloroplast	STRG.84435.1	MZ230674.1	100	369	0	0	1	369	49759	50127	0	369	134015
Langdon	Chloroplast	STRG.84423.1	MZ230674.1	99.682	314	1	0	1	314	120380	120067	2.39e-166	314	134015
Langdon	Chloroplast	STRG.40157.1	MZ230674.1	99.07	215	2	0	1	215	61050	60836	8.02e-110	215	134015
Langdon	Chloroplast	STRG.29889.1	MZ230674.1	99.125	343	3	0	1	343	93879	93537	4.3e-179	343	134015
Langdon	Chloroplast	STRG.10407.1	MZ230674.1	100	202	0	0	1	202	115797	115596	5.83e-106	202	134015
Langdon	Chloroplast	STRG.51982.1	MZ230674.1	99.485	388	1	1	1	387	51148	50761	0	387	134015
Langdon	Chloroplast	STRG.46418.1	MZ230674.1	100	240	0	0	1	240	125215	124976	5.28e-127	240	134015
Langdon	Chloroplast	STRG.70418.1	MZ230674.1	98.157	217	4	0	1	217	108011	107795	1.36e-107	217	134015
Langdon	Chloroplast	STRG.16583.1	MZ230674.1	99.095	221	2	0	1	221	60794	61014	3.82e-113	221	134015
Langdon	Chloroplast	STRG.46418.1	MZ230674.1	100	240	0	0	1	240	88622	88861	5.28e-127	240	134015
Langdon	Chloroplast	STRG.16584.1	MZ230674.1	98.492	398	5	1	1	398	61715	62111	0	398	134015
Langdon	Chloroplast	STRG.85945.1	MZ230674.1	100	317	0	0	1	317	114521	114837	1.12e-169	317	134015
Langdon	Chloroplast	STRG.12839.1	MZ230674.1	98.577	562	7	1	1	562	110967	111527	0	562	134015
Langdon	Chloroplast	STRG.70371.1	MZ230674.1	99.02	204	1	1	1	203	102884	102681	3.53e-103	203	134015
Langdon	Chloroplast	STRG.40168.1	MZ230674.1	100	250	0	0	1	250	43676	43427	1.52e-132	250	134015
Langdon	Chloroplast	STRG.87752.1	MZ230674.1	100	381	0	0	1	381	43469	43089	0	381	134015
Langdon	Chloroplast	STRG.37343.1	MZ230674.1	99.543	219	1	0	1	219	103603	103821	1.05e-113	219	134015
Langdon	Chloroplast	STRG.84423.1	MZ230674.1	99.682	314	1	0	1	314	93457	93770	2.39e-166	314	134015
Langdon	Chloroplast	STRG.57183.1	MZ230674.1	98.78	246	2	1	1	246	11119	11363	9.08e-125	246	134015
Langdon	Chloroplast	STRG.13322.1	MZ230674.1	100	206	0	0	1	206	59461	59666	3.56e-108	206	134015
Langdon	Chloroplast	STRG.37442.1	MZ230674.1	99.265	408	3	0	1	408	16564	16157	0	408	134015
Langdon	Chloroplast	STRG.37342.1	MZ230674.1	98.165	218	4	0	1	218	102744	102961	3.79e-108	218	134015
Langdon	Chloroplast	STRG.85945.1	MZ230674.1	100	317	0	0	1	317	99316	99000	1.12e-169	317	134015
Langdon	Chloroplast	STRG.80858.1	MZ230674.1	100	375	0	0	1	375	46930	46556	0	376	134015
Langdon	Chloroplast	STRG.16963.1	MZ230674.1	98.769	325	1	1	1	325	3196	3517	2.48e-166	325	134015
Langdon	Chloroplast	STRG.36472.1	MZ230674.1	100	201	0	0	1	201	111241	111441	2.09e-105	201	134015
Langdon	Chloroplast	STRG.2387.1	MZ230674.1	99.065	214	2	0	1	214	62242	62029	2.87e-109	214	134015
Langdon	Chloroplast	STRG.40166.1	MZ230674.1	99.392	658	4	0	1	658	47134	46477	0	658	134015
Langdon	Chloroplast	STRG.84427.1	MZ230674.1	100	229	0	0	1	229	2845	2617	6.54e-121	229	134015
Langdon	Chloroplast	STRG.46780.1	MZ230674.1	99.209	253	2	0	1	253	18577	18829	7.18e-131	253	134015
LDN-GB-3B	Chloroplast	STRG.39333.1	MZ230674.1	100	337	0	0	1	337	86865	87201	0	337	134015
LDN-GB-3B	Chloroplast	STRG.84789.1	MZ230674.1	99.244	397	1	1	1	395	2847	2451	0	395	134015
LDN-GB-3B	Chloroplast	STRG.40296.1	MZ230674.1	100	230	0	0	1	230	45655	45426	1.83e-121	230	134015
LDN-GB-3B	Chloroplast	STRG.48698.1	MZ230674.1	98.319	833	14	0	1	833	50222	51054	0	833	134015
LDN-GB-3B	Chloroplast	STRG.52297.1	MZ230674.1	99.747	396	0	1	1	395	51134	50739	0	395	134015
LDN-GB-3B	Chloroplast	STRG.94230.1	MZ230674.1	99.587	242	1	0	1	242	88163	88404	1.92e-126	242	134015
LDN-GB-3B	Chloroplast	STRG.8919.1	MZ230674.1	99.654	289	1	0	1	289	43029	43317	1.73e-152	289	134015
LDN-GB-3B	Chloroplast	STRG.34058.1	MZ230674.1	98.515	202	3	0	1	202	50880	50679	5.87e-101	202	134015
LDN-GB-3B	Chloroplast	STRG.40295.1	MZ230674.1	100	202	0	0	1	202	46734	46533	5.83e-106	202	134015
LDN-GB-3B	Chloroplast	STRG.60521.1	MZ230674.1	99.038	208	2	0	1	208	61049	60842	6.02e-106	208	134015
LDN-GB-3B	Chloroplast	STRG.39331.1	MZ230674.1	99.75	400	1	0	1	400	22858	23257	0	400	134015
LDN-GB-3B	Chloroplast	STRG.55457.1	MZ230674.1	98.466	326	1	2	1	323	62313	62637	3.19e-165	323	134015
LDN-GB-3B	Chloroplast	STRG.34913.1	MZ230674.1	99.371	318	1	1	1	317	45470	45153	2.42e-166	317	134015
LDN-GB-3B	Chloroplast	STRG.7229.1	MZ230674.1	100	203	0	0	1	203	50248	50450	1.63e-106	203	134015
LDN-GB-3B	Chloroplast	STRG.40297.1	MZ230674.1	100	343	0	0	1	343	44248	43906	0	343	134015
LDN-GB-3B	Chloroplast	STRG.37544.1	MZ230674.1	100	351	0	0	1	351	120030	120380	0	351	134015
LDN-GB-3B	Chloroplast	STRG.21073.1	MZ230674.1	100	228	0	0	1	228	108005	107778	2.34e-120	228	134015
LDN-GB-3B	Chloroplast	STRG.55894.1	MZ230674.1	98.387	248	4	0	1	248	18219	18466	9.16e-125	248	134015
LDN-GB-3B	Chloroplast	STRG.17048.1	MZ230674.1	100	226	0	0	1	226	120071	120296	3e-119	226	134015
LDN-GB-3B	Chloroplast	STRG.93152.1	MZ230674.1	99.531	213	1	0	1	213	107829	108041	2.21e-110	213	134015
LDN-GB-3B	Chloroplast	STRG.39333.1	MZ230674.1	100	337	0	0	1	337	126972	126636	0	337	134015
LDN-GB-3B	Chloroplast	STRG.96836.1	MZ230674.1	98.983	590	6	0	1	590	120562	119973	0	590	134015
LDN-GB-3B	Chloroplast	STRG.26546.1	MZ230674.1	99.511	613	2	1	1	612	66767	66155	0	612	134015
LDN-GB-3B	Chloroplast	STRG.16995.1	MZ230674.1	99.528	212	1	0	1	212	102477	102688	7.9e-110	212	134015
LDN-GB-3B	Chloroplast	STRG.81282.1	MZ230674.1	100	289	0	0	1	289	46844	46556	3.72e-154	289	134015
LDN-GB-3B	Chloroplast	STRG.37546.1	MZ230674.1	100	210	0	0	1	210	102096	102305	2.17e-110	210	134015
LDN-GB-3B	Chloroplast	STRG.30050.1	MZ230674.1	99.246	398	3	0	1	398	119971	120368	0	398	134015
LDN-GB-3B	Chloroplast	STRG.13445.1	MZ230674.1	100	216	0	0	1	216	59461	59676	1.04e-113	216	134015
LDN-GB-3B	Chloroplast	STRG.94230.1	MZ230674.1	99.587	242	1	0	1	242	125674	125433	1.92e-126	242	134015
LDN-GB-3B	Chloroplast	STRG.12964.1	MZ230674.1	99.677	310	1	0	1	310	12682	12991	3.95e-164	310	134015
LDN-GB-3B	Chloroplast	STRG.37632.1	MZ230674.1	99.43	351	2	0	1	351	16521	16171	0	351	134015
LDN-GB-3B	Chloroplast	STRG.40287.1	MZ230674.1	99.138	232	2	0	1	232	61051	60820	3.09e-119	232	134015
LDN-GB-3B	Chloroplast	STRG.54345.1	MZ230674.1	98.983	295	1	1	1	293	62348	62642	6.31e-152	293	134015
LDN-GB-3B	Chloroplast	STRG.48691.1	MZ230674.1	98.897	272	3	0	1	272	16016	16287	9.9e-140	272	134015
LDN-GB-3B	Chloroplast	STRG.46999.1	MZ230674.1	99.074	216	2	0	1	216	18577	18792	2.24e-110	216	134015
LDN-GB-3B	Chloroplast	STRG.2667.1	MZ230674.1	100	496	0	0	1	496	127947	128442	0	496	134015
LDN-GB-3B	Chloroplast	STRG.37627.1	MZ230674.1	99.244	397	2	1	1	397	16074	16469	0	397	134015
LDN-GB-3B	Chloroplast	STRG.49811.1	MZ230674.1	100	262	0	0	1	262	22859	23120	3.42e-139	262	134015
LDN-GB-3B	Chloroplast	STRG.55893.1	MZ230674.1	98.707	232	2	1	1	231	16339	16570	5.14e-117	231	134015
LDN-GB-3B	Chloroplast	STRG.65492.1	MZ230674.1	98.12	266	5	0	1	266	60080	60345	4.53e-133	266	134015
LDN-GB-3B	Chloroplast	STRG.70932.1	MZ230674.1	98.305	236	4	0	1	236	108006	107771	4.07e-118	236	134015
LDN-GB-3B	Chloroplast	STRG.93115.1	MZ230674.1	98.626	364	5	0	1	364	41781	42144	0	364	134015
LDN-GB-3B	Chloroplast	STRG.96836.1	MZ230674.1	98.983	590	6	0	1	590	93275	93864	0	590	134015
LDN-GB-3B	Chloroplast	STRG.74128.1	MZ230674.1	100	313	0	0	1	313	44038	44350	1.84e-167	313	134015
LDN-GB-3B	Chloroplast	STRG.84791.1	MZ230674.1	100	302	0	0	1	302	49759	50060	2.31e-161	302	134015
LDN-GB-3B	Chloroplast	STRG.91741.1	MZ230674.1	98.3	353	6	0	1	353	24182	23830	1.23e-179	353	134015
LDN-GB-3B	Chloroplast	STRG.76973.1	MZ230674.1	99.66	294	1	0	1	294	56759	57052	2.93e-155	294	134015
LDN-GB-3B	Chloroplast	STRG.77395.1	MZ230674.1	99.522	209	1	0	1	209	78024	77816	3.62e-108	209	134015
LDN-GB-3B	Chloroplast	STRG.57554.1	MZ230674.1	98.537	205	3	0	1	205	11110	11314	1.28e-102	205	134015
LDN-GB-3B	Chloroplast	STRG.37626.1	MZ230674.1	99.881	837	1	0	1	837	13478	14314	0	837	134015
LDN-GB-3B	Chloroplast	STRG.9875.1	MZ230674.1	99.685	317	1	0	1	317	64268	63952	5.19e-168	317	134015
LDN-GB-3B	Chloroplast	STRG.19085.1	MZ230674.1	99.524	210	0	1	1	209	53778	53569	3.62e-108	209	134015
LDN-GB-3B	Chloroplast	STRG.97568.1	MZ230674.1	99.533	214	1	0	1	214	23247	23460	6.17e-111	214	134015
LDN-GB-3B	Chloroplast	STRG.37634.1	MZ230674.1	100	294	0	0	1	294	14185	13892	6.29e-157	294	134015
LDN-GB-3B	Chloroplast	STRG.30050.1	MZ230674.1	99.246	398	3	0	1	398	93866	93469	0	398	134015
LDN-GB-3B	Chloroplast	STRG.17059.1	MZ230674.1	99.636	275	0	1	1	274	63262	62988	3.56e-144	274	134015
LDN-GB-3B	Chloroplast	STRG.38118.1	MZ230674.1	99.6	250	1	0	1	250	105555	105804	7.09e-131	250	134015
LDN-GB-3B	Chloroplast	STRG.40556.1	MZ230674.1	98.618	217	2	1	1	216	104024	104240	1.04e-108	216	134015
LDN-GB-3B	Chloroplast	STRG.2667.1	MZ230674.1	100	496	0	0	1	496	85890	85395	0	496	134015
LDN-GB-3B	Chloroplast	STRG.37547.1	MZ230674.1	99.502	201	1	0	1	201	103614	103814	9.71e-104	201	134015
LDN-GB-3B	Chloroplast	STRG.37544.1	MZ230674.1	100	351	0	0	1	351	93807	93457	0	351	134015
LDN-GB-3B	Chloroplast	STRG.17048.1	MZ230674.1	100	226	0	0	1	226	93766	93541	3e-119	226	134015
Pithless	Chloroplast	STRG.57365.1	MZ230674.1	98.298	235	2	2	1	233	4746	4980	5.19e-117	233	134015
Pithless	Chloroplast	STRG.30842.1	MZ230674.1	98.907	366	4	0	1	366	119936	120301	0	366	134015
Pithless	Chloroplast	STRG.105039.1	MZ230674.1	99.363	314	2	0	1	314	63146	62833	1.11e-164	314	134015
Pithless	Chloroplast	STRG.9071.1	MZ230674.1	99.679	312	1	0	1	312	43006	43317	3.07e-165	312	134015
Pithless	Chloroplast	STRG.48330.1	MZ230674.1	98.241	398	2	2	1	393	18531	18928	0	393	134015
Pithless	Chloroplast	STRG.2863.1	MZ230674.1	99.048	210	2	0	1	210	61107	60898	4.7e-107	210	134015
Pithless	Chloroplast	STRG.17361.1	MZ230674.1	99.707	341	1	0	1	341	64081	63741	0	341	134015
Pithless	Chloroplast	STRG.16938.1	MZ230674.1	98.294	293	4	1	1	293	61802	62093	1.77e-147	293	134015
Pithless	Chloroplast	STRG.38654.1	MZ230674.1	99.526	211	1	0	1	211	103603	103813	2.83e-109	211	134015
Pithless	Chloroplast	STRG.102350.1	MZ230674.1	98.058	206	3	1	1	205	60281	60076	5.97e-101	205	134015
Pithless	Chloroplast	STRG.30399.1	MZ230674.1	99.603	252	1	0	1	252	46527	46778	5.53e-132	252	134015
Pithless	Chloroplast	STRG.30842.1	MZ230674.1	98.907	366	4	0	1	366	93901	93536	0	366	134015
Pithless	Chloroplast	STRG.62492.1	MZ230674.1	100	340	0	0	1	340	17087	17426	0	340	134015
Pithless	Chloroplast	STRG.72815.1	MZ230674.1	98.157	217	4	0	1	217	108011	107795	1.36e-107	217	134015
Pithless	Chloroplast	STRG.96783.1	MZ230674.1	99.606	254	1	0	1	254	88160	88413	4.31e-133	254	134015
Pithless	Chloroplast	STRG.47971.1	MZ230674.1	100	235	0	0	1	235	88622	88856	3.11e-124	235	134015
Pithless	Chloroplast	STRG.13708.1	MZ230674.1	98.987	395	0	1	1	391	61001	60607	0	391	134015
Pithless	Chloroplast	STRG.79228.1	MZ230674.1	99.322	295	2	0	1	295	129278	129572	3.81e-154	296	134015
Pithless	Chloroplast	STRG.10768.1	MZ230674.1	100	223	0	0	1	223	89057	88835	1.38e-117	223	134015
Pithless	Chloroplast	STRG.38652.1	MZ230674.1	100	430	0	0	1	430	114649	115078	0	430	134015
Pithless	Chloroplast	STRG.88594.1	MZ230674.1	100	211	0	0	1	211	98058	98268	6.07e-111	211	134015
Pithless	Chloroplast	STRG.76157.1	MZ230674.1	100	310	0	0	1	310	44063	44372	8.49e-166	310	134015
Pithless	Chloroplast	STRG.89188.1	MZ230674.1	98.806	335	4	0	1	335	61154	60820	5.46e-173	335	134015
Pithless	Chloroplast	STRG.57366.1	MZ230674.1	98.235	340	6	0	1	340	18194	18533	2e-172	340	134015
Pithless	Chloroplast	STRG.38649.1	MZ230674.1	100	351	0	0	1	351	93807	93457	0	351	134015
Pithless	Chloroplast	STRG.62686.1	MZ230674.1	99.628	269	0	1	1	268	33041	33309	7.53e-141	268	134015
Pithless	Chloroplast	STRG.13157.1	MZ230674.1	100	249	0	0	1	249	26579	26827	5.46e-132	249	134015
Pithless	Chloroplast	STRG.10768.1	MZ230674.1	100	223	0	0	1	223	124780	125002	1.38e-117	223	134015
Pithless	Chloroplast	STRG.87022.1	MZ230674.1	100	350	0	0	1	350	49759	50108	0	350	134015
Pithless	Chloroplast	STRG.46419.1	MZ230674.1	99.515	206	1	0	1	206	24141	23936	1.66e-106	206	134015
Pithless	Chloroplast	STRG.17362.1	MZ230674.1	98.936	564	2	2	1	560	63309	62746	0	560	134015
Pithless	Chloroplast	STRG.57483.1	MZ230674.1	98.855	262	3	0	1	262	42467	42206	3.44e-134	262	134015
Pithless	Chloroplast	STRG.79468.1	MZ230674.1	100	244	0	0	1	244	81180	80937	3.21e-129	244	134015
Pithless	Chloroplast	STRG.87016.1	MZ230674.1	100	237	0	0	1	237	2847	2611	2.42e-125	237	134015
Pithless	Chloroplast	STRG.88773.1	MZ230674.1	100	220	0	0	1	220	85994	85775	6.31e-116	220	134015
Pithless	Chloroplast	STRG.47971.1	MZ230674.1	100	235	0	0	1	235	125215	124981	3.11e-124	235	134015
Pithless	Chloroplast	STRG.38652.1	MZ230674.1	100	430	0	0	1	430	99188	98759	0	430	134015
Pithless	Chloroplast	STRG.100271.1	MZ230674.1	99.576	236	1	0	1	236	23234	23469	4.04e-123	236	134015
Pithless	Chloroplast	STRG.38764.1	MZ230674.1	100	383	0	0	1	383	14187	13805	0	383	134015
Pithless	Chloroplast	STRG.47350.1	MZ230674.1	100	406	0	0	1	406	99515	99920	0	406	134015
Pithless	Chloroplast	STRG.50075.1	MZ230674.1	99.052	211	2	0	1	211	11146	11356	1.31e-107	211	134015
Pithless	Chloroplast	STRG.87410.1	MZ230674.1	99.51	204	1	0	1	204	16822	17025	2.12e-105	204	134015
Pithless	Chloroplast	STRG.62132.1	MZ230674.1	98.618	217	3	0	1	217	61058	60842	2.91e-109	217	134015
Pithless	Chloroplast	STRG.96783.1	MZ230674.1	99.606	254	1	0	1	254	125677	125424	4.31e-133	254	134015
Pithless	Chloroplast	STRG.37720.1	MZ230674.1	100	232	0	0	1	232	111235	111466	1.43e-122	232	134015
Pithless	Chloroplast	STRG.67235.1	MZ230674.1	100	217	0	0	1	217	61020	61236	2.89e-114	217	134015
Pithless	Chloroplast	STRG.79468.1	MZ230674.1	100	244	0	0	1	244	132657	132900	3.21e-129	244	134015
Pithless	Chloroplast	STRG.38649.1	MZ230674.1	100	351	0	0	1	351	120030	120380	0	351	134015
Pithless	Chloroplast	STRG.69371.1	MZ230674.1	99.558	226	1	0	1	226	33068	32843	1.4e-117	226	134015
Pithless	Chloroplast	STRG.95666.1	MZ230674.1	98.577	281	4	0	1	281	41782	42062	4.73e-143	281	134015
Pithless	Chloroplast	STRG.53723.1	MZ230674.1	99.506	405	1	1	1	404	51141	50737	0	404	134015
Pithless	Chloroplast	STRG.17294.1	MZ230674.1	99.537	216	1	0	1	216	102493	102708	4.82e-112	216	134015
Pithless	Chloroplast	STRG.52101.1	MZ230674.1	99.231	260	0	1	1	258	50684	50943	3.39e-134	258	134015
Pithless	Chloroplast	STRG.47350.1	MZ230674.1	100	406	0	0	1	406	114322	113917	0	406	134015
Pithless	Chloroplast	STRG.83434.1	MZ230674.1	100	281	0	0	1	281	46843	46563	1.01e-149	281	134015
Pithless	Chloroplast	STRG.37732.1	MZ230674.1	99.399	666	4	0	1	666	124746	125411	0	666	134015
Pithless	Chloroplast	STRG.88773.1	MZ230674.1	100	220	0	0	1	220	127843	128062	6.31e-116	220	134015
Pithless	Chloroplast	STRG.38758.1	MZ230674.1	99.515	412	1	1	1	412	16055	16465	0	412	134015
Pithless	Chloroplast	STRG.55865.1	MZ230674.1	99.035	311	1	1	1	309	62359	62669	8.52e-161	309	134015
Pithless	Chloroplast	STRG.50083.1	MZ230674.1	98.238	908	16	0	1	908	50149	51056	0	908	134015
Pithless	Chloroplast	STRG.103593.1	MZ230674.1	98.696	230	1	1	1	228	102442	102213	6.56e-116	228	134015
Pithless	Chloroplast	STRG.16937.1	MZ230674.1	99.103	223	2	0	1	223	60791	61013	2.98e-114	223	134015
Pithless	Chloroplast	STRG.19405.1	MZ230674.1	99.045	628	5	1	1	627	63756	64383	0	627	134015
Pithless	Chloroplast	STRG.88594.1	MZ230674.1	100	211	0	0	1	211	115779	115569	6.07e-111	211	134015
Pithless	Chloroplast	STRG.13706.1	MZ230674.1	100	213	0	0	1	213	59461	59673	4.74e-112	213	134015
Pithless	Chloroplast	STRG.10051.1	MZ230674.1	99.677	310	1	0	1	310	64267	63958	3.95e-164	310	134015
Pithless	Chloroplast	STRG.37732.1	MZ230674.1	99.399	666	4	0	1	666	89091	88426	0	666	134015
Pithless	Chloroplast	STRG.21492.1	MZ230674.1	100	228	0	0	1	228	108005	107778	2.34e-120	228	134015
Pithless	Chloroplast	STRG.50080.1	MZ230674.1	99.029	206	1	1	1	205	42394	42599	2.76e-104	205	134015
Pithless	Chloroplast	STRG.50076.1	MZ230674.1	98.955	287	3	0	1	287	16028	16314	4.81e-148	287	134015
Pithless	Chloroplast	STRG.79228.1	MZ230674.1	99.322	295	2	0	1	295	84559	84265	3.81e-154	296	134015
W9262-260D3	Chloroplast	STRG.81203.1	MZ230674.1	100	286	0	0	1	286	46841	46556	1.72e-152	287	134015
W9262-260D3	Chloroplast	STRG.93106.1	MZ230674.1	98.649	370	5	0	1	370	41796	42165	0	370	134015
W9262-260D3	Chloroplast	STRG.12827.1	MZ230674.1	99.791	479	1	0	1	479	31446	31924	0	479	134015
W9262-260D3	Chloroplast	STRG.55856.1	MZ230674.1	100	204	0	0	1	204	7540	7743	4.56e-107	204	134015
W9262-260D3	Chloroplast	STRG.65384.1	MZ230674.1	100	412	0	0	1	412	85490	85901	0	412	134015
W9262-260D3	Chloroplast	STRG.10465.1	MZ230674.1	100	261	0	0	1	261	115803	115543	1.23e-138	261	134015
W9262-260D3	Chloroplast	STRG.70623.1	MZ230674.1	100	209	0	0	1	209	5146	4938	7.86e-110	211	134015
W9262-260D3	Chloroplast	STRG.78764.1	MZ230674.1	98.361	305	0	1	1	300	33289	33593	5e-153	300	134015
W9262-260D3	Chloroplast	STRG.8848.1	MZ230674.1	99.688	320	1	0	1	320	43006	43325	1.13e-169	320	134015
W9262-260D3	Chloroplast	STRG.39200.1	MZ230674.1	98.206	223	0	1	1	219	127962	128184	8.18e-110	219	134015
W9262-260D3	Chloroplast	STRG.84669.1	MZ230674.1	99.242	396	1	1	1	394	2844	2449	0	394	134015
W9262-260D3	Chloroplast	STRG.13340.1	MZ230674.1	100	216	0	0	1	216	59461	59676	1.04e-113	216	134015
W9262-260D3	Chloroplast	STRG.37450.1	MZ230674.1	100	351	0	0	1	351	120030	120380	0	351	134015
W9262-260D3	Chloroplast	STRG.84662.1	MZ230674.1	100	382	0	0	1	382	49759	50140	0	382	134015
W9262-260D3	Chloroplast	STRG.86249.1	MZ230674.1	100	380	0	0	1	380	99239	98860	0	380	134015
W9262-260D3	Chloroplast	STRG.71623.1	MZ230674.1	100	204	0	0	1	204	68108	67905	4.56e-107	204	134015
W9262-260D3	Chloroplast	STRG.10465.1	MZ230674.1	100	261	0	0	1	261	98034	98294	1.23e-138	261	134015
W9262-260D3	Chloroplast	STRG.29947.1	MZ230674.1	99.387	326	2	0	1	326	93865	93540	2.47e-171	326	134015
W9262-260D3	Chloroplast	STRG.16911.1	MZ230674.1	100	232	0	0	1	232	93764	93533	1.43e-122	232	134015
W9262-260D3	Chloroplast	STRG.80112.1	MZ230674.1	98.649	222	3	0	1	222	60092	59871	4.96e-112	222	134015
W9262-260D3	Chloroplast	STRG.7999.1	MZ230674.1	100	230	0	0	1	230	103103	103332	1.83e-121	230	134015
W9262-260D3	Chloroplast	STRG.65384.1	MZ230674.1	100	412	0	0	1	412	128347	127936	0	412	134015
W9262-260D3	Chloroplast	STRG.13072.1	MZ230674.1	99.528	212	1	0	1	212	43617	43406	7.9e-110	212	134015
W9262-260D3	Chloroplast	STRG.97479.1	MZ230674.1	99.517	207	1	0	1	207	23258	23464	4.63e-107	207	134015
W9262-260D3	Chloroplast	STRG.79122.1	MZ230674.1	100	214	0	0	1	214	120349	120136	1.33e-112	214	134015
W9262-260D3	Chloroplast	STRG.46548.1	MZ230674.1	99.647	283	1	0	1	283	125252	124970	3.66e-149	283	134015
W9262-260D3	Chloroplast	STRG.16911.1	MZ230674.1	100	232	0	0	1	232	120073	120304	1.43e-122	232	134015
W9262-260D3	Chloroplast	STRG.13342.1	MZ230674.1	99.113	451	0	1	1	447	61048	60598	0	447	134015
W9262-260D3	Chloroplast	STRG.36544.1	MZ230674.1	100	206	0	0	1	206	125050	125255	3.56e-108	206	134015
W9262-260D3	Chloroplast	STRG.26906.1	MZ230674.1	99.061	213	2	0	1	213	42335	42123	1.03e-108	213	134015
W9262-260D3	Chloroplast	STRG.65386.1	MZ230674.1	100	214	0	0	1	214	61020	61233	1.33e-112	214	134015
W9262-260D3	Chloroplast	STRG.79122.1	MZ230674.1	100	214	0	0	1	214	93488	93701	1.33e-112	214	134015
W9262-260D3	Chloroplast	STRG.11777.1	MZ230674.1	99.535	215	1	0	1	215	62900	62686	1.72e-111	215	134015
W9262-260D3	Chloroplast	STRG.29563.1	MZ230674.1	100	212	0	0	1	212	41881	41670	1.7e-111	212	134015
W9262-260D3	Chloroplast	STRG.18958.1	MZ230674.1	99.158	594	4	1	1	593	63763	64356	0	593	134015
W9262-260D3	Chloroplast	STRG.37450.1	MZ230674.1	100	351	0	0	1	351	93807	93457	0	351	134015
W9262-260D3	Chloroplast	STRG.46548.1	MZ230674.1	99.647	283	1	0	1	283	88585	88867	3.66e-149	283	134015
W9262-260D3	Chloroplast	STRG.20983.1	MZ230674.1	99.19	247	2	0	1	247	108024	107778	1.52e-127	248	134015
W9262-260D3	Chloroplast	STRG.7995.1	MZ230674.1	100	276	0	0	1	276	41544	41819	5.96e-147	276	134015
W9262-260D3	Chloroplast	STRG.39200.1	MZ230674.1	98.206	223	0	1	1	219	85875	85653	8.18e-110	219	134015
W9262-260D3	Chloroplast	STRG.13341.1	MZ230674.1	99.091	440	2	1	1	438	45611	45172	0	438	134015
W9262-260D3	Chloroplast	STRG.33081.1	MZ230674.1	99.502	201	1	0	1	201	120463	120663	9.71e-104	201	134015
W9262-260D3	Chloroplast	STRG.40255.1	MZ230674.1	100	243	0	0	1	243	45662	45420	1.15e-128	243	134015
W9262-260D3	Chloroplast	STRG.55859.1	MZ230674.1	98.628	729	9	1	1	728	16022	16750	0	728	134015
W9262-260D3	Chloroplast	STRG.60806.1	MZ230674.1	100	265	0	0	1	265	17088	17352	7.44e-141	265	134015
W9262-260D3	Chloroplast	STRG.40463.1	MZ230674.1	99.638	276	1	0	1	276	126969	126694	2.78e-145	276	134015
W9262-260D3	Chloroplast	STRG.48708.1	MZ230674.1	98.662	299	4	0	1	299	16021	16319	4.99e-153	299	134015
W9262-260D3	Chloroplast	STRG.29947.1	MZ230674.1	99.387	326	2	0	1	326	119972	120297	2.47e-171	326	134015
W9262-260D3	Chloroplast	STRG.18062.1	MZ230674.1	100	247	0	0	1	247	33524	33278	7e-131	247	134015
W9262-260D3	Chloroplast	STRG.37560.1	MZ230674.1	100	336	0	0	1	336	14115	13780	3.25e-180	336	134015
W9262-260D3	Chloroplast	STRG.10526.1	MZ230674.1	100	204	0	0	1	204	89068	88865	4.56e-107	204	134015
W9262-260D3	Chloroplast	STRG.54338.1	MZ230674.1	98.897	272	1	1	1	270	62395	62666	3.53e-139	270	134015
W9262-260D3	Chloroplast	STRG.18956.1	MZ230674.1	99.109	449	3	1	1	448	54016	53568	0	448	134015
W9262-260D3	Chloroplast	STRG.16494.1	MZ230674.1	98.8	250	3	0	1	250	60759	61008	1.53e-127	250	134015
W9262-260D3	Chloroplast	STRG.14703.1	MZ230674.1	98.03	203	2	1	1	201	17946	17744	2.72e-99	201	134015
W9262-260D3	Chloroplast	STRG.70788.1	MZ230674.1	98.157	217	4	0	1	217	108006	107790	1.36e-107	217	134015
W9262-260D3	Chloroplast	STRG.84668.1	MZ230674.1	99.558	226	1	0	1	226	14092	14317	1.4e-117	226	134015
W9262-260D3	Chloroplast	STRG.33081.1	MZ230674.1	99.502	201	1	0	1	201	93374	93174	9.71e-104	201	134015
W9262-260D3	Chloroplast	STRG.73973.1	MZ230674.1	100	335	0	0	1	335	44042	44376	1.17e-179	335	134015
W9262-260D3	Chloroplast	STRG.47228.1	MZ230674.1	99.784	463	1	0	1	463	125335	124873	0	463	134015
W9262-260D3	Chloroplast	STRG.47228.1	MZ230674.1	99.784	463	1	0	1	463	88502	88964	0	463	134015
W9262-260D3	Chloroplast	STRG.7178.1	MZ230674.1	100	207	0	0	1	207	50244	50450	9.95e-109	207	134015
W9262-260D3	Chloroplast	STRG.94157.1	MZ230674.1	99.618	262	1	0	1	262	88161	88422	1.59e-137	262	134015
W9262-260D3	Chloroplast	STRG.85043.1	MZ230674.1	99.64	278	1	0	1	278	16766	17043	2.16e-146	278	134015
W9262-260D3	Chloroplast	STRG.3485.1	MZ230674.1	98.063	413	3	3	1	412	102722	102314	0	412	134015
W9262-260D3	Chloroplast	STRG.102214.1	MZ230674.1	99.371	318	2	0	1	318	63147	62830	6.74e-167	318	134015
W9262-260D3	Chloroplast	STRG.40463.1	MZ230674.1	99.638	276	1	0	1	276	86868	87143	2.78e-145	276	134015
W9262-260D3	Chloroplast	STRG.52769.1	MZ230674.1	99.515	206	1	0	1	206	62221	62016	1.66e-106	206	134015
W9262-260D3	Chloroplast	STRG.10526.1	MZ230674.1	100	204	0	0	1	204	124769	124972	4.56e-107	204	134015
W9262-260D3	Chloroplast	STRG.12823.1	MZ230674.1	99.071	323	3	0	1	323	12648	12970	5.3e-168	323	134015
W9262-260D3	Chloroplast	STRG.16865.1	MZ230674.1	99.59	244	1	0	1	244	102459	102702	1.5e-127	244	134015
W9262-260D3	Chloroplast	STRG.9814.1	MZ230674.1	99.685	317	1	0	1	317	64268	63952	5.19e-168	317	134015
W9262-260D3	Chloroplast	STRG.36544.1	MZ230674.1	100	206	0	0	1	206	88787	88582	3.56e-108	206	134015
W9262-260D3	Chloroplast	STRG.57497.1	MZ230674.1	98.544	206	3	0	1	206	11108	11313	3.59e-103	206	134015
W9262-260D3	Chloroplast	STRG.55860.1	MZ230674.1	98.225	338	6	0	1	338	18196	18533	2.57e-171	338	134015
W9262-260D3	Chloroplast	STRG.94157.1	MZ230674.1	99.618	262	1	0	1	262	125676	125415	1.59e-137	262	134015
W9262-260D3	Chloroplast	STRG.86824.1	MZ230674.1	99.259	270	2	0	1	270	61215	60946	2.73e-140	270	134015
W9262-260D3	Chloroplast	STRG.86249.1	MZ230674.1	100	380	0	0	1	380	114598	114977	0	380	134015
W9262-260D3	Chloroplast	STRG.75313.1	MZ230674.1	99.225	258	2	0	1	258	78095	77838	1.22e-133	258	134015
W9262-260D3	Chloroplast	STRG.61003.1	MZ230674.1	100	216	0	0	1	216	33040	33255	1.04e-113	216	134015
W9262-260D3	Chloroplast	STRG.45080.1	MZ230674.1	99.262	271	2	0	1	271	24136	23866	7.62e-141	271	134015
W9262-260D3	Chloroplast	STRG.50709.1	MZ230674.1	99.234	261	0	1	1	259	50684	50944	9.46e-135	259	134015
W9262-260D3	Chloroplast	STRG.52324.1	MZ230674.1	99.502	402	1	1	1	401	51142	50741	0	401	134015
CDC Fortitude	Mitochondrial	STRG.97190.1	KJ078649.1	100	273	0	0	1	273	437155	437427	9.21e-145	273	451678
CDC Fortitude	Mitochondrial	STRG.65398.1	KJ078649.1	99.49	392	2	0	1	392	40256	39865	0	392	451678
CDC Fortitude	Mitochondrial	STRG.3432.1	KJ078649.1	99.353	309	2	0	1	309	424473	424165	2.21e-161	309	451678
CDC Fortitude	Mitochondrial	STRG.13930.1	KJ078649.1	100	238	0	0	1	238	359469	359232	2.27e-125	238	451678
CDC Fortitude	Mitochondrial	STRG.92860.1	KJ078649.1	100	211	0	0	1	211	150835	151045	2.04e-110	211	451678
CDC Fortitude	Mitochondrial	STRG.1696.1	KJ078649.1	100	262	0	0	1	262	73549	73288	1.15e-138	262	451678
CDC Fortitude	Mitochondrial	STRG.31936.1	KJ078649.1	99.13	230	2	0	1	230	363923	363694	1.33e-117	230	451678
CDC Fortitude	Mitochondrial	STRG.40594.1	KJ078649.1	99.877	1624	2	0	1	1624	420783	422406	0	1624	451678
CDC Fortitude	Mitochondrial	STRG.35481.1	KJ078649.1	100	252	0	0	1	252	260431	260682	3.99e-133	252	451678
CDC Fortitude	Mitochondrial	STRG.52867.1	KJ078649.1	99.242	264	2	0	1	264	416653	416390	1.94e-136	264	451678
CDC Fortitude	Mitochondrial	STRG.66311.1	KJ078649.1	100	321	0	0	1	321	11969	11649	2.26e-171	321	451678
CDC Fortitude	Mitochondrial	STRG.66658.1	KJ078649.1	99.737	380	1	0	1	380	422114	421735	0	380	451678
CDC Fortitude	Mitochondrial	STRG.11697.1	KJ078649.1	100	581	0	0	1	581	238556	239136	0	581	451678
CDC Fortitude	Mitochondrial	STRG.83567.1	KJ078649.1	99.006	704	3	2	1	700	428082	427379	0	700	451678
CDC Fortitude	Mitochondrial	STRG.92861.1	KJ078649.1	99.678	311	1	0	1	311	166250	165940	3.69e-164	311	451678
CDC Fortitude	Mitochondrial	STRG.95862.1	KJ078649.1	99.716	705	1	1	1	704	74455	73751	0	704	451678
CDC Fortitude	Mitochondrial	STRG.33745.1	KJ078649.1	100	499	0	0	1	499	9968	10466	0	499	451678
CDC Fortitude	Mitochondrial	STRG.24019.1	KJ078649.1	99.83	587	1	0	1	587	46856	47442	0	587	451678
CDC Fortitude	Mitochondrial	STRG.30027.1	KJ078649.1	99.134	231	2	0	1	231	297872	298102	3.71e-118	231	451678
CDC Fortitude	Mitochondrial	STRG.44337.1	KJ078649.1	100	329	0	0	1	329	238367	238039	8.3e-176	329	451678
CDC Fortitude	Mitochondrial	STRG.96736.1	KJ078649.1	99.63	541	1	1	1	540	39661	40201	0	540	451678
CDC Fortitude	Mitochondrial	STRG.80372.1	KJ078649.1	100	211	0	0	1	211	419683	419893	2.04e-110	211	451678
CDC Fortitude	Mitochondrial	STRG.82637.1	KJ078649.1	99.63	270	1	0	1	270	12001	11732	1.97e-141	270	451678
CDC Fortitude	Mitochondrial	STRG.80369.1	KJ078649.1	99.291	282	2	0	1	282	393585	393866	2.05e-146	282	451678
CDC Fortitude	Mitochondrial	STRG.81720.1	KJ078649.1	100	322	0	0	1	322	135262	135583	6.31e-172	322	451678
CDC Fortitude	Mitochondrial	STRG.51023.1	KJ078649.1	98.92	648	2	2	1	643	39586	40233	0	643	451678
CDC Fortitude	Mitochondrial	STRG.110533.1	KJ078649.1	99.478	957	5	0	1	957	297715	296759	0	957	451678
CDC Fortitude	Mitochondrial	STRG.52458.1	KJ078649.1	100	424	0	0	1	424	45997	46420	0	424	451678
CDC Fortitude	Mitochondrial	STRG.104828.1	KJ078649.1	99.543	219	1	0	1	219	270241	270023	3.52e-113	219	451678
CDC Fortitude	Mitochondrial	STRG.18243.1	KJ078649.1	100	234	0	0	1	234	357191	356958	3.73e-123	234	451678
CDC Fortitude	Mitochondrial	STRG.28834.1	KJ078649.1	100	264	0	0	1	264	395123	394860	8.95e-140	264	451678
CDC Fortitude	Mitochondrial	STRG.24020.1	KJ078649.1	100	282	0	0	1	282	47691	47972	9.47e-150	282	451678
CDC Fortitude	Mitochondrial	STRG.96735.1	KJ078649.1	99.742	775	2	0	1	775	38585	39359	0	775	451678
CDC Fortitude	Mitochondrial	STRG.44147.1	KJ078649.1	99.301	1430	6	1	1	1426	393694	395123	0	1426	451678
CDC Fortitude	Mitochondrial	STRG.22975.1	KJ078649.1	100	263	0	0	1	263	85663	85925	3.21e-139	263	451678
CDC Fortitude	Mitochondrial	STRG.42393.1	KJ078649.1	99.343	1066	7	0	1	1066	244938	243873	0	1066	451678
CDC Fortitude	Mitochondrial	STRG.14522.1	KJ078649.1	100	340	0	0	1	340	328721	328382	0	340	451678
CDC Fortitude	Mitochondrial	STRG.20193.1	KJ078649.1	99.598	249	1	0	1	249	379344	379096	8.52e-130	249	451678
CDC Fortitude	Mitochondrial	STRG.87497.1	KJ078649.1	99.528	212	1	0	1	212	375414	375625	2.65e-109	212	451678
CDC Fortitude	Mitochondrial	STRG.48376.1	KJ078649.1	100	465	0	0	1	465	38399	38863	0	465	451678
CDC Fortitude	Mitochondrial	STRG.14530.1	KJ078649.1	100	477	0	0	1	477	47787	48263	0	477	451678
CDC Fortitude	Mitochondrial	STRG.86201.1	KJ078649.1	98.955	287	3	0	1	287	332298	332012	1.61e-147	287	451678
CDC Fortitude	Mitochondrial	STRG.1458.1	KJ078649.1	99.327	297	2	0	1	297	122657	122953	9.93e-155	297	451678
CDC Fortitude	Mitochondrial	STRG.13540.1	KJ078649.1	99.511	613	2	1	1	612	240107	239495	0	612	451678
CDC Fortitude	Mitochondrial	STRG.59918.1	KJ078649.1	99.251	668	3	2	1	666	241547	240880	0	666	451678
CDC Fortitude	Mitochondrial	STRG.37312.1	KJ078649.1	99.557	677	2	1	1	676	241317	240641	0	676	451678
CDC Fortitude	Mitochondrial	STRG.95865.1	KJ078649.1	99.493	2958	8	3	1	2951	49313	46356	0	2951	451678
CDC Fortitude	Mitochondrial	STRG.30018.1	KJ078649.1	99.64	555	2	0	1	555	374450	375004	0	555	451678
CDC Fortitude	Mitochondrial	STRG.42384.1	KJ078649.1	99.029	309	1	1	1	307	437842	438150	3.68e-159	307	451678
CDC Fortitude	Mitochondrial	STRG.83569.1	KJ078649.1	100	290	0	0	1	290	436880	436591	3.48e-154	290	451678
CDC Fortitude	Mitochondrial	STRG.27713.1	KJ078649.1	99.706	1020	3	0	1	1020	47499	48518	0	1020	451678
CDC Fortitude	Mitochondrial	STRG.95851.1	KJ078649.1	99.539	217	1	0	1	217	307738	307954	4.51e-112	217	451678
CDC Fortitude	Mitochondrial	STRG.81716.1	KJ078649.1	99.524	210	1	0	1	210	40021	40230	3.39e-108	210	451678
CDC Fortitude	Mitochondrial	STRG.13099.1	KJ078649.1	100	239	0	0	1	239	377762	377524	6.35e-126	239	451678
CDC Fortitude	Mitochondrial	STRG.71265.1	KJ078649.1	100	213	0	0	1	213	115725	115513	1.59e-111	213	451678
CDC Fortitude	Mitochondrial	STRG.34428.1	KJ078649.1	100	368	0	0	1	368	125214	124847	0	368	451678
CDC Fortitude	Mitochondrial	STRG.59915.1	KJ078649.1	99.115	226	2	0	1	226	394530	394755	2.18e-115	226	451678
CDC Fortitude	Mitochondrial	STRG.61969.1	KJ078649.1	100	355	0	0	1	355	296979	297333	0	355	451678
CDC Fortitude	Mitochondrial	STRG.14746.1	KJ078649.1	99.708	343	1	0	1	343	393215	393557	0	343	451678
CDC Fortitude	Mitochondrial	STRG.32532.1	KJ078649.1	99.609	256	1	0	1	256	348240	348495	1.13e-133	256	451678
CDC Fortitude	Mitochondrial	STRG.52457.1	KJ078649.1	99.103	223	1	1	1	223	39799	40020	3.59e-113	223	451678
CDC Fortitude	Mitochondrial	STRG.90737.1	KJ078649.1	99.662	296	1	0	1	296	56751	57046	7.65e-156	296	451678
CDC Fortitude	Mitochondrial	STRG.40219.1	KJ078649.1	100	267	0	0	1	267	394886	394620	1.95e-141	267	451678
CDC Fortitude	Mitochondrial	STRG.51027.1	KJ078649.1	100	257	0	0	1	257	418084	418340	6.77e-136	257	451678
CDC Fortitude	Mitochondrial	STRG.73538.1	KJ078649.1	99.336	301	2	0	1	301	344692	344992	6.02e-157	301	451678
CDC Fortitude	Mitochondrial	STRG.32250.1	KJ078649.1	99.268	410	3	0	1	410	357291	356882	0	410	451678
CDC Fortitude	Mitochondrial	STRG.48382.1	KJ078649.1	98.808	755	7	2	1	753	37060	37814	0	753	451678
CDC Fortitude	Mitochondrial	STRG.48373.1	KJ078649.1	99.203	251	2	0	1	251	35152	35402	3.09e-129	251	451678
CDC Fortitude	Mitochondrial	STRG.100870.1	KJ078649.1	99.537	216	1	0	1	216	172193	172408	1.62e-111	216	451678
CDC Fortitude	Mitochondrial	STRG.11696.1	KJ078649.1	99.631	271	1	0	1	271	97814	98084	5.5e-142	271	451678
CDC Fortitude	Mitochondrial	STRG.40209.1	KJ078649.1	99.654	289	1	0	1	289	325134	324846	5.81e-152	289	451678
CDC Fortitude	Mitochondrial	STRG.27721.1	KJ078649.1	100	207	0	0	1	207	129995	129789	3.34e-108	207	451678
CDC Fortitude	Mitochondrial	STRG.76459.1	KJ078649.1	100	271	0	0	1	271	99793	99523	1.18e-143	271	451678
CDC Fortitude	Mitochondrial	STRG.92855.1	KJ078649.1	100	273	0	0	1	273	143496	143768	9.21e-145	273	451678
CDC Fortitude	Mitochondrial	STRG.92863.1	KJ078649.1	100	201	0	0	1	201	171968	172168	6.99e-105	201	451678
CDC Fortitude	Mitochondrial	STRG.97199.1	KJ078649.1	99.091	220	2	0	1	220	346559	346778	4.58e-112	220	451678
CDC Fortitude	Mitochondrial	STRG.14747.1	KJ078649.1	99.701	669	0	1	1	667	394191	394859	0	667	451678
CDC Fortitude	Mitochondrial	STRG.96745.1	KJ078649.1	99.468	376	2	0	1	376	393504	393129	0	376	451678
CDC Fortitude	Mitochondrial	STRG.80376.1	KJ078649.1	100	211	0	0	1	211	436255	436465	2.04e-110	211	451678
CDC Fortitude	Mitochondrial	STRG.96732.1	KJ078649.1	99.627	268	1	0	1	268	35060	35327	2.53e-140	268	451678
CDC Fortitude	Mitochondrial	STRG.27712.1	KJ078649.1	100	515	0	0	1	515	46163	46677	0	515	451678
CDC Fortitude	Mitochondrial	STRG.92142.1	KJ078649.1	99.891	917	1	0	1	917	421696	422612	0	917	451678
CDC Fortitude	Mitochondrial	STRG.27721.1	KJ078649.1	100	207	0	0	1	207	340945	341151	3.34e-108	207	451678
CDC Fortitude	Mitochondrial	STRG.51031.1	KJ078649.1	100	229	0	0	1	229	259084	259312	2.2e-120	229	451678
CDC Fortitude	Mitochondrial	STRG.30021.1	KJ078649.1	99.804	511	1	0	1	511	48009	47499	0	511	451678
CDC Fortitude	Mitochondrial	STRG.48383.1	KJ078649.1	99.42	345	2	0	1	345	39015	39359	0	345	451678
CDC Fortitude	Mitochondrial	STRG.13857.1	KJ078649.1	99.667	600	2	0	1	600	357357	356758	0	600	451678
CDC Fortitude	Mitochondrial	STRG.105243.1	KJ078649.1	100	435	0	0	1	435	137318	137752	0	435	451678
CDC Fortitude	Mitochondrial	STRG.59919.1	KJ078649.1	99.502	201	1	0	1	201	240092	239892	3.25e-103	201	451678
CDC Fortitude	Mitochondrial	STRG.2910.1	KJ078649.1	99.73	370	1	0	1	370	244456	244825	0	370	451678
CDC Fortitude	Mitochondrial	STRG.27724.1	KJ078649.1	99.123	228	2	0	1	228	363922	363695	1.7e-116	228	451678
CDC Fortitude	Mitochondrial	STRG.83568.1	KJ078649.1	100	568	0	0	1	568	426959	426392	0	568	451678
CDC Fortitude	Mitochondrial	STRG.90500.1	KJ078649.1	99.582	239	1	0	1	239	52261	52499	2.95e-124	239	451678
CDC Fortitude	Mitochondrial	STRG.41622.1	KJ078649.1	100	240	0	0	1	240	74283	74522	1.77e-126	240	451678
CDC Fortitude	Mitochondrial	STRG.5320.1	KJ078649.1	99.669	302	1	0	1	302	35264	35565	3.61e-159	302	451678
CDC Fortitude	Mitochondrial	STRG.97634.1	KJ078649.1	99.872	781	1	0	1	781	375890	375110	0	781	451678
CDC Fortitude	Mitochondrial	STRG.45562.1	KJ078649.1	100	235	0	0	1	235	53675	53909	1.04e-123	235	451678
CDC Fortitude	Mitochondrial	STRG.76458.1	KJ078649.1	100	411	0	0	1	411	10223	9813	0	411	451678
CDC Fortitude	Mitochondrial	STRG.30024.1	KJ078649.1	99.478	383	2	0	1	383	35461	35079	0	383	451678
CDC Fortitude	Mitochondrial	STRG.1697.1	KJ078649.1	99.713	349	1	0	1	349	72901	72553	0	349	451678
CDC Fortitude	Mitochondrial	STRG.76028.1	KJ078649.1	100	397	0	0	1	397	136824	136428	0	397	451678
CDC Fortitude	Mitochondrial	STRG.13533.1	KJ078649.1	99.66	294	1	0	1	294	266599	266306	9.83e-155	294	451678
CDC Fortitude	Mitochondrial	STRG.48577.1	KJ078649.1	99.694	327	1	0	1	327	361537	361863	4.96e-173	327	451678
CDC Fortitude	Mitochondrial	STRG.23149.1	KJ078649.1	100	384	0	0	1	384	265166	265549	0	384	451678
CDC Fortitude	Mitochondrial	STRG.40422.1	KJ078649.1	100	243	0	0	1	243	416532	416774	3.86e-128	243	451678
CDC Fortitude	Mitochondrial	STRG.96743.1	KJ078649.1	99.502	201	1	0	1	201	424547	424347	3.25e-103	201	451678
CDC Fortitude	Mitochondrial	STRG.25220.1	KJ078649.1	100	352	0	0	1	352	53360	53009	0	352	451678
CDC Fortitude	Mitochondrial	STRG.30026.1	KJ078649.1	99.759	415	1	0	1	415	296844	297258	0	415	451678
CDC Fortitude	Mitochondrial	STRG.45566.1	KJ078649.1	98.78	246	2	1	1	245	97343	97588	3.03e-124	245	451678
CDC Fortitude	Mitochondrial	STRG.82638.1	KJ078649.1	98	250	5	0	1	250	11000	10751	1.12e-123	250	451678
CDC Fortitude	Mitochondrial	STRG.33746.1	KJ078649.1	99.851	673	1	0	1	673	11490	12162	0	673	451678
CDC Fortitude	Mitochondrial	STRG.6723.1	KJ078649.1	99.536	431	2	0	1	431	9677	10107	0	431	451678
CDC Fortitude	Mitochondrial	STRG.95874.1	KJ078649.1	100	565	0	0	1	565	11660	12224	0	565	451678
CDC Fortitude	Mitochondrial	STRG.95602.1	KJ078649.1	100	231	0	0	1	231	192358	192128	1.71e-121	231	451678
CDC Fortitude	Mitochondrial	STRG.66304.1	KJ078649.1	99.486	584	2	1	1	583	298164	297581	0	583	451678
CDC Fortitude	Mitochondrial	STRG.100866.1	KJ078649.1	99.155	828	7	0	1	828	244740	243913	0	828	451678
CDC Fortitude	Mitochondrial	STRG.17454.1	KJ078649.1	99.895	951	1	0	1	951	392552	393502	0	951	451678
CDC Fortitude	Mitochondrial	STRG.48377.1	KJ078649.1	100	266	0	0	1	266	39705	39970	6.97e-141	266	451678
CDC Fortitude	Mitochondrial	STRG.40467.1	KJ078649.1	100	344	0	0	1	344	357232	356889	0	344	451678
CDC Fortitude	Mitochondrial	STRG.11696.1	KJ078649.1	99.631	271	1	0	1	271	5901	6171	5.5e-142	271	451678
CDC Fortitude	Mitochondrial	STRG.13534.1	KJ078649.1	99.682	314	1	0	1	314	249428	249741	8.01e-166	314	451678
CDC Fortitude	Mitochondrial	STRG.80071.1	KJ078649.1	99.645	282	1	0	1	282	35091	35372	4.4e-148	282	451678
CDC Fortitude	Mitochondrial	STRG.95867.1	KJ078649.1	99.021	613	5	1	1	613	40238	39627	0	613	451678
CDC Fortitude	Mitochondrial	STRG.76459.1	KJ078649.1	100	271	0	0	1	271	7879	7609	1.18e-143	271	451678
CDC Fortitude	Mitochondrial	STRG.80364.1	KJ078649.1	99.828	583	1	0	1	583	298726	298144	0	583	451678
CDC Fortitude	Mitochondrial	STRG.48359.1	KJ078649.1	100	290	0	0	1	290	47228	46939	3.48e-154	290	451678
CDC Fortitude	Mitochondrial	STRG.43473.1	KJ078649.1	100	230	0	0	1	230	358441	358212	6.13e-121	230	451678
CDC Fortitude	Mitochondrial	STRG.51033.1	KJ078649.1	99.597	248	1	0	1	248	206604	206851	3.05e-129	248	451678
CDC Fortitude	Mitochondrial	STRG.13102.1	KJ078649.1	99.246	398	3	0	1	398	297158	296761	0	398	451678
CDC Fortitude	Mitochondrial	STRG.97188.1	KJ078649.1	98.359	792	13	0	1	792	61608	60817	0	792	451678
CDC Fortitude	Mitochondrial	STRG.24022.1	KJ078649.1	100	204	0	0	1	204	53036	53239	1.53e-106	204	451678
CDC Fortitude	Mitochondrial	STRG.6856.1	KJ078649.1	100	433	0	0	1	433	239471	239903	0	433	451678
CDC Fortitude	Mitochondrial	STRG.27369.1	KJ078649.1	100	269	0	0	1	269	298327	298595	1.52e-142	269	451678
CDC Fortitude	Mitochondrial	STRG.48384.1	KJ078649.1	100	439	0	0	1	439	39629	40067	0	439	451678
CDC Fortitude	Mitochondrial	STRG.17449.1	KJ078649.1	100	218	0	0	1	218	363763	363980	2.71e-114	218	451678
CDC Fortitude	Mitochondrial	STRG.95864.1	KJ078649.1	100	237	0	0	1	237	49881	49645	8.14e-125	237	451678
CDC Fortitude	Mitochondrial	STRG.31941.1	KJ078649.1	100	223	0	0	1	223	376821	376599	4.62e-117	223	451678
CDC Fortitude	Mitochondrial	STRG.95852.1	KJ078649.1	100	345	0	0	1	345	312383	312727	0	345	451678
CDC Fortitude	Mitochondrial	STRG.24016.1	KJ078649.1	99.237	1573	11	1	1	1572	38658	40230	0	1572	451678
CDC Fortitude	Mitochondrial	STRG.35016.1	KJ078649.1	99.742	387	1	0	1	387	172613	172227	0	387	451678
CDC Fortitude	Mitochondrial	STRG.95856.1	KJ078649.1	99.803	507	1	0	1	507	297293	296787	0	507	451678
CDC Fortitude	Mitochondrial	STRG.96734.1	KJ078649.1	100	286	0	0	1	286	37054	37339	5.74e-152	286	451678
CDC Fortitude	Mitochondrial	STRG.48388.1	KJ078649.1	99.835	606	1	0	1	606	241519	240914	0	606	451678
CDC Fortitude	Mitochondrial	STRG.20624.1	KJ078649.1	100	253	0	0	1	253	84246	84498	1.11e-133	253	451678
CDC Fortitude	Mitochondrial	STRG.64516.1	KJ078649.1	100	272	0	0	1	272	74373	74644	3.3e-144	272	451678
CDC Fortitude	Mitochondrial	STRG.95859.1	KJ078649.1	100	256	0	0	1	256	266561	266306	2.42e-135	256	451678
CDC Fortitude	Mitochondrial	STRG.30029.1	KJ078649.1	98.507	402	4	1	1	402	374471	374870	0	402	451678
CDC Fortitude	Mitochondrial	STRG.96731.1	KJ078649.1	100	225	0	0	1	225	417016	416792	3.6e-118	225	451678
CDC Fortitude	Mitochondrial	STRG.108031.1	KJ078649.1	99.8	501	1	0	1	501	48813	49313	0	501	451678
CDC Fortitude	Mitochondrial	STRG.61966.1	KJ078649.1	99.669	302	1	0	1	302	241239	240938	3.61e-159	302	451678
CDC Fortitude	Mitochondrial	STRG.66307.1	KJ078649.1	100	309	0	0	1	309	39552	39860	1.02e-164	309	451678
CDC Fortitude	Mitochondrial	STRG.40220.1	KJ078649.1	100	668	0	0	1	668	393503	392836	0	668	451678
CDC Fortitude	Mitochondrial	STRG.40854.1	KJ078649.1	99.745	784	1	1	1	783	394103	394886	0	783	451678
CDC Fortitude	Mitochondrial	STRG.94320.1	KJ078649.1	100	217	0	0	1	217	49028	48812	9.7e-114	217	451678
CDC Fortitude	Mitochondrial	STRG.70529.1	KJ078649.1	99.036	415	0	1	1	415	249649	249239	0	415	451678
CDC Fortitude	Mitochondrial	STRG.31945.1	KJ078649.1	100	242	0	0	1	242	330234	330475	1.38e-127	242	451678
CDC Fortitude	Mitochondrial	STRG.91438.1	KJ078649.1	100	218	0	0	1	218	140711	140494	2.71e-114	218	451678
CDC Fortitude	Mitochondrial	STRG.28830.1	KJ078649.1	100	232	0	0	1	232	313501	313270	4.79e-122	232	451678
CDC Fortitude	Mitochondrial	STRG.42385.1	KJ078649.1	100	221	0	0	1	221	438439	438659	5.91e-116	221	451678
CDC Fortitude	Mitochondrial	STRG.48380.1	KJ078649.1	99.344	305	2	0	1	305	35068	35372	3.65e-159	305	451678
CDC Fortitude	Mitochondrial	STRG.3434.1	KJ078649.1	98.714	311	4	0	1	311	11061	10751	3.71e-159	311	451678
CDC Fortitude	Mitochondrial	STRG.56711.1	KJ078649.1	99.672	305	1	0	1	305	297341	297645	7.84e-161	305	451678
CDC Fortitude	Mitochondrial	STRG.28835.1	KJ078649.1	100	217	0	0	1	217	160328	160544	9.7e-114	217	451678
CDC Fortitude	Mitochondrial	STRG.35480.1	KJ078649.1	100	239	0	0	1	239	259144	259382	6.35e-126	239	451678
CDC Fortitude	Mitochondrial	STRG.90801.1	KJ078649.1	99.522	209	1	0	1	209	297156	296948	1.21e-107	209	451678
CDC Fortitude	Mitochondrial	STRG.95599.1	KJ078649.1	100	261	0	0	1	261	328340	328600	4.11e-138	261	451678
CDC Fortitude	Mitochondrial	STRG.34423.1	KJ078649.1	99.554	224	1	0	1	224	275445	275222	6e-116	224	451678
CDC Fortitude	Mitochondrial	STRG.48370.1	KJ078649.1	100	349	0	0	1	349	39975	39627	0	349	451678
CDC Fortitude	Mitochondrial	STRG.80373.1	KJ078649.1	99.64	555	1	1	1	555	422146	422699	0	555	451678
CDC Fortitude	Mitochondrial	STRG.51029.1	KJ078649.1	100	279	0	0	1	279	423670	423948	4.35e-148	279	451678
CDC Fortitude	Mitochondrial	STRG.31937.1	KJ078649.1	99.539	217	1	0	1	217	361909	361693	4.51e-112	217	451678
CDC Fortitude	Mitochondrial	STRG.45566.1	KJ078649.1	98.78	246	2	1	1	245	5430	5675	3.03e-124	245	451678
CDC Fortitude	Mitochondrial	STRG.14521.1	KJ078649.1	100	254	0	0	1	254	332185	331932	3.11e-134	254	451678
CDC Fortitude	Mitochondrial	STRG.90729.1	KJ078649.1	99.746	788	2	0	1	788	312980	313767	0	788	451678
CDC Fortitude	Mitochondrial	STRG.93803.1	KJ078649.1	98.895	362	4	0	1	362	438000	438361	0	362	451678
CDC Fortitude	Mitochondrial	STRG.38303.1	KJ078649.1	100	206	0	0	1	206	15772	15567	1.19e-107	206	451678
CDC Fortitude	Mitochondrial	STRG.33470.1	KJ078649.1	99.219	512	4	0	1	512	325053	324542	0	512	451678
Kofa	Mitochondrial	STRG.76322.1	KJ078649.1	100	272	0	0	1	272	184747	185018	3.3e-144	272	451678
Kofa	Mitochondrial	STRG.48092.1	KJ078649.1	100	317	0	0	1	317	44118	44434	3.74e-169	317	451678
Kofa	Mitochondrial	STRG.61595.1	KJ078649.1	100	303	0	0	1	303	295686	295988	2.17e-161	303	451678
Kofa	Mitochondrial	STRG.48078.1	KJ078649.1	100	295	0	0	1	295	47233	46939	5.89e-157	295	451678
Kofa	Mitochondrial	STRG.40187.1	KJ078649.1	99.874	1593	2	0	1	1593	420779	422371	0	1593	451678
Kofa	Mitochondrial	STRG.36911.1	KJ078649.1	100	427	0	0	1	427	251992	251566	0	427	451678
Kofa	Mitochondrial	STRG.42087.1	KJ078649.1	99.768	431	0	1	1	430	416896	417326	0	430	451678
Kofa	Mitochondrial	STRG.80003.1	KJ078649.1	99.359	312	2	0	1	312	393566	393877	4.79e-163	312	451678
Kofa	Mitochondrial	STRG.95292.1	KJ078649.1	100	243	0	0	1	243	260418	260176	3.86e-128	243	451678
Kofa	Mitochondrial	STRG.14495.1	KJ078649.1	100	213	0	0	1	213	14183	13971	1.59e-111	213	451678
Kofa	Mitochondrial	STRG.6407.1	KJ078649.1	99.349	307	0	1	1	305	437928	438234	1.01e-159	305	451678
Kofa	Mitochondrial	STRG.21809.1	KJ078649.1	100	216	0	0	1	216	84824	84609	3.47e-113	216	451678
Kofa	Mitochondrial	STRG.64208.1	KJ078649.1	100	272	0	0	1	272	74377	74648	3.3e-144	272	451678
Kofa	Mitochondrial	STRG.72271.1	KJ078649.1	100	206	0	0	1	206	358302	358507	1.19e-107	206	451678
Kofa	Mitochondrial	STRG.32418.1	KJ078649.1	100	223	0	0	1	223	135506	135284	4.62e-117	223	451678
Kofa	Mitochondrial	STRG.95300.1	KJ078649.1	100	278	0	0	1	278	46999	46722	1.56e-147	278	451678
Kofa	Mitochondrial	STRG.96147.1	KJ078649.1	99.518	415	1	1	1	414	50635	51049	0	414	451678
Kofa	Mitochondrial	STRG.29871.1	KJ078649.1	100	240	0	0	1	240	374689	374928	1.77e-126	240	451678
Kofa	Mitochondrial	STRG.92388.1	KJ078649.1	99.638	276	1	0	1	276	171981	172256	9.32e-145	276	451678
Kofa	Mitochondrial	STRG.105247.1	KJ078649.1	99.541	654	1	2	1	652	364722	365375	0	652	451678
Kofa	Mitochondrial	STRG.50766.1	KJ078649.1	99.014	710	2	2	1	705	39521	40230	0	705	451678
Kofa	Mitochondrial	STRG.65926.1	KJ078649.1	99.534	429	2	0	1	429	39882	39454	0	429	451678
Kofa	Mitochondrial	STRG.17306.1	KJ078649.1	100	289	0	0	1	289	392620	392908	1.25e-153	289	451678
Kofa	Mitochondrial	STRG.27573.1	KJ078649.1	100	250	0	0	1	250	47511	47760	5.11e-132	250	451678
Kofa	Mitochondrial	STRG.109900.1	KJ078649.1	99.516	1032	5	0	1	1032	297792	296761	0	1032	451678
Kofa	Mitochondrial	STRG.13317.1	KJ078649.1	100	250	0	0	1	250	249473	249722	5.11e-132	250	451678
Kofa	Mitochondrial	STRG.95288.1	KJ078649.1	99.809	523	1	0	1	523	297300	296778	0	523	451678
Kofa	Mitochondrial	STRG.96151.1	KJ078649.1	100	207	0	0	1	207	84611	84817	3.34e-108	207	451678
Kofa	Mitochondrial	STRG.19902.1	KJ078649.1	100	207	0	0	1	207	379334	379128	3.34e-108	207	451678
Kofa	Mitochondrial	STRG.40189.1	KJ078649.1	100	332	0	0	1	332	424409	424740	1.8e-177	332	451678
Kofa	Mitochondrial	STRG.95035.1	KJ078649.1	100	212	0	0	1	212	328347	328558	5.69e-111	212	451678
Kofa	Mitochondrial	STRG.18019.1	KJ078649.1	100	234	0	0	1	234	357191	356958	3.73e-123	234	451678
Kofa	Mitochondrial	STRG.5449.1	KJ078649.1	99.528	212	1	0	1	212	356704	356915	2.65e-109	212	451678
Kofa	Mitochondrial	STRG.1152.1	KJ078649.1	98.729	236	3	0	1	236	269537	269772	2.93e-119	236	451678
Kofa	Mitochondrial	STRG.29869.1	KJ078649.1	99.524	210	1	0	1	210	300002	300211	3.39e-108	210	451678
Kofa	Mitochondrial	STRG.70214.1	KJ078649.1	99.076	433	0	1	1	433	249653	249225	0	433	451678
Kofa	Mitochondrial	STRG.11424.1	KJ078649.1	100	321	0	0	1	321	238817	239137	2.26e-171	321	451678
Kofa	Mitochondrial	STRG.108463.1	KJ078649.1	100	222	0	0	3	224	346758	346537	1.67e-116	224	451678
Kofa	Mitochondrial	STRG.29875.1	KJ078649.1	99.462	372	2	0	1	372	52573	52202	0	372	451678
Kofa	Mitochondrial	STRG.50765.1	KJ078649.1	100	214	0	0	1	214	34987	35200	4.45e-112	214	451678
Kofa	Mitochondrial	STRG.72268.1	KJ078649.1	100	223	0	0	1	223	352636	352858	4.62e-117	223	451678
Kofa	Mitochondrial	STRG.13316.1	KJ078649.1	99.659	293	1	0	1	293	265296	265004	3.52e-154	293	451678
Kofa	Mitochondrial	STRG.95279.1	KJ078649.1	99.004	502	1	1	1	502	297446	297943	0	502	451678
Kofa	Mitochondrial	STRG.70971.1	KJ078649.1	100	267	0	0	1	267	113953	113687	1.95e-141	267	451678
Kofa	Mitochondrial	STRG.40081.1	KJ078649.1	100	351	0	0	1	351	357232	356882	0	351	451678
Kofa	Mitochondrial	STRG.69942.1	KJ078649.1	99.809	1048	2	0	1	1048	375817	374770	0	1048	451678
Kofa	Mitochondrial	STRG.97012.1	KJ078649.1	99.873	786	1	0	1	786	375873	375088	0	786	451678
Kofa	Mitochondrial	STRG.100053.1	KJ078649.1	99.687	319	1	0	1	319	244780	244462	1.35e-168	319	451678
Kofa	Mitochondrial	STRG.13690.1	KJ078649.1	99.781	456	1	0	1	456	325124	324669	0	456	451678
Kofa	Mitochondrial	STRG.96144.1	KJ078649.1	99.734	751	2	0	1	751	38582	39332	0	751	451678
Kofa	Mitochondrial	STRG.52137.1	KJ078649.1	98.305	413	5	2	1	412	39798	40209	0	412	451678
Kofa	Mitochondrial	STRG.36918.1	KJ078649.1	99.579	712	2	1	1	711	241338	240627	0	711	451678
Kofa	Mitochondrial	STRG.52138.1	KJ078649.1	99.526	211	1	0	1	211	53700	53910	9.47e-109	211	451678
Kofa	Mitochondrial	STRG.52978.1	KJ078649.1	99.502	201	1	0	1	201	262619	262419	3.25e-103	201	451678
Kofa	Mitochondrial	STRG.95038.1	KJ078649.1	98.058	206	4	0	1	206	53803	53598	5.59e-101	206	451678
Kofa	Mitochondrial	STRG.49151.1	KJ078649.1	99.856	693	1	0	1	693	394408	393716	0	693	451678
Kofa	Mitochondrial	STRG.52979.1	KJ078649.1	99.522	209	1	0	1	209	260632	260424	1.21e-107	209	451678
Kofa	Mitochondrial	STRG.29881.1	KJ078649.1	99.574	235	1	0	1	235	213864	214098	4.85e-122	235	451678
Kofa	Mitochondrial	STRG.88728.1	KJ078649.1	100	213	0	0	1	213	231892	232104	1.59e-111	213	451678
Kofa	Mitochondrial	STRG.27262.1	KJ078649.1	99.679	312	1	0	1	312	332480	332169	1.03e-164	312	451678
Kofa	Mitochondrial	STRG.95303.1	KJ078649.1	99.003	602	5	1	1	602	40229	39629	0	602	451678
Kofa	Mitochondrial	STRG.14527.1	KJ078649.1	99.682	629	0	1	1	627	394199	394827	0	627	451678
Kofa	Mitochondrial	STRG.61596.1	KJ078649.1	99.52	417	2	0	1	417	297011	297427	0	417	451678
Kofa	Mitochondrial	STRG.90344.1	KJ078649.1	100	230	0	0	1	230	115966	115737	6.13e-121	230	451678
Kofa	Mitochondrial	STRG.95311.1	KJ078649.1	100	552	0	0	1	552	11673	12224	0	552	451678
Kofa	Mitochondrial	STRG.23811.1	KJ078649.1	100	331	0	0	1	331	39197	39527	6.45e-177	331	451678
Kofa	Mitochondrial	STRG.90963.1	KJ078649.1	99.703	337	1	0	1	337	356861	357197	1.41e-178	337	451678
Kofa	Mitochondrial	STRG.85704.1	KJ078649.1	98.566	279	3	1	1	278	332327	332049	7.31e-141	278	451678
Kofa	Mitochondrial	STRG.48091.1	KJ078649.1	99.785	465	1	0	1	465	39629	40093	0	465	451678
Kofa	Mitochondrial	STRG.76323.1	KJ078649.1	100	223	0	0	1	223	205686	205908	4.62e-117	223	451678
Kofa	Mitochondrial	STRG.43855.1	KJ078649.1	99.219	256	2	0	1	256	393707	393962	5.25e-132	256	451678
Kofa	Mitochondrial	STRG.66247.1	KJ078649.1	100	325	0	0	1	325	421315	420991	1.37e-173	325	451678
Kofa	Mitochondrial	STRG.70141.1	KJ078649.1	99.267	273	0	1	1	271	346564	346292	7.11e-141	271	451678
Kofa	Mitochondrial	STRG.48079.1	KJ078649.1	100	231	0	0	1	231	39519	39289	1.71e-121	231	451678
Kofa	Mitochondrial	STRG.48085.1	KJ078649.1	100	472	0	0	1	472	38392	38863	0	472	451678
Kofa	Mitochondrial	STRG.50771.1	KJ078649.1	100	247	0	0	1	247	418060	418306	2.35e-130	247	451678
Kofa	Mitochondrial	STRG.65917.1	KJ078649.1	100	307	0	0	1	307	39552	39858	1.31e-163	307	451678
Kofa	Mitochondrial	STRG.6403.1	KJ078649.1	100	248	0	0	1	248	421479	421726	6.56e-131	248	451678
Kofa	Mitochondrial	STRG.14502.1	KJ078649.1	100	211	0	0	1	211	97778	97568	2.04e-110	211	451678
Kofa	Mitochondrial	STRG.23814.1	KJ078649.1	99.69	969	1	1	1	967	46990	47958	0	967	451678
Kofa	Mitochondrial	STRG.29884.1	KJ078649.1	99.239	394	1	1	1	392	394829	394436	0	392	451678
Kofa	Mitochondrial	STRG.59613.1	KJ078649.1	99.571	233	1	0	1	233	240107	239875	6.22e-121	233	451678
Kofa	Mitochondrial	STRG.40460.1	KJ078649.1	100	291	0	0	1	291	399091	398801	9.72e-155	291	451678
Kofa	Mitochondrial	STRG.1367.1	KJ078649.1	100	350	0	0	1	350	236771	237120	0	350	451678
Kofa	Mitochondrial	STRG.79688.1	KJ078649.1	99.674	307	1	0	1	307	35091	35397	6.11e-162	307	451678
Kofa	Mitochondrial	STRG.27282.1	KJ078649.1	99.145	234	1	1	1	233	40026	40259	2.89e-119	233	451678
Kofa	Mitochondrial	STRG.48086.1	KJ078649.1	100	260	0	0	1	260	39715	39974	1.47e-137	260	451678
Kofa	Mitochondrial	STRG.20351.1	KJ078649.1	100	307	0	0	1	307	83080	83386	1.31e-163	307	451678
Kofa	Mitochondrial	STRG.96149.1	KJ078649.1	100	307	0	0	1	307	56588	56894	1.31e-163	307	451678
Kofa	Mitochondrial	STRG.14502.1	KJ078649.1	100	211	0	0	1	211	5865	5655	2.04e-110	211	451678
Kofa	Mitochondrial	STRG.20350.1	KJ078649.1	100	338	0	0	1	338	81095	81432	0	338	451678
Kofa	Mitochondrial	STRG.65924.1	KJ078649.1	99.034	207	2	0	1	207	9944	9738	7.22e-105	207	451678
Kofa	Mitochondrial	STRG.91689.1	KJ078649.1	99.524	420	2	0	1	420	420762	421181	0	420	451678
Kofa	Mitochondrial	STRG.95299.1	KJ078649.1	99.677	1239	0	3	1	1235	49855	48617	0	1235	451678
Kofa	Mitochondrial	STRG.80007.1	KJ078649.1	100	265	0	0	1	265	422412	422676	2.5e-140	265	451678
Kofa	Mitochondrial	STRG.96148.1	KJ078649.1	100	411	0	0	1	411	52202	52612	0	411	451678
Kofa	Mitochondrial	STRG.96594.1	KJ078649.1	98.034	356	7	0	1	356	61495	61140	4.17e-179	356	451678
Kofa	Mitochondrial	STRG.50772.1	KJ078649.1	100	280	0	0	1	280	423669	423948	1.22e-148	280	451678
Kofa	Mitochondrial	STRG.25051.1	KJ078649.1	100	392	0	0	1	392	53398	53007	0	392	451678
Kofa	Mitochondrial	STRG.48093.1	KJ078649.1	99.796	489	1	0	1	489	241542	241054	0	489	451678
Kofa	Mitochondrial	STRG.14319.1	KJ078649.1	98.938	471	2	1	1	468	53496	53966	0	468	451678
Kofa	Mitochondrial	STRG.65922.1	KJ078649.1	99.015	203	2	0	1	203	13027	12825	1.18e-102	203	451678
Kofa	Mitochondrial	STRG.32192.1	KJ078649.1	99.388	327	2	0	1	327	357291	356965	2.31e-171	327	451678
Kofa	Mitochondrial	STRG.94242.1	KJ078649.1	100	332	0	0	1	332	135667	135336	1.8e-177	332	451678
Kofa	Mitochondrial	STRG.104463.1	KJ078649.1	100	337	0	0	1	337	143563	143899	3.04e-180	337	451678
Kofa	Mitochondrial	STRG.92380.1	KJ078649.1	100	291	0	0	1	291	94255	94545	9.72e-155	291	451678
Kofa	Mitochondrial	STRG.104462.1	KJ078649.1	99.787	470	0	1	1	469	137317	137786	0	469	451678
Kofa	Mitochondrial	STRG.92680.1	KJ078649.1	99.505	202	1	0	1	202	273738	273537	9.1e-104	202	451678
Kofa	Mitochondrial	STRG.13687.1	KJ078649.1	100	313	0	0	1	313	344606	344918	6.17e-167	313	451678
Kofa	Mitochondrial	STRG.104460.1	KJ078649.1	100	265	0	0	1	265	135251	135515	2.5e-140	265	451678
Kofa	Mitochondrial	STRG.90330.1	KJ078649.1	100	269	0	0	1	269	171070	171338	1.52e-142	269	451678
Kofa	Mitochondrial	STRG.32420.1	KJ078649.1	100	610	0	0	1	610	208658	208049	0	610	451678
Kofa	Mitochondrial	STRG.6398.1	KJ078649.1	100	277	0	0	1	277	129905	129629	5.59e-147	277	451678
Kofa	Mitochondrial	STRG.95304.1	KJ078649.1	99.199	624	0	2	1	619	38311	37688	0	619	451678
Kofa	Mitochondrial	STRG.12832.1	KJ078649.1	99.712	347	1	0	1	347	299449	299103	0	347	451678
Kofa	Mitochondrial	STRG.600.1	KJ078649.1	99.528	424	2	0	1	424	37041	37464	0	424	451678
Kofa	Mitochondrial	STRG.6398.1	KJ078649.1	100	277	0	0	1	277	341035	341311	5.59e-147	277	451678
Kofa	Mitochondrial	STRG.12834.1	KJ078649.1	99.01	202	2	0	1	202	297151	296950	4.23e-102	202	451678
Kofa	Mitochondrial	STRG.79994.1	KJ078649.1	99.735	1130	3	0	1	1130	394463	393334	0	1130	451678
Kofa	Mitochondrial	STRG.40459.1	KJ078649.1	99.706	680	1	1	1	679	394163	394842	0	679	451678
Kofa	Mitochondrial	STRG.96085.1	KJ078649.1	98.746	319	0	1	1	315	147664	147982	1.74e-162	315	451678
Kofa	Mitochondrial	STRG.25050.1	KJ078649.1	100	218	0	0	1	218	57460	57243	2.71e-114	218	451678
Kofa	Mitochondrial	STRG.34355.1	KJ078649.1	100	248	0	0	1	248	266937	266690	6.56e-131	248	451678
Kofa	Mitochondrial	STRG.29876.1	KJ078649.1	100	431	0	0	1	431	47941	47511	0	431	451678
Kofa	Mitochondrial	STRG.95347.1	KJ078649.1	100	294	0	0	1	294	324727	324434	2.11e-156	294	451678
Kofa	Mitochondrial	STRG.90331.1	KJ078649.1	100	224	0	0	1	224	95029	94806	1.29e-117	224	451678
Kofa	Mitochondrial	STRG.48294.1	KJ078649.1	100	442	0	0	1	442	359458	359899	0	442	451678
Kofa	Mitochondrial	STRG.65107.1	KJ078649.1	98.96	481	5	0	1	481	40229	39749	0	481	451678
Kofa	Mitochondrial	STRG.90331.1	KJ078649.1	100	224	0	0	1	224	3116	2893	1.29e-117	224	451678
Kofa	Mitochondrial	STRG.13321.1	KJ078649.1	100	355	0	0	1	355	239979	239625	0	355	451678
Kofa	Mitochondrial	STRG.90340.1	KJ078649.1	99.732	373	1	0	1	373	430332	430704	0	373	451678
Kofa	Mitochondrial	STRG.14526.1	KJ078649.1	100	309	0	0	1	309	388957	389265	1.02e-164	309	451678
Kofa	Mitochondrial	STRG.8477.1	KJ078649.1	98.966	290	2	1	1	289	10751	11040	1.26e-148	289	451678
Kofa	Mitochondrial	STRG.48066.1	KJ078649.1	99.838	618	1	0	1	618	421710	421093	0	618	451678
Kofa	Mitochondrial	STRG.95306.1	KJ078649.1	100	206	0	0	1	206	31526	31321	1.19e-107	206	451678
Kofa	Mitochondrial	STRG.88447.1	KJ078649.1	99.574	235	1	0	1	235	344998	344764	4.85e-122	235	451678
Kofa	Mitochondrial	STRG.95291.1	KJ078649.1	100	237	0	0	1	237	263524	263288	8.14e-125	237	451678
Kofa	Mitochondrial	STRG.34915.1	KJ078649.1	99.661	295	1	0	1	295	172547	172253	2.74e-155	295	451678
Kofa	Mitochondrial	STRG.40035.1	KJ078649.1	100	298	0	0	1	298	416475	416772	1.28e-158	298	451678
Kofa	Mitochondrial	STRG.95297.1	KJ078649.1	99.13	230	2	0	1	230	71701	71472	1.33e-117	230	451678
Kofa	Mitochondrial	STRG.65108.1	KJ078649.1	99.62	263	1	0	1	263	39215	38953	1.49e-137	263	451678
Kofa	Mitochondrial	STRG.83106.1	KJ078649.1	99.588	243	1	0	1	243	440477	440235	1.8e-126	243	451678
Kofa	Mitochondrial	STRG.36916.1	KJ078649.1	100	248	0	0	1	248	244037	243790	6.56e-131	248	451678
Kofa	Mitochondrial	STRG.35303.1	KJ078649.1	99.877	813	1	0	1	813	259820	260632	0	813	451678
Kofa	Mitochondrial	STRG.78575.1	KJ078649.1	100	234	0	0	1	234	298197	298430	3.73e-123	234	451678
Kofa	Mitochondrial	STRG.42091.1	KJ078649.1	100	225	0	0	1	225	438443	438667	3.6e-118	225	451678
Kofa	Mitochondrial	STRG.61593.1	KJ078649.1	99.184	245	2	0	1	245	226141	226385	6.52e-126	245	451678
Kofa	Mitochondrial	STRG.96145.1	KJ078649.1	99.638	552	1	1	1	551	39661	40212	0	551	451678
Kofa	Mitochondrial	STRG.78375.1	KJ078649.1	99.115	226	2	0	1	226	357103	357328	2.18e-115	226	451678
Kofa	Mitochondrial	STRG.95308.1	KJ078649.1	100	239	0	0	1	239	320302	320064	6.35e-126	239	451678
Kofa	Mitochondrial	STRG.92380.1	KJ078649.1	100	291	0	0	1	291	2343	2633	9.72e-155	291	451678
Kofa	Mitochondrial	STRG.88729.1	KJ078649.1	100	216	0	0	1	216	239973	240188	3.47e-113	216	451678
Kofa	Mitochondrial	STRG.23810.1	KJ078649.1	99.804	511	1	0	1	511	37189	37699	0	511	451678
Kofa	Mitochondrial	STRG.48084.1	KJ078649.1	99.72	357	1	0	1	357	37071	37427	0	357	451678
Kofa	Mitochondrial	STRG.59610.1	KJ078649.1	98.855	262	3	0	1	262	424452	424713	1.16e-133	262	451678
Kofa	Mitochondrial	STRG.2687.1	KJ078649.1	99.725	363	1	0	1	363	244463	244825	0	363	451678
Kofa	Mitochondrial	STRG.79997.1	KJ078649.1	99.796	489	1	0	1	489	298685	298197	0	489	451678
Kofa	Mitochondrial	STRG.65923.1	KJ078649.1	100	340	0	0	1	340	11969	11630	0	340	451678
Kofa	Mitochondrial	STRG.5005.1	KJ078649.1	100	233	0	0	1	233	29062	29294	1.34e-122	233	451678
Kofa	Mitochondrial	STRG.90056.1	KJ078649.1	99.206	378	3	0	1	378	119033	119410	0	378	451678
Kofa	Mitochondrial	STRG.43160.1	KJ078649.1	99.819	553	0	1	1	552	346995	346443	0	552	451678
Kofa	Mitochondrial	STRG.80006.1	KJ078649.1	100	231	0	0	1	231	419683	419913	1.71e-121	231	451678
Kofa	Mitochondrial	STRG.9695.1	KJ078649.1	99.164	359	3	0	1	359	269589	269947	0	359	451678
Kofa	Mitochondrial	STRG.11515.1	KJ078649.1	99.578	237	1	0	1	237	298989	299225	3.79e-123	237	451678
Kofa	Mitochondrial	STRG.11426.1	KJ078649.1	99.519	208	1	0	1	208	417033	417240	4.34e-107	208	451678
Kofa	Mitochondrial	STRG.45227.1	KJ078649.1	99.627	268	1	0	1	268	53642	53909	2.53e-140	268	451678
Kofa	Mitochondrial	STRG.48090.1	KJ078649.1	99.148	1056	9	0	1	1056	38291	39346	0	1056	451678
Kofa	Mitochondrial	STRG.48096.1	KJ078649.1	99.694	327	1	0	1	327	149073	149399	4.96e-173	327	451678
Kofa	Mitochondrial	STRG.96143.1	KJ078649.1	100	317	0	0	1	317	37034	37350	3.74e-169	317	451678
Kofa	Mitochondrial	STRG.14317.1	KJ078649.1	100	605	0	0	1	605	47790	48394	0	605	451678
Kofa	Mitochondrial	STRG.25055.1	KJ078649.1	99.667	300	1	0	1	300	12224	11925	4.64e-158	300	451678
Kofa	Mitochondrial	STRG.22707.1	KJ078649.1	98.396	374	1	1	1	369	395747	395374	0	369	451678
Kofa	Mitochondrial	STRG.27283.1	KJ078649.1	99.265	272	2	0	1	272	374255	374526	7.14e-141	272	451678
Langdon	Mitochondrial	STRG.22208.1	KJ078649.1	100	255	0	0	1	255	57435	57689	8.68e-135	255	451678
Langdon	Mitochondrial	STRG.37436.1	KJ078649.1	99.924	1324	1	0	1	1324	421091	422414	0	1324	451678
Langdon	Mitochondrial	STRG.43930.1	KJ078649.1	100	253	0	0	1	253	53829	54081	1.11e-133	253	451678
Langdon	Mitochondrial	STRG.99729.1	KJ078649.1	99.104	335	3	0	1	335	50883	51217	3.93e-174	335	451678
Langdon	Mitochondrial	STRG.26409.1	KJ078649.1	99.27	411	3	0	1	411	356879	357289	0	411	451678
Langdon	Mitochondrial	STRG.61041.1	KJ078649.1	99.474	761	2	1	1	759	37944	37184	0	759	451678
Langdon	Mitochondrial	STRG.21264.1	KJ078649.1	100	348	0	0	1	348	85698	86045	0	348	451678
Langdon	Mitochondrial	STRG.65721.1	KJ078649.1	99.187	369	0	2	1	366	104175	104543	0	366	451678
Langdon	Mitochondrial	STRG.22203.1	KJ078649.1	100	488	0	0	1	488	46978	47465	0	488	451678
Langdon	Mitochondrial	STRG.32433.1	KJ078649.1	100	290	0	0	1	290	172611	172322	3.48e-154	290	451678
Langdon	Mitochondrial	STRG.44879.1	KJ078649.1	99.405	336	2	0	1	336	313535	313200	2.36e-176	336	451678
Langdon	Mitochondrial	STRG.87493.1	KJ078649.1	100	356	0	0	1	356	135678	135323	0	356	451678
Langdon	Mitochondrial	STRG.22204.1	KJ078649.1	99.702	672	2	0	1	672	47685	48356	0	672	451678
Langdon	Mitochondrial	STRG.22205.1	KJ078649.1	100	206	0	0	1	206	48996	49201	1.19e-107	206	451678
Langdon	Mitochondrial	STRG.1521.1	KJ078649.1	99.261	541	3	1	1	540	73078	72538	0	540	451678
Langdon	Mitochondrial	STRG.84624.1	KJ078649.1	99.614	259	1	0	1	259	234683	234941	2.45e-135	259	451678
Langdon	Mitochondrial	STRG.23328.1	KJ078649.1	98.438	256	1	3	1	253	56142	55887	1.45e-127	253	451678
Langdon	Mitochondrial	STRG.60294.1	KJ078649.1	99.438	356	2	0	1	356	40239	39884	0	356	451678
Langdon	Mitochondrial	STRG.61040.1	KJ078649.1	99.517	207	1	0	1	207	39903	39697	1.55e-106	207	451678
Langdon	Mitochondrial	STRG.44702.1	KJ078649.1	98.777	327	4	0	1	327	35097	35423	5e-168	327	451678
Langdon	Mitochondrial	STRG.34376.1	KJ078649.1	99.634	273	1	0	1	273	241476	241204	4.28e-143	273	451678
Langdon	Mitochondrial	STRG.77085.1	KJ078649.1	100	220	0	0	1	220	427634	427415	2.12e-115	220	451678
Langdon	Mitochondrial	STRG.40111.1	KJ078649.1	100	265	0	0	1	265	418571	418835	2.5e-140	265	451678
Langdon	Mitochondrial	STRG.30137.1	KJ078649.1	100	233	0	0	1	233	343827	344059	1.34e-122	233	451678
Langdon	Mitochondrial	STRG.12570.1	KJ078649.1	99.63	540	1	1	1	539	240174	239635	0	539	451678
Langdon	Mitochondrial	STRG.16299.1	KJ078649.1	99.537	1079	2	1	1	1076	393762	394840	0	1076	451678
Langdon	Mitochondrial	STRG.21422.1	KJ078649.1	100	258	0	0	1	258	265158	265415	1.89e-136	258	451678
Langdon	Mitochondrial	STRG.37099.1	KJ078649.1	100	243	0	0	1	243	394855	394613	3.86e-128	243	451678
Langdon	Mitochondrial	STRG.70512.1	KJ078649.1	100	429	0	0	1	429	10223	9795	0	429	451678
Langdon	Mitochondrial	STRG.75427.1	KJ078649.1	100	320	0	0	1	320	139145	139464	8.11e-171	320	451678
Langdon	Mitochondrial	STRG.37663.1	KJ078649.1	99.676	618	1	1	1	617	394241	394858	0	617	451678
Langdon	Mitochondrial	STRG.25330.1	KJ078649.1	100	227	0	0	1	227	298347	298573	2.81e-119	227	451678
Langdon	Mitochondrial	STRG.12144.1	KJ078649.1	100	341	0	0	1	341	299453	299113	0	341	451678
Langdon	Mitochondrial	STRG.44706.1	KJ078649.1	99.787	470	1	0	1	470	39629	40098	0	470	451678
Langdon	Mitochondrial	STRG.39140.1	KJ078649.1	99.539	217	1	0	1	217	244066	243850	4.51e-112	217	451678
Langdon	Mitochondrial	STRG.31026.1	KJ078649.1	98.739	238	3	0	1	238	71743	71980	2.29e-120	238	451678
Langdon	Mitochondrial	STRG.95850.1	KJ078649.1	99.228	259	2	0	1	259	359258	359516	1.14e-133	259	451678
Langdon	Mitochondrial	STRG.31260.1	KJ078649.1	100	504	0	0	1	504	9963	10466	0	504	451678
Langdon	Mitochondrial	STRG.39137.1	KJ078649.1	99.653	288	1	0	1	288	263082	262795	2.08e-151	288	451678
Langdon	Mitochondrial	STRG.1325.1	KJ078649.1	99.13	230	1	1	1	230	121180	120952	4.77e-117	230	451678
Langdon	Mitochondrial	STRG.64292.1	KJ078649.1	100	215	0	0	1	215	266526	266740	1.24e-112	215	451678
Langdon	Mitochondrial	STRG.44712.1	KJ078649.1	100	236	0	0	1	236	142392	142627	2.91e-124	236	451678
Langdon	Mitochondrial	STRG.29889.1	KJ078649.1	99.125	343	3	0	1	343	357304	356962	1.44e-178	343	451678
Langdon	Mitochondrial	STRG.44707.1	KJ078649.1	99.342	456	3	0	1	456	47022	47477	0	456	451678
Langdon	Mitochondrial	STRG.89308.1	KJ078649.1	100	265	0	0	1	265	56565	56829	2.5e-140	265	451678
Langdon	Mitochondrial	STRG.37439.1	KJ078649.1	100	325	0	0	1	325	424396	424720	1.37e-173	325	451678
Langdon	Mitochondrial	STRG.32317.1	KJ078649.1	99.559	227	1	0	4	230	260506	260280	1.33e-117	230	451678
Langdon	Mitochondrial	STRG.42068.1	KJ078649.1	99.592	245	1	0	1	245	53649	53893	1.4e-127	245	451678
Langdon	Mitochondrial	STRG.61038.1	KJ078649.1	100	346	0	0	1	346	11978	11633	0	346	451678
Langdon	Mitochondrial	STRG.61033.1	KJ078649.1	99.323	591	4	0	2	592	39510	40100	0	592	451678
Langdon	Mitochondrial	STRG.40761.1	KJ078649.1	99.219	1153	5	1	1	1149	393706	394858	0	1149	451678
Langdon	Mitochondrial	STRG.89311.1	KJ078649.1	100	290	0	0	1	290	418865	418576	3.48e-154	290	451678
Langdon	Mitochondrial	STRG.6137.1	KJ078649.1	99.781	456	1	0	1	456	11792	12247	0	456	451678
Langdon	Mitochondrial	STRG.31903.1	KJ078649.1	100	423	0	0	1	423	311390	310968	0	423	451678
Langdon	Mitochondrial	STRG.88521.1	KJ078649.1	100	268	0	0	1	268	55424	55157	5.43e-142	268	451678
Langdon	Mitochondrial	STRG.66908.1	KJ078649.1	100	274	0	0	1	274	358640	358913	2.57e-145	274	451678
Langdon	Mitochondrial	STRG.30138.1	KJ078649.1	100	280	0	0	1	280	344654	344933	1.22e-148	280	451678
Langdon	Mitochondrial	STRG.44708.1	KJ078649.1	99.803	507	1	0	1	507	241532	241026	0	507	451678
Langdon	Mitochondrial	STRG.88528.1	KJ078649.1	99.424	1215	3	1	1	1211	38926	37712	0	1211	451678
Langdon	Mitochondrial	STRG.47117.1	KJ078649.1	100	234	0	0	1	234	423683	423916	3.73e-123	234	451678
Langdon	Mitochondrial	STRG.88518.1	KJ078649.1	99.052	211	0	1	1	209	261104	260894	1.57e-106	209	451678
Langdon	Mitochondrial	STRG.99728.1	KJ078649.1	99.775	444	1	0	1	444	47812	48255	0	444	451678
Langdon	Mitochondrial	STRG.89244.1	KJ078649.1	100	229	0	0	1	229	24094	24322	2.2e-120	229	451678
Langdon	Mitochondrial	STRG.89303.1	KJ078649.1	99.424	521	2	1	1	520	39648	40168	0	520	451678
Langdon	Mitochondrial	STRG.47115.1	KJ078649.1	98.913	644	2	2	1	639	39586	40229	0	639	451678
Langdon	Mitochondrial	STRG.84423.1	KJ078649.1	99.682	314	1	0	1	314	356882	357195	8.01e-166	314	451678
Langdon	Mitochondrial	STRG.88524.1	KJ078649.1	99.502	1807	5	3	1	1803	49298	47492	0	1803	451678
Langdon	Mitochondrial	STRG.88532.1	KJ078649.1	100	570	0	0	1	570	11654	12223	0	570	451678
Langdon	Mitochondrial	STRG.44714.1	KJ078649.1	100	306	0	0	1	306	209426	209731	4.7e-163	306	451678
Langdon	Mitochondrial	STRG.48347.1	KJ078649.1	99.034	207	1	1	1	207	39804	40009	2.6e-104	207	451678
Langdon	Mitochondrial	STRG.61039.1	KJ078649.1	99.127	229	2	0	1	229	9967	9739	4.75e-117	229	451678
Langdon	Mitochondrial	STRG.4799.1	KJ078649.1	99.582	958	3	1	1	957	38363	39320	0	957	451678
Langdon	Mitochondrial	STRG.44693.1	KJ078649.1	99.727	366	0	1	1	365	39439	39074	0	365	451678
Langdon	Mitochondrial	STRG.82304.1	KJ078649.1	100	217	0	0	1	217	239973	240189	9.7e-114	217	451678
Langdon	Mitochondrial	STRG.6102.1	KJ078649.1	100	519	0	0	1	519	423804	424322	0	519	451678
Langdon	Mitochondrial	STRG.77086.1	KJ078649.1	100	229	0	0	1	229	436831	436603	2.2e-120	229	451678
Langdon	Mitochondrial	STRG.97082.1	KJ078649.1	100	273	0	0	1	273	137852	138124	9.21e-145	273	451678
Langdon	Mitochondrial	STRG.22207.1	KJ078649.1	99.799	498	0	1	1	498	53036	53532	0	498	451678
Langdon	Mitochondrial	STRG.31262.1	KJ078649.1	99.857	700	1	0	1	700	11468	12167	0	700	451678
Langdon	Mitochondrial	STRG.88507.1	KJ078649.1	100	219	0	0	1	219	295029	295247	7.57e-115	219	451678
Langdon	Mitochondrial	STRG.48346.1	KJ078649.1	99.371	318	2	0	1	318	37246	37563	2.26e-166	318	451678
Langdon	Mitochondrial	STRG.23329.1	KJ078649.1	100	289	0	0	1	289	53268	52980	1.25e-153	289	451678
Langdon	Mitochondrial	STRG.37438.1	KJ078649.1	100	275	0	0	1	275	423580	423854	7.18e-146	275	451678
Langdon	Mitochondrial	STRG.13670.1	KJ078649.1	99.529	637	2	1	1	636	392911	393547	0	636	451678
Langdon	Mitochondrial	STRG.82009.1	KJ078649.1	100	217	0	0	1	217	344973	344757	9.7e-114	217	451678
Langdon	Mitochondrial	STRG.29586.1	KJ078649.1	100	443	0	0	1	443	324366	324808	0	443	451678
Langdon	Mitochondrial	STRG.88527.1	KJ078649.1	99.591	489	2	0	1	489	40126	39638	0	489	451678
Langdon	Mitochondrial	STRG.44703.1	KJ078649.1	99.711	346	1	0	1	346	37075	37420	0	346	451678
Langdon	Mitochondrial	STRG.93085.1	KJ078649.1	99.582	239	1	0	1	239	303610	303848	2.95e-124	239	451678
Langdon	Mitochondrial	STRG.2549.1	KJ078649.1	99.644	281	1	0	1	281	244545	244825	1.58e-147	281	451678
Langdon	Mitochondrial	STRG.44704.1	KJ078649.1	100	252	0	0	1	252	39715	39966	3.99e-133	252	451678
Langdon	Mitochondrial	STRG.83570.1	KJ078649.1	99.029	309	3	0	1	309	119050	119358	1.03e-159	309	451678
Langdon	Mitochondrial	STRG.93084.1	KJ078649.1	98.623	363	5	0	1	363	325341	324979	0	363	451678
Langdon	Mitochondrial	STRG.4797.1	KJ078649.1	99.667	300	1	0	1	300	35266	35565	4.64e-158	300	451678
Langdon	Mitochondrial	STRG.6103.1	KJ078649.1	99.408	338	0	1	1	336	437812	438149	6.56e-177	336	451678
Langdon	Mitochondrial	STRG.13468.1	KJ078649.1	99.892	930	1	0	1	930	47801	48730	0	930	451678
Langdon	Mitochondrial	STRG.37339.1	KJ078649.1	100	351	0	0	1	351	357232	356882	0	351	451678
Langdon	Mitochondrial	STRG.86670.1	KJ078649.1	99.346	306	2	0	1	306	436951	437256	1.02e-159	306	451678
Langdon	Mitochondrial	STRG.42064.1	KJ078649.1	100	233	0	0	1	233	179597	179829	1.34e-122	233	451678
Langdon	Mitochondrial	STRG.27801.1	KJ078649.1	100	415	0	0	1	415	47916	47502	0	415	451678
Langdon	Mitochondrial	STRG.73627.1	KJ078649.1	99.614	259	1	0	1	259	297520	297262	2.45e-135	259	451678
Langdon	Mitochondrial	STRG.89306.1	KJ078649.1	100	409	0	0	1	409	52204	52612	0	409	451678
Langdon	Mitochondrial	STRG.102074.1	KJ078649.1	100	273	0	0	1	273	298527	298255	9.21e-145	273	451678
Langdon	Mitochondrial	STRG.55256.1	KJ078649.1	99.647	283	1	0	1	283	241224	240942	1.23e-148	283	451678
Langdon	Mitochondrial	STRG.89312.1	KJ078649.1	100	226	0	0	1	226	394501	394276	1.01e-118	226	451678
Langdon	Mitochondrial	STRG.13671.1	KJ078649.1	99.698	663	0	1	1	661	394196	394858	0	661	451678
Langdon	Mitochondrial	STRG.27803.1	KJ078649.1	99.608	255	1	0	1	255	296943	297197	4.04e-133	255	451678
Langdon	Mitochondrial	STRG.2974.1	KJ078649.1	100	423	0	0	1	423	311390	310968	0	423	451678
Langdon	Mitochondrial	STRG.13470.1	KJ078649.1	99.567	462	2	0	1	462	53556	54017	0	462	451678
Langdon	Mitochondrial	STRG.92952.1	KJ078649.1	100	305	0	0	1	305	244738	244434	1.69e-162	305	451678
Langdon	Mitochondrial	STRG.88511.1	KJ078649.1	100	260	0	0	1	260	324995	325254	1.47e-137	260	451678
Langdon	Mitochondrial	STRG.80681.1	KJ078649.1	100	229	0	0	1	229	375317	375545	2.2e-120	229	451678
Langdon	Mitochondrial	STRG.88292.1	KJ078649.1	100	222	0	0	1	222	328341	328562	1.65e-116	222	451678
Langdon	Mitochondrial	STRG.16298.1	KJ078649.1	100	411	0	0	1	411	393079	393489	0	411	451678
Langdon	Mitochondrial	STRG.88526.1	KJ078649.1	100	244	0	0	1	244	46052	45809	1.08e-128	244	451678
Langdon	Mitochondrial	STRG.89305.1	KJ078649.1	100	227	0	0	1	227	44235	44461	2.81e-119	227	451678
Langdon	Mitochondrial	STRG.90137.1	KJ078649.1	99.871	776	1	0	1	776	375817	375042	0	776	451678
Langdon	Mitochondrial	STRG.88525.1	KJ078649.1	100	418	0	0	1	418	46990	46573	0	418	451678
Langdon	Mitochondrial	STRG.12903.1	KJ078649.1	100	284	0	0	1	284	344643	344926	7.37e-151	284	451678
Langdon	Mitochondrial	STRG.16292.1	KJ078649.1	99.587	242	1	0	1	242	366485	366726	6.43e-126	242	451678
Langdon	Mitochondrial	STRG.37100.1	KJ078649.1	100	688	0	0	1	688	393503	392816	0	688	451678
Langdon	Mitochondrial	STRG.26654.1	KJ078649.1	100	302	0	0	1	302	393663	393362	7.76e-161	302	451678
Langdon	Mitochondrial	STRG.34371.1	KJ078649.1	100	228	0	0	1	228	252518	252291	7.86e-120	228	451678
LDN-GB-3B	Mitochondrial	STRG.74307.1	KJ078649.1	99.7	333	1	0	1	333	35092	35424	2.34e-176	333	451678
LDN-GB-3B	Mitochondrial	STRG.87900.1	KJ078649.1	100	204	0	0	1	204	28116	28319	1.53e-106	204	451678
LDN-GB-3B	Mitochondrial	STRG.37628.1	KJ078649.1	99.921	1263	1	0	1	1263	421162	422424	0	1263	451678
LDN-GB-3B	Mitochondrial	STRG.40913.1	KJ078649.1	99.632	815	3	0	1	815	393702	394516	0	815	451678
LDN-GB-3B	Mitochondrial	STRG.26802.1	KJ078649.1	100	300	0	0	1	300	393659	393360	9.97e-160	300	451678
LDN-GB-3B	Mitochondrial	STRG.42271.1	KJ078649.1	100	210	0	0	1	210	286499	286290	7.29e-110	210	451678
LDN-GB-3B	Mitochondrial	STRG.84141.1	KJ078649.1	99.371	318	2	0	1	318	53609	53926	2.26e-166	318	451678
LDN-GB-3B	Mitochondrial	STRG.27966.1	KJ078649.1	100	389	0	0	1	389	47942	47554	0	389	451678
LDN-GB-3B	Mitochondrial	STRG.57474.1	KJ078649.1	99.574	235	1	0	1	235	250668	250902	4.85e-122	235	451678
LDN-GB-3B	Mitochondrial	STRG.61482.1	KJ078649.1	100	300	0	0	1	300	39554	39853	9.97e-160	300	451678
LDN-GB-3B	Mitochondrial	STRG.2662.1	KJ078649.1	99.612	258	1	0	1	258	239794	240051	8.79e-135	258	451678
LDN-GB-3B	Mitochondrial	STRG.44964.1	KJ078649.1	100	441	0	0	1	441	241501	241061	0	441	451678
LDN-GB-3B	Mitochondrial	STRG.22378.1	KJ078649.1	100	223	0	0	1	223	39707	39929	4.62e-117	223	451678
LDN-GB-3B	Mitochondrial	STRG.37500.1	KJ078649.1	99.688	321	1	0	1	321	35538	35218	1.06e-169	322	451678
LDN-GB-3B	Mitochondrial	STRG.6240.1	KJ078649.1	99.502	201	1	0	1	201	16649	16849	3.25e-103	201	451678
LDN-GB-3B	Mitochondrial	STRG.88889.1	KJ078649.1	99.63	270	1	0	1	270	39275	39006	1.97e-141	270	451678
LDN-GB-3B	Mitochondrial	STRG.97542.1	KJ078649.1	100	287	0	0	1	287	135236	135522	1.6e-152	287	451678
LDN-GB-3B	Mitochondrial	STRG.22376.1	KJ078649.1	99.762	840	1	1	1	839	37266	38105	0	839	451678
LDN-GB-3B	Mitochondrial	STRG.72216.1	KJ078649.1	100	311	0	0	1	311	180271	179961	7.93e-166	311	451678
LDN-GB-3B	Mitochondrial	STRG.637.1	KJ078649.1	99.516	413	2	0	1	413	37049	37461	0	413	451678
LDN-GB-3B	Mitochondrial	STRG.54248.1	KJ078649.1	100	278	0	0	1	278	374605	374882	1.56e-147	278	451678
LDN-GB-3B	Mitochondrial	STRG.74611.1	KJ078649.1	100	213	0	0	1	213	405620	405832	1.59e-111	213	451678
LDN-GB-3B	Mitochondrial	STRG.32044.1	KJ078649.1	100	370	0	0	1	370	125214	124845	0	370	451678
LDN-GB-3B	Mitochondrial	STRG.82670.1	KJ078649.1	99.541	436	2	0	1	436	238249	238684	0	436	451678
LDN-GB-3B	Mitochondrial	STRG.12710.1	KJ078649.1	99.257	404	3	0	1	404	238622	238219	0	404	451678
LDN-GB-3B	Mitochondrial	STRG.13807.1	KJ078649.1	99.713	698	0	1	1	696	394183	394880	0	696	451678
LDN-GB-3B	Mitochondrial	STRG.22377.1	KJ078649.1	100	350	0	0	1	350	38662	39011	0	350	451678
LDN-GB-3B	Mitochondrial	STRG.1582.1	KJ078649.1	100	219	0	0	1	219	73378	73160	7.57e-115	219	451678
LDN-GB-3B	Mitochondrial	STRG.17048.1	KJ078649.1	100	226	0	0	1	226	357191	356966	1.01e-118	226	451678
LDN-GB-3B	Mitochondrial	STRG.102491.1	KJ078649.1	99.541	872	4	0	1	872	297632	296761	0	872	451678
LDN-GB-3B	Mitochondrial	STRG.44136.1	KJ078649.1	99.682	314	1	0	1	314	53799	54112	8.01e-166	314	451678
LDN-GB-3B	Mitochondrial	STRG.44954.1	KJ078649.1	100	472	0	0	1	472	38385	38856	0	472	451678
LDN-GB-3B	Mitochondrial	STRG.88890.1	KJ078649.1	99.265	1088	3	2	1	1083	38312	37225	0	1083	451678
LDN-GB-3B	Mitochondrial	STRG.88880.1	KJ078649.1	100	225	0	0	1	225	263533	263309	3.6e-118	225	451678
LDN-GB-3B	Mitochondrial	STRG.40248.1	KJ078649.1	100	258	0	0	1	258	704	447	1.89e-136	258	451678
LDN-GB-3B	Mitochondrial	STRG.32960.1	KJ078649.1	100	294	0	0	1	294	265248	265541	2.11e-156	294	451678
LDN-GB-3B	Mitochondrial	STRG.6366.1	KJ078649.1	99.635	274	1	0	1	274	244665	244938	1.2e-143	274	451678
LDN-GB-3B	Mitochondrial	STRG.45535.1	KJ078649.1	99.563	229	1	0	1	229	426858	427086	1.02e-118	229	451678
LDN-GB-3B	Mitochondrial	STRG.42266.1	KJ078649.1	98.795	332	4	0	1	332	173861	174192	8.44e-171	332	451678
LDN-GB-3B	Mitochondrial	STRG.89603.1	KJ078649.1	99.614	259	1	0	1	259	142130	142388	2.45e-135	259	451678
LDN-GB-3B	Mitochondrial	STRG.39333.1	KJ078649.1	99.703	337	1	0	1	337	248281	247945	1.41e-178	337	451678
LDN-GB-3B	Mitochondrial	STRG.19295.1	KJ078649.1	100	254	0	0	1	254	84571	84824	3.11e-134	254	451678
LDN-GB-3B	Mitochondrial	STRG.44955.1	KJ078649.1	100	256	0	0	1	256	39715	39970	2.42e-135	256	451678
LDN-GB-3B	Mitochondrial	STRG.89664.1	KJ078649.1	100	373	0	0	1	373	52219	52591	0	373	451678
LDN-GB-3B	Mitochondrial	STRG.37882.1	KJ078649.1	99.757	822	1	1	1	821	394156	394977	0	821	451678
LDN-GB-3B	Mitochondrial	STRG.88887.1	KJ078649.1	99.809	1046	2	0	1	1046	47368	46323	0	1046	451678
LDN-GB-3B	Mitochondrial	STRG.6187.1	KJ078649.1	100	425	0	0	1	425	423881	424305	0	425	451678
LDN-GB-3B	Mitochondrial	STRG.22381.1	KJ078649.1	99.699	996	1	1	1	994	46977	47972	0	994	451678
LDN-GB-3B	Mitochondrial	STRG.23453.1	KJ078649.1	100	427	0	0	1	427	53409	52983	0	427	451678
LDN-GB-3B	Mitochondrial	STRG.87894.1	KJ078649.1	100	541	0	0	1	541	135839	135299	0	541	451678
LDN-GB-3B	Mitochondrial	STRG.88870.1	KJ078649.1	99.587	242	1	0	1	242	297582	297823	6.43e-126	242	451678
LDN-GB-3B	Mitochondrial	STRG.88886.1	KJ078649.1	99.501	1403	3	3	1	1399	49360	47958	0	1399	451678
LDN-GB-3B	Mitochondrial	STRG.30050.1	KJ078649.1	99.246	398	3	0	1	398	357291	356894	0	398	451678
LDN-GB-3B	Mitochondrial	STRG.37494.1	KJ078649.1	99.336	602	4	0	1	602	39186	38585	0	602	451678
LDN-GB-3B	Mitochondrial	STRG.45828.1	KJ078649.1	98.842	259	3	0	1	259	37071	37329	5.31e-132	259	451678
LDN-GB-3B	Mitochondrial	STRG.74607.1	KJ078649.1	99.824	568	1	0	1	568	298724	298157	0	568	451678
LDN-GB-3B	Mitochondrial	STRG.90497.1	KJ078649.1	99.875	800	1	0	1	800	375868	375069	0	800	451678
LDN-GB-3B	Mitochondrial	STRG.37630.1	KJ078649.1	100	337	0	0	1	337	423575	423911	3.04e-180	337	451678
LDN-GB-3B	Mitochondrial	STRG.74610.1	KJ078649.1	99.327	297	2	0	1	297	393583	393879	9.93e-155	297	451678
LDN-GB-3B	Mitochondrial	STRG.13806.1	KJ078649.1	99.729	369	1	0	1	369	393222	393590	0	369	451678
LDN-GB-3B	Mitochondrial	STRG.37310.1	KJ078649.1	99.858	705	1	0	1	705	393520	392816	0	705	451678
LDN-GB-3B	Mitochondrial	STRG.80342.1	KJ078649.1	99.665	597	2	0	1	597	238028	238624	0	597	451678
LDN-GB-3B	Mitochondrial	STRG.84821.1	KJ078649.1	100	221	0	0	1	221	141969	141749	5.91e-116	221	451678
LDN-GB-3B	Mitochondrial	STRG.88921.1	KJ078649.1	99.807	518	1	0	1	518	324933	324416	0	518	451678
LDN-GB-3B	Mitochondrial	STRG.40248.1	KJ078649.1	100	258	0	0	1	258	204370	204113	1.89e-136	258	451678
LDN-GB-3B	Mitochondrial	STRG.2667.1	KJ078649.1	99.194	496	0	1	1	496	249257	249748	0	496	451678
LDN-GB-3B	Mitochondrial	STRG.61483.1	KJ078649.1	100	247	0	0	1	247	238378	238624	2.35e-130	247	451678
LDN-GB-3B	Mitochondrial	STRG.44939.1	KJ078649.1	100	341	0	0	1	341	39969	39629	0	341	451678
LDN-GB-3B	Mitochondrial	STRG.26801.1	KJ078649.1	99.396	497	3	0	1	497	394476	393980	0	497	451678
LDN-GB-3B	Mitochondrial	STRG.6191.1	KJ078649.1	99.588	486	0	1	1	484	437803	438288	0	484	451678
LDN-GB-3B	Mitochondrial	STRG.13035.1	KJ078649.1	100	285	0	0	1	285	312688	312404	2.06e-151	285	451678
LDN-GB-3B	Mitochondrial	STRG.83881.1	KJ078649.1	100	240	0	0	1	240	328325	328086	1.77e-126	240	451678
LDN-GB-3B	Mitochondrial	STRG.47335.1	KJ078649.1	98.964	676	2	2	1	671	39554	40229	0	671	451678
LDN-GB-3B	Mitochondrial	STRG.7327.1	KJ078649.1	99.111	225	2	0	1	225	407555	407779	7.8e-115	225	451678
LDN-GB-3B	Mitochondrial	STRG.37544.1	KJ078649.1	100	351	0	0	1	351	357232	356882	0	351	451678
LDN-GB-3B	Mitochondrial	STRG.44952.1	KJ078649.1	99.381	323	2	0	1	323	39037	39359	3.81e-169	323	451678
LDN-GB-3B	Mitochondrial	STRG.32959.1	KJ078649.1	100	271	0	0	1	271	259840	260110	1.18e-143	271	451678
LDN-GB-3B	Mitochondrial	STRG.74613.1	KJ078649.1	100	224	0	0	1	224	419697	419920	1.29e-117	224	451678
LDN-GB-3B	Mitochondrial	STRG.45133.1	KJ078649.1	100	262	0	0	1	262	208628	208889	1.15e-138	262	451678
LDN-GB-3B	Mitochondrial	STRG.21417.1	KJ078649.1	99.303	574	1	1	1	571	394853	394280	0	571	451678
LDN-GB-3B	Mitochondrial	STRG.88888.1	KJ078649.1	99.003	602	5	1	1	602	40229	39629	0	602	451678
LDN-GB-3B	Mitochondrial	STRG.85493.1	KJ078649.1	100	257	0	0	1	257	420927	421183	6.77e-136	257	451678
LDN-GB-3B	Mitochondrial	STRG.48562.1	KJ078649.1	98.298	235	3	1	1	235	39763	39996	1.76e-116	235	451678
LDN-GB-3B	Mitochondrial	STRG.89659.1	KJ078649.1	99.638	552	1	1	1	551	39661	40212	0	551	451678
LDN-GB-3B	Mitochondrial	STRG.81104.1	KJ078649.1	100	262	0	0	1	262	375303	375564	1.15e-138	262	451678
LDN-GB-3B	Mitochondrial	STRG.61489.1	KJ078649.1	100	344	0	0	1	344	297363	297020	0	344	451678
LDN-GB-3B	Mitochondrial	STRG.20664.1	KJ078649.1	100	254	0	0	1	254	84824	84571	3.11e-134	254	451678
LDN-GB-3B	Mitochondrial	STRG.25480.1	KJ078649.1	100	222	0	0	1	222	298374	298595	1.65e-116	222	451678
LDN-GB-3B	Mitochondrial	STRG.25484.1	KJ078649.1	100	251	0	0	1	251	52526	52276	1.43e-132	251	451678
LDN-GB-3B	Mitochondrial	STRG.2665.1	KJ078649.1	99.705	339	1	0	1	339	244459	244797	1.1e-179	339	451678
LDN-GB-3B	Mitochondrial	STRG.74614.1	KJ078649.1	100	242	0	0	1	242	422419	422660	1.38e-127	242	451678
LDN-GB-3B	Mitochondrial	STRG.42264.1	KJ078649.1	99.038	208	2	0	1	208	183515	183722	2.02e-105	208	451678
LDN-GB-3B	Mitochondrial	STRG.60683.1	KJ078649.1	99.448	362	2	0	1	362	40228	39867	0	362	451678
LDN-GB-3B	Mitochondrial	STRG.27967.1	KJ078649.1	99.761	419	1	0	1	419	47200	46782	0	419	451678
LDN-GB-3B	Mitochondrial	STRG.47339.1	KJ078649.1	100	260	0	0	1	260	423689	423948	1.47e-137	260	451678
LDN-GB-3B	Mitochondrial	STRG.30287.1	KJ078649.1	100	436	0	0	1	436	347286	347721	0	436	451678
LDN-GB-3B	Mitochondrial	STRG.2664.1	KJ078649.1	99.507	203	1	0	1	203	243765	243967	2.54e-104	203	451678
LDN-GB-3B	Mitochondrial	STRG.44962.1	KJ078649.1	100	439	0	0	1	439	39629	40067	0	439	451678
LDN-GB-3B	Mitochondrial	STRG.32592.1	KJ078649.1	99.6	250	1	0	1	250	179083	178834	2.38e-130	250	451678
LDN-GB-3B	Mitochondrial	STRG.89671.1	KJ078649.1	100	221	0	0	1	221	394491	394271	5.91e-116	221	451678
LDN-GB-3B	Mitochondrial	STRG.36415.1	KJ078649.1	99.519	208	1	0	1	208	112061	112268	4.34e-107	208	451678
LDN-GB-3B	Mitochondrial	STRG.26800.1	KJ078649.1	100	233	0	0	1	233	311084	310852	1.34e-122	233	451678
LDN-GB-3B	Mitochondrial	STRG.82377.1	KJ078649.1	99.563	229	1	0	1	229	344998	344770	1.02e-118	229	451678
LDN-GB-3B	Mitochondrial	STRG.89665.1	KJ078649.1	100	226	0	0	1	226	64448	64673	1.01e-118	226	451678
LDN-GB-3B	Mitochondrial	STRG.86156.1	KJ078649.1	99.671	304	0	1	1	303	150893	151196	1.01e-159	303	451678
LDN-GB-3B	Mitochondrial	STRG.41078.1	KJ078649.1	100	451	0	0	1	451	238473	238023	0	451	451678
LDN-GB-3B	Mitochondrial	STRG.13039.1	KJ078649.1	100	320	0	0	1	320	344601	344920	8.11e-171	320	451678
LDN-GB-3B	Mitochondrial	STRG.13804.1	KJ078649.1	99.104	335	2	1	1	334	381146	381480	1.41e-173	334	451678
LDN-GB-3B	Mitochondrial	STRG.10967.1	KJ078649.1	100	276	0	0	1	276	238272	238547	2e-146	276	451678
LDN-GB-3B	Mitochondrial	STRG.6239.1	KJ078649.1	100	236	0	0	1	236	12015	12250	2.91e-124	236	451678
LDN-GB-3B	Mitochondrial	STRG.89669.1	KJ078649.1	100	679	0	0	1	679	420855	420177	0	679	451678
LDN-GB-3B	Mitochondrial	STRG.89657.1	KJ078649.1	100	283	0	0	1	283	37058	37340	2.64e-150	283	451678
LDN-GB-3B	Mitochondrial	STRG.44967.1	KJ078649.1	100	215	0	0	1	215	142404	142618	1.24e-112	215	451678
LDN-GB-3B	Mitochondrial	STRG.12706.1	KJ078649.1	100	229	0	0	1	229	246071	245843	2.2e-120	229	451678
LDN-GB-3B	Mitochondrial	STRG.61796.1	KJ078649.1	100	303	0	0	1	303	424183	423881	2.17e-161	303	451678
LDN-GB-3B	Mitochondrial	STRG.21575.1	KJ078649.1	100	294	0	0	1	294	265248	265541	2.11e-156	294	451678
LDN-GB-3B	Mitochondrial	STRG.86152.1	KJ078649.1	100	249	0	0	1	249	117735	117983	1.83e-131	249	451678
LDN-GB-3B	Mitochondrial	STRG.89666.1	KJ078649.1	100	248	0	0	1	248	84571	84818	6.56e-131	248	451678
LDN-GB-3B	Mitochondrial	STRG.40248.1	KJ078649.1	100	258	0	0	1	258	92615	92358	1.89e-136	258	451678
LDN-GB-3B	Mitochondrial	STRG.84139.1	KJ078649.1	100	333	0	0	1	333	171050	171382	5.02e-178	333	451678
LDN-GB-3B	Mitochondrial	STRG.88895.1	KJ078649.1	100	522	0	0	1	522	11703	12224	0	522	451678
LDN-GB-3B	Mitochondrial	STRG.71012.1	KJ078649.1	100	416	0	0	1	416	10223	9808	0	416	451678
LDN-GB-3B	Mitochondrial	STRG.6186.1	KJ078649.1	100	287	0	0	1	287	422483	422769	1.6e-152	287	451678
LDN-GB-3B	Mitochondrial	STRG.88876.1	KJ078649.1	100	206	0	0	1	206	73007	73212	1.19e-107	206	451678
LDN-GB-3B	Mitochondrial	STRG.96836.1	KJ078649.1	98.983	590	6	0	1	590	356700	357289	0	590	451678
LDN-GB-3B	Mitochondrial	STRG.89658.1	KJ078649.1	99.742	775	2	0	1	775	38585	39359	0	775	451678
LDN-GB-3B	Mitochondrial	STRG.44953.1	KJ078649.1	99.721	359	1	0	1	359	37071	37429	0	359	451678
LDN-GB-3B	Mitochondrial	STRG.44956.1	KJ078649.1	100	518	0	0	1	518	214188	213671	0	518	451678
LDN-GB-3B	Mitochondrial	STRG.17789.1	KJ078649.1	98.951	286	2	1	1	285	35228	35513	2.07e-146	285	451678
LDN-GB-3B	Mitochondrial	STRG.89670.1	KJ078649.1	100	283	0	0	1	283	418865	418583	2.64e-150	283	451678
LDN-GB-3B	Mitochondrial	STRG.97543.1	KJ078649.1	99.786	467	0	1	1	466	137306	137772	0	466	451678
Pithless	Mitochondrial	STRG.91306.1	KJ078649.1	99.26	1081	3	3	1	1076	38307	37227	0	1076	451678
Pithless	Mitochondrial	STRG.40491.1	KJ078649.1	100	245	0	0	1	245	239683	239439	3.01e-129	245	451678
Pithless	Mitochondrial	STRG.14017.1	KJ078649.1	99.522	209	1	0	1	209	2905	2697	1.21e-107	209	451678
Pithless	Mitochondrial	STRG.35653.1	KJ078649.1	99.477	574	2	1	1	573	241190	240617	0	573	451678
Pithless	Mitochondrial	STRG.46175.1	KJ078649.1	99.796	491	1	0	2	492	39629	40119	0	492	451678
Pithless	Mitochondrial	STRG.39773.1	KJ078649.1	100	257	0	0	1	257	74288	74544	6.77e-136	257	451678
Pithless	Mitochondrial	STRG.38649.1	KJ078649.1	100	351	0	0	1	351	357232	356882	0	351	451678
Pithless	Mitochondrial	STRG.49959.1	KJ078649.1	99.223	386	3	0	1	386	37180	37565	0	386	451678
Pithless	Mitochondrial	STRG.86145.1	KJ078649.1	99.749	398	1	0	1	398	328461	328064	0	398	451678
Pithless	Mitochondrial	STRG.88773.1	KJ078649.1	100	220	0	0	1	220	249153	249372	2.12e-115	220	451678
Pithless	Mitochondrial	STRG.86459.1	KJ078649.1	100	203	0	0	1	203	11723	11925	5.47e-106	203	451678
Pithless	Mitochondrial	STRG.46180.1	KJ078649.1	99.813	534	1	0	1	534	238906	238373	0	534	451678
Pithless	Mitochondrial	STRG.100242.1	KJ078649.1	100	235	0	0	1	235	128250	128484	1.04e-123	235	451678
Pithless	Mitochondrial	STRG.30842.1	KJ078649.1	98.907	366	4	0	1	366	357326	356961	0	366	451678
Pithless	Mitochondrial	STRG.91309.1	KJ078649.1	99.052	422	0	3	1	418	167163	167584	0	418	451678
Pithless	Mitochondrial	STRG.30510.1	KJ078649.1	100	235	0	0	1	235	16878	17112	1.04e-123	235	451678
Pithless	Mitochondrial	STRG.79228.1	KJ078649.1	98.649	296	4	0	1	296	250584	250879	7.71e-151	296	451678
Pithless	Mitochondrial	STRG.24060.1	KJ078649.1	99.232	521	1	2	1	518	12502	11982	0	518	451678
Pithless	Mitochondrial	STRG.58942.1	KJ078649.1	99.609	256	1	0	1	256	298060	298315	1.13e-133	256	451678
Pithless	Mitochondrial	STRG.92142.1	KJ078649.1	99.637	551	1	1	1	550	39661	40211	0	550	451678
Pithless	Mitochondrial	STRG.27501.1	KJ078649.1	99.526	211	1	0	1	211	393567	393357	9.47e-109	211	451678
Pithless	Mitochondrial	STRG.82943.1	KJ078649.1	99.306	288	2	0	1	288	396953	397240	9.68e-150	288	451678
Pithless	Mitochondrial	STRG.90232.1	KJ078649.1	100	286	0	0	1	286	353694	353979	5.74e-152	286	451678
Pithless	Mitochondrial	STRG.76646.1	KJ078649.1	99.654	578	1	1	1	578	422116	422692	0	578	451678
Pithless	Mitochondrial	STRG.38610.1	KJ078649.1	99.708	342	1	0	1	342	35559	35218	0	342	451678
Pithless	Mitochondrial	STRG.30494.1	KJ078649.1	100	316	0	0	1	316	17394	17709	1.34e-168	316	451678
Pithless	Mitochondrial	STRG.22901.1	KJ078649.1	99.758	825	1	1	1	824	37267	38091	0	824	451678
Pithless	Mitochondrial	STRG.91062.1	KJ078649.1	99.597	248	1	0	1	248	53241	52994	3.05e-129	248	451678
Pithless	Mitochondrial	STRG.46170.1	KJ078649.1	100	278	0	0	1	278	39705	39982	1.56e-147	278	451678
Pithless	Mitochondrial	STRG.46177.1	KJ078649.1	99.62	263	1	0	1	263	243571	243309	1.49e-137	263	451678
Pithless	Mitochondrial	STRG.28607.1	KJ078649.1	100	365	0	0	1	365	47868	47504	0	365	451678
Pithless	Mitochondrial	STRG.38761.1	KJ078649.1	99.79	477	1	0	1	477	423596	424072	0	477	451678
Pithless	Mitochondrial	STRG.46163.1	KJ078649.1	100	368	0	0	1	368	421476	421109	0	368	451678
Pithless	Mitochondrial	STRG.70129.1	KJ078649.1	100	233	0	0	1	233	360056	360288	1.34e-122	233	451678
Pithless	Mitochondrial	STRG.80293.1	KJ078649.1	99.429	350	2	0	1	350	48674	48325	0	350	451678
Pithless	Mitochondrial	STRG.13247.1	KJ078649.1	100	322	0	0	1	322	344600	344921	6.31e-172	322	451678
Pithless	Mitochondrial	STRG.24056.1	KJ078649.1	100	379	0	0	1	379	53388	53010	0	379	451678
Pithless	Mitochondrial	STRG.76362.1	KJ078649.1	99.693	326	1	0	2	327	35091	35416	1.78e-172	327	451678
Pithless	Mitochondrial	STRG.92140.1	KJ078649.1	100	313	0	0	1	313	37034	37346	6.17e-167	313	451678
Pithless	Mitochondrial	STRG.105338.1	KJ078649.1	99.48	1154	6	0	1	1154	297912	296759	0	1154	451678
Pithless	Mitochondrial	STRG.42202.1	KJ078649.1	99.686	636	2	0	1	636	393706	394341	0	636	451678
Pithless	Mitochondrial	STRG.14042.1	KJ078649.1	99.596	742	2	1	1	741	392816	393557	0	741	451678
Pithless	Mitochondrial	STRG.77913.1	KJ078649.1	100	330	0	0	1	330	143688	144017	2.31e-176	330	451678
Pithless	Mitochondrial	STRG.91287.1	KJ078649.1	99.779	452	0	1	1	451	73750	74201	0	451	451678
Pithless	Mitochondrial	STRG.46165.1	KJ078649.1	100	335	0	0	1	335	39964	39630	3.91e-179	335	451678
Pithless	Mitochondrial	STRG.92141.1	KJ078649.1	99.735	754	2	0	1	754	38607	39360	0	754	451678
Pithless	Mitochondrial	STRG.22897.1	KJ078649.1	99.597	992	2	1	1	990	46990	47981	0	990	451678
Pithless	Mitochondrial	STRG.33556.1	KJ078649.1	99.625	267	1	0	1	267	179069	178803	9.06e-140	267	451678
Pithless	Mitochondrial	STRG.19615.1	KJ078649.1	100	276	0	0	1	276	76544	76819	2e-146	276	451678
Pithless	Mitochondrial	STRG.26159.1	KJ078649.1	99.308	289	2	0	1	289	374258	374546	2.7e-150	289	451678
Pithless	Mitochondrial	STRG.26441.1	KJ078649.1	100	305	0	0	1	305	52094	52398	1.69e-162	305	451678
Pithless	Mitochondrial	STRG.48649.1	KJ078649.1	99.013	709	2	2	1	704	39521	40229	0	704	451678
Pithless	Mitochondrial	STRG.96017.1	KJ078649.1	99.71	345	1	0	1	345	244780	244436	0	345	451678
Pithless	Mitochondrial	STRG.86139.1	KJ078649.1	99.781	456	1	0	1	456	121683	122138	0	456	451678
Pithless	Mitochondrial	STRG.91401.1	KJ078649.1	99.81	525	1	0	1	525	324937	324413	0	525	451678
Pithless	Mitochondrial	STRG.91301.1	KJ078649.1	99.495	2972	8	3	1	2965	49317	46346	0	2965	451678
Pithless	Mitochondrial	STRG.91289.1	KJ078649.1	99.784	463	1	0	1	463	297293	296831	0	463	451678
Pithless	Mitochondrial	STRG.76121.1	KJ078649.1	99.612	258	1	0	1	258	297536	297279	8.79e-135	258	451678
Pithless	Mitochondrial	STRG.11118.1	KJ078649.1	99.556	450	1	1	1	449	93252	93701	0	449	451678
Pithless	Mitochondrial	STRG.91281.1	KJ078649.1	99.838	617	1	0	1	617	298568	299184	0	617	451678
Pithless	Mitochondrial	STRG.46361.1	KJ078649.1	100	285	0	0	1	285	361257	361541	2.06e-151	285	451678
Pithless	Mitochondrial	STRG.91305.1	KJ078649.1	99.436	532	3	0	1	532	40158	39627	0	532	451678
Pithless	Mitochondrial	STRG.13838.1	KJ078649.1	100	506	0	0	1	506	47788	48293	0	506	451678
Pithless	Mitochondrial	STRG.23032.1	KJ078649.1	99.732	373	1	0	1	373	135298	134926	0	373	451678
Pithless	Mitochondrial	STRG.86138.1	KJ078649.1	98.932	281	3	0	1	281	119042	119322	3.42e-144	281	451678
Pithless	Mitochondrial	STRG.91284.1	KJ078649.1	99.31	290	2	0	1	290	308671	308960	7.54e-151	290	451678
Pithless	Mitochondrial	STRG.78770.1	KJ078649.1	99.707	341	1	0	1	341	10460	10120	0	341	451678
Pithless	Mitochondrial	STRG.53945.1	KJ078649.1	99.636	275	1	0	1	275	297357	297631	3.34e-144	275	451678
Pithless	Mitochondrial	STRG.76444.1	KJ078649.1	100	233	0	0	1	233	369643	369875	1.34e-122	233	451678
Pithless	Mitochondrial	STRG.1619.1	KJ078649.1	100	367	0	0	1	367	73543	73177	0	367	451678
Pithless	Mitochondrial	STRG.39016.1	KJ078649.1	100	208	0	0	1	208	398962	398755	9.33e-109	208	451678
Pithless	Mitochondrial	STRG.83266.1	KJ078649.1	100	249	0	0	1	249	375295	375543	1.83e-131	249	451678
Pithless	Mitochondrial	STRG.26145.1	KJ078649.1	100	253	0	0	1	253	298872	299124	1.11e-133	253	451678
Pithless	Mitochondrial	STRG.40485.1	KJ078649.1	100	308	0	0	1	308	264517	264210	3.66e-164	308	451678
Pithless	Mitochondrial	STRG.45378.1	KJ078649.1	100	271	0	0	1	271	48279	48549	1.18e-143	271	451678
Pithless	Mitochondrial	STRG.12448.1	KJ078649.1	98.734	237	1	1	1	235	394662	394426	2.92e-119	235	451678
Pithless	Mitochondrial	STRG.88426.1	KJ078649.1	100	396	0	0	1	396	135433	135828	0	396	451678
Pithless	Mitochondrial	STRG.92155.1	KJ078649.1	99.271	549	1	1	1	546	394828	394280	0	546	451678
Pithless	Mitochondrial	STRG.13250.1	KJ078649.1	99.793	484	1	0	1	484	325147	324664	0	484	451678
Pithless	Mitochondrial	STRG.26158.1	KJ078649.1	99.024	205	1	1	1	204	40023	40227	3.31e-103	204	451678
Pithless	Mitochondrial	STRG.54547.1	KJ078649.1	100	379	0	0	1	379	342539	342917	0	379	451678
Pithless	Mitochondrial	STRG.100245.1	KJ078649.1	99.759	830	1	1	1	829	137295	138124	0	829	451678
Pithless	Mitochondrial	STRG.4963.1	KJ078649.1	100	334	0	0	1	334	39631	39964	1.4e-178	334	451678
Pithless	Mitochondrial	STRG.4641.1	KJ078649.1	100	305	0	0	1	305	299159	299463	1.69e-162	305	451678
Pithless	Mitochondrial	STRG.48653.1	KJ078649.1	100	234	0	0	1	234	423681	423914	3.73e-123	234	451678
Pithless	Mitochondrial	STRG.14015.1	KJ078649.1	100	308	0	0	1	308	13484	13177	3.66e-164	308	451678
Pithless	Mitochondrial	STRG.12865.1	KJ078649.1	99.636	549	1	1	1	548	240202	239654	0	548	451678
Pithless	Mitochondrial	STRG.46174.1	KJ078649.1	99.34	303	2	0	1	303	39058	39360	4.69e-158	303	451678
Pithless	Mitochondrial	STRG.2679.1	KJ078649.1	99.73	371	1	0	1	371	244454	244824	0	371	451678
Pithless	Mitochondrial	STRG.1404.1	KJ078649.1	99.048	210	2	0	1	210	307902	307693	1.58e-106	210	451678
Pithless	Mitochondrial	STRG.21897.1	KJ078649.1	99.72	715	2	0	1	715	393552	392838	0	715	451678
Pithless	Mitochondrial	STRG.47112.1	KJ078649.1	99.506	405	2	0	1	405	298041	298445	0	405	451678
Pithless	Mitochondrial	STRG.63447.1	KJ078649.1	100	333	0	0	1	333	424194	423862	5.02e-178	333	451678
Pithless	Mitochondrial	STRG.69204.1	KJ078649.1	100	478	0	0	1	478	358426	358903	0	478	451678
Pithless	Mitochondrial	STRG.62313.1	KJ078649.1	99.458	369	2	0	1	369	40233	39865	0	369	451678
Pithless	Mitochondrial	STRG.77907.1	KJ078649.1	99.533	214	1	0	1	214	40020	40233	2.07e-110	214	451678
Pithless	Mitochondrial	STRG.76643.1	KJ078649.1	99.644	281	1	0	1	281	393599	393879	1.58e-147	281	451678
Pithless	Mitochondrial	STRG.33970.1	KJ078649.1	100	270	0	0	1	270	271755	272024	4.23e-143	270	451678
Pithless	Mitochondrial	STRG.79615.1	KJ078649.1	100	211	0	0	1	211	424090	423880	2.04e-110	211	451678
Pithless	Mitochondrial	STRG.24461.1	KJ078649.1	99.678	311	0	1	1	310	258131	258441	1.33e-163	310	451678
Pithless	Mitochondrial	STRG.92154.1	KJ078649.1	99.679	312	1	0	1	312	418868	418557	1.03e-164	312	451678
Pithless	Mitochondrial	STRG.33006.1	KJ078649.1	100	284	0	0	1	284	272476	272193	7.37e-151	284	451678
Pithless	Mitochondrial	STRG.3165.1	KJ078649.1	99.582	239	1	0	1	239	424420	424182	2.95e-124	239	451678
Pithless	Mitochondrial	STRG.33557.1	KJ078649.1	100	263	0	0	1	263	172531	172269	3.21e-139	263	451678
Pithless	Mitochondrial	STRG.84599.1	KJ078649.1	99.541	218	1	0	1	218	344998	344781	1.26e-112	218	451678
Pithless	Mitochondrial	STRG.92145.1	KJ078649.1	100	698	0	0	1	698	76815	77512	0	698	451678
Pithless	Mitochondrial	STRG.40486.1	KJ078649.1	99.623	265	1	0	1	265	259514	259250	1.16e-138	265	451678
Pithless	Mitochondrial	STRG.35648.1	KJ078649.1	99.774	443	1	0	1	443	252034	251592	0	443	451678
Pithless	Mitochondrial	STRG.46173.1	KJ078649.1	99.502	402	1	1	1	401	37417	37818	0	401	451678
Pithless	Mitochondrial	STRG.19208.1	KJ078649.1	99.517	207	1	0	1	207	380211	380005	1.55e-106	207	451678
Pithless	Mitochondrial	STRG.37470.1	KJ078649.1	99.005	201	2	0	1	201	57539	57339	1.51e-101	201	451678
Pithless	Mitochondrial	STRG.13245.1	KJ078649.1	99.329	596	1	1	1	593	346889	346294	0	593	451678
Pithless	Mitochondrial	STRG.67001.1	KJ078649.1	99.817	1090	2	0	1	1090	375795	374706	0	1090	451678
Pithless	Mitochondrial	STRG.6378.1	KJ078649.1	100	281	0	0	1	281	422489	422769	3.39e-149	281	451678
Pithless	Mitochondrial	STRG.58937.1	KJ078649.1	99.689	322	1	0	1	322	241255	240934	2.94e-170	322	451678
Pithless	Mitochondrial	STRG.38411.1	KJ078649.1	100	666	0	0	1	666	393503	392838	0	666	451678
Pithless	Mitochondrial	STRG.4957.1	KJ078649.1	99.684	316	1	0	1	316	35244	35559	6.23e-167	316	451678
Pithless	Mitochondrial	STRG.5934.1	KJ078649.1	99.286	280	2	0	1	280	241535	241256	2.63e-145	280	451678
Pithless	Mitochondrial	STRG.1617.1	KJ078649.1	99.671	911	3	0	1	911	85987	85077	0	911	451678
Pithless	Mitochondrial	STRG.102928.1	KJ078649.1	99.602	503	2	0	1	503	47804	48306	0	503	451678
Pithless	Mitochondrial	STRG.24057.1	KJ078649.1	99.648	284	1	0	1	284	52544	52261	3.43e-149	284	451678
Pithless	Mitochondrial	STRG.92573.1	KJ078649.1	98.798	499	6	0	1	499	61901	61403	0	499	451678
Pithless	Mitochondrial	STRG.66931.1	KJ078649.1	100	274	0	0	1	274	429878	429605	2.57e-145	274	451678
Pithless	Mitochondrial	STRG.11122.1	KJ078649.1	99.279	416	3	0	1	416	418538	418953	0	416	451678
Pithless	Mitochondrial	STRG.83487.1	KJ078649.1	99.216	255	1	1	1	254	23413	23667	6.73e-131	254	451678
Pithless	Mitochondrial	STRG.88529.1	KJ078649.1	100	344	0	0	1	344	63966	64309	0	344	451678
Pithless	Mitochondrial	STRG.90231.1	KJ078649.1	100	550	0	0	1	550	135828	135279	0	550	451678
Pithless	Mitochondrial	STRG.63124.1	KJ078649.1	100	314	0	0	1	314	37094	37407	1.72e-167	314	451678
Pithless	Mitochondrial	STRG.57025.1	KJ078649.1	99.797	493	1	0	1	493	420813	421305	0	493	451678
Pithless	Mitochondrial	STRG.45372.1	KJ078649.1	99.683	315	1	0	1	315	53799	54113	2.23e-166	315	451678
Pithless	Mitochondrial	STRG.38759.1	KJ078649.1	99.824	1703	3	0	1	1703	420813	422515	0	1703	451678
Pithless	Mitochondrial	STRG.91312.1	KJ078649.1	100	551	0	0	1	551	11680	12230	0	551	451678
Pithless	Mitochondrial	STRG.81867.1	KJ078649.1	100	276	0	0	1	276	24120	24395	2e-146	276	451678
Pithless	Mitochondrial	STRG.38609.1	KJ078649.1	100	219	0	0	1	219	39164	38946	7.57e-115	219	451678
Pithless	Mitochondrial	STRG.43502.1	KJ078649.1	99.585	241	1	0	1	241	53669	53909	2.3e-125	241	451678
Pithless	Mitochondrial	STRG.30503.1	KJ078649.1	100	343	0	0	1	343	330200	330542	0	343	451678
Pithless	Mitochondrial	STRG.91280.1	KJ078649.1	100	238	0	0	1	238	298073	298310	2.27e-125	238	451678
Pithless	Mitochondrial	STRG.30509.1	KJ078649.1	100	229	0	0	1	229	16008	16236	2.2e-120	229	451678
Pithless	Mitochondrial	STRG.77912.1	KJ078649.1	100	272	0	0	1	272	139218	139489	3.3e-144	272	451678
Pithless	Mitochondrial	STRG.49960.1	KJ078649.1	100	276	0	0	1	276	46046	46321	2e-146	276	451678
Pithless	Mitochondrial	STRG.14017.1	KJ078649.1	99.522	209	1	0	1	209	94818	94610	1.21e-107	209	451678
Pithless	Mitochondrial	STRG.14043.1	KJ078649.1	99.693	651	0	1	1	649	394184	394834	0	649	451678
Pithless	Mitochondrial	STRG.28614.1	KJ078649.1	100	211	0	0	1	211	376062	376272	2.04e-110	211	451678
Pithless	Mitochondrial	STRG.72908.1	KJ078649.1	100	430	0	0	1	430	10222	9793	0	430	451678
Pithless	Mitochondrial	STRG.6380.1	KJ078649.1	99.483	387	2	0	1	387	9727	10113	0	387	451678
Pithless	Mitochondrial	STRG.80048.1	KJ078649.1	99.708	343	1	0	1	343	76774	76432	0	343	451678
Pithless	Mitochondrial	STRG.9976.1	KJ078649.1	100	250	0	0	1	250	394716	394965	5.11e-132	250	451678
Pithless	Mitochondrial	STRG.26445.1	KJ078649.1	100	208	0	0	2	209	324758	324965	9.38e-109	209	451678
Pithless	Mitochondrial	STRG.91295.1	KJ078649.1	100	234	0	0	1	234	256215	255982	3.73e-123	234	451678
Pithless	Mitochondrial	STRG.84497.1	KJ078649.1	100	248	0	0	1	248	116614	116861	6.56e-131	248	451678
Pithless	Mitochondrial	STRG.535.1	KJ078649.1	98.441	449	0	2	1	442	37893	38341	0	442	451678
Pithless	Mitochondrial	STRG.6377.1	KJ078649.1	100	423	0	0	1	423	421381	421803	0	423	451678
Pithless	Mitochondrial	STRG.90166.1	KJ078649.1	100	267	0	0	1	267	255841	256107	1.95e-141	267	451678
Pithless	Mitochondrial	STRG.19207.1	KJ078649.1	99.417	515	3	0	1	515	393436	392922	0	515	451678
Pithless	Mitochondrial	STRG.48655.1	KJ078649.1	99.377	321	2	0	1	321	262928	263248	4.9e-168	321	451678
Pithless	Mitochondrial	STRG.88423.1	KJ078649.1	100	345	0	0	1	345	112361	112705	0	345	451678
Pithless	Mitochondrial	STRG.40476.1	KJ078649.1	99.326	1039	5	2	1	1037	392555	393593	0	1037	451678
Pithless	Mitochondrial	STRG.92578.1	KJ078649.1	100	245	0	0	1	245	76529	76773	3.01e-129	245	451678
Pithless	Mitochondrial	STRG.58935.1	KJ078649.1	100	207	0	0	1	207	244016	243810	3.34e-108	207	451678
Pithless	Mitochondrial	STRG.49961.1	KJ078649.1	99.603	252	1	0	1	252	53704	53955	1.86e-131	252	451678
Pithless	Mitochondrial	STRG.22894.1	KJ078649.1	99.527	1269	6	0	1	1269	38658	39926	0	1269	451678
Pithless	Mitochondrial	STRG.39015.1	KJ078649.1	99.69	646	1	1	1	645	394249	394894	0	645	451678
Pithless	Mitochondrial	STRG.61418.1	KJ078649.1	100	282	0	0	1	282	74376	74657	9.47e-150	282	451678
Pithless	Mitochondrial	STRG.77910.1	KJ078649.1	100	310	0	0	1	310	237220	236911	2.85e-165	310	451678
Pithless	Mitochondrial	STRG.12450.1	KJ078649.1	99.617	261	1	0	1	261	369887	369627	1.91e-136	261	451678
Pithless	Mitochondrial	STRG.40477.1	KJ078649.1	100	243	0	0	1	243	394234	394476	3.86e-128	243	451678
Pithless	Mitochondrial	STRG.58941.1	KJ078649.1	99.478	383	2	0	1	383	296961	297343	0	383	451678
Pithless	Mitochondrial	STRG.40478.1	KJ078649.1	99.775	444	0	1	1	443	416890	417333	0	444	451678
Pithless	Mitochondrial	STRG.19616.1	KJ078649.1	100	775	0	0	1	775	84570	85344	0	775	451678
Pithless	Mitochondrial	STRG.80296.1	KJ078649.1	99.111	225	2	0	1	225	244682	244458	7.8e-115	225	451678
Pithless	Mitochondrial	STRG.22899.1	KJ078649.1	100	208	0	0	1	208	53036	53243	9.33e-109	208	451678
Pithless	Mitochondrial	STRG.26435.1	KJ078649.1	100	359	0	0	1	359	46183	46541	0	359	451678
Pithless	Mitochondrial	STRG.33725.1	KJ078649.1	99.457	368	2	0	1	368	118554	118921	0	368	451678
Pithless	Mitochondrial	STRG.11118.1	KJ078649.1	99.777	449	1	0	1	449	1341	1789	0	449	451678
Pithless	Mitochondrial	STRG.96020.1	KJ078649.1	99.42	345	1	1	1	344	240952	240608	0	344	451678
W9262-260D3	Mitochondrial	STRG.86081.1	KJ078649.1	100	393	0	0	1	393	135443	135835	0	393	451678
W9262-260D3	Mitochondrial	STRG.3085.1	KJ078649.1	99.678	311	1	0	1	311	422481	422171	3.69e-164	311	451678
W9262-260D3	Mitochondrial	STRG.27896.1	KJ078649.1	100	215	0	0	1	215	376054	376268	1.24e-112	215	451678
W9262-260D3	Mitochondrial	STRG.1513.1	KJ078649.1	100	639	0	0	1	639	77260	76622	0	639	451678
W9262-260D3	Mitochondrial	STRG.75701.1	KJ078649.1	100	293	0	0	1	293	135290	135582	7.57e-156	293	451678
W9262-260D3	Mitochondrial	STRG.29661.1	KJ078649.1	99.721	358	0	1	1	357	365514	365157	0	357	451678
W9262-260D3	Mitochondrial	STRG.74438.1	KJ078649.1	99.259	405	3	0	1	405	299337	298933	0	405	451678
W9262-260D3	Mitochondrial	STRG.44831.1	KJ078649.1	99.45	545	3	0	1	545	47454	46910	0	545	451678
W9262-260D3	Mitochondrial	STRG.93462.1	KJ078649.1	99.174	605	4	1	1	604	171799	172403	0	604	451678
W9262-260D3	Mitochondrial	STRG.36285.1	KJ078649.1	100	283	0	0	1	283	438574	438292	2.64e-150	283	451678
W9262-260D3	Mitochondrial	STRG.48580.1	KJ078649.1	99.119	227	1	1	1	227	39799	40024	2.19e-115	227	451678
W9262-260D3	Mitochondrial	STRG.90044.1	KJ078649.1	98.904	730	8	0	1	730	64745	64016	0	730	451678
W9262-260D3	Mitochondrial	STRG.23378.1	KJ078649.1	100	332	0	0	1	332	53327	52996	1.8e-177	332	451678
W9262-260D3	Mitochondrial	STRG.86083.1	KJ078649.1	100	251	0	0	1	251	159585	159835	1.43e-132	251	451678
W9262-260D3	Mitochondrial	STRG.52557.1	KJ078649.1	100	273	0	0	1	273	297336	297608	9.21e-145	273	451678
W9262-260D3	Mitochondrial	STRG.66058.1	KJ078649.1	100	524	0	0	1	524	106560	106037	0	524	451678
W9262-260D3	Mitochondrial	STRG.27909.1	KJ078649.1	98.454	388	4	1	1	388	374479	374864	0	388	451678
W9262-260D3	Mitochondrial	STRG.61441.1	KJ078649.1	99.329	298	2	0	1	298	10034	9737	2.77e-155	298	451678
W9262-260D3	Mitochondrial	STRG.4878.1	KJ078649.1	99.688	642	1	1	1	641	38334	38975	0	641	451678
W9262-260D3	Mitochondrial	STRG.23383.1	KJ078649.1	100	231	0	0	1	231	3490	3260	1.71e-121	231	451678
W9262-260D3	Mitochondrial	STRG.25745.1	KJ078649.1	100	307	0	0	1	307	133469	133163	1.31e-163	307	451678
W9262-260D3	Mitochondrial	STRG.22289.1	KJ078649.1	99.752	806	2	0	1	806	47701	48506	0	806	451678
W9262-260D3	Mitochondrial	STRG.25423.1	KJ078649.1	100	215	0	0	1	215	332178	332392	1.24e-112	215	451678
W9262-260D3	Mitochondrial	STRG.41011.1	KJ078649.1	100	400	0	0	1	400	232752	232353	0	400	451678
W9262-260D3	Mitochondrial	STRG.86087.1	KJ078649.1	99.812	532	1	0	1	532	171921	172452	0	532	451678
W9262-260D3	Mitochondrial	STRG.25739.1	KJ078649.1	99.676	617	2	0	1	617	47506	48122	0	617	451678
W9262-260D3	Mitochondrial	STRG.88812.1	KJ078649.1	99.597	248	1	0	1	248	39270	39023	3.05e-129	248	451678
W9262-260D3	Mitochondrial	STRG.101203.1	KJ078649.1	100	214	0	0	1	214	346756	346543	4.45e-112	214	451678
W9262-260D3	Mitochondrial	STRG.39189.1	KJ078649.1	100	206	0	0	1	206	393376	393581	1.19e-107	206	451678
W9262-260D3	Mitochondrial	STRG.74440.1	KJ078649.1	100	280	0	0	1	280	297918	298197	1.22e-148	280	451678
W9262-260D3	Mitochondrial	STRG.13473.1	KJ078649.1	100	264	0	0	1	264	325113	324850	8.95e-140	264	451678
W9262-260D3	Mitochondrial	STRG.12911.1	KJ078649.1	100	230	0	0	1	230	354536	354307	6.13e-121	230	451678
W9262-260D3	Mitochondrial	STRG.39192.1	KJ078649.1	99.639	277	1	0	1	277	438467	438743	2.6e-145	277	451678
W9262-260D3	Mitochondrial	STRG.74433.1	KJ078649.1	99.471	1890	9	1	1	1889	394463	392574	0	1889	451678
W9262-260D3	Mitochondrial	STRG.16208.1	KJ078649.1	99.801	502	0	1	1	501	364324	364825	0	501	451678
W9262-260D3	Mitochondrial	STRG.4875.1	KJ078649.1	99.65	286	1	0	1	286	35271	35556	2.67e-150	286	451678
W9262-260D3	Mitochondrial	STRG.31899.1	KJ078649.1	100	218	0	0	1	218	272545	272328	2.71e-114	218	451678
W9262-260D3	Mitochondrial	STRG.29947.1	KJ078649.1	99.387	326	2	0	1	326	357290	356965	8.27e-171	326	451678
W9262-260D3	Mitochondrial	STRG.44852.1	KJ078649.1	99.772	439	1	0	1	439	241490	241052	0	439	451678
W9262-260D3	Mitochondrial	STRG.22288.1	KJ078649.1	100	419	0	0	1	419	46981	47399	0	419	451678
W9262-260D3	Mitochondrial	STRG.77429.1	KJ078649.1	100	324	0	0	1	324	438556	438233	4.91e-173	324	451678
W9262-260D3	Mitochondrial	STRG.87826.1	KJ078649.1	100	563	0	0	1	563	135852	135290	0	563	451678
W9262-260D3	Mitochondrial	STRG.65384.1	KJ078649.1	99.029	412	0	1	1	412	249653	249246	0	412	451678
W9262-260D3	Mitochondrial	STRG.39202.1	KJ078649.1	99.787	469	1	0	1	469	244319	243851	0	469	451678
W9262-260D3	Mitochondrial	STRG.61435.1	KJ078649.1	100	314	0	0	1	314	37097	37410	1.72e-167	314	451678
W9262-260D3	Mitochondrial	STRG.74448.1	KJ078649.1	99.777	448	1	0	1	448	419683	420130	0	448	451678
W9262-260D3	Mitochondrial	STRG.88788.1	KJ078649.1	99.634	546	2	0	1	546	308356	308901	0	546	451678
W9262-260D3	Mitochondrial	STRG.29662.1	KJ078649.1	99.744	391	1	0	1	391	361923	361533	0	391	451678
W9262-260D3	Mitochondrial	STRG.22399.1	KJ078649.1	99.631	542	2	0	1	542	135417	134876	0	542	451678
W9262-260D3	Mitochondrial	STRG.44832.1	KJ078649.1	100	333	0	0	1	333	39959	39627	5.02e-178	333	451678
W9262-260D3	Mitochondrial	STRG.13483.1	KJ078649.1	100	226	0	0	1	226	55481	55706	1.01e-118	226	451678
W9262-260D3	Mitochondrial	STRG.10867.1	KJ078649.1	100	202	0	0	1	202	238946	239147	1.96e-105	202	451678
W9262-260D3	Mitochondrial	STRG.13664.1	KJ078649.1	99.725	364	1	0	1	364	393201	393564	0	364	451678
W9262-260D3	Mitochondrial	STRG.33081.1	KJ078649.1	99.502	201	1	0	1	201	356799	356599	3.25e-103	201	451678
W9262-260D3	Mitochondrial	STRG.74168.1	KJ078649.1	99.671	304	1	0	2	305	35091	35394	2.82e-160	305	451678
W9262-260D3	Mitochondrial	STRG.34457.1	KJ078649.1	100	428	0	0	1	428	251995	251568	0	428	451678
W9262-260D3	Mitochondrial	STRG.37408.1	KJ078649.1	100	241	0	0	1	241	38820	38580	4.95e-127	241	451678
W9262-260D3	Mitochondrial	STRG.45030.1	KJ078649.1	100	391	0	0	1	391	359508	359898	0	391	451678
W9262-260D3	Mitochondrial	STRG.14702.1	KJ078649.1	98.855	262	3	0	1	262	358435	358174	1.17e-133	264	451678
W9262-260D3	Mitochondrial	STRG.47233.1	KJ078649.1	99.632	272	1	0	1	272	258998	259269	1.54e-142	272	451678
W9262-260D3	Mitochondrial	STRG.88801.1	KJ078649.1	100	380	0	0	1	380	260530	260151	0	380	451678
W9262-260D3	Mitochondrial	STRG.67241.1	KJ078649.1	100	302	0	0	1	302	353390	353691	7.76e-161	302	451678
W9262-260D3	Mitochondrial	STRG.88790.1	KJ078649.1	100	323	0	0	1	323	313863	314185	1.76e-172	323	451678
W9262-260D3	Mitochondrial	STRG.89640.1	KJ078649.1	99.798	988	2	0	1	988	63717	64704	0	988	451678
W9262-260D3	Mitochondrial	STRG.25750.1	KJ078649.1	99.526	422	2	0	1	422	122486	122907	0	422	451678
W9262-260D3	Mitochondrial	STRG.89633.1	KJ078649.1	100	255	0	0	1	255	417104	416850	8.68e-135	255	451678
W9262-260D3	Mitochondrial	STRG.44848.1	KJ078649.1	100	438	0	0	1	438	39629	40066	0	438	451678
W9262-260D3	Mitochondrial	STRG.13469.1	KJ078649.1	100	281	0	0	1	281	332216	331936	3.39e-149	281	451678
W9262-260D3	Mitochondrial	STRG.12162.1	KJ078649.1	99.296	426	3	0	1	426	297186	296761	0	426	451678
W9262-260D3	Mitochondrial	STRG.74439.1	KJ078649.1	99.825	573	1	0	1	573	298728	298156	0	573	451678
W9262-260D3	Mitochondrial	STRG.12154.1	KJ078649.1	98.507	268	2	1	1	266	394743	394476	9.08e-135	266	451678
W9262-260D3	Mitochondrial	STRG.72490.1	KJ078649.1	100	203	0	0	1	203	149813	149611	5.47e-106	203	451678
W9262-260D3	Mitochondrial	STRG.25445.1	KJ078649.1	100	217	0	0	1	217	256449	256233	9.7e-114	217	451678
W9262-260D3	Mitochondrial	STRG.89643.1	KJ078649.1	100	602	0	0	1	602	76824	77425	0	602	451678
W9262-260D3	Mitochondrial	STRG.19160.1	KJ078649.1	100	478	0	0	1	478	82137	82614	0	478	451678
W9262-260D3	Mitochondrial	STRG.23383.1	KJ078649.1	100	231	0	0	1	231	95403	95173	1.71e-121	231	451678
W9262-260D3	Mitochondrial	STRG.102509.1	KJ078649.1	99.556	1127	5	0	1	1127	297808	296682	0	1127	451678
W9262-260D3	Mitochondrial	STRG.25745.1	KJ078649.1	100	307	0	0	1	307	221894	222200	1.31e-163	307	451678
W9262-260D3	Mitochondrial	STRG.25740.1	KJ078649.1	100	387	0	0	1	387	52027	52413	0	387	451678
W9262-260D3	Mitochondrial	STRG.37409.1	KJ078649.1	99.708	342	1	0	1	342	35559	35218	0	342	451678
W9262-260D3	Mitochondrial	STRG.6230.1	KJ078649.1	100	424	0	0	1	424	421383	421806	0	424	451678
W9262-260D3	Mitochondrial	STRG.25745.1	KJ078649.1	100	307	0	0	1	307	337463	337769	1.31e-163	307	451678
W9262-260D3	Mitochondrial	STRG.44840.1	KJ078649.1	100	476	0	0	1	476	38388	38863	0	476	451678
W9262-260D3	Mitochondrial	STRG.82318.1	KJ078649.1	99.578	237	1	0	1	237	345002	344766	3.79e-123	237	451678
W9262-260D3	Mitochondrial	STRG.81045.1	KJ078649.1	100	269	0	0	1	269	375295	375563	1.52e-142	269	451678
W9262-260D3	Mitochondrial	STRG.27906.1	KJ078649.1	99.702	336	1	0	1	336	296917	297252	5.07e-178	336	451678
W9262-260D3	Mitochondrial	STRG.57407.1	KJ078649.1	99.469	377	2	0	1	377	296946	297322	0	377	451678
W9262-260D3	Mitochondrial	STRG.70869.1	KJ078649.1	100	432	0	0	1	432	10221	9790	0	432	451678
W9262-260D3	Mitochondrial	STRG.88793.1	KJ078649.1	99.832	597	0	1	1	596	73603	74199	0	596	451678
W9262-260D3	Mitochondrial	STRG.61444.1	KJ078649.1	99.604	758	1	1	1	756	37949	37192	0	756	451678
W9262-260D3	Mitochondrial	STRG.7274.1	KJ078649.1	99.51	204	1	0	1	204	393584	393787	7.11e-105	204	451678
W9262-260D3	Mitochondrial	STRG.6237.1	KJ078649.1	100	324	0	0	1	324	9800	10123	4.91e-173	324	451678
W9262-260D3	Mitochondrial	STRG.19161.1	KJ078649.1	100	645	0	0	1	645	84571	85215	0	645	451678
W9262-260D3	Mitochondrial	STRG.27910.1	KJ078649.1	100	236	0	0	1	236	376037	376272	2.91e-124	236	451678
W9262-260D3	Mitochondrial	STRG.88800.1	KJ078649.1	100	261	0	0	1	261	267319	267059	4.11e-138	261	451678
W9262-260D3	Mitochondrial	STRG.89645.1	KJ078649.1	100	427	0	0	1	427	419739	420165	0	427	451678
W9262-260D3	Mitochondrial	STRG.88585.1	KJ078649.1	100	225	0	0	1	225	52305	52081	3.6e-118	225	451678
W9262-260D3	Mitochondrial	STRG.61754.1	KJ078649.1	100	442	0	0	1	442	415997	415556	0	442	451678
W9262-260D3	Mitochondrial	STRG.88584.1	KJ078649.1	99.558	226	1	0	1	226	53241	53016	4.68e-117	226	451678
W9262-260D3	Mitochondrial	STRG.88811.1	KJ078649.1	99.005	603	5	1	1	603	40230	39629	0	603	451678
W9262-260D3	Mitochondrial	STRG.102508.1	KJ078649.1	100	277	0	0	1	277	298509	298233	5.59e-147	277	451678
W9262-260D3	Mitochondrial	STRG.37556.1	KJ078649.1	99.877	1628	2	0	1	1628	420806	422433	0	1628	451678
W9262-260D3	Mitochondrial	STRG.1061.1	KJ078649.1	100	244	0	0	1	244	259188	259431	1.08e-128	244	451678
W9262-260D3	Mitochondrial	STRG.51943.1	KJ078649.1	99.567	231	1	0	1	231	135850	135620	7.97e-120	231	451678
W9262-260D3	Mitochondrial	STRG.90063.1	KJ078649.1	100	296	0	0	1	296	111920	112215	1.64e-157	296	451678
W9262-260D3	Mitochondrial	STRG.42167.1	KJ078649.1	99.587	242	1	0	1	242	53668	53909	6.43e-126	242	451678
W9262-260D3	Mitochondrial	STRG.13477.1	KJ078649.1	100	268	0	0	1	268	171853	172120	5.43e-142	268	451678
W9262-260D3	Mitochondrial	STRG.97451.1	KJ078649.1	100	339	0	0	1	339	145714	146052	0	339	451678
W9262-260D3	Mitochondrial	STRG.55498.1	KJ078649.1	99.665	597	2	0	1	597	34825	35421	0	597	451678
W9262-260D3	Mitochondrial	STRG.27903.1	KJ078649.1	100	421	0	0	1	421	47941	47521	0	421	451678
W9262-260D3	Mitochondrial	STRG.13481.1	KJ078649.1	99.542	1092	1	2	1	1088	47815	48906	0	1088	451678
W9262-260D3	Mitochondrial	STRG.47227.1	KJ078649.1	99.346	306	2	0	1	306	135544	135849	1.02e-159	306	451678
W9262-260D3	Mitochondrial	STRG.560.1	KJ078649.1	98.647	813	4	2	1	806	37553	38365	0	806	451678
W9262-260D3	Mitochondrial	STRG.12907.1	KJ078649.1	100	257	0	0	1	257	366685	366429	6.77e-136	257	451678
W9262-260D3	Mitochondrial	STRG.37450.1	KJ078649.1	100	351	0	0	1	351	357232	356882	0	351	451678
W9262-260D3	Mitochondrial	STRG.38491.1	KJ078649.1	100	207	0	0	1	207	74312	74518	3.34e-108	207	451678
W9262-260D3	Mitochondrial	STRG.47225.1	KJ078649.1	99.014	710	2	2	1	705	39524	40233	0	705	451678
W9262-260D3	Mitochondrial	STRG.31275.1	KJ078649.1	100	473	0	0	1	473	10002	10474	0	473	451678
W9262-260D3	Mitochondrial	STRG.59758.1	KJ078649.1	100	278	0	0	1	278	74377	74654	1.56e-147	278	451678
W9262-260D3	Mitochondrial	STRG.13632.1	KJ078649.1	100	212	0	0	1	212	14369	14158	5.69e-111	212	451678
W9262-260D3	Mitochondrial	STRG.69166.1	KJ078649.1	100	215	0	0	1	215	122652	122866	1.24e-112	215	451678
W9262-260D3	Mitochondrial	STRG.29668.1	KJ078649.1	99.794	971	2	0	1	971	324369	325339	0	971	451678
W9262-260D3	Mitochondrial	STRG.44858.1	KJ078649.1	99.822	562	1	0	1	562	211077	211638	0	562	451678
W9262-260D3	Mitochondrial	STRG.6232.1	KJ078649.1	100	536	0	0	1	536	423802	424337	0	536	451678
W9262-260D3	Mitochondrial	STRG.93456.1	KJ078649.1	99.155	828	7	0	1	828	244740	243913	0	828	451678
W9262-260D3	Mitochondrial	STRG.44847.1	KJ078649.1	99.34	303	2	0	1	303	39057	39359	4.69e-158	303	451678
W9262-260D3	Mitochondrial	STRG.37217.1	KJ078649.1	99.917	1208	1	0	1	1208	394117	392910	0	1208	451678
W9262-260D3	Mitochondrial	STRG.40463.1	KJ078649.1	99.275	276	2	0	1	276	248278	248003	4.34e-143	276	451678
W9262-260D3	Mitochondrial	STRG.89631.1	KJ078649.1	100	244	0	0	1	244	419900	420143	1.08e-128	244	451678
W9262-260D3	Mitochondrial	STRG.16214.1	KJ078649.1	99.709	2407	4	1	1	2404	392434	394840	0	2404	451678
W9262-260D3	Mitochondrial	STRG.20541.1	KJ078649.1	99.749	399	1	0	1	399	85926	85528	0	399	451678
W9262-260D3	Mitochondrial	STRG.84064.1	KJ078649.1	100	285	0	0	1	285	171067	171351	2.06e-151	285	451678
W9262-260D3	Mitochondrial	STRG.87824.1	KJ078649.1	100	216	0	0	1	216	353476	353691	3.47e-113	216	451678
W9262-260D3	Mitochondrial	STRG.68130.1	KJ078649.1	99.408	338	2	0	1	338	360460	360797	1.83e-177	338	451678
W9262-260D3	Mitochondrial	STRG.44857.1	KJ078649.1	100	275	0	0	1	275	207689	207963	7.18e-146	275	451678
W9262-260D3	Mitochondrial	STRG.44839.1	KJ078649.1	99.505	404	2	0	1	404	37071	37474	0	404	451678
W9262-260D3	Mitochondrial	STRG.77428.1	KJ078649.1	100	224	0	0	1	224	188553	188330	1.29e-117	224	451678
W9262-260D3	Mitochondrial	STRG.84132.1	KJ078649.1	100	251	0	0	1	251	306773	307023	1.43e-132	251	451678
W9262-260D3	Mitochondrial	STRG.68129.1	KJ078649.1	99.609	256	1	0	1	256	359123	359378	1.13e-133	256	451678
W9262-260D3	Mitochondrial	STRG.74449.1	KJ078649.1	99.658	584	1	1	1	584	422115	422697	0	584	451678
W9262-260D3	Mitochondrial	STRG.12563.1	KJ078649.1	99.632	272	1	0	1	272	253157	252886	1.54e-142	272	451678
W9262-260D3	Mitochondrial	STRG.22291.1	KJ078649.1	99.295	567	0	2	1	564	53036	53601	0	564	451678
W9262-260D3	Mitochondrial	STRG.48581.1	KJ078649.1	100	440	0	0	1	440	45940	46379	0	440	451678
W9262-260D3	Mitochondrial	STRG.23770.1	KJ078649.1	100	260	0	0	1	260	256544	256803	1.47e-137	260	451678
W9262-260D3	Mitochondrial	STRG.55507.1	KJ078649.1	99.76	416	1	0	1	416	239820	239405	0	416	451678
W9262-260D3	Mitochondrial	STRG.61445.1	KJ078649.1	99.102	1114	9	1	1	1113	298150	297037	0	1113	451678
W9262-260D3	Mitochondrial	STRG.84125.1	KJ078649.1	100	228	0	0	1	228	11698	11925	7.86e-120	228	451678
W9262-260D3	Mitochondrial	STRG.17525.1	KJ078649.1	98.465	391	0	1	1	385	421505	421895	0	385	451678
W9262-260D3	Mitochondrial	STRG.29665.1	KJ078649.1	100	246	0	0	1	246	196252	196497	8.41e-130	246	451678
W9262-260D3	Mitochondrial	STRG.74441.1	KJ078649.1	99.653	288	1	0	1	288	298437	298724	2.08e-151	288	451678
W9262-260D3	Mitochondrial	STRG.9738.1	KJ078649.1	100	269	0	0	1	269	375591	375323	1.52e-142	269	451678
W9262-260D3	Mitochondrial	STRG.16207.1	KJ078649.1	99.707	341	1	0	1	341	361939	362279	0	341	451678
W9262-260D3	Mitochondrial	STRG.76555.1	KJ078649.1	99.324	296	2	0	1	296	12187	11892	3.56e-154	296	451678
W9262-260D3	Mitochondrial	STRG.97450.1	KJ078649.1	100	448	0	0	1	448	137298	137745	0	448	451678
W9262-260D3	Mitochondrial	STRG.22292.1	KJ078649.1	100	410	0	0	1	410	57149	57558	0	410	451678
W9262-260D3	Mitochondrial	STRG.32450.1	KJ078649.1	100	261	0	0	1	261	172613	172353	4.11e-138	261	451678
W9262-260D3	Mitochondrial	STRG.89635.1	KJ078649.1	100	317	0	0	1	317	37034	37350	3.74e-169	317	451678
W9262-260D3	Mitochondrial	STRG.75698.1	KJ078649.1	99.217	383	3	0	1	383	39851	40233	0	383	451678
W9262-260D3	Mitochondrial	STRG.22285.1	KJ078649.1	99.233	1565	11	1	1	1564	38716	40280	0	1564	451678
W9262-260D3	Mitochondrial	STRG.44846.1	KJ078649.1	99.202	752	2	1	1	748	38035	38786	0	748	451678
W9262-260D3	Mitochondrial	STRG.57406.1	KJ078649.1	100	253	0	0	1	253	295699	295951	1.11e-133	253	451678
W9262-260D3	Mitochondrial	STRG.59771.1	KJ078649.1	99.003	301	3	0	1	301	393447	393147	2.8e-155	301	451678
W9262-260D3	Mitochondrial	STRG.2597.1	KJ078649.1	99.741	386	1	0	1	386	244452	244837	0	386	451678
W9262-260D3	Mitochondrial	STRG.2592.1	KJ078649.1	99.231	260	1	1	1	259	172303	172044	1.14e-133	259	451678
W9262-260D3	Mitochondrial	STRG.29652.1	KJ078649.1	100	309	0	0	1	309	172094	171786	1.02e-164	309	451678
W9262-260D3	Mitochondrial	STRG.47231.1	KJ078649.1	99.537	432	2	0	1	432	423675	424106	0	432	451678
W9262-260D3	Mitochondrial	STRG.95798.1	KJ078649.1	100	287	0	0	1	287	189011	189297	1.6e-152	287	451678
W9262-260D3	Mitochondrial	STRG.21371.1	KJ078649.1	99.7	667	2	0	1	667	393553	392887	0	667	451678
W9262-260D3	Mitochondrial	STRG.3084.1	KJ078649.1	99.123	228	2	0	1	228	424466	424239	1.7e-116	228	451678
W9262-260D3	Mitochondrial	STRG.55503.1	KJ078649.1	100	342	0	0	1	342	420806	421147	0	342	451678
W9262-260D3	Mitochondrial	STRG.61749.1	KJ078649.1	100	359	0	0	1	359	424219	423861	0	359	451678
W9262-260D3	Mitochondrial	STRG.90459.1	KJ078649.1	99.877	816	1	0	1	816	375873	375058	0	816	451678
W9262-260D3	Mitochondrial	STRG.60634.1	KJ078649.1	98.954	478	5	0	1	478	40233	39756	0	478	451678
W9262-260D3	Mitochondrial	STRG.95798.1	KJ078649.1	100	287	0	0	1	287	442658	442944	1.6e-152	287	451678
W9262-260D3	Mitochondrial	STRG.44834.1	KJ078649.1	100	270	0	0	1	270	207689	207958	4.23e-143	270	451678
W9262-260D3	Mitochondrial	STRG.29678.1	KJ078649.1	99.754	407	1	0	1	407	16906	17312	0	407	451678
W9262-260D3	Mitochondrial	STRG.6233.1	KJ078649.1	100	203	0	0	1	203	426514	426716	5.47e-106	203	451678
W9262-260D3	Mitochondrial	STRG.12917.1	KJ078649.1	99.784	464	1	0	1	464	325151	324688	0	464	451678
W9262-260D3	Mitochondrial	STRG.61751.1	KJ078649.1	100	244	0	0	1	244	420143	419900	1.08e-128	244	451678
W9262-260D3	Mitochondrial	STRG.88808.1	KJ078649.1	99.402	2510	8	3	1	2503	48906	46397	0	2503	451678
W9262-260D3	Mitochondrial	STRG.89636.1	KJ078649.1	99.801	502	1	0	1	502	38858	39359	0	502	451678
W9262-260D3	Mitochondrial	STRG.84060.1	KJ078649.1	99.63	270	1	0	1	270	313034	313303	1.97e-141	270	451678
W9262-260D3	Mitochondrial	STRG.12156.1	KJ078649.1	98.954	478	1	2	1	474	375478	375001	0	474	451678
W9262-260D3	Mitochondrial	STRG.88818.1	KJ078649.1	100	534	0	0	1	534	11697	12230	0	534	451678
W9262-260D3	Mitochondrial	STRG.9737.1	KJ078649.1	100	345	0	0	1	345	394716	395060	0	345	451678
W9262-260D3	Mitochondrial	STRG.34463.1	KJ078649.1	99.578	711	2	1	1	710	241333	240623	0	710	451678
W9262-260D3	Mitochondrial	STRG.16911.1	KJ078649.1	100	232	0	0	1	232	357189	356958	4.79e-122	232	451678
W9262-260D3	Mitochondrial	STRG.88805.1	KJ078649.1	100	311	0	0	1	311	63865	63555	7.93e-166	311	451678
W9262-260D3	Mitochondrial	STRG.89573.1	KJ078649.1	98.122	213	0	1	1	209	147604	147816	9.44e-104	209	451678
W9262-260D3	Mitochondrial	STRG.74446.1	KJ078649.1	99.632	272	1	0	1	272	393606	393877	1.54e-142	272	451678
W9262-260D3	Mitochondrial	STRG.88789.1	KJ078649.1	100	617	0	0	1	617	312384	313000	0	617	451678
W9262-260D3	Mitochondrial	STRG.12908.1	KJ078649.1	99.829	586	1	0	1	586	359784	359199	0	586	451678
W9262-260D3	Mitochondrial	STRG.12567.1	KJ078649.1	99.658	584	1	1	1	583	240208	239625	0	583	451678
W9262-260D3	Mitochondrial	STRG.1512.1	KJ078649.1	100	261	0	0	1	261	83553	83293	4.11e-138	261	451678
W9262-260D3	Mitochondrial	STRG.29659.1	KJ078649.1	99.675	308	1	0	1	308	16579	16886	1.7e-162	308	451678
W9262-260D3	Mitochondrial	STRG.89637.1	KJ078649.1	99.485	582	2	1	1	581	39631	40212	0	581	451678
W9262-260D3	Mitochondrial	STRG.37406.1	KJ078649.1	100	322	0	0	1	322	416451	416772	6.31e-172	322	451678
W9262-260D3	Mitochondrial	STRG.73940.1	KJ078649.1	100	225	0	0	1	225	297486	297262	3.6e-118	225	451678
W9262-260D3	Mitochondrial	STRG.25427.1	KJ078649.1	99.571	233	1	0	1	233	40109	39877	6.22e-121	233	451678
W9262-260D3	Mitochondrial	STRG.39198.1	KJ078649.1	100	230	0	0	1	230	261052	260823	6.13e-121	230	451678
W9262-260D3	Mitochondrial	STRG.25737.1	KJ078649.1	100	397	0	0	1	397	46234	46630	0	397	451678
W9262-260D3	Mitochondrial	STRG.77428.1	KJ078649.1	100	224	0	0	1	224	442200	441977	1.29e-117	224	451678
W9262-260D3	Mitochondrial	STRG.39200.1	KJ078649.1	100	219	0	0	1	219	249272	249490	7.57e-115	219	451678
W9262-260D3	Mitochondrial	STRG.13665.1	KJ078649.1	99.691	648	0	1	1	646	394206	394853	0	646	451678
W9262-260D3	Mitochondrial	STRG.10869.1	KJ078649.1	100	342	0	0	1	342	418065	418406	0	342	451678
W9262-260D3	Mitochondrial	STRG.25752.1	KJ078649.1	100	234	0	0	1	234	197834	198067	3.73e-123	234	451678
W9262-260D3	Mitochondrial	STRG.54242.1	KJ078649.1	100	260	0	0	1	260	374605	374864	1.47e-137	260	451678
W9262-260D3	Mitochondrial	STRG.14910.1	KJ078649.1	100	318	0	0	1	318	263381	263064	1.04e-169	318	451678
W9262-260D3	Mitochondrial	STRG.61436.1	KJ078649.1	99.713	348	1	0	1	348	39512	39859	0	348	451678
W9262-260D3	Mitochondrial	STRG.88796.1	KJ078649.1	99.805	513	1	0	1	513	297295	296783	0	513	451678
W9262-260D3	Mitochondrial	STRG.6240.1	KJ078649.1	100	220	0	0	1	220	17933	18152	2.12e-115	220	451678
W9262-260D3	Mitochondrial	STRG.55510.1	KJ078649.1	100	227	0	0	1	227	165500	165726	2.81e-119	227	451678
W9262-260D3	Mitochondrial	STRG.1285.1	KJ078649.1	98.842	259	3	0	1	259	85897	86155	5.38e-132	262	451678
W9262-260D3	Mitochondrial	STRG.45773.1	KJ078649.1	100	226	0	0	1	226	61582	61807	1.01e-118	226	451678
W9262-260D3	Mitochondrial	STRG.13467.1	KJ078649.1	100	243	0	0	1	243	334249	334007	3.86e-128	243	451678
W9262-260D3	Mitochondrial	STRG.67248.1	KJ078649.1	100	369	0	0	1	369	358545	358913	0	369	451678
W9262-260D3	Mitochondrial	STRG.37788.1	KJ078649.1	99.721	716	1	1	1	715	394249	394964	0	715	451678
W9262-260D3	Mitochondrial	STRG.44855.1	KJ078649.1	99.738	382	1	0	1	382	135282	135663	0	382	451678
W9262-260D3	Mitochondrial	STRG.29673.1	KJ078649.1	99.239	394	1	1	1	392	333908	334301	0	392	451678
W9262-260D3	Mitochondrial	STRG.72491.1	KJ078649.1	100	218	0	0	1	218	143654	143437	2.71e-114	218	451678
W9262-260D3	Mitochondrial	STRG.79122.1	KJ078649.1	100	214	0	0	1	214	356913	357126	4.45e-112	214	451678
W9262-260D3	Mitochondrial	STRG.84707.1	KJ078649.1	100	232	0	0	1	232	138513	138282	4.79e-122	232	451678
W9262-260D3	Mitochondrial	STRG.40823.1	KJ078649.1	99.237	1049	4	1	1	1045	393707	394755	0	1045	451678
W9262-260D3	Mitochondrial	STRG.53129.1	KJ078649.1	100	345	0	0	1	345	342572	342916	0	345	451678
W9262-260D3	Mitochondrial	STRG.101201.1	KJ078649.1	100	207	0	0	1	207	346749	346543	3.34e-108	207	451678
W9262-260D3	Mitochondrial	STRG.44841.1	KJ078649.1	100	263	0	0	1	263	39705	39967	3.21e-139	263	451678
W9262-260D3	Mitochondrial	STRG.1515.1	KJ078649.1	100	225	0	0	1	225	73403	73179	3.6e-118	225	451678

## Sheet: Bread wheat
Genotype	Organellar genome	lncRNA	NCBI RefSeq ID	% identity	Alignment length	Mismatches	Gaps	lncRNA start	lncRNA end	Organellar genome start	Organellar genome end	E-value	lncRNA length	Organellar genome length
LX99 Control	Chloroplast	STRG.17596.1	NC_002762.1	100	460	0	0	1	460	50991	50532	0	460	134545
LX99 Control	Chloroplast	STRG.63489.1	NC_002762.1	100	332	0	0	1	332	47050	46719	5.4e-178	332	134545
LX99 Control	Chloroplast	STRG.71317.1	NC_002762.1	100	251	0	0	1	251	4169	3919	4.27e-133	251	134545
LX99 Control	Chloroplast	STRG.36830.1	NC_002762.1	100	329	0	0	1	329	42761	43089	2.49e-176	329	134545
LX99 Control	Chloroplast	STRG.140106.1	NC_002762.1	100	272	0	0	1	272	29797	30068	9.87e-145	272	134545
LX99 Control	Chloroplast	STRG.56449.1	NC_002762.1	100	200	0	0	3	202	41788	41987	7.57e-105	202	134545
LX99 Control	Chloroplast	STRG.12439.1	NC_002762.1	100	291	0	0	1	291	24965	25255	2.91e-155	291	134545
LX99 Control	Chloroplast	STRG.75053.1	NC_002762.1	99.231	260	0	1	1	260	51212	51469	3.43e-134	260	134545
LX99 Control	Chloroplast	STRG.28764.1	NC_002762.1	100	234	0	0	1	234	94227	93994	1.12e-123	234	134545
LX99 Control	Chloroplast	STRG.62355.1	NC_002762.1	100	304	0	0	1	304	16553	16856	1.81e-162	304	134545
LX99 Control	Chloroplast	STRG.149424.1	NC_002762.1	100	317	0	0	1	317	42869	42553	1.12e-169	317	134545
LX99 Control	Chloroplast	STRG.17592.1	NC_002762.1	100	242	0	0	1	242	108021	107780	4.14e-128	242	134545
LX99 Control	Chloroplast	STRG.17593.1	NC_002762.1	100	213	0	0	1	213	16537	16749	4.76e-112	213	134545
LX99 Control	Chloroplast	STRG.34670.1	NC_002762.1	100	254	0	0	1	254	54604	54857	9.3e-135	254	134545
LX99 Control	Chloroplast	STRG.63488.1	NC_002762.1	98.645	369	0	1	1	364	42849	43217	0	364	134545
LX99 Control	Chloroplast	STRG.47786.1	NC_002762.1	100	382	0	0	1	382	121076	120695	0	382	134545
LX99 Control	Chloroplast	STRG.62355.3	NC_002762.1	100	213	0	0	1	213	16537	16749	4.76e-112	213	134545
LX99 Control	Chloroplast	STRG.47786.1	NC_002762.1	100	382	0	0	1	382	93818	94199	0	382	134545
LX99 Control	Chloroplast	STRG.28764.1	NC_002762.1	100	234	0	0	1	234	120667	120900	1.12e-123	234	134545
LX99 Control	Chloroplast	STRG.45889.1	NC_002762.1	100	243	0	0	1	243	13011	12769	1.16e-128	243	134545
LX99 Control	Chloroplast	STRG.62357.1	NC_002762.1	99.531	213	1	0	1	213	16537	16749	2.22e-110	213	134545
LX99 Control	Chloroplast	STRG.148826.1	NC_002762.1	100	245	0	0	1	245	18732	18976	9.01e-130	245	134545
LX99 Control	Chloroplast	STRG.86600.1	NC_002762.1	100	339	0	0	1	339	19447	19109	0	339	134545
LX99 Control	Chloroplast	STRG.160400.1	NC_002762.1	99.51	204	0	1	1	204	47938	47736	7.66e-105	204	134545
LX99 Control	Mitochondria	STRG.86854.1	NC_036024.1	98.233	283	5	0	1	283	319641	319359	5.77e-142	283	452526
LX99 Control	Mitochondria	STRG.141710.1	NC_036024.1	98.743	557	7	0	1	557	134242	134798	0	557	452526
LX99 Control	Mitochondria	STRG.154919.1	NC_036024.1	99.775	444	0	1	1	443	136353	136796	0	443	452526
LX99 Control	Mitochondria	STRG.29299.1	NC_036024.1	99.288	281	2	0	1	281	111581	111861	7.36e-146	281	452526
LX99 Control	Mitochondria	STRG.159201.1	NC_036024.1	100	372	0	0	1	372	223979	223608	0	372	452526
LX99 Control	Mitochondria	STRG.154926.1	NC_036024.1	100	377	0	0	1	377	410493	410117	0	377	452526
LX99 Control	Mitochondria	STRG.45555.1	NC_036024.1	98.805	251	3	0	1	251	136802	137052	1.44e-127	251	452526
LX99 Control	Mitochondria	STRG.95633.1	NC_036024.1	99.848	656	0	1	1	655	48870	48215	0	655	452526
LX99 Control	Mitochondria	STRG.141709.1	NC_036024.1	98.897	272	2	1	1	271	129695	129966	1.19e-138	271	452526
LX99 Control	Mitochondria	STRG.154915.1	NC_036024.1	100	545	0	0	1	545	210255	210799	0	545	452526
LX99 Control	Mitochondria	STRG.113761.1	NC_036024.1	100	368	0	0	1	368	92827	92460	0	368	452526
LX99 Control	Mitochondria	STRG.86206.1	NC_036024.1	100	490	0	0	1	490	412054	411565	0	490	452526
LX99 Control	Mitochondria	STRG.123690.1	NC_036024.1	100	224	0	0	1	224	63039	62816	1.29e-117	224	452526
LX99 Control	Mitochondria	STRG.124536.1	NC_036024.1	100	289	0	0	1	289	111737	112025	1.25e-153	289	452526
LX99 Control	Mitochondria	STRG.60707.1	NC_036024.1	99.142	233	2	0	1	233	235267	235499	2.93e-119	235	452526
LX99 Control	Mitochondria	STRG.28764.1	NC_036024.1	100	234	0	0	1	234	75171	74938	3.74e-123	234	452526
LX99 Control	Mitochondria	STRG.95634.1	NC_036024.1	100	292	0	0	1	292	154708	154999	2.72e-155	292	452526
LX99 Control	Mitochondria	STRG.149836.1	NC_036024.1	100	320	0	0	1	320	99092	99411	8.13e-171	320	452526
LX99 Control	Mitochondria	STRG.33833.1	NC_036024.1	98.524	271	4	0	1	271	43363	43633	5.55e-137	271	452526
LX99 Control	Mitochondria	STRG.149838.1	NC_036024.1	100	379	0	0	1	379	111647	112025	0	379	452526
LX99 Control	Mitochondria	STRG.14514.1	NC_036024.1	99.857	697	0	1	1	696	112933	112237	0	696	452526
LX99 Control	Mitochondria	STRG.14248.1	NC_036024.1	100	417	0	0	1	417	48215	48631	0	417	452526
LX99 Control	Mitochondria	STRG.140575.1	NC_036024.1	99.515	206	1	0	1	206	43653	43448	5.56e-106	206	452526
LX99 Control	Mitochondria	STRG.33525.1	NC_036024.1	98.322	298	5	0	1	298	219428	219131	2.8e-150	298	452526
LX99 Control	Mitochondria	STRG.153670.1	NC_036024.1	100	287	0	0	1	287	207961	207675	1.61e-152	287	452526
LX99 Control	Mitochondria	STRG.72906.1	NC_036024.1	98.23	226	3	1	1	226	210389	210613	1.7e-111	226	452526
LX99 Control	Mitochondria	STRG.141708.1	NC_036024.1	99.565	230	1	0	1	230	128139	128368	2.86e-119	230	452526
LX99 Control	Mitochondria	STRG.71258.1	NC_036024.1	98.745	478	6	0	1	478	210732	210255	0	478	452526
LX99 Control	Mitochondria	STRG.5162.1	NC_036024.1	100	529	0	0	1	529	210256	210784	0	529	452526
LX99 Control	Mitochondria	STRG.154917.1	NC_036024.1	99.863	728	1	0	1	728	143053	142326	0	728	452526
LX99 Control	Mitochondria	STRG.130646.1	NC_036024.1	100	365	0	0	1	365	223968	223604	0	365	452526
LX99 Control	Mitochondria	STRG.143426.1	NC_036024.1	100	1189	0	0	1	1189	112925	111737	0	1189	452526
LX99 Control	Mitochondria	STRG.90249.1	NC_036024.1	100	593	0	0	1	593	210257	210849	0	593	452526
LX99 Control	Mitochondria	STRG.103802.1	NC_036024.1	99.642	838	1	1	1	836	112873	112036	0	836	452526
LX99 Control	Mitochondria	STRG.12932.1	NC_036024.1	100	243	0	0	1	243	16111	15869	3.87e-128	243	452526
LX99 Control	Mitochondria	STRG.106349.1	NC_036024.1	100	242	0	0	1	242	112274	112033	1.39e-127	242	452526
LX99 Control	Mitochondria	STRG.52081.1	NC_036024.1	100	472	0	0	1	472	224636	224165	0	472	452526
LX99 Control	Mitochondria	STRG.58726.1	NC_036024.1	100	263	0	0	1	263	223861	223599	3.21e-139	263	452526
LX99 Control	Mitochondria	STRG.137377.1	NC_036024.1	100	483	0	0	1	483	92385	92867	0	483	452526
LX99 Control	Mitochondria	STRG.135578.1	NC_036024.1	98.985	591	5	1	1	591	210844	210255	0	591	452526
LX99 Control	Mitochondria	STRG.149835.1	NC_036024.1	100	320	0	0	2	321	92402	92721	8.15e-171	321	452526
LX99 Control	Mitochondria	STRG.136435.1	NC_036024.1	99.658	585	1	1	1	584	210254	210838	0	584	452526
LX99 Control	Mitochondria	STRG.91258.1	NC_036024.1	99.43	351	2	0	1	351	210845	210495	0	351	452526
LX99 Control	Mitochondria	STRG.141707.1	NC_036024.1	100	293	0	0	1	293	112882	112590	7.58e-156	293	452526
LX99 Control	Mitochondria	STRG.13700.1	NC_036024.1	99.694	327	1	0	1	327	62702	63028	4.97e-173	327	452526
LX99 Control	Mitochondria	STRG.47786.1	NC_036024.1	100	382	0	0	1	382	74762	75143	0	382	452526
LX99 Control	Mitochondria	STRG.150120.1	NC_036024.1	100	245	0	0	1	245	207660	207904	3.02e-129	245	452526
LX99 Control	Mitochondria	STRG.48527.1	NC_036024.1	98.195	277	5	0	1	277	289628	289904	1.22e-138	277	452526
LX99 Control	Mitochondria	STRG.150122.1	NC_036024.1	100	356	0	0	1	356	207661	208016	0	356	452526
LX99 Control	Mitochondria	STRG.159253.1	NC_036024.1	100	340	0	0	1	340	43617	43278	0	340	452526
LX99 Infested	Chloroplast	STRG.127929.1	NC_002762.1	99.008	504	5	0	1	504	24732	25235	0	504	134545
LX99 Infested	Chloroplast	STRG.141138.1	NC_002762.1	98.762	323	4	0	1	323	60703	61025	2.47e-166	323	134545
LX99 Infested	Chloroplast	STRG.119489.1	NC_002762.1	100	281	0	0	1	281	29158	29438	1.01e-149	281	134545
LX99 Infested	Chloroplast	STRG.38985.1	NC_002762.1	100	317	0	0	1	317	42771	43087	1.12e-169	317	134545
LX99 Infested	Chloroplast	STRG.66071.2	NC_002762.1	100	213	0	0	1	213	16537	16749	4.76e-112	213	134545
LX99 Infested	Chloroplast	STRG.18600.1	NC_002762.1	100	472	0	0	1	472	51003	50532	0	472	134545
LX99 Infested	Chloroplast	STRG.48567.1	NC_002762.1	100	592	0	0	1	592	14870	14279	0	592	134545
LX99 Infested	Chloroplast	STRG.18597.1	NC_002762.1	100	213	0	0	1	213	16537	16749	4.76e-112	213	134545
LX99 Infested	Chloroplast	STRG.119510.1	NC_002762.1	99.655	290	1	0	1	290	86437	86148	4.85e-153	290	134545
LX99 Infested	Chloroplast	STRG.60196.1	NC_002762.1	99.237	262	1	1	1	261	104481	104742	2.66e-135	261	134545
LX99 Infested	Chloroplast	STRG.66073.1	NC_002762.1	99.531	213	1	0	1	213	16537	16749	2.22e-110	213	134545
LX99 Infested	Chloroplast	STRG.169427.1	NC_002762.1	100	296	0	0	1	296	108585	108290	5e-158	301	134545
LX99 Infested	Chloroplast	STRG.14521.1	NC_002762.1	100	434	0	0	1	434	32775	33208	0	434	134545
LX99 Infested	Chloroplast	STRG.13273.1	NC_002762.1	100	248	0	0	1	248	24995	25242	1.96e-131	248	134545
LX99 Infested	Chloroplast	STRG.6578.1	NC_002762.1	100	314	0	0	1	314	50666	50353	5.16e-168	314	134545
LX99 Infested	Chloroplast	STRG.41036.1	NC_002762.1	98.762	323	4	0	1	323	60703	61025	2.47e-166	323	134545
LX99 Infested	Chloroplast	STRG.119510.1	NC_002762.1	99.655	290	1	0	1	290	128457	128746	4.85e-153	290	134545
LX99 Infested	Mitochondria	STRG.166155.1	NC_036024.1	100	305	0	0	1	305	15501	15197	1.69e-162	305	452526
LX99 Infested	Mitochondria	STRG.35817.1	NC_036024.1	98.667	300	4	0	1	300	43354	43653	4.68e-153	300	452526
LX99 Infested	Mitochondria	STRG.15438.1	NC_036024.1	99.894	946	0	1	1	945	113160	112215	0	945	452526
LX99 Infested	Mitochondria	STRG.112659.1	NC_036024.1	99.72	714	2	0	1	714	112353	111640	0	714	452526
LX99 Infested	Mitochondria	STRG.112709.1	NC_036024.1	100	257	0	0	1	257	110734	110478	6.78e-136	257	452526
LX99 Infested	Mitochondria	STRG.162987.1	NC_036024.1	100	323	0	0	1	323	379334	379012	1.76e-172	323	452526
LX99 Infested	Mitochondria	STRG.124474.1	NC_036024.1	98.319	238	4	0	1	238	177457	177694	1.07e-118	238	452526
LX99 Infested	Mitochondria	STRG.65634.1	NC_036024.1	99.387	326	2	0	1	326	207711	208036	8.29e-171	326	452526
LX99 Infested	Mitochondria	STRG.77188.1	NC_036024.1	98.592	355	4	1	1	355	210426	210779	0	355	452526
LX99 Infested	Mitochondria	STRG.119510.1	NC_036024.1	100	290	0	0	1	290	419823	420112	3.49e-154	290	452526
LX99 Infested	Mitochondria	STRG.167779.1	NC_036024.1	99.62	263	1	0	1	263	322283	322545	1.49e-137	263	452526
LX99 Infested	Mitochondria	STRG.151441.1	NC_036024.1	100	1131	0	0	1	1131	113160	112030	0	1131	452526
LX99 Infested	Mitochondria	STRG.35469.1	NC_036024.1	99.505	202	1	0	1	202	428025	428226	9.11e-104	202	452526
LX99 Infested	Mitochondria	STRG.1816.1	NC_036024.1	100	1085	0	0	1	1085	243271	242187	0	1085	452526
LX99 Infested	Mitochondria	STRG.109929.1	NC_036024.1	99.769	1731	2	1	1	1729	112875	111145	0	1729	452526
LX99 Infested	Mitochondria	STRG.2691.1	NC_036024.1	99.433	353	2	0	1	353	319610	319962	0	353	452526
LX99 Infested	Mitochondria	STRG.15148.1	NC_036024.1	100	320	0	0	1	320	48197	48516	8.13e-171	320	452526
LX99 Infested	Mitochondria	STRG.55250.1	NC_036024.1	100	409	0	0	1	409	224584	224176	0	409	452526
LX99 Infested	Mitochondria	STRG.12684.1	NC_036024.1	100	202	0	0	1	202	9133	9334	1.96e-105	202	452526
LX99 Infested	Mitochondria	STRG.162104.1	NC_036024.1	100	285	0	0	1	285	207956	207672	2.06e-151	285	452526
LX99 Infested	Mitochondria	STRG.11404.1	NC_036024.1	100	299	0	0	1	299	77240	77538	3.58e-159	299	452526
LX99 Infested	Mitochondria	STRG.62283.1	NC_036024.1	99.13	230	1	1	1	230	352370	352142	4.78e-117	230	452526
LX99 Infested	Mitochondria	STRG.131879.1	NC_036024.1	100	224	0	0	1	224	149814	150037	1.29e-117	224	452526
LX99 Infested	Mitochondria	STRG.167990.1	NC_036024.1	100	465	0	0	1	465	224070	223606	0	465	452526
LX99 Infested	Mitochondria	STRG.167988.1	NC_036024.1	100	337	0	0	1	337	222617	222281	3.04e-180	337	452526
LX99 Infested	Mitochondria	STRG.95561.1	NC_036024.1	99.77	435	1	0	1	435	156367	155933	0	435	452526
LX99 Infested	Mitochondria	STRG.162985.1	NC_036024.1	99.163	239	2	0	1	239	43529	43291	1.38e-122	239	452526
LX99 Infested	Mitochondria	STRG.148610.1	NC_036024.1	99.279	416	3	0	1	416	43765	43350	0	416	452526
LX99 Infested	Mitochondria	STRG.158804.1	NC_036024.1	100	422	0	0	1	422	14967	15388	0	422	452526
LX99 Infested	Mitochondria	STRG.163478.1	NC_036024.1	100	364	0	0	1	364	136350	136713	0	364	452526
LX99 Infested	Mitochondria	STRG.31010.1	NC_036024.1	100	348	0	0	1	348	112936	112589	0	348	452526
LX99 Infested	Mitochondria	STRG.141737.1	NC_036024.1	100	414	0	0	1	414	411635	411222	0	414	452526
LX99 Infested	Mitochondria	STRG.39786.1	NC_036024.1	100	348	0	0	1	348	93970	94317	0	348	452526
LX99 Infested	Mitochondria	STRG.91339.1	NC_036024.1	100	248	0	0	1	248	207961	207714	6.57e-131	248	452526
LX99 Infested	Mitochondria	STRG.15243.1	NC_036024.1	100	204	0	0	1	204	68902	68699	1.53e-106	204	452526
LX99 Infested	Mitochondria	STRG.124474.1	NC_036024.1	98.319	238	4	0	1	238	269353	269590	1.07e-118	238	452526
LX99 Infested	Mitochondria	STRG.36996.1	NC_036024.1	100	302	0	0	1	302	113160	112859	7.78e-161	302	452526
LX99 Infested	Mitochondria	STRG.162984.1	NC_036024.1	98.76	242	3	0	1	242	257313	257072	1.4e-122	242	452526
LX99 Infested	Mitochondria	STRG.91350.1	NC_036024.1	100	503	0	0	1	503	412053	411551	0	503	452526
LX99 Infested	Mitochondria	STRG.105418.1	NC_036024.1	100	284	0	0	1	284	351581	351298	7.39e-151	284	452526
LX99 Infested	Mitochondria	STRG.158124.1	NC_036024.1	100	585	0	0	1	585	111419	112003	0	585	452526
LX99 Infested	Mitochondria	STRG.91356.1	NC_036024.1	100	308	0	0	1	308	113160	112853	3.67e-164	308	452526
LX99 Infested	Mitochondria	STRG.62284.1	NC_036024.1	100	263	0	0	1	263	223860	223598	3.21e-139	263	452526
LX99 Infested	Mitochondria	STRG.130854.1	NC_036024.1	100	296	0	0	1	296	63100	62805	1.65e-157	296	452526
LX99 Infested	Mitochondria	STRG.163478.2	NC_036024.1	100	437	0	0	1	437	136277	136713	0	437	452526
LX99 Infested	Mitochondria	STRG.168045.1	NC_036024.1	100	424	0	0	1	424	43610	43187	0	424	452526
LX99 Infested	Mitochondria	STRG.120525.1	NC_036024.1	100	375	0	0	1	375	92812	92438	0	375	452526
LX99 Infested	Mitochondria	STRG.143309.1	NC_036024.1	100	311	0	0	1	311	43436	43746	7.94e-166	311	452526
LX99 Infested	Mitochondria	STRG.31012.1	NC_036024.1	100	376	0	0	1	376	64894	65269	0	376	452526
LX99 Infested	Mitochondria	STRG.143315.1	NC_036024.1	99.564	459	2	0	1	459	210712	210254	0	459	452526
LX99 Infested	Mitochondria	STRG.136551.1	NC_036024.1	100	380	0	0	1	380	414995	414616	0	380	452526
LX99 Infested	Mitochondria	STRG.169327.1	NC_036024.1	100	394	0	0	1	394	140222	140615	0	394	452526
6218 Control	Chloroplast	STRG.17021.1	NC_002762.1	100	463	0	0	1	463	51001	50539	0	463	134545
6218 Control	Chloroplast	STRG.60896.1	NC_002762.1	99.531	213	1	0	1	213	16537	16749	2.22e-110	213	134545
6218 Control	Chloroplast	STRG.35677.1	NC_002762.1	100	272	0	0	1	272	42797	43068	9.87e-145	272	134545
6218 Control	Chloroplast	STRG.51926.1	NC_002762.1	100	232	0	0	1	232	120759	120528	1.43e-122	232	134545
6218 Control	Chloroplast	STRG.51566.1	NC_002762.1	99.582	239	1	0	1	239	122110	122348	8.84e-125	239	134545
6218 Control	Chloroplast	STRG.145898.1	NC_002762.1	99.703	337	0	1	1	336	42952	43288	1.52e-178	336	134545
6218 Control	Chloroplast	STRG.157826.1	NC_002762.1	99.776	447	1	0	1	447	19548	19102	0	447	134545
6218 Control	Chloroplast	STRG.55608.1	NC_002762.1	99.216	255	1	1	1	254	104488	104742	2.01e-131	254	134545
6218 Control	Chloroplast	STRG.37916.1	NC_002762.1	98.762	323	4	0	1	323	60703	61025	2.47e-166	323	134545
6218 Control	Chloroplast	STRG.55312.1	NC_002762.1	100	368	0	0	1	368	120980	120613	0	368	134545
6218 Control	Chloroplast	STRG.51926.1	NC_002762.1	100	232	0	0	1	232	94135	94366	1.43e-122	232	134545
6218 Control	Chloroplast	STRG.104114.1	NC_002762.1	100	263	0	0	1	263	14613	14351	9.59e-140	263	134545
6218 Control	Chloroplast	STRG.130757.1	NC_002762.1	98.762	323	4	0	1	323	60703	61025	2.47e-166	323	134545
6218 Control	Chloroplast	STRG.73464.1	NC_002762.1	99.145	234	0	1	1	234	51238	51469	8.7e-120	234	134545
6218 Control	Chloroplast	STRG.141728.1	NC_002762.1	100	286	0	0	1	286	26577	26862	1.72e-152	286	134545
6218 Control	Chloroplast	STRG.118273.1	NC_002762.1	99.627	268	1	0	1	268	24574	24307	7.56e-141	268	134545
6218 Control	Chloroplast	STRG.68577.1	NC_002762.1	99.567	231	1	0	1	231	10289	10059	2.38e-120	231	134545
6218 Control	Chloroplast	STRG.91273.1	NC_002762.1	99.673	306	1	0	1	306	42667	42972	6.54e-162	306	134545
6218 Control	Chloroplast	STRG.33540.1	NC_002762.1	100	570	0	0	1	570	66630	67199	0	570	134545
6218 Control	Chloroplast	STRG.62049.1	NC_002762.1	100	248	0	0	1	248	42919	43166	1.96e-131	248	134545
6218 Control	Chloroplast	STRG.17012.1	NC_002762.1	100	213	0	0	1	213	16537	16749	4.76e-112	213	134545
6218 Control	Chloroplast	STRG.60894.2	NC_002762.1	100	213	0	0	1	213	16537	16749	4.76e-112	213	134545
6218 Control	Chloroplast	STRG.44972.1	NC_002762.1	98.99	396	1	1	1	393	19411	19016	0	393	134545
6218 Control	Chloroplast	STRG.157722.1	NC_002762.1	99.756	409	0	1	1	408	59500	59092	0	408	134545
6218 Control	Chloroplast	STRG.157785.1	NC_002762.1	100	410	0	0	1	410	51040	50631	0	410	134545
6218 Control	Chloroplast	STRG.55312.1	NC_002762.1	100	368	0	0	1	368	93914	94281	0	368	134545
6218 Control	Chloroplast	STRG.51566.1	NC_002762.1	99.582	239	1	0	1	239	92784	92546	8.84e-125	239	134545
6218 Control	Chloroplast	STRG.12006.1	NC_002762.1	100	278	0	0	1	278	24951	25228	4.67e-148	278	134545
6218 Control	Mitochondria	STRG.64463.1	NC_036024.1	98.79	248	3	0	1	248	10696	10943	6.62e-126	248	452526
6218 Control	Mitochondria	STRG.29236.1	NC_036024.1	100	364	0	0	1	364	307574	307211	0	364	452526
6218 Control	Mitochondria	STRG.140768.1	NC_036024.1	99.948	1937	1	0	1	1937	112886	110950	0	1937	452526
6218 Control	Mitochondria	STRG.51926.1	NC_036024.1	100	232	0	0	1	232	75079	75310	4.79e-122	232	452526
6218 Control	Mitochondria	STRG.122121.1	NC_036024.1	100	254	0	0	1	254	149748	150001	3.12e-134	254	452526
6218 Control	Mitochondria	STRG.124125.1	NC_036024.1	100	331	0	0	1	331	66792	67122	6.47e-177	331	452526
6218 Control	Mitochondria	STRG.156233.1	NC_036024.1	100	340	0	0	1	340	43619	43280	0	340	452526
6218 Control	Mitochondria	STRG.89699.1	NC_036024.1	99.777	448	1	0	1	448	209783	209336	0	448	452526
6218 Control	Mitochondria	STRG.126617.1	NC_036024.1	100	547	0	0	1	547	415011	414465	0	547	452526
6218 Control	Mitochondria	STRG.150706.1	NC_036024.1	100	280	0	0	1	280	207956	207677	1.22e-148	280	452526
6218 Control	Mitochondria	STRG.89688.1	NC_036024.1	98.889	360	3	1	1	360	112865	112507	0	360	452526
6218 Control	Mitochondria	STRG.129966.1	NC_036024.1	100	244	0	0	1	244	245239	244996	1.08e-128	244	452526
6218 Control	Mitochondria	STRG.131346.1	NC_036024.1	100	259	0	0	1	259	205711	205453	5.29e-137	259	452526
6218 Control	Mitochondria	STRG.28204.1	NC_036024.1	99.749	398	1	0	1	398	6342	6739	0	398	452526
6218 Control	Mitochondria	STRG.132825.1	NC_036024.1	98.958	576	5	1	1	576	210849	210275	0	576	452526
6218 Control	Mitochondria	STRG.156156.1	NC_036024.1	100	327	0	0	1	327	93237	93563	1.07e-174	327	452526
6218 Control	Mitochondria	STRG.27257.1	NC_036024.1	99.642	279	0	1	1	278	66246	66524	7.27e-146	278	452526
6218 Control	Mitochondria	STRG.128048.1	NC_036024.1	100	267	0	0	1	267	223874	223608	1.95e-141	267	452526
6218 Control	Mitochondria	STRG.156288.1	NC_036024.1	99.365	315	1	1	1	314	320493	320179	3.73e-164	314	452526
6218 Control	Mitochondria	STRG.146953.1	NC_036024.1	99.874	796	1	0	1	796	111233	112028	0	796	452526
6218 Control	Mitochondria	STRG.97270.3	NC_036024.1	100	371	0	0	1	371	180673	181043	0	371	452526
6218 Control	Mitochondria	STRG.32740.1	NC_036024.1	98.592	284	4	0	1	284	43354	43637	3.46e-144	284	452526
6218 Control	Mitochondria	STRG.28144.1	NC_036024.1	100	422	0	0	1	422	111913	112334	0	422	452526
6218 Control	Mitochondria	STRG.27787.1	NC_036024.1	99.405	336	2	0	1	336	139585	139920	2.36e-176	336	452526
6218 Control	Mitochondria	STRG.147675.1	NC_036024.1	100	345	0	0	1	345	296432	296088	0	345	452526
6218 Control	Mitochondria	STRG.104055.1	NC_036024.1	100	257	0	0	1	257	110734	110478	6.78e-136	257	452526
6218 Control	Mitochondria	STRG.87838.1	NC_036024.1	100	267	0	0	1	267	142151	141885	1.95e-141	267	452526
6218 Control	Mitochondria	STRG.87900.1	NC_036024.1	100	556	0	0	1	556	210294	210849	0	556	452526
6218 Control	Mitochondria	STRG.155688.1	NC_036024.1	100	519	0	0	1	519	110901	111419	0	519	452526
6218 Control	Mitochondria	STRG.151952.1	NC_036024.1	100	346	0	0	1	346	296432	296087	0	346	452526
6218 Control	Mitochondria	STRG.3444.1	NC_036024.1	100	415	0	0	1	415	142278	141864	0	415	452526
6218 Control	Mitochondria	STRG.55312.1	NC_036024.1	100	368	0	0	1	368	74858	75225	0	368	452526
6218 Control	Mitochondria	STRG.147243.1	NC_036024.1	100	359	0	0	1	359	207661	208019	0	359	452526
6218 Control	Mitochondria	STRG.71385.1	NC_036024.1	98.093	367	6	1	1	367	210373	210738	0	367	452526
6218 Control	Mitochondria	STRG.147681.1	NC_036024.1	100	248	0	0	1	248	136990	136743	6.57e-131	248	452526
6218 Control	Mitochondria	STRG.151937.1	NC_036024.1	99.811	528	0	1	1	527	210289	210816	0	527	452526
6218 Control	Mitochondria	STRG.84182.1	NC_036024.1	100	226	0	0	1	226	112600	112825	1.01e-118	226	452526
6218 Control	Mitochondria	STRG.104017.1	NC_036024.1	100	337	0	0	1	337	111041	110705	3.04e-180	337	452526
6218 Control	Mitochondria	STRG.122124.1	NC_036024.1	100	268	0	0	1	268	357469	357202	5.44e-142	268	452526
6218 Control	Mitochondria	STRG.16068.1	NC_036024.1	99.669	302	0	1	1	302	98397	98097	1.3e-158	302	452526
6218 Control	Mitochondria	STRG.151525.1	NC_036024.1	99.127	229	2	0	1	229	43525	43297	4.76e-117	229	452526
6218 Control	Mitochondria	STRG.131350.1	NC_036024.1	99.574	470	2	0	1	470	414945	415414	0	470	452526
6218 Control	Mitochondria	STRG.84719.1	NC_036024.1	98.227	282	5	0	1	282	106291	106010	2.07e-141	282	452526
6218 Control	Mitochondria	STRG.156098.1	NC_036024.1	99.713	698	2	0	1	698	387916	387219	0	698	452526
6218 Control	Mitochondria	STRG.10012.1	NC_036024.1	99.167	360	1	1	1	358	136362	136721	0	358	452526
6218 Control	Mitochondria	STRG.155223.1	NC_036024.1	100	334	0	0	1	334	180796	180463	1.4e-178	334	452526
6218 Control	Mitochondria	STRG.31656.1	NC_036024.1	99.7	333	1	0	1	333	411865	411533	2.34e-176	333	452526
6218 Control	Mitochondria	STRG.156338.1	NC_036024.1	100	929	0	0	1	929	92462	93390	0	929	452526
6218 Control	Mitochondria	STRG.151943.1	NC_036024.1	100	352	0	0	1	352	136361	136712	0	352	452526
6218 Control	Mitochondria	STRG.84084.1	NC_036024.1	100	246	0	0	1	246	207956	207711	8.43e-130	246	452526
6218 Control	Mitochondria	STRG.137797.1	NC_036024.1	99.628	269	1	0	1	269	43728	43460	7.07e-141	269	452526
6218 Control	Mitochondria	STRG.147885.1	NC_036024.1	100	369	0	0	1	369	430036	429668	0	369	452526
6218 Control	Mitochondria	STRG.50984.1	NC_036024.1	99.783	920	1	1	1	919	224641	223722	0	919	452526
6218 Control	Mitochondria	STRG.97263.1	NC_036024.1	100	745	0	0	1	745	181136	180392	0	745	452526
6218 Control	Mitochondria	STRG.103774.1	NC_036024.1	99.638	276	1	0	1	276	96958	97233	9.34e-145	276	452526
6218 Control	Mitochondria	STRG.87836.1	NC_036024.1	100	418	0	0	1	418	156301	155884	0	418	452526
6218 Control	Mitochondria	STRG.27785.1	NC_036024.1	99.704	1014	3	0	1	1014	111221	112234	0	1014	452526
6218 Control	Mitochondria	STRG.97210.1	NC_036024.1	100	331	0	0	1	331	66792	67122	6.47e-177	331	452526
6218 Control	Mitochondria	STRG.40070.1	NC_036024.1	100	262	0	0	1	262	15646	15907	1.15e-138	262	452526
6218 Control	Mitochondria	STRG.101397.1	NC_036024.1	99.774	2211	2	2	1	2208	110661	112871	0	2208	452526
6218 Control	Mitochondria	STRG.60906.1	NC_036024.1	99.559	227	1	0	1	227	16045	16271	1.31e-117	227	452526
6218 Control	Mitochondria	STRG.104016.1	NC_036024.1	99.554	672	3	0	1	672	112290	111619	0	672	452526
6218 Control	Mitochondria	STRG.89696.1	NC_036024.1	100	593	0	0	1	593	181117	180525	0	593	452526
6218 Control	Mitochondria	STRG.132818.1	NC_036024.1	99.778	899	2	0	1	899	42894	43792	0	899	452526
6218 Control	Mitochondria	STRG.139640.1	NC_036024.1	100	234	0	0	1	234	93237	93470	3.74e-123	234	452526
6218 Control	Mitochondria	STRG.103773.1	NC_036024.1	100	335	0	0	1	335	92343	92677	3.91e-179	335	452526
6218 Control	Mitochondria	STRG.10011.1	NC_036024.1	100	406	0	0	1	406	112510	112915	0	406	452526
6218 Control	Mitochondria	STRG.13276.1	NC_036024.1	100	246	0	0	1	246	51985	52230	8.43e-130	246	452526
6218 Control	Mitochondria	STRG.121269.1	NC_036024.1	100	255	0	0	1	255	63100	62846	8.7e-135	255	452526
6218 Control	Mitochondria	STRG.122072.1	NC_036024.1	100	296	0	0	1	296	111729	112024	1.65e-157	296	452526
6218 Control	Mitochondria	STRG.89693.1	NC_036024.1	99.344	305	2	0	1	305	180366	180670	3.66e-159	305	452526
6218 Control	Mitochondria	STRG.148959.1	NC_036024.1	99.592	245	1	0	1	245	136410	136654	1.4e-127	245	452526
6218 Control	Mitochondria	STRG.84095.1	NC_036024.1	100	514	0	0	1	514	412053	411540	0	514	452526
6218 Infested	Chloroplast	STRG.13077.1	NC_002762.1	99.588	243	1	0	1	243	120643	120885	5.38e-127	243	134545
6218 Infested	Chloroplast	STRG.146874.1	NC_002762.1	100	294	0	0	1	294	51036	50743	6.31e-157	294	134545
6218 Infested	Chloroplast	STRG.135915.1	NC_002762.1	100	207	0	0	1	207	18788	18994	9.99e-109	207	134545
6218 Infested	Chloroplast	STRG.36612.1	NC_002762.1	100	1008	0	0	1	1008	111308	112315	0	1008	134545
6218 Infested	Chloroplast	STRG.10225.1	NC_002762.1	100	274	0	0	1	274	24969	25242	7.69e-146	274	134545
6218 Infested	Chloroplast	STRG.56206.1	NC_002762.1	99.531	213	1	0	1	213	16537	16749	2.22e-110	213	134545
6218 Infested	Chloroplast	STRG.50967.1	NC_002762.1	99.682	314	1	0	1	314	111215	111528	2.4e-166	314	134545
6218 Infested	Chloroplast	STRG.140588.1	NC_002762.1	100	508	0	0	1	508	120449	120956	0	508	134545
6218 Infested	Chloroplast	STRG.34635.1	NC_002762.1	98.762	323	4	0	1	323	60703	61025	2.47e-166	323	134545
6218 Infested	Chloroplast	STRG.102663.1	NC_002762.1	100	520	0	0	1	520	72704	73223	0	520	134545
6218 Infested	Chloroplast	STRG.135916.1	NC_002762.1	100	328	0	0	1	328	42945	43272	8.92e-176	328	134545
6218 Infested	Chloroplast	STRG.41439.1	NC_002762.1	100	465	0	0	1	465	14893	14429	0	465	134545
6218 Infested	Chloroplast	STRG.51257.1	NC_002762.1	99.153	236	1	1	1	235	104481	104716	6.76e-121	235	134545
6218 Infested	Chloroplast	STRG.56204.2	NC_002762.1	100	213	0	0	1	213	16537	16749	4.76e-112	213	134545
6218 Infested	Chloroplast	STRG.30476.1	NC_002762.1	99.559	227	1	0	1	227	122154	122380	3.92e-118	227	134545
6218 Infested	Chloroplast	STRG.14042.1	NC_002762.1	100	216	0	0	1	216	125185	124970	1.04e-113	216	134545
6218 Infested	Chloroplast	STRG.41437.1	NC_002762.1	100	209	0	0	1	209	19108	18900	7.81e-110	209	134545
6218 Infested	Chloroplast	STRG.14042.1	NC_002762.1	100	216	0	0	1	216	89709	89924	1.04e-113	216	134545
6218 Infested	Chloroplast	STRG.13077.1	NC_002762.1	99.588	243	1	0	1	243	94251	94009	5.38e-127	243	134545
6218 Infested	Chloroplast	STRG.121822.1	NC_002762.1	98.762	323	4	0	1	323	60703	61025	2.47e-166	323	134545
6218 Infested	Chloroplast	STRG.140588.1	NC_002762.1	100	508	0	0	1	508	94445	93938	0	508	134545
6218 Infested	Chloroplast	STRG.14900.1	NC_002762.1	100	213	0	0	1	213	16537	16749	4.76e-112	213	134545
6218 Infested	Chloroplast	STRG.30476.1	NC_002762.1	99.559	227	1	0	1	227	92740	92514	3.92e-118	227	134545
6218 Infested	Chloroplast	STRG.96796.1	NC_002762.1	99.841	628	1	0	1	628	72596	73223	0	628	134545
6218 Infested	Chloroplast	STRG.5615.1	NC_002762.1	100	279	0	0	1	279	51026	50748	1.3e-148	279	134545
6218 Infested	Mitochondria	STRG.13077.1	NC_036024.1	99.588	243	1	0	1	243	75195	74953	1.8e-126	243	452526
6218 Infested	Mitochondria	STRG.58770.1	NC_036024.1	99.543	219	1	0	1	219	113157	112939	3.53e-113	219	452526
6218 Infested	Mitochondria	STRG.8312.1	NC_036024.1	100	401	0	0	1	401	112513	112913	0	401	452526
6218 Infested	Mitochondria	STRG.124524.1	NC_036024.1	100	289	0	0	1	289	136895	136607	1.25e-153	289	452526
6218 Infested	Mitochondria	STRG.78028.1	NC_036024.1	100	493	0	0	1	493	412053	411561	0	493	452526
6218 Infested	Mitochondria	STRG.137426.1	NC_036024.1	100	328	0	0	1	328	296414	296087	2.98e-175	328	452526
6218 Infested	Mitochondria	STRG.96722.1	NC_036024.1	99.747	395	1	0	1	395	111592	111986	0	395	452526
6218 Infested	Mitochondria	STRG.9666.1	NC_036024.1	100	203	0	0	1	203	9054	9256	5.48e-106	203	452526
6218 Infested	Mitochondria	STRG.29701.1	NC_036024.1	98.545	275	4	0	1	275	43363	43637	3.37e-139	275	452526
6218 Infested	Mitochondria	STRG.116532.1	NC_036024.1	99.359	312	2	0	1	312	140674	140985	4.79e-163	312	452526
6218 Infested	Mitochondria	STRG.96719.1	NC_036024.1	99.624	266	1	0	1	266	16130	16395	3.25e-139	266	452526
6218 Infested	Mitochondria	STRG.94281.1	NC_036024.1	99.795	1953	2	1	1	1951	110929	112881	0	1951	452526
6218 Infested	Mitochondria	STRG.136837.1	NC_036024.1	99.746	786	1	1	1	785	112368	113153	0	785	452526
6218 Infested	Mitochondria	STRG.41143.1	NC_036024.1	99.726	730	1	1	1	729	141742	142471	0	729	452526
6218 Infested	Mitochondria	STRG.83282.1	NC_036024.1	100	212	0	0	1	212	6517	6728	5.7e-111	212	452526
6218 Infested	Mitochondria	STRG.25530.1	NC_036024.1	99.801	503	0	1	1	502	64325	64827	0	502	452526
6218 Infested	Mitochondria	STRG.129395.1	NC_036024.1	100	322	0	0	1	322	140908	140587	6.32e-172	322	452526
6218 Infested	Mitochondria	STRG.121062.1	NC_036024.1	99.614	259	0	1	1	259	244905	244648	8.84e-135	259	452526
6218 Infested	Mitochondria	STRG.128266.1	NC_036024.1	99.481	385	2	0	1	385	43829	43445	0	385	452526
6218 Infested	Mitochondria	STRG.13986.1	NC_036024.1	99.556	225	1	0	1	225	319818	319594	1.68e-116	225	452526
6218 Infested	Mitochondria	STRG.56218.1	NC_036024.1	99.617	261	1	0	1	261	16041	16301	1.92e-136	261	452526
6218 Infested	Mitochondria	STRG.59097.1	NC_036024.1	99.659	293	1	0	1	293	92316	92608	3.53e-154	293	452526
6218 Infested	Mitochondria	STRG.145386.1	NC_036024.1	100	371	0	0	1	371	208434	208804	0	371	452526
6218 Infested	Mitochondria	STRG.140326.1	NC_036024.1	100	331	0	0	1	331	207960	207630	6.47e-177	331	452526
6218 Infested	Mitochondria	STRG.141446.1	NC_036024.1	99.715	1054	2	1	1	1053	139434	138381	0	1053	452526
6218 Infested	Mitochondria	STRG.11972.1	NC_036024.1	100	239	0	0	1	239	68998	68760	6.36e-126	239	452526
6218 Infested	Mitochondria	STRG.119646.1	NC_036024.1	99.145	234	2	0	1	234	307934	308167	8.1e-120	234	452526
6218 Infested	Mitochondria	STRG.3050.1	NC_036024.1	100	480	0	0	1	480	142355	141876	0	480	452526
6218 Infested	Mitochondria	STRG.64470.1	NC_036024.1	100	219	0	0	1	219	415331	415549	7.59e-115	219	452526
6218 Infested	Mitochondria	STRG.23364.1	NC_036024.1	100	339	0	0	1	339	101268	100930	0	339	452526
6218 Infested	Mitochondria	STRG.15286.1	NC_036024.1	99.242	264	2	0	1	264	43869	44132	1.94e-136	264	452526
6218 Infested	Mitochondria	STRG.145002.1	NC_036024.1	99.709	344	1	0	1	344	111592	111935	0	344	452526
6218 Infested	Mitochondria	STRG.141084.1	NC_036024.1	98.893	271	3	0	1	271	43560	43290	1.19e-138	271	452526
6218 Infested	Mitochondria	STRG.42525.1	NC_036024.1	100	315	0	0	1	315	184066	184380	4.81e-168	315	452526
6218 Infested	Mitochondria	STRG.145576.1	NC_036024.1	100	981	0	0	1	981	92462	93442	0	981	452526
6218 Infested	Mitochondria	STRG.46971.1	NC_036024.1	100	424	0	0	1	424	224638	224215	0	424	452526
6218 Infested	Mitochondria	STRG.65962.1	NC_036024.1	98.8	250	2	1	1	250	210402	210650	1.86e-126	250	452526
6218 Infested	Mitochondria	STRG.141447.2	NC_036024.1	99.806	516	0	1	1	515	136261	136776	0	515	452526
6218 Infested	Mitochondria	STRG.52951.1	NC_036024.1	100	252	0	0	1	252	223850	223599	4e-133	252	452526
6218 Infested	Mitochondria	STRG.144251.1	NC_036024.1	99.55	222	1	0	1	222	6507	6728	7.7e-115	222	452526
6218 Infested	Mitochondria	STRG.13988.1	NC_036024.1	100	319	0	0	1	319	99135	99453	2.91e-170	319	452526
6218 Infested	Mitochondria	STRG.113171.1	NC_036024.1	99.595	247	1	0	1	247	43382	43628	1.09e-128	247	452526
6218 Infested	Mitochondria	STRG.146185.1	NC_036024.1	100	319	0	0	1	319	16752	16434	2.91e-170	319	452526
6218 Infested	Mitochondria	STRG.78037.1	NC_036024.1	99.339	605	4	0	1	605	139006	139610	0	605	452526
6218 Infested	Mitochondria	STRG.123798.1	NC_036024.1	99.6	250	1	0	1	250	196333	196084	2.38e-130	250	452526
6218 Infested	Mitochondria	STRG.145427.1	NC_036024.1	99.687	959	1	1	1	957	224572	223614	0	957	452526
6218 Infested	Mitochondria	STRG.25144.1	NC_036024.1	100	460	0	0	1	460	111221	111680	0	460	452526
6218 Infested	Mitochondria	STRG.12172.1	NC_036024.1	99.857	701	0	1	1	700	112929	112229	0	700	452526
6218 Infested	Mitochondria	STRG.113668.1	NC_036024.1	100	319	0	0	1	319	111695	112013	2.91e-170	319	452526
6218 Infested	Mitochondria	STRG.141447.1	NC_036024.1	99.76	416	0	1	1	415	136361	136776	0	415	452526
6218 Infested	Mitochondria	STRG.119105.1	NC_036024.1	100	312	0	0	1	312	410516	410205	2.22e-166	312	452526
6218 Infested	Mitochondria	STRG.50013.1	NC_036024.1	99.378	482	1	1	1	480	112272	112753	0	480	452526
6218 Infested	Mitochondria	STRG.96711.1	NC_036024.1	100	239	0	0	1	239	140124	139886	6.36e-126	239	452526
6218 Infested	Mitochondria	STRG.136836.1	NC_036024.1	99.86	712	1	0	1	712	111271	111982	0	712	452526
6218 Infested	Mitochondria	STRG.141461.1	NC_036024.1	100	347	0	0	1	347	296414	296068	0	347	452526
6218 Infested	Mitochondria	STRG.122416.1	NC_036024.1	99.532	641	3	0	1	641	414943	415583	0	641	452526
6218 Infested	Mitochondria	STRG.45548.1	NC_036024.1	100	504	0	0	1	504	415205	414702	0	504	452526
6218 Infested	Mitochondria	STRG.123791.1	NC_036024.1	100	351	0	0	1	351	224139	223789	0	351	452526
6218 Infested	Mitochondria	STRG.145383.1	NC_036024.1	99.543	219	1	0	1	219	204034	204252	3.53e-113	219	452526
6218 Infested	Mitochondria	STRG.117917.1	NC_036024.1	100	546	0	0	1	546	415011	414466	0	546	452526
6218 Infested	Mitochondria	STRG.140329.1	NC_036024.1	100	392	0	0	1	392	307599	307208	0	392	452526
6218 Infested	Mitochondria	STRG.145378.1	NC_036024.1	99.593	246	0	1	1	246	424362	424118	1.41e-127	246	452526
6218 Infested	Mitochondria	STRG.83275.1	NC_036024.1	99.296	284	2	0	1	284	180359	180642	1.6e-147	284	452526
6218 Infested	Mitochondria	STRG.113119.1	NC_036024.1	98.054	257	5	0	1	257	319220	318964	1.48e-127	257	452526
6218 Infested	Mitochondria	STRG.112891.1	NC_036024.1	100	296	0	0	1	296	63100	62805	1.65e-157	296	452526
6218 Infested	Mitochondria	STRG.30735.1	NC_036024.1	100	240	0	0	1	240	29154	28915	1.78e-126	240	452526
6218 Infested	Mitochondria	STRG.124531.1	NC_036024.1	100	299	0	0	1	299	136905	136607	3.58e-159	299	452526
6218 Infested	Mitochondria	STRG.141450.1	NC_036024.1	100	294	0	0	1	294	209448	209155	2.12e-156	294	452526
6218 Infested	Mitochondria	STRG.96714.1	NC_036024.1	99.597	745	3	0	1	745	112359	111615	0	745	452526
6218 Infested	Mitochondria	STRG.129392.1	NC_036024.1	99.677	310	1	0	1	310	145444	145135	1.33e-163	310	452526
6218 Infested	Mitochondria	STRG.119103.1	NC_036024.1	100	267	0	0	1	267	18354	18620	1.95e-141	267	452526
6218 Infested	Mitochondria	STRG.119247.1	NC_036024.1	100	290	0	0	1	290	223102	222813	3.49e-154	290	452526
6218 Infested	Mitochondria	STRG.140588.1	NC_036024.1	100	508	0	0	1	508	75389	74882	0	508	452526
6218 Infested	Mitochondria	STRG.86589.1	NC_036024.1	100	402	0	0	1	402	48666	48265	0	402	452526
6218 Infested	Mitochondria	STRG.8607.1	NC_036024.1	100	853	0	0	1	853	76481	77333	0	853	452526
6218 Infested	Mitochondria	STRG.664.1	NC_036024.1	99.052	422	0	2	1	418	208512	208933	0	418	452526
6218 Infested	Mitochondria	STRG.72261.1	NC_036024.1	99.635	274	1	0	1	274	43616	43343	1.2e-143	274	452526

## Sheet: Summary-table
	Type	Genotype	Characteristic/Condition	No. of lncRNAs macthing cpDNA	No. of lncRNAs macthing mtDNA
	Durum wheat	CDC Fortitude	Solid-stemmed	64	173
		Kofa	Hollow-stemmed	66	169
		Langdon	Hollow-stemmed	48	123
		LDN-GB-3B	Solid-stemmed	55	129
		Pithless	Hollow-stemmed	59	173
		W9262-260D3	Solid-stemmed	68	222
	Bread wheat	6218	Control	25	73
		6218	Infested	21	77
		LX99	Control	22	50
		LX99	Infested	16	51
